# Supplementary material for: Direct Interactions with Nascent Transcripts Is Potentially a Common Targeting Mechanism of Long Non-Coding RNAs
Source: Genes (Basel). 2020 Dec 10;11(12):1483. doi: 10.3390/genes11121483 (PMC7764144; doi:10.3390/genes11121483)
Supplement: Supplementary file 1 [file genes-11-01483-s001.zip]

Archive with 153 entries (139 files):
- Supplementary Data S1/
- Supplementary Data S1/__MACOSX/
- Supplementary Data S1/__MACOSX/._Supplementary Data
- Supplementary Data S1/__MACOSX/Supplementary Data/
- Supplementary Data S1/__MACOSX/Supplementary Data/._.gitignore
- Supplementary Data S1/__MACOSX/Supplementary Data/._data
- Supplementary Data S1/__MACOSX/Supplementary Data/._data_R
- Supplementary Data S1/__MACOSX/Supplementary Data/._Icon_
- Supplementary Data S1/__MACOSX/Supplementary Data/._images
- Supplementary Data S1/__MACOSX/Supplementary Data/._images_R
- Supplementary Data S1/__MACOSX/Supplementary Data/._LICENSE
- Supplementary Data S1/__MACOSX/Supplementary Data/._README.md
- Supplementary Data S1/__MACOSX/Supplementary Data/data/
- Supplementary Data S1/__MACOSX/Supplementary Data/data/._2_pvalues.co.txt
- Supplementary Data S1/__MACOSX/Supplementary Data/data/._2_pvalues.post.txt
- Supplementary Data S1/__MACOSX/Supplementary Data/data/._ALL_COMMON.txt
- Supplementary Data S1/__MACOSX/Supplementary Data/data/._ASO_G0272888_AD_07.DE_Summary
- Supplementary Data S1/__MACOSX/Supplementary Data/data/._ASO_G0272888_AD_07.DE_Summary_gene
- Supplementary Data S1/__MACOSX/Supplementary Data/data/._ASO_G0272888_AD_10.DE_Summary
- Supplementary Data S1/__MACOSX/Supplementary Data/data/._ASO_G0272888_AD_10.DE_Summary_gene
- Supplementary Data S1/__MACOSX/Supplementary Data/data/._ASO_names.DE_Summary
- Supplementary Data S1/__MACOSX/Supplementary Data/data/._ASO_names.info
- Supplementary Data S1/__MACOSX/Supplementary Data/data/._chaserr_alignment.txt
- Supplementary Data S1/__MACOSX/Supplementary Data/data/._chaserr_common3.txt
- Supplementary Data S1/__MACOSX/Supplementary Data/data/._chaserr_orthologs.txt
- Supplementary Data S1/__MACOSX/Supplementary Data/data/._chaserr_RISE_db.csv
- Supplementary Data S1/__MACOSX/Supplementary Data/data/._chaserr_seqs.txt
- Supplementary Data S1/__MACOSX/Supplementary Data/data/._genya.table_for_all_marks.tsv
- Supplementary Data S1/__MACOSX/Supplementary Data/data/._MARGI_GenometriCorrelation.txt
- Supplementary Data S1/__MACOSX/Supplementary Data/data/._selected_lncrnas.txt
- Supplementary Data S1/__MACOSX/Supplementary Data/data_R/
- Supplementary Data S1/__MACOSX/Supplementary Data/data_R/._selected_lncrnas.R
- Supplementary Data S1/__MACOSX/Supplementary Data/images/
- Supplementary Data S1/__MACOSX/Supplementary Data/images/._ASO_efficiency.pdf
- Supplementary Data S1/__MACOSX/Supplementary Data/images/._assa_hits_among_de_and_non_de.CO.pdf
- Supplementary Data S1/__MACOSX/Supplementary Data/images/._assa_hits_among_de_and_non_de.pdf
- Supplementary Data S1/__MACOSX/Supplementary Data/images/._assa_hits_among_de_and_non_de.POST.pdf
- Supplementary Data S1/__MACOSX/Supplementary Data/images/._assa_hits_among_de_and_non_de.pptx
- Supplementary Data S1/__MACOSX/Supplementary Data/images/._chaserr.pdf
- Supplementary Data S1/__MACOSX/Supplementary Data/images/._chaserr.pptx
- Supplementary Data S1/__MACOSX/Supplementary Data/images/._chaserr_alignment.pdf
- Supplementary Data S1/__MACOSX/Supplementary Data/images/._chaserr_alignment.pptx
- Supplementary Data S1/__MACOSX/Supplementary Data/images/._chaserr_up_down.pdf
- Supplementary Data S1/__MACOSX/Supplementary Data/images/._chaserr_venn_aso.png
- Supplementary Data S1/__MACOSX/Supplementary Data/images/._heatmap_4_pvalues_1.pdf
- Supplementary Data S1/__MACOSX/Supplementary Data/images/._heatmap_4_pvalues_2.pdf
- Supplementary Data S1/__MACOSX/Supplementary Data/images/._heatmap_4_pvalues_selected.pdf
- Supplementary Data S1/__MACOSX/Supplementary Data/images/._margi_genometric.pdf
- Supplementary Data S1/__MACOSX/Supplementary Data/images/._margi_genometric.pptx
- Supplementary Data S1/__MACOSX/Supplementary Data/images/._model.pdf
- Supplementary Data S1/__MACOSX/Supplementary Data/images/._other
- Supplementary Data S1/__MACOSX/Supplementary Data/images/._two_pvalues.pdf
- Supplementary Data S1/__MACOSX/Supplementary Data/images/._two_pvalues.pptx
- Supplementary Data S1/__MACOSX/Supplementary Data/images/._two_pvalues_co.pdf
- Supplementary Data S1/__MACOSX/Supplementary Data/images/._two_pvalues_heatmap.pdf
- Supplementary Data S1/__MACOSX/Supplementary Data/images/._two_pvalues_post.pdf
- Supplementary Data S1/__MACOSX/Supplementary Data/images/._two_pvalues_venn.png
- Supplementary Data S1/__MACOSX/Supplementary Data/images/._workflow.pdf
- Supplementary Data S1/__MACOSX/Supplementary Data/images/._workflow.pptx
- Supplementary Data S1/__MACOSX/Supplementary Data/images/other/
- Supplementary Data S1/__MACOSX/Supplementary Data/images/other/._chaserr_common_genes_ht.pdf
- Supplementary Data S1/__MACOSX/Supplementary Data/images/other/._chaserr_up_down.pdf
- Supplementary Data S1/__MACOSX/Supplementary Data/images/other/._chaserr_venn_3.tiff
- Supplementary Data S1/__MACOSX/Supplementary Data/images/other/._chaserr_venn_aso.png
- Supplementary Data S1/__MACOSX/Supplementary Data/images/other/._chaserr_venn_aso.tiff
- Supplementary Data S1/__MACOSX/Supplementary Data/images/other/._margi_genometric.AD_07.pdf
- Supplementary Data S1/__MACOSX/Supplementary Data/images/other/._margi_genometric.AD_10.pdf
- Supplementary Data S1/__MACOSX/Supplementary Data/images_R/
- Supplementary Data S1/__MACOSX/Supplementary Data/images_R/._.Rhistory[Conflict]
- Supplementary Data S1/__MACOSX/Supplementary Data/images_R/._ASO_efficiency.R
- Supplementary Data S1/__MACOSX/Supplementary Data/images_R/._assa_hits_among_de_and_non_de.R
- Supplementary Data S1/__MACOSX/Supplementary Data/images_R/._chaserr_common_genes_ht.R
- Supplementary Data S1/__MACOSX/Supplementary Data/images_R/._chaserr_up_down.R
- Supplementary Data S1/__MACOSX/Supplementary Data/images_R/._chaserr_venn.R
- Supplementary Data S1/__MACOSX/Supplementary Data/images_R/._heatmap_4_pvalues.R
- Supplementary Data S1/__MACOSX/Supplementary Data/images_R/._lib.R
- Supplementary Data S1/__MACOSX/Supplementary Data/images_R/._statistics.R
- Supplementary Data S1/__MACOSX/Supplementary Data/images_R/._two_pvalues.R
- Supplementary Data S1/__MACOSX/Supplementary Data/images_R/._two_pvalues_heatmap.R
- Supplementary Data S1/__MACOSX/Supplementary Data/images_R/._two_pvalues_venn.R
- Supplementary Data S1/Supplementary Data/
- Supplementary Data S1/Supplementary Data/.gitignore
- Supplementary Data S1/Supplementary Data/data/
- Supplementary Data S1/Supplementary Data/data/2_pvalues.co.txt
- Supplementary Data S1/Supplementary Data/data/2_pvalues.post.txt
- Supplementary Data S1/Supplementary Data/data/ALL_COMMON.txt
- Supplementary Data S1/Supplementary Data/data/ASO_G0272888_AD_07.DE_Summary
- Supplementary Data S1/Supplementary Data/data/ASO_G0272888_AD_07.DE_Summary_gene
- Supplementary Data S1/Supplementary Data/data/ASO_G0272888_AD_10.DE_Summary
- Supplementary Data S1/Supplementary Data/data/ASO_G0272888_AD_10.DE_Summary_gene
- Supplementary Data S1/Supplementary Data/data/ASO_names.DE_Summary
- Supplementary Data S1/Supplementary Data/data/ASO_names.info
- Supplementary Data S1/Supplementary Data/data/chaserr_alignment.txt
- Supplementary Data S1/Supplementary Data/data/chaserr_common3.txt
- Supplementary Data S1/Supplementary Data/data/chaserr_orthologs.txt
- Supplementary Data S1/Supplementary Data/data/chaserr_RISE_db.csv
- Supplementary Data S1/Supplementary Data/data/chaserr_seqs.txt
- Supplementary Data S1/Supplementary Data/data/genya.table_for_all_marks.tsv
- Supplementary Data S1/Supplementary Data/data/MARGI_GenometriCorrelation.txt
- Supplementary Data S1/Supplementary Data/data/selected_lncrnas.txt
- Supplementary Data S1/Supplementary Data/data_R/
- Supplementary Data S1/Supplementary Data/data_R/selected_lncrnas.R
- Supplementary Data S1/Supplementary Data/Icon_
- Supplementary Data S1/Supplementary Data/images/
- Supplementary Data S1/Supplementary Data/images/ASO_efficiency.pdf
- Supplementary Data S1/Supplementary Data/images/assa_hits_among_de_and_non_de.CO.pdf
- Supplementary Data S1/Supplementary Data/images/assa_hits_among_de_and_non_de.pdf
- Supplementary Data S1/Supplementary Data/images/assa_hits_among_de_and_non_de.POST.pdf
- Supplementary Data S1/Supplementary Data/images/assa_hits_among_de_and_non_de.pptx
- Supplementary Data S1/Supplementary Data/images/chaserr.pdf
- Supplementary Data S1/Supplementary Data/images/chaserr.pptx
- Supplementary Data S1/Supplementary Data/images/chaserr_alignment.pdf
- Supplementary Data S1/Supplementary Data/images/chaserr_alignment.pptx
- Supplementary Data S1/Supplementary Data/images/chaserr_up_down.pdf
- Supplementary Data S1/Supplementary Data/images/chaserr_venn_aso.png
- Supplementary Data S1/Supplementary Data/images/heatmap_4_pvalues_1.pdf
- Supplementary Data S1/Supplementary Data/images/heatmap_4_pvalues_2.pdf
- Supplementary Data S1/Supplementary Data/images/heatmap_4_pvalues_selected.pdf
- Supplementary Data S1/Supplementary Data/images/margi_genometric.pdf
- Supplementary Data S1/Supplementary Data/images/margi_genometric.pptx
- Supplementary Data S1/Supplementary Data/images/model.pdf
- Supplementary Data S1/Supplementary Data/images/other/
- Supplementary Data S1/Supplementary Data/images/other/chaserr_common_genes_ht.pdf
- Supplementary Data S1/Supplementary Data/images/other/chaserr_up_down.pdf
- Supplementary Data S1/Supplementary Data/images/other/chaserr_venn_3.tiff
- Supplementary Data S1/Supplementary Data/images/other/chaserr_venn_aso.png
- Supplementary Data S1/Supplementary Data/images/other/chaserr_venn_aso.tiff
- Supplementary Data S1/Supplementary Data/images/other/margi_genometric.AD_07.pdf
- Supplementary Data S1/Supplementary Data/images/other/margi_genometric.AD_10.pdf
- Supplementary Data S1/Supplementary Data/images/two_pvalues.pdf
- Supplementary Data S1/Supplementary Data/images/two_pvalues.pptx
- Supplementary Data S1/Supplementary Data/images/two_pvalues_co.pdf
- Supplementary Data S1/Supplementary Data/images/two_pvalues_heatmap.pdf
- Supplementary Data S1/Supplementary Data/images/two_pvalues_post.pdf
- Supplementary Data S1/Supplementary Data/images/two_pvalues_venn.png
- Supplementary Data S1/Supplementary Data/images/workflow.pdf
- Supplementary Data S1/Supplementary Data/images/workflow.pptx
- Supplementary Data S1/Supplementary Data/images_R/
- Supplementary Data S1/Supplementary Data/images_R/.Rhistory[Conflict]
- Supplementary Data S1/Supplementary Data/images_R/ASO_efficiency.R
- Supplementary Data S1/Supplementary Data/images_R/assa_hits_among_de_and_non_de.R
- Supplementary Data S1/Supplementary Data/images_R/chaserr_common_genes_ht.R
- Supplementary Data S1/Supplementary Data/images_R/chaserr_up_down.R
- Supplementary Data S1/Supplementary Data/images_R/chaserr_venn.R
- Supplementary Data S1/Supplementary Data/images_R/heatmap_4_pvalues.R
- Supplementary Data S1/Supplementary Data/images_R/lib.R
- Supplementary Data S1/Supplementary Data/images_R/statistics.R
- Supplementary Data S1/Supplementary Data/images_R/two_pvalues.R
- Supplementary Data S1/Supplementary Data/images_R/two_pvalues_heatmap.R
- Supplementary Data S1/Supplementary Data/images_R/two_pvalues_venn.R
- Supplementary Data S1/Supplementary Data/LICENSE
- Supplementary Data S1/Supplementary Data/README.md
- Supplementary Figures.pdf
