# Supplementary material for: Direct Interactions with Nascent Transcripts Is Potentially a Common Targeting Mechanism of Long Non-Coding RNAs
Source: Genes (Basel). 2020 Dec 10;11(12):1483. doi: 10.3390/genes11121483 (PMC7764144; doi:10.3390/genes11121483)
Supplement: Supplementary file 1 [file genes-11-01483-s001.zip › Supplementary Data S1/Supplementary Data/data/2_pvalues.co.txt]

ASO_C0000830_08	1274	637	415	227	0.01152381	0.00156
ASO_C0000830_02	2464	1232	820	450	0.000363422	0.00024
ASO_C0008202_01	5578	2789	3699	1815	0.9763257	0.9988
ASO_C0008202_02	2882	1441	1766	869	0.8662791	0.78915
ASO_C0008202_04	3080	1540	2215	1091	0.9135999	0.60867
ASO_C0008543_AD_10	3190	1595	1365	712	0.01896048	0.09269
ASO_C0008586_03	2974	1487	132	65	0.6052526	0.45512
ASO_C0011140_02		
ASO_C0011140_06		
ASO_C0008543_05	6998	3499	3085	1655	3.42268e-08	0.0
ASO_C0011632_03	1706	853	72	32	0.8608079	0.85559
ASO_C0011632_AD_01	2934	1467	148	65	0.9456446	0.90972
ASO_C0011632_10	3366	1683	164	78	0.7643582	0.96777
ASO_C0012015_07		
ASO_C0011632_AD_03	2490	1245	110	52	0.7525115	0.83336
ASO_C0012015_AD_02		
ASO_C0012015_AD_04		
ASO_C0012015_AD_05		
ASO_C0019316_01	1102	551	495	234	0.9550534	0.88661
ASO_C0019316_08	1658	829	776	354	0.9996605	0.9994
ASO_C0013510_06	5152	2576	248	113	0.9328737	0.88885
ASO_C0020443_03	2086	1043	738	383	0.1081543	0.04431
ASO_C0020443_06	3756	1878	1288	626	0.8982902	0.67306
ASO_C0020672_02	4812	2406	432	274	2.763628e-09	0.0
ASO_C0020984_02	1028	514	88	38	0.9265371	0.76701
ASO_C0020984_09	6930	3465	545	256	0.9354348	0.94765
ASO_C0020672_07	14842	7421	1309	741	3.099377e-07	0.0
ASO_C0020672_01	16350	8175	1464	810	1.073879e-05	0.0
ASO_C013368_02		
ASO_C014559_06		
ASO_C013368_01		
ASO_G0134153_POS_07		
ASO_G0116132_POS_09		
ASO_G0134153_POS_05		
ASO_G0142396_AD_01	4526	2263	724	376	0.1367923	0.01018
ASO_G0163364_04	1792	896	977	488	0.537793	0.32744
ASO_G0143429_05	10190	5095	1182	579	0.7803521	0.59281
ASO_G0163364_06	3108	1554	1652	799	0.9759908	0.99577
ASO_G0142396_AD_07	15744	7872	2748	1499	8.430797e-08	0.0
ASO_G0180769_03	1050	525	741	386	0.02105323	0.05941
ASO_G0180769_AD_03	3182	1591	2105	1108	1.865006e-05	0.02858
ASO_G0180769_08	4706	2353	3123	1620	0.000171748	0.03033
ASO_G0182165_AD_04	762	381	269	139	0.2721401	0.24673
ASO_G0163364_AD_01	11852	5926	6199	3139	0.0757182	0.38799
ASO_G0186615_03	2642	1321	864	447	0.1145496	0.08236
ASO_G0182165_AD_10	3310	1655	1129	596	0.01149772	0.00577
ASO_G0182165_AD_08	5992	2996	2011	1052	0.005914413	0.00071
ASO_G0186615_09	1824	912	526	263	0.5206092	0.39528
ASO_G0188070_AD_05	3470	1735	3284	1644	0.4105901	0.0
ASO_G0186615_04	5140	2570	1826	987	9.101075e-06	0.00017
ASO_G0198468_01	3336	1668	428	225	0.1384658	0.19698
ASO_G0198468_03	1326	663	161	85	0.2506345	0.06286
ASO_G0198468_07	1508	754	168	88	0.2834024	0.39077
ASO_G0203721_05	3910	1955	2851	1402	0.9579621	0.99858
ASO_G0203706_01	6930	3465	5738	2965	5.632672e-10	0.0
ASO_G0203739_AD_03	1828	914	190	120	8.060423e-05	0.00033
ASO_G0204054_01	920	460	270	140	0.2573418	0.29413
ASO_G0203721_02	16542	8271	12073	5859	1	1.0
ASO_G0204054_06	6196	3098	1924	934	0.9412137	0.78048
ASO_G0204054_10	2354	1177	686	356	0.1284093	0.25139
ASO_G0203739_10	16464	8232	1967	1079	2.457239e-06	0.0
ASO_G0204272_03	1848	924	353	201	0.002230397	0.17598
ASO_G0204272_04	1806	903	343	185	0.0593635	0.05982
ASO_G0205181_01	2678	1339	2312	1153	0.6531123	0.99544
ASO_G0205485_03	2584	1292	1201	641	0.0007988535	0.00284
ASO_G0212978_01	3340	1670	148	76	0.4004712	0.11088
ASO_G0212978_02	2440	1220	116	61	0.317237	0.03602
ASO_G0205485_01	10444	5222	5284	2900	3.136823e-24	0.0
ASO_G0212978_04	1676	838	75	38	0.5	0.51262
ASO_G0214174_02	2428	1214	1491	738	0.7476138	0.69189
ASO_G0212978_03	7132	3566	340	170	0.5221543	0.22365
ASO_G0214174_06	2790	1395	1641	817	0.6208547	0.67447
ASO_G0214548_AD_06	158	79	22	11	0.5906177	0.6702409650605664
ASO_G0214548_01	11680	5840	1255	704	2.729742e-06	0.0
ASO_G0215039_01	9744	4872	4506	2141	0.9999976	1.0
ASO_G0214548_AD_09	11312	5656	1220	699	3.86673e-08	0.0
ASO_G0215447_03	1042	521	906	447	0.8840964	0.0263
ASO_G0215447_01	1516	758	1338	676	0.1498197	0.17815
ASO_G0216775_03	1328	664	366	181	0.6205925	0.15092
ASO_G0216775_01	4484	2242	1227	593	0.9202733	0.98104
ASO_G0218510_04	4356	2178	1447	691	0.9831386	0.99956
ASO_G0219665_08	2096	1048	84	50	0.04714466	0.30408
ASO_G0218510_AD_03	8462	4231	2886	1419	0.8694157	0.4523
ASO_G0218510_AD_06	7450	3725	2479	1202	0.9691708	0.88904
ASO_G0219665_AD_04	1768	884	74	43	0.09555667	0.08272
ASO_G0219665_AD_08	1412	706	73	37	0.5	0.24734
ASO_G0221817_AD_08	1438	719	229	108	0.8435052	0.95314
ASO_G0223485_01		
ASO_G0221817_04	7628	3814	1265	566	0.9999817	0.99996
ASO_G0223478_03	5790	2895	374	206	0.02389072	0.0044
ASO_G0223546_01	1000	500	217	116	0.1413958	0.25413
ASO_G0223485_AD_06	6660	3330	3529	1743	0.859984	0.8635
ASO_G0223546_02	5174	2587	1118	542	0.8814522	0.97923
ASO_G0223773_05	1508	754	204	132	3.937914e-06	0.0
ASO_G0223773_06	1912	956	264	147	0.02719602	0.0
ASO_G0223773_07	4062	2031	651	382	7.937544e-07	0.0
ASO_G0223485_AD_04	19522	9761	0	0	1	1000000000.0
ASO_G0223811_06	738	369	105	59	0.1029504	0.80781
ASO_G0223811_04	3916	1958	521	241	0.970128	0.99966
ASO_G0223960_AD_10	740	370	46	20	0.8567721	0.74848
ASO_G0223960_08	3934	1967	285	146	0.3560836	0.02303
ASO_G0224086_03	1492	746	1451	723	0.8289307	0.23125
ASO_G0224086_06	1580	790	1543	773	0.3699247	0.27729
ASO_G0224086_04	3384	1692	0	0	1	1000000000.0
ASO_G0224165_AD_07	2130	1065	821	430	0.04533404	0.04322
ASO_G0224577_01	1910	955	537	269	0.5	0.47074
ASO_G0224165_10	8576	4288	3650	1935	8.590869e-07	0.0
ASO_G0224577_05	1374	687	351	169	0.8067532	0.52942
ASO_G0224597_05	2122	1061	1223	611	0.535006	0.4146
ASO_G0224577_02	7246	3623	2199	1143	0.0139883	0.14194
ASO_G0224577_AD_05	7258	3629	2372	1230	0.01472831	0.04611
ASO_G0224597_06	3124	1562	1517	740	0.9131392	0.92909
ASO_G0225377_AD_05	862	431	141	78	0.09861158	0.00236
ASO_G0225470_05	1754	877	20	8	0.8697885	0.01878
ASO_G0224597_AD_04	8076	4038	5006	2557	0.007083768	0.007
ASO_G0225470_AD_04	1502	751	32	15	0.7036944	0.51078
ASO_G0225554_02	1744	872	630	321	0.2917363	0.53359
ASO_G0225439_06	10094	5047	5903	3153	2.236744e-16	0.0
ASO_G0225554_AD_04	722	361	225	109	0.7398055	0.76141
ASO_G0225554_AD_06	922	461	277	152	0.03084691	0.00234
ASO_G0225733_03	3544	1772	1070	525	0.7788646	0.84312
ASO_G0225733_04	5330	2665	2328	1204	0.01456101	0.02105
ASO_G0225733_AD_03	6772	3386	3643	1970	2.611961e-13	0.0
ASO_G0225791_05	1326	663	922	459	0.6172601	0.33191
ASO_G0225733_AD_06	4184	2092	2128	1112	0.001650374	0.0001
ASO_G0225791_AD_05	2536	1268	1759	914	0.0016927	0.14819
ASO_G0225973_AD_01	4462	2231	159	92	0.02614194	0.0
ASO_G0226823_03	4084	2042	360	191	0.1232003	1e-05
ASO_G0226823_08	1638	819	144	80	0.09521629	0.08073
ASO_G0226950_02	2786	1393	1079	567	0.017845	0.01343
ASO_G0226950_05	3674	1837	1646	889	6.873409e-06	9e-05
ASO_G0225973_10	17304	8652	620	335	0.0224882	0.0
ASO_G0226950_04	10698	5349	5084	2897	2.660576e-43	0.0
ASO_G0226950_AD_07	4078	2039	1577	843	0.0002566527	0.00422
ASO_G0227036_AD_07	1120	560	394	194	0.6692996	0.60629
ASO_G0227036_04	6192	3096	2245	1176	0.002536063	0.00648
ASO_G0227811_06	3080	1540	1489	737	0.7179985	0.59248
ASO_G0227053_04	6094	3047	1616	784	0.9224859	0.96109
ASO_G0228109_06	5620	2810	2619	1441	1.182415e-12	0.0
ASO_G0227053_03	15194	7597	3991	1965	0.8734671	0.64805
ASO_G0228109_07	8358	4179	3879	2127	1.119432e-16	0.0
ASO_G0228288_01	3398	1699	1732	880	0.1770837	0.20212
ASO_G0228630_POS_06		
ASO_G0228526_10	2252	1126	1025	530	0.0751054	0.0181
ASO_G0228630_POS_07		
ASO_G0229043_AD_04	1932	966	898	471	0.02489993	0.04881
ASO_G0229647_06	2336	1168	478	232	0.7791293	0.86606
ASO_G0229647_AD_09	1370	685	264	125	0.8479045	0.98712
ASO_G0229847_01	2854	1427	1994	1001	0.3876087	0.12171
ASO_G0229847_03	2892	1446	1975	1009	0.04662641	0.2414
ASO_G0229847_AD_04		
ASO_G0229043_07	17036	8518	0	0	1	1000000000.0
ASO_G0229847_AD_02	7414	3707	5928	3067	1.302335e-09	0.0
ASO_G0229852_05	2336	1168	96	54	0.1257396	0.1078
ASO_G0229852_AD_01	2064	1032	63	28	0.8470073	0.47652
ASO_G0229852_03	8190	4095	309	149	0.7567292	0.0
ASO_G0230082_01	2860	1430	311	167	0.09314596	0.00014
ASO_G0230074_07	3890	1945	989	515	0.07038249	0.06488
ASO_G0230417_02	1986	993	322	158	0.6649847	0.74446
ASO_G0230417_01	6758	3379	1082	556	0.1680274	0.17557
ASO_G0230590_05	2750	1375	319	139	0.9938564	0.98782
ASO_G0230074_05	16862	8431	4507	2286	0.1327027	0.17856
ASO_G0230590_02	10034	5017	1001	473	0.9689652	0.96195
ASO_G0230590_06	6046	3023	696	322	0.9836749	0.91342
ASO_G0230590_AD_03	2580	1290	226	111	0.6361175	0.59315
ASO_G0230590_AD_02	8450	4225	738	330	0.9988419	0.99991
ASO_G0230630_AD_10	1478	739	714	347	0.8628281	0.91899
ASO_G0230844_AD_06	1558	779	142	79	0.09327529	0.15757
ASO_G0230630_AD_04	8358	4179	4115	1988	0.9989056	0.99992
ASO_G0230844_01	9238	4619	879	484	0.0008967549	0.00388
ASO_G0231185_02	6742	3371	1572	894	2.825052e-10	0.0
ASO_G0231187_07	1824	912	1751	878	0.3165296	0.00022
ASO_G0231185_03	8452	4226	1890	994	0.005661016	0.00123
ASO_G0231312_04	976	488	510	263	0.168214	0.12262
ASO_G0231312_02	5742	2871	3134	1561	0.6347877	0.18918
ASO_G0232110_AD_06	1328	664	143	68	0.7605403	0.8312
ASO_G0232110_AD_02	3556	1778	392	193	0.6460809	0.2371
ASO_G0232725_05	1836	918	514	276	0.02719394	0.01631
ASO_G0232725_AD_10	1034	517	292	147	0.4724663	0.26932
ASO_G0233117_04	3406	1703	416	185	0.9930798	0.99996
ASO_G0233137_04	1472	736	1070	551	0.03484272	0.00023
ASO_G0233137_02	8446	4223	5877	3032	5.396954e-06	1e-05
ASO_G0233137_05	1046	523	785	397	0.2838173	0.4833
ASO_G0233117_02	11852	5926	1231	586	0.9645964	0.99064
ASO_G0233396_02	1300	650	413	214	0.2021498	0.28104
ASO_G0233461_AD_03	590	295	7	4	0.5	0.45279
ASO_G0233527_03	1448	724	82	43	0.3666215	0.54555
ASO_G0233527_07	4898	2449	231	125	0.1124781	0.08204
ASO_G0233621_01	7660	3830	1239	678	0.0001581941	1e-05
ASO_G0233901_02	1532	766	112	62	0.1401333	0.00289
ASO_G0233621_05	7050	3525	1161	623	0.003485739	0.00043
ASO_G0233937_05	1654	827	755	408	0.001522961	0.00174
ASO_G0233901_04	2990	1495	251	133	0.1779424	0.0214
ASO_G0234171_01	1992	996	1456	756	0.002715011	0.03184
ASO_G0234171_03	1726	863	1253	654	0.001771224	0.00035
ASO_G0234171_06	5578	2789	4164	2186	8.854554e-11	4e-05
ASO_G0234327_01	1276	638	164	84	0.4009653	0.27312
ASO_G0234171_09	7516	3758	5553	2884	9.357024e-09	0.0
ASO_G0234171_02	12790	6395	9284	4799	2.690523e-10	0.0
ASO_G0234456_01	1398	699	592	305	0.1787411	0.29748
ASO_G0234327_07	4242	2121	655	355	0.01085447	0.0
ASO_G0234420_01	3380	1690	1631	792	0.9507662	0.95434
ASO_G0234546_01	1392	696	350	175	0.5246278	0.58904
ASO_G0234546_02	2704	1352	665	332	0.5355808	0.22593
ASO_G0234456_04	4104	2052	1513	744	0.7998936	0.86562
ASO_G0234546_07	4860	2430	1435	782	2.825192e-05	0.00017
ASO_G0234608_AD_01	3074	1537	105	53	0.5	0.47314
ASO_G0236618_AD_07	1180	590	720	378	0.01832147	0.17427
ASO_G0234608_AD_04	4738	2369	153	62	0.9932813	0.97362
ASO_G0234608_06	9814	4907	324	159	0.6537228	0.12822
ASO_G0236618_AD_09	3558	1779	2196	1154	6.408543e-05	0.00166
ASO_G0236810_AD_02	1314	657	248	123	0.5837344	0.56217
ASO_G0236753_AD_01	3182	1591	190	96	0.4701923	0.84014
ASO_G0236810_AD_06	1966	983	353	166	0.9019728	0.85316
ASO_G0237187_03	2152	1076	1474	763	0.00895907	0.04279
ASO_G0237187_AD_01	1926	963	1271	652	0.06186606	0.09628
ASO_G0237187_01	5276	2638	3518	1789	0.04241484	0.46184
ASO_G0237298_01	1224	612	227	110	0.721812	0.83728
ASO_G0237298_09	1614	807	315	139	0.9915421	0.98936
ASO_G0237489_AD_01	458	229	78	42	0.2672215	0.62164
ASO_G0237187_AD_08	6342	3171	2805	1349	0.9968411	0.98284
ASO_G0237489_09	2618	1309	511	277	0.01914276	0.0227
ASO_G0237854_05	846	423	511	257	0.4440997	0.02682
ASO_G0237854_AD_02	978	489	602	318	0.0150035	0.00596
ASO_G0237854_AD_04	500	250	341	171	0.5	0.03701
ASO_G0240498_POS_01		
ASO_G0238266_03	1580	790	617	297	0.8920775	0.78596
ASO_G0240498_POS_04		
ASO_G0240875_01	2642	1321	1425	703	0.7824862	0.7772
ASO_G0240875_02	3836	1918	2458	1269	0.00391797	0.00117
ASO_G0238266_AD_06	8632	4316	3601	1812	0.3155371	0.50303
ASO_G0240875_04	1198	599	742	377	0.2563922	0.63359
ASO_G0240875_10	2360	1180	1387	694	0.5	0.16101
ASO_G0240875_03	6472	3236	4074	2076	0.02374159	0.0842
ASO_G0241990_01	3552	1776	1208	620	0.1361097	0.1957
ASO_G0241990_07	1326	663	511	273	0.02749894	0.03574
ASO_G0242147_05	1532	766	222	100	0.9525565	0.9967
ASO_G0243701_01	1408	704	502	263	0.1003113	0.30737
ASO_G0243701_AD_08	3470	1735	1092	575	0.01858408	0.00567
ASO_G0243701_AD_09	4718	2359	1617	830	0.09881426	0.31387
ASO_G0244625_04	1812	906	53	31	0.1322794	0.24066
ASO_G0244625_AD_08	560	280	17	10	0.3118241	0.56807
ASO_G0244625_09	2316	1158	62	31	0.551151	0.0845
ASO_G0242147_07	13212	6606	1807	846	0.9983475	0.99963
ASO_G0245213_04	856	428	16	10	0.2250839	0.11026
ASO_G0245213_AD_03	1040	520	18	11	0.2383945	0.75316
ASO_G0244625_AD_09	4426	2213	113	53	0.7770121	0.05481
ASO_G0245213_AD_04	1198	599	17	8	0.6867211	0.266
ASO_G0245571_06	1484	742	128	67	0.3219944	0.0835
ASO_G0245849_AD_07	656	328	108	68	0.002160371	0.00529
ASO_G0245937_01	2732	1366	1342	691	0.06777361	0.12269
ASO_G0245937_AD_02	2136	1068	936	473	0.3473579	0.56443
ASO_G0245937_AD_05	2434	1217	1198	618	0.06678408	0.17911
ASO_G0246067_01	770	385	228	104	0.9513645	0.99663
ASO_G0245958_AD_04	2244	1122	790	438	8.513199e-05	0.0004
ASO_G0245958_AD_07	3908	1954	1044	568	0.0004985383	2e-05
ASO_G0246067_AD_04	510	255	207	100	0.7646439	0.66887
ASO_G0246067_05	3394	1697	1084	555	0.1786841	0.27981
ASO_G0246089_02	2202	1101	828	413	0.5524991	0.64277
ASO_G0246067_AD_09	5582	2791	2264	1167	0.02998664	0.08838
ASO_G0246430_AD_03	1804	902	546	253	0.9822132	0.86658
ASO_G0246273_02	7394	3697	461	190	0.9999615	0.99921
ASO_G0246430_03	8922	4461	2850	1374	0.9903293	0.98418
ASO_G0246985_AD_01	2540	1270	388	212	0.02672792	0.03364
ASO_G0246985_AD_04	630	315	101	61	0.01475754	0.05994
ASO_G0246985_10	5384	2692	980	555	2.540197e-06	0.0
ASO_G0247240_AD_05	424	212	77	39	0.5	0.58292
ASO_G0247572_08	2122	1061	223	111	0.5562757	0.64029
ASO_G0247240_AD_06	2488	1244	460	258	0.002235769	7e-05
ASO_G0247572_09	2412	1206	295	136	0.9321394	0.98758
ASO_G0248092_AD_10	1662	831	842	460	7.830077e-05	1e-05
ASO_G0250742_01	1404	702	979	483	0.7919553	0.2256
ASO_G0248508_04	5682	2841	1002	468	0.9901708	0.96665
ASO_G0248508_10	5744	2872	1031	544	0.0270728	0.09305
ASO_G0250742_AD_04	1854	927	1257	620	0.8145201	0.39148
ASO_G0250742_AD_05	1050	525	816	420	0.04397742	0.00168
ASO_G0250786_04	1486	743	807	404	0.5	0.20897
ASO_G0251580_AD_01	1544	772	72	25	0.9974162	0.65463
ASO_G0250786_AD_10	2220	1110	1457	749	0.03691186	0.05187
ASO_G0251580_AD_05	4066	2033	236	109	0.8987706	0.78528
ASO_G0253352_01	2570	1285	230	118	0.3648889	0.20789
ASO_G0253352_02	2076	1038	205	101	0.6156935	0.35453
ASO_G0253352_06	1342	671	111	46	0.9764697	0.52571
ASO_G0253352_AD_08	2762	1381	265	126	0.8171227	0.49389
ASO_G0253982_AD_01	1574	787	643	345	0.009152547	0.02234
ASO_G0253352_AD_07	4198	2099	338	160	0.8594379	0.99757
ASO_G0255121_02	2532	1266	148	70	0.7770445	0.3728
ASO_G0254682_06	3334	1667	471	262	0.004832973	0.13218
ASO_G0254682_02	7246	3623	1124	606	0.002369716	0.0
ASO_G0255121_03	2714	1357	183	94	0.3797716	0.0624
ASO_G0255121_08	3186	1593	178	88	0.5914687	0.26141
ASO_G0256268_AD_03	2254	1127	129	79	0.005431768	0.05904
ASO_G0257219_09	1478	739	374	218	0.0001283541	0.0011
ASO_G0256268_AD_06	5040	2520	289	143	0.5957207	0.30954
ASO_G0257219_AD_10	626	313	161	90	0.04979978	0.02252
ASO_G0257219_AD_05	2566	1283	683	354	0.1418525	0.06053
ASO_G0256268_AD_07	9558	4779	528	257	0.7490658	0.24079
ASO_G0257642_01	1256	628	48	22	0.7689237	0.13365
ASO_G0257815_01	3474	1737	408	210	0.2810846	0.00088
ASO_G0257815_AD_03	2598	1299	321	167	0.2371937	0.10038
ASO_G0258704_09	3118	1559	130	69	0.265354	0.0403
ASO_G0259091_AD_04	1782	891	562	266	0.9430132	0.9087
ASO_G0258920_AD_07	5132	2566	3439	1840	4.86595e-13	0.0
ASO_G0259091_01	7620	3810	2616	1323	0.2420661	0.17702
ASO_G0259520_AD_04	1014	507	57	28	0.6073209	0.67708
ASO_G0259091_AD_10	3930	1965	1308	642	0.8013007	0.94163
ASO_G0259520_AD_08	608	304	30	17	0.2874948	0.05441
ASO_G0260565_AD_06	1140	570	901	449	0.6144664	0.61363
ASO_G0260565_AD_08	1630	815	1321	661	0.5	0.37071
ASO_G0260852_02	2140	1070	986	528	0.001379818	0.11184
ASO_G0260032_AD_06	11062	5531	9649	4808	0.833593	0.22623
ASO_G0260032_AD_01	12462	6231	0	0	1	1000000000.0
ASO_G0261105_AD_06	602	301	267	145	0.03550224	0.0411
ASO_G0261105_AD_05	2800	1400	1190	659	5.909335e-07	0.0
ASO_G0261105_AD_10	1366	683	642	347	0.00283824	0.00619
ASO_G0261573_AD_06	686	343	121	59	0.6556152	0.30305
ASO_G0261879_AD_07	782	391	50	32	0.02822206	0.05795
ASO_G0263072_01	4586	2293	1232	681	8.524469e-06	0.00015
ASO_G0263072_05	5736	2868	1458	715	0.8104153	0.57709
ASO_G0263753_AD_01	1842	921	281	146	0.2585115	0.09191
ASO_G0263072_02	15138	7569	4020	2149	1.704097e-07	5e-05
ASO_G0263753_AD_06	3228	1614	626	369	3.67929e-07	1e-05
ASO_G0267248_AD_03	5410	2705	2695	1245	1	1.0
ASO_G0263072_06	16870	8435	0	0	1	1000000000.0
ASO_G0264920_AD_02	6116	3058	3930	1912	0.9978503	0.99744
ASO_G0267419_AD_04	2950	1475	202	93	0.892426	0.98112
ASO_G0267248_AD_07	3498	1749	1616	763	0.9989884	0.99086
ASO_G0267419_AD_06	3954	1977	270	121	0.9663425	0.9857
ASO_G0267751_AD_02	1628	814	120	63	0.3177409	0.00172
ASO_G0267886_03	2106	1053	241	124	0.3406779	0.76754
ASO_G0267886_AD_02	1748	874	219	102	0.876186	0.92401
ASO_G0267886_AD_04	1222	611	172	81	0.8172071	0.81897
ASO_G0269293_01	5320	2660	2529	1256	0.6894039	0.80193
ASO_G0268895_01	9700	4850	4476	2376	1.05592e-08	0.0
ASO_G0269293_AD_10	3660	1830	1846	918	0.6419424	0.16267
ASO_G0269439_09	3820	1910	803	508	1.359329e-17	0.0
ASO_G0268895_03	16336	8168	0	0	1	1000000000.0
ASO_G0269834_02	2922	1461	846	403	0.9527873	0.99348
ASO_G0269834_AD_02	2450	1225	678	326	0.8886368	0.84787
ASO_G0270069_05	1746	873	1436	704	0.9653884	0.8659
ASO_G0270069_AD_07	1386	693	1232	612	0.7790818	0.9718
ASO_G0269834_AD_06	5304	2652	1477	707	0.9750402	0.98145
ASO_G0270141_AD_10	72	36	25	16	0.06837853	0.16285702644338507
ASO_G0271122_05	1308	654	495	254	0.2469565	0.02937
ASO_G0270141_05	3756	1878	1301	722	5.495334e-07	0.0
ASO_G0271122_06	2134	1067	798	400	0.4821583	0.62704
ASO_G0272269_06	958	479	687	376	2.045576e-06	1e-05
ASO_G0271270_AD_10	3742	1871	478	210	0.9980878	1.0
ASO_G0272888_04	1148	574	593	330	4.769172e-05	0.00025
ASO_G0271270_09	7486	3743	1009	428	0.9999999	1.0
ASO_G0273015_05	2280	1140	1728	906	2.416174e-05	0.00225
ASO_G0272888_AD_10	4204	2102	2989	1668	1.304352e-32	0.0
ASO_G0272888_AD_07	6518	3259	4686	2667	1.526886e-72	0.0
ASO_NEAT1_1		
ASO_NEAT1_2		
ASO_G0273015_AD_10	2350	1175	1702	882	0.002422535	1e-05
ASO_G0273015_AD_07	3202	1601	2186	1138	0.0003613752	0.00077
ASO_Untreat		
