# Supplementary material for: Direct Interactions with Nascent Transcripts Is Potentially a Common Targeting Mechanism of Long Non-Coding RNAs
Source: Genes (Basel). 2020 Dec 10;11(12):1483. doi: 10.3390/genes11121483 (PMC7764144; doi:10.3390/genes11121483)
Supplement: Supplementary file 1 [file genes-11-01483-s001.zip › Supplementary Data S1/Supplementary Data/data/ALL_COMMON.txt]

geneSymbol
ELOVL1
EIF4EBP1
CPXM1
RNF115
STT3A
H6PD
EIF4G2
ETF1
PURA
PRRC2A
TP53I11
HERC4
PNPLA2
DVL2
PTPRS
CEBPG
UBE2D3
RNPS1
HCFC1
ACAN
SLC7A5
FKBP10
ARHGEF2
HSPB11
UBAP2L
TPM1
CASKIN2
DCAKD
ASB6
RNF13
TBC1D25
ELL2
RCN2
SBNO2
PLCB3
EBAG9
E2F4
CHPF
IMPDH1
FBF1
KTN1
KLF6
MKNK2
MDK
AHNAK
GNAS
CYHR1
FMR1
SEC63
MXD4
PGLS
TPM4
PLEKHF2
ZNF574
TRIP12
TRNT1
AFTPH
MMP2
GAMT
ITGB1
PDLIM7
LAMTOR1
IFITM3
RAP1A
SLC12A7
SORBS3
MFSD5
RPLP2
TMEM123
RAB5A
TMEM214
GTF2E2
HNRNPA2B1
SKIL
YES1
EDC4
APPL1
KLHDC2
PLOD2
HYAL2
HDDC2
RAP1B
MAP4K5
BICC1
BCL9L
PPRC1
PGRMC2
NOC4L
PROSER1
PLEKHO1
CTDSP1
MCL1
WIZ
LRP5
CDC16
TWIST1
SPEN
CHD1
KANK2
ZNF362
PPP2CA
PSIP1
PLEKHG2
SH3BP2
PCOLCE
CYB5R3
NDUFB10
ZFAND6
CALU
LZTS2
MAU2
ODC1
NCL
SET
CRTC2
SH3BP1
INTS1
PAFAH1B2
UBE2E3
AGPS
WWP1
PIK3R2
PTEN
BRMS1L
ZNF706
POLR2L
GOPC
NPEPL1
CISD3
SSBP4
HIC1
FSCN1
SLC44A2
DCHS1
CC2D1A
SNX7
LRP10
ITGAV
NREP
CEBPB
ST6GALNAC6
DVL3
EIF4EBP2
SRRM2
RNF126
USP21
TGFB1
UBR4
FLNC
KRAS
FNTA
CAPNS1
FOXJ2
TUBB6
SRM
SSH1
EI24
SPPL2A
TRAM2
WDR12
SIRT1
TXLNG
SMPD1
TBX2
CACNB1
SYNPO
PHC1
SAMD4B
POLE4
PLBD2
SOX12
SIPA1
BCAR1
NAA30
CDC42EP1
ROGDI
SERPINB6
UNC93B1
ACBD3
PIGT
EFCAB14
LIMK1
ENAH
ATP11B
SMARCA4
PDXK
ANPEP
SETD1B
DMPK
TAB3
MMP17
NCKAP1
PTP4A2
PSME4
CTXN1
FZR1
TMEM259
CPNE2
TGFBR1
BTBD6
VEGFB
CDV3
TNKS2
TMEM132A
FAM189B
CIZ1
SLK
BRD4
MAPK3
TM9SF3
JMJD8
MLLT1
CDC42BPB
CENPB
ABL1
NT5DC2
RALGDS
NSMF
TBC1D2B
