# Supplementary material for: Direct Interactions with Nascent Transcripts Is Potentially a Common Targeting Mechanism of Long Non-Coding RNAs
Source: Genes (Basel). 2020 Dec 10;11(12):1483. doi: 10.3390/genes11121483 (PMC7764144; doi:10.3390/genes11121483)
Supplement: Supplementary file 1 [file genes-11-01483-s001.zip › Supplementary Data S1/Supplementary Data/data/ASO_G0272888_AD_07.DE_Summary]

prmtrID	geneSymbol	baseMean	log2FC	pvalue	fdr	KD.tpm.ave	NC.tpm.ave	perturb_id	KD.geneSymbol	ZScore
chr2_218568740_218568876_+	p004@RQCD1	1030.286	-1.83054523920019	1.48728422192933e-54	4.08125663339627e-50	29.896	103.184	ASO_G0272888_AD_07	AC013394.2	-9.704
chr22_24011323_24011377_+	p002@CABIN1	126.671	-2.14908035851857	3.41129361661433e-23	4.68046540667569e-19	2.822	12.817	ASO_G0272888_AD_07	AC013394.2	-6.27
chr16_47460906_47461130_-	p006@ITFG1	1438.317	-1.40586571678755	2.58192812076992e-19	2.36168965206824e-15	55.023	142.506	ASO_G0272888_AD_07	AC013394.2	-4.888
chr15_92882573_92882776_+	p001@AC013394.2	88.569	-4.09565434595636	3.54080294318517e-19	2.42907933909861e-15	0.583	9.14	ASO_G0272888_AD_07	AC013394.2	-12.309
chr2_218568490_218568739_+	p003@RQCD1	102.747	-2.15036897327553	5.48975040295318e-19	3.01288481614876e-15	2.396	10.379	ASO_G0272888_AD_07	AC013394.2	-9.19
chr15_92882777_92882845_+	p002@AC013394.2	346.25	-2.88535996604281	2.2174567364166e-17	1.01415383840013e-13	4.872	35.369	ASO_G0272888_AD_07	AC013394.2	-10.28
chr22_24011378_24011563_+	p003@CABIN1	259.659	-1.03520158153226	4.2070732742369e-15	1.64923282454764e-11	12.814	25.431	ASO_G0272888_AD_07	AC013394.2	-2.878
chr10_29736969_29737076_-	p002@SVIL	146.121	-1.80763413157487	8.87605081503342e-15	3.04459638019165e-11	4.202	14.681	ASO_G0272888_AD_07	AC013394.2	-4.222
chr10_33334392_33334604_-	p012@NRP1	555.551	0.72869696783908	9.49168513112357e-13	2.89401479647958e-09	81.518	47.754	ASO_G0272888_AD_07	AC013394.2	2.842
chr2_237414272_237414456_-	p003@COL6A3	463.771	-0.734744385858204	2.11451054338392e-11	5.80242838209983e-08	27.599	44.793	ASO_G0272888_AD_07	AC013394.2	-2.554
chr7_47453126_47453425_-	p022@TNS3	99.234	0.964621406562105	3.23637761896677e-11	8.07358529473338e-08	16.604	8.28	ASO_G0272888_AD_07	AC013394.2	2.454
chr22_24011154_24011322_+	p001@CABIN1	73.056	-1.84837796067189	9.77525739270058e-11	2.23535698427581e-07	2.124	7.329	ASO_G0272888_AD_07	AC013394.2	-4.002
chr2_218568877_218569062_+	p005@RQCD1	76.848	-1.59744136019982	5.11247701396585e-10	1.07916524415567e-06	2.624	7.646	ASO_G0272888_AD_07	AC013394.2	-5.728
chr10_29735868_29736057_-	p004@SVIL	68.008	-1.83107132867835	3.06786656277344e-09	6.01323759636186e-06	1.86	6.844	ASO_G0272888_AD_07	AC013394.2	-4.222
chr4_39527501_39527713_-	p003@UGDH	327.828	-0.697029232119084	3.37015589458251e-09	6.16536319354924e-06	19.848	31.614	ASO_G0272888_AD_07	AC013394.2	-4.184
chr5_52989203_52989502_+	p001@ITGA2	974.836	0.742885153748505	4.77358042400766e-09	8.18698877594964e-06	143.742	83.543	ASO_G0272888_AD_07	AC013394.2	2.538
chr22_31292338_31292637_-	p003@PIK3IP1	133.054	0.761064885190187	1.25222388300052e-08	2.02131032784807e-05	19.835	11.414	ASO_G0272888_AD_07	AC013394.2	2.065
chr1_43367466_43367662_-	p006@ELOVL1	131.853	0.8836741594892	5.27377891555323e-08	8.0398759567609e-05	21.173	11.114	ASO_G0272888_AD_07	AC013394.2	2.819
chr12_84912613_84912781_-	p004@SLC6A15	37.052	1.17865083031551	5.85305699814071e-08	8.45335458347259e-05	6.944	2.994	ASO_G0272888_AD_07	AC013394.2	2.048
chr15_42457382_42457681_-	p005@ZNF106	206.853	0.595613000321121	7.58742879583997e-08	0.000104103316793322	28.064	18.059	ASO_G0272888_AD_07	AC013394.2	1.519
chr1_32292027_32292122_+	p002@HDAC1	670.26	-0.556629048734382	8.86243852075693e-08	0.000115806750213377	44.517	64.133	ASO_G0272888_AD_07	AC013394.2	-3.624
chr1_203626969_203627254_+	p003@ATP2B4	486.13	0.675622713481158	1.2122293293902e-07	0.000151203568308165	69.033	42.011	ASO_G0272888_AD_07	AC013394.2	2.682
chr1_170663774_170664027_+	p011@PRRX1	460.543	0.544829626752422	1.69020801412058e-07	0.000201656513545578	60.561	40.373	ASO_G0272888_AD_07	AC013394.2	2.101
chr16_47461131_47461225_-	p005@ITFG1	75.858	-1.29821865304919	1.99401130897594e-07	0.000227990268040036	3.016	7.492	ASO_G0272888_AD_07	AC013394.2	-4.893
chr12_46371226_46371525_-	p006@SLC38A2	359.549	0.6310092171636	3.58143598196019e-07	0.000393112739123878	49.923	31.256	ASO_G0272888_AD_07	AC013394.2	2.36
chr5_180071984_180072283_-	p001@RNF130	145.625	-0.846551021138478	3.74506315086066e-07	0.000395262607395259	8.037	14.155	ASO_G0272888_AD_07	AC013394.2	-3.463
chr5_112922077_112922268_-	p003@REEP5	1081.715	0.419785411283945	4.15844599578988e-07	0.000422636728038779	132.092	96.152	ASO_G0272888_AD_07	AC013394.2	2.639
chr19_4457644_4457836_-	p003@UBXN6	81.99	1.94942970691476	4.88735129606653e-07	0.000478977881840577	22.849	7.285	ASO_G0272888_AD_07	AC013394.2	3.86
chr3_52536455_52536754_+	p002@SMIM4	592.875	0.477563316659729	5.10317840256032e-07	0.000482883857050544	75.074	52.382	ASO_G0272888_AD_07	AC013394.2	2.219
chr12_64404372_64404478_+	p003@XPOT	393.631	-0.658322065333993	6.21405929514136e-07	0.00056840000372658	24.619	37.919	ASO_G0272888_AD_07	AC013394.2	-2.692
chr2_40451906_40452205_-	p004@SLC8A1	153.518	-0.725426784532283	1.11179809596436e-06	0.00098415650165671	9.282	14.811	ASO_G0272888_AD_07	AC013394.2	-0.946
chr17_32876974_32877273_-	p001@MYO1D	268.004	-0.719873200450835	1.33245467103005e-06	0.00114262151961673	15.958	25.894	ASO_G0272888_AD_07	AC013394.2	-1.662
chr9_109013349_109013648_-	p003@CTNNAL1	983.908	-0.663536901102143	1.39563219196157e-06	0.00116053160544295	61.127	94.616	ASO_G0272888_AD_07	AC013394.2	-1.905
chr11_76860787_76861086_+	p001@ACER3	179.609	-0.816714049189439	1.63603584798096e-06	0.00132042528542487	9.978	17.444	ASO_G0272888_AD_07	AC013394.2	-3.942
chr11_104164083_104164127_-	p004@PDGFD	47.142	-1.25857480100986	2.15961183520669e-06	0.0016461641213863	1.924	4.658	ASO_G0272888_AD_07	AC013394.2	-1.892
chr5_37840461_37840760_-	p001@GDNF	72.839	0.93343761478863	2.10663841379684e-06	0.0016461641213863	11.925	6.095	ASO_G0272888_AD_07	AC013394.2	1.566
chr10_24449546_24449802_+	p023@KIAA1217	75.994	0.712771820558175	2.24604212730116e-06	0.00166577410852084	11.075	6.534	ASO_G0272888_AD_07	AC013394.2	2.139
chr10_29735677_29735867_-	p005@SVIL	87.679	-0.998559132937099	2.78503941341568e-06	0.00201116490904052	4.374	8.554	ASO_G0272888_AD_07	AC013394.2	-2.257
chr15_92900174_92900473_+	p012@CHD2	571.615	0.740130161957327	3.25291282076384e-06	0.00228879950550207	84.315	49.211	ASO_G0272888_AD_07	AC013394.2	4.219
chr5_180071578_180071877_-	p002@RNF130	177.068	-1.3592137017792	3.94037335301833e-06	0.00263726305317502	6.886	17.57	ASO_G0272888_AD_07	AC013394.2	-5.483
chr6_36547235_36547422_-	p002@STK38	127.245	0.617109697247949	3.87173116900688e-06	0.00263726305317502	17.46	11.087	ASO_G0272888_AD_07	AC013394.2	2.631
chr12_56189323_56189622_-	p001@SMARCC2	938.681	-0.372771098924735	4.10609835214807e-06	0.00268274868764989	70.429	88.825	ASO_G0272888_AD_07	AC013394.2	-2.029
chr6_85450097_85450259_+	p003@NT5E	341.684	0.530546021961505	4.31808574022331e-06	0.00275564164645274	44.439	30.027	ASO_G0272888_AD_07	AC013394.2	2.569
chr6_166627065_166627233_-	p019@RPS6KA2	110.683	-1.08041960770163	4.97333633180345e-06	0.00310166641547769	5.178	10.885	ASO_G0272888_AD_07	AC013394.2	-2.393
chr19_14381429_14381593_+	p004@CD97	311.815	0.503400380716905	5.18260422657035e-06	0.00315934372350395	40.166	27.496	ASO_G0272888_AD_07	AC013394.2	2.221
chr9_92293679_92293844_-	p001@IARS	1231.73	-0.43301146941455	5.29608291538871e-06	0.00315934372350395	89.147	116.919	ASO_G0272888_AD_07	AC013394.2	-2.492
chr3_86991136_86991298_-	p001@VGLL3	505.889	-0.662256894785432	5.55474021220929e-06	0.00324314098219649	31.382	48.763	ASO_G0272888_AD_07	AC013394.2	-2.675
chr12_55728400_55728551_-	p009@CD63	222.445	0.537249053517891	5.87012612770223e-06	0.00335587773063077	29.099	19.549	ASO_G0272888_AD_07	AC013394.2	2.144
chr10_88990487_88990720_+	p007@FAS	126.206	0.829746357987824	6.64134171544374e-06	0.00371928689823452	19.614	10.718	ASO_G0272888_AD_07	AC013394.2	2.926
chr15_63156708_63157007_-	p003@RPS27L	12.556	1.7019378287008	9.0375044149939e-06	0.00495996317303695	3.047	0.931	ASO_G0272888_AD_07	AC013394.2	2.869
chr5_146203588_146203754_+	p002@RBM27	442.842	-0.576146239182242	1.04189010857543e-05	0.00560598166067026	29.188	42.36	ASO_G0272888_AD_07	AC013394.2	-3.572
chr2_87455511_87455691_+	p005@LINC00152	547.089	0.628186042242438	1.24087167860518e-05	0.0065482230255009	75.444	47.562	ASO_G0272888_AD_07	AC013394.2	2.4
chr10_88990721_88990952_+	p008@FAS	215.806	0.659757428725741	1.26538852867034e-05	0.00655160879532883	30.45	18.708	ASO_G0272888_AD_07	AC013394.2	2.164
chr4_1172433_1172694_-	p018@SPON2	4441.776	0.750937141476753	1.36250172870052e-05	0.00692377961801314	658.203	380.138	ASO_G0272888_AD_07	AC013394.2	2.678
chr19_50384197_50384496_+	p006@POLD1	261.084	-0.86618808603245	1.86596019255307e-05	0.00930978429888159	14.11	25.352	ASO_G0272888_AD_07	AC013394.2	-1.931
chr12_2794844_2795143_+	p003@FKBP4	489.844	-0.709552300131404	2.04168098661868e-05	0.00965961516444885	29.446	47.265	ASO_G0272888_AD_07	AC013394.2	-3.114
chr6_28259174_28259473_+	p001@NKAPL	38.052	0.923585645304136	2.0372617737728e-05	0.00965961516444885	6.302	3.187	ASO_G0272888_AD_07	AC013394.2	2.759
chr7_99558827_99559002_+	p006@ZNF655	176.073	0.515165289173211	1.9931821795108e-05	0.00965961516444885	22.829	15.497	ASO_G0272888_AD_07	AC013394.2	2.757
chr11_57335718_57336017_-	p001@SSRP1	1073.351	-0.689506258013302	2.14306734558776e-05	0.00996744254750403	65.649	103.325	ASO_G0272888_AD_07	AC013394.2	-3.864
chr8_23246491_23246790_+	p009@CHMP7	305.163	-0.590496042064468	2.21485255804751e-05	0.0101296281742303	19.782	29.308	ASO_G0272888_AD_07	AC013394.2	-3.746
chr1_16613377_16613676_-	p002@NBPF1	588.22	-0.640240090302935	2.40775680163988e-05	0.0106981374054136	37.045	56.569	ASO_G0272888_AD_07	AC013394.2	-3.109
chr20_45812845_45813144_+	p004@UBE2C	102.549	0.805819416072763	2.41712954752247e-05	0.0106981374054136	15.644	8.728	ASO_G0272888_AD_07	AC013394.2	3.072
chr10_87659728_87660027_+	p002@PAPSS2	807.725	-0.599852055726348	2.78353741032237e-05	0.0121242936629613	52.56	77.438	ASO_G0272888_AD_07	AC013394.2	-3.321
chr17_16415421_16415590_+	p001@TRPV2	778.532	0.430343793040248	2.93357306922116e-05	0.0125781529050778	95.627	69.076	ASO_G0272888_AD_07	AC013394.2	2.504
chr19_13623964_13624263_-	p003@CACNA1A	33.634	1.06391120744708	3.50669116836609e-05	0.0140174410691643	5.92	2.769	ASO_G0272888_AD_07	AC013394.2	2.098
chr1_110082544_110082843_+	p001@RP4-773N10.6	88.505	-0.777401444697926	3.54261818226173e-05	0.0140174410691643	5.19	8.566	ASO_G0272888_AD_07	AC013394.2	-1.944
chr1_172144481_172144712_-	p001@MIR199A2	70.441	0.689730842902831	3.6234625075027e-05	0.0140174410691643	10.162	6.072	ASO_G0272888_AD_07	AC013394.2	2.761
chr21_37073078_37073251_+	p002@TTC3	136.734	-0.910308483426468	3.62682961958626e-05	0.0140174410691643	7.15	13.348	ASO_G0272888_AD_07	AC013394.2	-3.149
chr2_73892858_73893157_+	p002@ACTG2	166.769	0.563678917704522	3.38554221412127e-05	0.0140174410691643	22.128	14.595	ASO_G0272888_AD_07	AC013394.2	2.189
chr3_149657875_149658127_-	p012@WWTR1	1303.156	0.3784771876321	3.4253082164958e-05	0.0140174410691643	155.382	116.467	ASO_G0272888_AD_07	AC013394.2	1.889
chrX_136497086_136497385_+	p001@HTATSF1	239.214	-0.703928356236702	3.3545073990595e-05	0.0140174410691643	14.419	23.097	ASO_G0272888_AD_07	AC013394.2	-3.988
chr11_61816846_61817004_-	p004@FADS1	1385.119	-0.870704530515095	3.94301425747374e-05	0.0150278130887968	75.407	134.762	ASO_G0272888_AD_07	AC013394.2	-2.278
chr6_35688929_35689090_-	p013@FKBP5	95.366	-1.04934158078294	4.08020999187865e-05	0.0153376770393345	4.522	9.352	ASO_G0272888_AD_07	AC013394.2	-2.568
chr1_31798674_31798865_-	p006@SPOCD1	724.923	0.420943463860369	4.190780430397e-05	0.0153741035272441	88.698	64.457	ASO_G0272888_AD_07	AC013394.2	2.138
chr8_13276368_13276532_-	p014@DLC1	110.559	-0.749673235998617	4.20195242353891e-05	0.0153741035272441	6.417	10.705	ASO_G0272888_AD_07	AC013394.2	-2.084
chr11_113773542_113773841_-	p001@ZW10	256.473	-0.566277008218379	4.30701765346704e-05	0.0154278050949451	17.18	24.52	ASO_G0272888_AD_07	AC013394.2	-3.44
chr3_174440845_174441144_+	p004@NAALADL2	147.324	-0.8039130360777	4.32907325648036e-05	0.0154278050949451	8.505	14.283	ASO_G0272888_AD_07	AC013394.2	-0.913
chr10_80454297_80454459_+	p002@TSPAN14	277.873	0.398747457851421	4.50491800769186e-05	0.0158486480832144	33.534	24.757	ASO_G0272888_AD_07	AC013394.2	1.887
chr2_85611882_85612181_-	p001@C2orf68	436.292	-0.749870213004833	4.65978812513424e-05	0.0159836557427261	25.52	42.194	ASO_G0272888_AD_07	AC013394.2	-3.135
chr4_152352618_152352797_-	p020@FBXW7	40.545	0.823259548911941	4.63150856153949e-05	0.0159836557427261	6.244	3.44	ASO_G0272888_AD_07	AC013394.2	1.089
chr4_176792159_176792410_-	p010@VEGFC	87.102	0.743333431719624	4.87786376402584e-05	0.0165251184627942	12.897	7.468	ASO_G0272888_AD_07	AC013394.2	2.873
chr5_119070937_119071131_+	p002@DMXL1	121.37	-0.65884270050931	5.19916024864805e-05	0.0173987995589209	7.492	11.685	ASO_G0272888_AD_07	AC013394.2	-2.232
chr17_16381251_16381550_+	p005@UBB	129.632	0.633791901830799	5.55315271379335e-05	0.0175154096114027	17.996	11.254	ASO_G0272888_AD_07	AC013394.2	2.13
chr19_13938377_13938556_-	p003@PODNL1	53.884	-1.27313605317898	5.51902574610296e-05	0.0175154096114027	2.161	5.336	ASO_G0272888_AD_07	AC013394.2	-3.541
chr1_43367861_43368160_-	p004@ELOVL1	1052.077	0.4329660461386	5.52147545536715e-05	0.0175154096114027	129.525	93.391	ASO_G0272888_AD_07	AC013394.2	2.657
chr3_50340672_50340895_-	p003@RASSF1	133.974	-0.806929048895401	5.30161094470214e-05	0.0175154096114027	7.515	13.022	ASO_G0272888_AD_07	AC013394.2	-3.471
chr8_38030401_38030683_+	p003@EIF4EBP1	2787.025	-0.464911567511122	5.47240789952518e-05	0.0175154096114027	197.039	265.243	ASO_G0272888_AD_07	AC013394.2	-2.096
chr11_130916329_130916628_-	p001@SNX19	637.997	-0.507267341177122	6.10685226178385e-05	0.018619792546179	43.869	60.904	ASO_G0272888_AD_07	AC013394.2	-2.486
chr16_89873442_89873607_+	p003@TCF25	651.327	-0.524878261923995	6.09435278941641e-05	0.018619792546179	44.247	62.187	ASO_G0272888_AD_07	AC013394.2	-1.955
chr5_39074249_39074548_-	p005@RICTOR	170.422	-0.718257593136036	6.04369599615952e-05	0.018619792546179	10.362	16.427	ASO_G0272888_AD_07	AC013394.2	-1.536
chr16_47461226_47461255_-	p004@ITFG1	50.731	-0.979472065163137	6.41684267833596e-05	0.0192458326190534	2.516	4.956	ASO_G0272888_AD_07	AC013394.2	-3.004
chr20_2800456_2800755_-	p001@CPXM1	102.818	-0.808933817033962	6.45244925823736e-05	0.0192458326190534	5.747	9.979	ASO_G0272888_AD_07	AC013394.2	-2.239
chr11_66289119_66289284_-	p005@YIF1A	557.558	-0.839238383553012	6.55271181974594e-05	0.0193347274242633	30.882	54.081	ASO_G0272888_AD_07	AC013394.2	-1.666
chr12_89352106_89352329_-	p009@DUSP6	35.108	1.05140030388732	6.86305740718533e-05	0.0196176206573513	6.171	2.889	ASO_G0272888_AD_07	AC013394.2	2.132
chr1_202967102_202967401_-	p002@CYB5R1	488.457	0.414597529666324	6.80134780935904e-05	0.0196176206573513	59.54	43.443	ASO_G0272888_AD_07	AC013394.2	1.601
chr1_52552942_52553241_-	p003@ZCCHC11	248.969	-0.633489952908519	6.81652716358132e-05	0.0196176206573513	15.745	23.959	ASO_G0272888_AD_07	AC013394.2	-2.246
chr16_54928736_54929029_-	p005@CRNDE	236.75	-0.733585891272608	6.96638911887413e-05	0.0197076993619613	13.981	22.898	ASO_G0272888_AD_07	AC013394.2	-2.585
chrX_154437071_154437175_+	p002@GDI1	644.195	-0.564572050194435	7.26237210827403e-05	0.0203353829615457	42.574	61.645	ASO_G0272888_AD_07	AC013394.2	-3.664
chr1_145751397_145751696_-	p009@RNF115	9.485	1.31931898571637	7.77825463936841e-05	0.0213443085558909	1.924	0.748	ASO_G0272888_AD_07	AC013394.2	2.686
chr8_23102771_23103070_+	p003@TNFRSF10C	78.198	1.01312397323464	7.75701114885124e-05	0.0213443085558909	13.433	6.446	ASO_G0272888_AD_07	AC013394.2	0.824
chr11_66568410_66568583_-	p003@CTSF	153.957	-0.618446585626593	7.90441502687007e-05	0.0214757477972615	9.681	14.821	ASO_G0272888_AD_07	AC013394.2	-2.309
chr6_37257989_37258288_-	p001@TMEM217	16.452	1.10431564108037	8.0208356185379e-05	0.0215784068831665	2.964	1.349	ASO_G0272888_AD_07	AC013394.2	1.839
chr3_155079965_155080049_+	p007@MME	459.305	-0.637916140984576	8.14425469056366e-05	0.0216977177634716	28.958	44.173	ASO_G0272888_AD_07	AC013394.2	-2.794
chr1_23791204_23791370_+	p004@LYPLA2	128.248	0.674003844380799	8.4605903872325e-05	0.0223237558476968	18.194	11.084	ASO_G0272888_AD_07	AC013394.2	1.592
chr17_18363473_18363680_-	p001@SHMT1	113.444	-0.847086320945545	8.68681314748254e-05	0.022488192413214	6.169	11.03	ASO_G0272888_AD_07	AC013394.2	-3.093
chr6_138107269_138107434_-	p004@PERP	573.729	0.485623211616046	8.67762140762504e-05	0.022488192413214	72.881	50.614	ASO_G0272888_AD_07	AC013394.2	2.023
chr17_16415591_16415758_+	p002@TRPV2	317.351	0.538680159970781	8.87809923167817e-05	0.0227685907492038	41.595	27.838	ASO_G0272888_AD_07	AC013394.2	2.348
chr2_237413992_237414153_-	p005@COL6A3	3559.219	-0.472262684273343	9.25935298115684e-05	0.0234376229337183	250.727	338.802	ASO_G0272888_AD_07	AC013394.2	-1.076
chr8_96261458_96261757_-	p001@MTERFD1	370.097	-0.591849127868329	9.30979519614918e-05	0.0234376229337183	24	35.452	ASO_G0272888_AD_07	AC013394.2	-2.422
chr1_234607944_234608150_-	p011@IRF2BP2	16.283	1.17097548681051	9.56156563389178e-05	0.0238526293236022	3.095	1.319	ASO_G0272888_AD_07	AC013394.2	1.348
chr7_27662709_27663008_-	p002@HIBADH	929.638	-0.705821132730244	0.000100045108151869	0.0247327730882471	56.218	89.707	ASO_G0272888_AD_07	AC013394.2	-2.759
chr21_45287932_45288231_+	p001@BX322557.10	158.446	-0.596430284110157	0.000105782255110429	0.0259175969864758	10.188	15.226	ASO_G0272888_AD_07	AC013394.2	-2.262
chr12_55727762_55727820_-	p012@CD63	6.93	1.75658075963242	0.000107395686818293	0.0260800446192989	1.749	0.509	ASO_G0272888_AD_07	AC013394.2	1.832
chr13_31161980_31162162_-	p003@HSPH1	177.187	-0.573526855857995	0.00010942759194205	0.0261281653897272	11.652	16.98	ASO_G0272888_AD_07	AC013394.2	-3.026
chr9_19127342_19127641_-	p004@PLIN2	765.789	0.519075693008547	0.000109498160410285	0.0261281653897272	99.163	67.408	ASO_G0272888_AD_07	AC013394.2	2.396
chr2_173075699_173075889_+	p004@MLTK	909.409	-0.545601423059324	0.00011815999285239	0.0279519686539864	60.986	86.972	ASO_G0272888_AD_07	AC013394.2	-2.587
chr12_55727570_55727761_-	p013@CD63	4.779	1.83150811689132	0.000123069032121877	0.0285651044247107	1.215	0.346	ASO_G0272888_AD_07	AC013394.2	0.931
chr14_99480709_99481008_-	p001@SETD3	249.061	-0.600630244302511	0.000124785124254749	0.0285651044247107	15.988	23.883	ASO_G0272888_AD_07	AC013394.2	-2.055
chr17_81937089_81937268_-	p007@PYCR1	120.467	-0.921990017430475	0.000126997658241854	0.0285651044247107	6.236	11.764	ASO_G0272888_AD_07	AC013394.2	-2.431
chr1_29181748_29182047_-	p001@SRSF4	760.571	-0.523663503819483	0.000123778612198616	0.0285651044247107	51.676	72.765	ASO_G0272888_AD_07	AC013394.2	-3.967
chr20_19886371_19886577_+	p008@RIN2	47.97	1.00726317421514	0.00012569032508792	0.0285651044247107	8.203	3.989	ASO_G0272888_AD_07	AC013394.2	1.191
chr6_138988116_138988402_-	p001@REPS1	143.857	-0.643220210330398	0.000126928143684349	0.0285651044247107	8.993	13.84	ASO_G0272888_AD_07	AC013394.2	-3.114
chr19_55675078_55675238_+	p004@EPN1	556.739	-0.688442647052781	0.000131737084800798	0.0293902223090951	33.993	53.691	ASO_G0272888_AD_07	AC013394.2	-3.048
chr11_125592875_125593031_+	p004@STT3A	540.203	0.411171196610963	0.000135077019438146	0.0294788781348376	65.604	48.024	ASO_G0272888_AD_07	AC013394.2	2.068
chr14_64503721_64503892_-	p004@ZBTB25	113.679	-0.821344646167805	0.000134245709969295	0.0294788781348376	6.34	11.024	ASO_G0272888_AD_07	AC013394.2	-3.525
chr19_9435391_9435557_-	p003@ZNF266	88.831	0.546731061042606	0.000135357262672262	0.0294788781348376	11.809	7.784	ASO_G0272888_AD_07	AC013394.2	2.395
chr1_9234624_9234923_+	p004@H6PD	251.238	-0.884948145772871	0.00013667851626419	0.0295322453921703	13.454	24.48	ASO_G0272888_AD_07	AC013394.2	-3.016
chr12_120265542_120265711_-	p003@PXN	573.738	0.411251545721731	0.000137849196513806	0.0295524984494948	69.758	51.036	ASO_G0272888_AD_07	AC013394.2	1.958
chr13_30464177_30464476_-	p012@HMGB1	101.421	0.510525805292299	0.000139968828137197	0.0297742993249057	13.169	8.932	ASO_G0272888_AD_07	AC013394.2	0.928
chr5_98769131_98769358_+	p004@RGMB	198.055	-0.539715337877037	0.000142219728513602	0.0300203966933981	13.284	18.931	ASO_G0272888_AD_07	AC013394.2	-2.249
chr6_30489362_30489661_+	p003@HLA-E	1498.934	0.467215580892844	0.000143951624127771	0.0301540192190089	188.239	132.682	ASO_G0272888_AD_07	AC013394.2	2.034
chr6_73696146_73696352_+	p011@CD109	1836.324	0.444711784917625	0.000149210109595287	0.0306461849219065	227.682	162.83	ASO_G0272888_AD_07	AC013394.2	2.173
chr8_54022137_54022357_-	p002@TCEA1	1272.747	-0.320683507649029	0.000148867648365634	0.0306461849219065	98.715	120	ASO_G0272888_AD_07	AC013394.2	-1.293
chrX_153944493_153944792_-	p001@RENBP	52.351	0.769783570426216	0.000149651571718796	0.0306461849219065	7.912	4.468	ASO_G0272888_AD_07	AC013394.2	0.979
chr16_28974636_28974935_+	p002@SPNS1;p002@RP11-264B17.3	569.519	0.436102609929133	0.0001531441129746	0.0309328616798564	70.342	50.55	ASO_G0272888_AD_07	AC013394.2	2.261
chr16_53434332_53434631_+	p002@RBL2	321.652	-0.676974299280417	0.00015330597239388	0.0309328616798564	19.717	30.982	ASO_G0272888_AD_07	AC013394.2	-2.715
chr2_69829510_69829809_+	p002@GMCL1	243.368	-0.729769506099546	0.000155384659755606	0.0311234339295883	14.348	23.52	ASO_G0272888_AD_07	AC013394.2	-3.088
chr9_98943757_98944056_+	p003@COL15A1	127.098	-0.635973060590524	0.000157129492001292	0.0312448578986048	8.1	12.208	ASO_G0272888_AD_07	AC013394.2	-0.859
chr21_33642302_33642477_+	p001@ITSN1	122.577	-0.860292890735262	0.000160240782077144	0.0316342971293447	6.561	11.924	ASO_G0272888_AD_07	AC013394.2	-3.142
chr11_10807940_10808148_-	p004@EIF4G2	5.689	1.60400158634344	0.00016357692323484	0.0319341389834913	1.302	0.43	ASO_G0272888_AD_07	AC013394.2	0.907
chr1_153627128_153627391_-	p010@S100A13	146.049	0.627744560978248	0.000164087081253317	0.0319341389834913	20.094	12.716	ASO_G0272888_AD_07	AC013394.2	2.889
chr12_77940273_77940437_+	p009@NAV3	223.418	0.516010243396493	0.000169406942889515	0.0319880649221914	28.929	19.671	ASO_G0272888_AD_07	AC013394.2	1.436
chr20_346726_346763_+	p002@NRSN2	36.378	-1.04908635669794	0.000166774795468802	0.0319880649221914	1.744	3.572	ASO_G0272888_AD_07	AC013394.2	-3.852
chr21_43659414_43659713_+	p003@RRP1B	464.728	-0.721680294920421	0.0001701926853482	0.0319880649221914	27.765	44.794	ASO_G0272888_AD_07	AC013394.2	-4.145
chr4_94451792_94452091_+	p001@PDLIM5	1021.74	0.301841303751749	0.000169506500069889	0.0319880649221914	116.265	91.924	ASO_G0272888_AD_07	AC013394.2	1.703
chr5_17217454_17217617_+	p002@BASP1	631.476	-0.740640287607114	0.000166365264987424	0.0319880649221914	37.335	60.906	ASO_G0272888_AD_07	AC013394.2	-3.383
chr1_67685291_67685529_+	p002@GADD45A	63.503	0.610086002371319	0.000172823367774268	0.0321221976234435	8.674	5.538	ASO_G0272888_AD_07	AC013394.2	1.139
chr5_138543188_138543358_-	p002@ETF1	711.589	-0.531136756053912	0.000174078523901308	0.0321221976234435	48.034	67.99	ASO_G0272888_AD_07	AC013394.2	-3.703
chr9_114397821_114398120_-	p001@AKNA	32.805	-1.29205532614187	0.000174418113257282	0.0321221976234435	1.336	3.26	ASO_G0272888_AD_07	AC013394.2	-1.566
chr1_148952257_148952479_+	p036@PDE4DIP	298.26	-0.597251746258193	0.000176713514569873	0.0323279703554126	19.271	28.671	ASO_G0272888_AD_07	AC013394.2	-3.504
chr7_135748663_135748962_-	p001@FAM180A	196.049	0.53288986871713	0.000178818075140204	0.0324963364233268	25.644	17.233	ASO_G0272888_AD_07	AC013394.2	1.172
chr14_81220917_81221108_-	p004@GTF2A1	252.802	-0.724032694836682	0.000181619049231057	0.0325739106532643	14.985	24.448	ASO_G0272888_AD_07	AC013394.2	-2.903
chr9_36400743_36400932_-	p008@RNF38	100.715	-0.831588837042464	0.00018111364319078	0.0325739106532643	5.489	9.787	ASO_G0272888_AD_07	AC013394.2	-3.271
chr16_10580448_10580641_-	p002@EMP2	394.489	0.408683664940716	0.000185923629928726	0.0331294177199622	48.068	35.098	ASO_G0272888_AD_07	AC013394.2	2.387
chr2_74198465_74198764_+	p001@MTHFD2	665.341	-0.738524986307353	0.000195405637083328	0.0343726031231001	39.524	64.09	ASO_G0272888_AD_07	AC013394.2	-2.457
chr9_93134263_93134387_-	p006@NINJ1	112.796	-0.926480969457982	0.000195375353550521	0.0343726031231001	5.784	11.015	ASO_G0272888_AD_07	AC013394.2	-3.401
chr12_68746151_68746325_+	p002@SLC35E3	232.923	0.464159186128946	0.000200388734867307	0.0344812059909154	29.261	20.608	ASO_G0272888_AD_07	AC013394.2	2.042
chr1_108200296_108200492_-	p002@SLC25A24	143.752	-0.781275733414471	0.00019884240025239	0.0344812059909154	8.175	13.938	ASO_G0272888_AD_07	AC013394.2	-3.624
chr2_17753655_17753954_-	p005@SMC6	410.143	-0.504069460408883	0.000201049267830854	0.0344812059909154	28.065	39.135	ASO_G0272888_AD_07	AC013394.2	-2.629
chr2_55050173_55050357_-	p013@RTN4	748.627	0.579726375480483	0.000198851686529548	0.0344812059909154	100.287	65.327	ASO_G0272888_AD_07	AC013394.2	2.979
chr12_47773088_47773387_+	p009@SLC48A1	133.206	-0.588119899313433	0.000209673282005548	0.0357369225559891	8.594	12.774	ASO_G0272888_AD_07	AC013394.2	-2.178
chr4_41934987_41935286_+	p003@TMEM33	808.637	0.503600144752975	0.000216807751296897	0.03672482409468	103.882	71.204	ASO_G0272888_AD_07	AC013394.2	2.318
chr19_18831780_18831944_+	p001@UPF1	236.234	-0.845523208518132	0.000224730629367401	0.037833332518226	12.984	22.972	ASO_G0272888_AD_07	AC013394.2	-3.027
chr3_98901015_98901314_-	p003@DCBLD2	67.648	0.648695149422725	0.000227132398550707	0.0380045131014021	9.471	5.881	ASO_G0272888_AD_07	AC013394.2	1.499
chr12_68808029_68808328_+	p005@MDM2	1006.339	0.295672030364037	0.000230839805983831	0.0383907582788019	114.147	90.568	ASO_G0272888_AD_07	AC013394.2	1.663
chr5_140112732_140113031_+	p004@PURA	78.763	0.573998913174011	0.000234582604204496	0.038778200252865	10.534	6.889	ASO_G0272888_AD_07	AC013394.2	1.861
chr14_74302784_74302953_-	p004@ABCD4	63.813	0.602238718585616	0.000242326627042009	0.0395678568370811	8.767	5.558	ASO_G0272888_AD_07	AC013394.2	2.393
chr20_19975299_19975471_+	p022@RIN2	116.552	0.549895610820131	0.000243685281347863	0.0395678568370811	15.383	10.224	ASO_G0272888_AD_07	AC013394.2	2.07
chr3_14947342_14947499_-	p005@FGD5-AS1	544.096	-0.505530116799091	0.000243380986015289	0.0395678568370811	37.305	51.933	ASO_G0272888_AD_07	AC013394.2	-1.504
chr5_157858977_157859276_-	p001@CLINT1	1031.024	-0.714283550766472	0.00024802134329704	0.0400350216553769	62.041	99.388	ASO_G0272888_AD_07	AC013394.2	-3.703
chr11_65919815_65920079_+	p017@DRAP1	368.305	0.580097132987193	0.000260468966008482	0.0408575300974726	49.368	32.152	ASO_G0272888_AD_07	AC013394.2	2.885
chr17_50866204_50866503_-	p004@TOB1	996.516	0.385113023234347	0.000256469543224924	0.0408575300974726	119.065	88.896	ASO_G0272888_AD_07	AC013394.2	0.747
chr18_657665_657858_+	p002@TYMS	1236.082	-0.374576754484696	0.000258290554206866	0.0408575300974726	92.432	117.008	ASO_G0272888_AD_07	AC013394.2	-1.324
chr6_31620545_31620705_+	p003@PRRC2A	309.32	-1.02538249470386	0.000260561487083477	0.0408575300974726	15.143	30.298	ASO_G0272888_AD_07	AC013394.2	-4.998
chr6_37819838_37820029_+	p004@ZFAND3	85.094	-0.698414240625321	0.000260230307217094	0.0408575300974726	5.13	8.21	ASO_G0272888_AD_07	AC013394.2	-1.382
chr12_123633497_123633796_-	p001@EIF2B1	875.174	-0.542187165280369	0.000262909743092269	0.0409915128420167	58.73	83.663	ASO_G0272888_AD_07	AC013394.2	-3.441
chr4_168631592_168631754_+	p009@PALLD	88.624	-0.735017507741965	0.000268954768234502	0.0416971061871354	5.301	8.55	ASO_G0272888_AD_07	AC013394.2	-0.886
chr17_8435891_8436071_+	p006@NDEL1	559.617	-0.485685555541545	0.000279988782809526	0.0431638887026753	38.918	53.323	ASO_G0272888_AD_07	AC013394.2	-2.758
chr17_50744568_50744867_+	p010@LUC7L3	13.826	-2.37307042211615	0.00030288949601243	0.046270156499101	0.277	1.397	ASO_G0272888_AD_07	AC013394.2	-5.744
chr1_119711787_119712086_+	p004@PHGDH	716.528	-0.682376992848107	0.000303510373887182	0.046270156499101	44.182	69.041	ASO_G0272888_AD_07	AC013394.2	-2.303
chr8_17697520_17697819_-	p022@MTUS1	157.097	0.49318537295517	0.000318934310916721	0.0483529084301974	20.079	13.87	ASO_G0272888_AD_07	AC013394.2	1.118
chr12_49188878_49189054_-	p004@TUBA1A	195.623	0.461320038400292	0.000325212716866667	0.0485008813235773	24.486	17.308	ASO_G0272888_AD_07	AC013394.2	2.553
chr4_140756224_140756523_-	p002@TBC1D9	98.894	-0.862826638186905	0.00032405489185785	0.0485008813235773	5.319	9.628	ASO_G0272888_AD_07	AC013394.2	-3.678
chr8_38105379_38105678_+	p005@ASH2L	408.8	-0.696798978255733	0.000322268479701563	0.0485008813235773	24.772	39.385	ASO_G0272888_AD_07	AC013394.2	-3.961
chr11_44950697_44950865_-	p002@TP53I11	149.878	-0.610170773357663	0.000333060028937653	0.049402704076098	9.605	14.363	ASO_G0272888_AD_07	AC013394.2	-2.372
chr6_132401325_132401624_-	p002@MOXD1	1215.59	-0.94792131780564	0.0003363671552145	0.0496250059475328	62.953	118.273	ASO_G0272888_AD_07	AC013394.2	-3.052
chr12_67269500_67269790_+	p003@CAND1	394.49	-0.494539677271475	0.000343235546125974	0.050099609687462	27.201	37.682	ASO_G0272888_AD_07	AC013394.2	-2.555
chr1_182391191_182391355_-	p005@GLUL	168.015	0.545413091063705	0.000349673954773119	0.0507693280049162	22.134	14.735	ASO_G0272888_AD_07	AC013394.2	3.22
chr12_51270869_51271168_-	p001@SMAGP	19.282	0.908794092725043	0.000353315888968489	0.0510281121536016	3.076	1.624	ASO_G0272888_AD_07	AC013394.2	2.041
chr17_40062931_40063114_+	p006@THRA	189.969	-0.599338880058592	0.000359215303439218	0.0515742561474136	12.352	18.227	ASO_G0272888_AD_07	AC013394.2	-2.488
chr22_50529862_50530161_-	p006@TYMP	124.176	-0.869015596589466	0.000362735739821829	0.0515742561474136	6.688	12.107	ASO_G0272888_AD_07	AC013394.2	-2.381
chr6_46491372_46491598_-	p002@RCAN2	48.649	-1.13104700506474	0.000362399649466254	0.0515742561474136	2.166	4.787	ASO_G0272888_AD_07	AC013394.2	-2.054
chr12_49110525_49110761_-	p003@LMBR1L	256.226	0.409387664790326	0.000368032211589554	0.0520575872073658	31.299	22.79	ASO_G0272888_AD_07	AC013394.2	1.664
chr11_107565585_107565884_-	p001@ALKBH8	48.009	-0.836025630923539	0.000373533820586885	0.0522966406669628	2.609	4.666	ASO_G0272888_AD_07	AC013394.2	-3.272
chr4_98657680_98657979_+	p001@RP11-1299A16.3	45.694	0.728092996030484	0.000372260184288444	0.0522966406669628	6.785	3.913	ASO_G0272888_AD_07	AC013394.2	1.793
chr9_37576340_37576365_-	p003@FBXO10	33.107	-1.33306749562193	0.000379698616838116	0.0526227764881553	1.277	3.29	ASO_G0272888_AD_07	AC013394.2	-3.25
chr10_27745669_27745968_-	p002@MKX	593.888	-0.769911270924704	0.000388719745514015	0.0533046235425846	34.493	57.532	ASO_G0272888_AD_07	AC013394.2	-2.428
chr12_24902917_24903216_-	p004@BCAT1	211.455	0.529346724439811	0.000391729631086718	0.0533046235425846	27.579	18.593	ASO_G0272888_AD_07	AC013394.2	1.951
chr15_79310962_79311134_+	p001@TMED3	167.01	-0.5327364793329	0.000389608665928042	0.0533046235425846	11.13	15.978	ASO_G0272888_AD_07	AC013394.2	-2.963
chr17_39730521_39730681_-	p004@MIEN1	633.835	-0.86848903406364	0.000392388541073652	0.0533046235425846	34.488	61.624	ASO_G0272888_AD_07	AC013394.2	-4.34
chr12_7092470_7092514_-	p002@C1R	229.596	-0.645704967413289	0.000396220835574024	0.0535600785664375	14.529	22.069	ASO_G0272888_AD_07	AC013394.2	-2.357
chr3_50269021_50269320_+	p002@SEMA3B	120.103	-0.825827513157122	0.000398840367242051	0.0536498946935741	6.743	11.689	ASO_G0272888_AD_07	AC013394.2	-2.173
chr1_155173152_155173451_-	p003@KRTCAP2	2209.29	0.412520692095219	0.000402182343094908	0.0538355398871579	268.734	196.259	ASO_G0272888_AD_07	AC013394.2	2.356
chr2_28751818_28751889_+	p007@PPP1CB	978.794	-0.36683484372392	0.000409163838655062	0.0542614884031908	73.559	92.552	ASO_G0272888_AD_07	AC013394.2	-2.528
chr17_55421872_55421938_-	p003@MMD	36.932	-1.07447665259104	0.000451165027712025	0.0592364570595487	1.729	3.621	ASO_G0272888_AD_07	AC013394.2	-3.413
chr14_24430566_24430728_+	p007@KHNYN	12.594	1.19569070644893	0.00045740628645601	0.0597699328887589	2.39	1.012	ASO_G0272888_AD_07	AC013394.2	2.384
chr18_11981494_11981657_+	p003@IMPA2	58.16	-1.20041048218879	0.000464997077572336	0.0604738616382107	2.497	5.723	ASO_G0272888_AD_07	AC013394.2	-2.89
chr15_39934028_39934327_+	p001@EIF2AK4	597.256	-0.796413109181358	0.000483344780034994	0.0619788042473845	34.093	57.876	ASO_G0272888_AD_07	AC013394.2	-3.02
chr19_47130739_47130904_+	p007@SAE1	1122.007	-0.427889659878445	0.000481174736470645	0.0619788042473845	81.208	106.568	ASO_G0272888_AD_07	AC013394.2	-1.869
chr3_13549142_13549306_+	p006@FBLN2	770.965	-0.781805454656375	0.0004952944816807	0.0632157017293028	44.44	74.804	ASO_G0272888_AD_07	AC013394.2	-3.155
chr12_105330555_105330734_+	p005@C12orf75	5669.436	-0.791209474171485	0.000502128300677107	0.0637912161985209	325.497	548.376	ASO_G0272888_AD_07	AC013394.2	-2.623
chr22_50185772_50186071_+	p003@TRABD	277.706	-0.678565999256574	0.000509930541441771	0.0642686220357045	16.971	26.751	ASO_G0272888_AD_07	AC013394.2	-4.106
chr11_3797404_3797703_-	p002@NUP98	1166.858	-0.520753488847986	0.000543110348988637	0.0656323040214635	79.49	111.409	ASO_G0272888_AD_07	AC013394.2	-2.493
chr11_62601828_62602014_-	p002@MTA2	410.152	-0.54708979111526	0.00054298031265571	0.0656323040214635	27.408	39.247	ASO_G0272888_AD_07	AC013394.2	-2.427
chr12_109052444_109052743_+	p002@USP30	136.725	-0.587583809525021	0.000531582483164625	0.0656323040214635	8.803	13.101	ASO_G0272888_AD_07	AC013394.2	-2.567
chr15_80152731_80152900_+	p004@FAH	180.181	-0.558532224568948	0.000541565257802643	0.0656323040214635	11.853	17.265	ASO_G0272888_AD_07	AC013394.2	-2.321
chr17_51260425_51260724_+	p001@UTP18	469.501	-0.6119979939638	0.000547713189057073	0.0656323040214635	30.069	44.986	ASO_G0272888_AD_07	AC013394.2	-3.916
chr19_38319704_38320003_+	p005@KCNK6	43.768	-0.963041105576241	0.000539228668504655	0.0656323040214635	2.171	4.284	ASO_G0272888_AD_07	AC013394.2	-2.648
chr4_2963256_2963555_-	p001@NOP14	646.6	-0.745609843200146	0.000546803813304204	0.0656323040214635	38.127	62.44	ASO_G0272888_AD_07	AC013394.2	-4.569
chr6_39115149_39115335_-	p004@SAYSD1	144.713	-0.653544978830576	0.000531406831897558	0.0656323040214635	8.914	13.941	ASO_G0272888_AD_07	AC013394.2	-2.971
chr6_89352572_89352750_-	p004@UBE2J1	537.107	-0.561367585033857	0.000543228983154844	0.0656323040214635	35.649	51.353	ASO_G0272888_AD_07	AC013394.2	-2.913
chr9_69035619_69035918_+	p001@FXN	204.339	-0.559591358322258	0.000530287263060767	0.0656323040214635	13.422	19.562	ASO_G0272888_AD_07	AC013394.2	-3.224
chr1_48472100_48472326_-	p001@SPATA6	79.079	-0.755451102700107	0.000550139807976113	0.0656364629159674	4.571	7.672	ASO_G0272888_AD_07	AC013394.2	-1.815
chr17_58531893_58532164_-	p005@SEPT4	27.817	-1.07042622060135	0.000567037543466868	0.0667970290270505	1.268	2.727	ASO_G0272888_AD_07	AC013394.2	-2.488
chr20_4249112_4249411_-	p004@ADRA1D	31.936	-1.15345463561042	0.000567169846700294	0.0667970290270505	1.399	3.153	ASO_G0272888_AD_07	AC013394.2	-3.024
chr17_80147144_80147307_-	p002@EIF4A3	216.664	-0.65537505976481	0.000572249233969979	0.067107227475941	13.481	20.817	ASO_G0272888_AD_07	AC013394.2	-3.231
chr17_58324324_58324623_-	p012@BZRAP1	30.283	-1.28408757039752	0.000590066997757314	0.0689022488742913	1.214	3.003	ASO_G0272888_AD_07	AC013394.2	-2.506
chr10_93702433_93702703_-	p003@FRA10AC1	255.881	-0.391197985584323	0.00060889506823972	0.0707482039152227	18.743	24.285	ASO_G0272888_AD_07	AC013394.2	-1.706
chrX_21940446_21940664_+	p002@SMS	38.096	-0.90856139614507	0.000611031825658969	0.0707482039152227	1.992	3.721	ASO_G0272888_AD_07	AC013394.2	-2.962
chr10_133308764_133309063_+	p002@ZNF511	292.831	-0.775284591286129	0.000620796249403107	0.0715767642011372	16.854	28.37	ASO_G0272888_AD_07	AC013394.2	-3.681
chr5_892734_893033_+	p002@TRIP13	760.088	-0.83739793450045	0.000641599536436613	0.0736658279471009	42.225	73.629	ASO_G0272888_AD_07	AC013394.2	-2.551
chr4_75630373_75630672_-	p001@CDKL2	31.36	0.806104458707662	0.00065313485774843	0.0746778067978111	4.747	2.676	ASO_G0272888_AD_07	AC013394.2	1.77
chr7_116525019_116525185_+	p002@CAV1	2733.239	0.413888552000415	0.000668134357631739	0.0760758294928321	332.492	243	ASO_G0272888_AD_07	AC013394.2	1.845
chr11_65181133_65181303_+	p003@CAPN1	72.913	-0.651429182934105	0.000696092695141482	0.0764610789017791	4.455	7.016	ASO_G0272888_AD_07	AC013394.2	-2.381
chr12_54258143_54258395_-	p005@CBX5	14.123	1.24748618922154	0.000678938040322331	0.0764610789017791	2.761	1.125	ASO_G0272888_AD_07	AC013394.2	2.313
chr17_4940496_4940630_+	p004@RNF167	203.962	0.535403424296653	0.000698205959193266	0.0764610789017791	26.818	17.903	ASO_G0272888_AD_07	AC013394.2	2.264
chr19_13150277_13150331_-	p003@STX10	196.807	-0.681206911080324	0.000693711059026594	0.0764610789017791	11.94	18.965	ASO_G0272888_AD_07	AC013394.2	-3.338
chr2_135741476_135741691_+	p001@UBXN4	114.429	-0.62007505189659	0.000688072577251702	0.0764610789017791	7.292	10.989	ASO_G0272888_AD_07	AC013394.2	-2.805
chr3_185282826_185283125_+	p001@MAP3K13	284.391	0.426656492336732	0.000700716012503246	0.0764610789017791	34.843	25.274	ASO_G0272888_AD_07	AC013394.2	3.186
chr3_49723800_49724099_-	p001@GMPPB;p002@AMIGO3	531.215	-0.66674446480306	0.000702167992538476	0.0764610789017791	32.859	51.17	ASO_G0272888_AD_07	AC013394.2	-2.695
chr1_152698195_152698494_+	p001@LCE2A	13.081	1.37184359431161	0.000716007288458795	0.0776599051486079	2.672	1.024	ASO_G0272888_AD_07	AC013394.2	1.739
chr3_187291189_187291478_+	p002@CATG00000063194.1	67.474	0.555194932503567	0.00072121176417668	0.077916425278631	8.867	5.934	ASO_G0272888_AD_07	AC013394.2	2.122
chr12_49367166_49367347_+	p005@SPATS2	39.867	-1.07683624793642	0.000729139771697738	0.0779411958249414	1.811	3.93	ASO_G0272888_AD_07	AC013394.2	-2.803
chr17_68247925_68248224_+	p005@AMZ2	591.032	-0.53419699892778	0.000729962003097917	0.0779411958249414	39.851	56.486	ASO_G0272888_AD_07	AC013394.2	-2.699
chr21_37073252_37073423_+	p003@TTC3	1482.416	-1.05181632053604	0.000726615493065767	0.0779411958249414	71.762	145.237	ASO_G0272888_AD_07	AC013394.2	-3.556
chr18_79964493_79964792_+	p009@HSBP1L1	179.493	-0.507720210626075	0.00073733337116962	0.0784231203033548	12.288	17.137	ASO_G0272888_AD_07	AC013394.2	-1.969
chr2_28751711_28751762_+	p005@PPP1CB	91.88	-0.684752726804495	0.000747279930227939	0.0791741643451153	5.503	8.854	ASO_G0272888_AD_07	AC013394.2	-2.726
chr2_241315075_241315374_-	p005@HDLBP	1377.428	-0.803855626118233	0.000753514321950591	0.079363603498761	78.335	133.365	ASO_G0272888_AD_07	AC013394.2	-3.852
chr13_25301641_25301804_+	p006@NUPL1	122.764	0.510482587661486	0.000765968745438789	0.0802249936778084	15.867	10.821	ASO_G0272888_AD_07	AC013394.2	2.222
chr3_31532613_31532787_+	p005@STT3B	245.847	0.556431458792707	0.000770932571655323	0.0804378733794438	32.525	21.578	ASO_G0272888_AD_07	AC013394.2	2.414
chr21_39349074_39349211_-	p003@HMGN1	1347.08	-0.533955903945958	0.000776726974919927	0.0807354731771883	91.1	128.52	ASO_G0272888_AD_07	AC013394.2	-3.923
chr10_68074600_68074899_-	p004@HERC4	167.589	0.486736228028916	0.000789571782171102	0.0817609029228574	21.349	14.786	ASO_G0272888_AD_07	AC013394.2	1.653
chr2_130144986_130145260_-	p001@CCDC74B	144.165	-0.809778884489198	0.000803335336190198	0.082563014832941	8.058	13.986	ASO_G0272888_AD_07	AC013394.2	-3.405
chr7_99558721_99558826_+	p005@ZNF655	66.613	0.54902132047845	0.000802548530665798	0.082563014832941	8.79	5.847	ASO_G0272888_AD_07	AC013394.2	2.49
chr12_56315960_56316017_-	p003@CNPY2	672.908	0.370445508170426	0.000809275800779696	0.0828631986910284	79.931	60.098	ASO_G0272888_AD_07	AC013394.2	2.005
chr11_6481173_6481472_-	p002@ARFIP2	410.537	-0.628601895003813	0.000819232055784999	0.0829233752878104	26.025	39.453	ASO_G0272888_AD_07	AC013394.2	-3.996
chr17_35373471_35373770_-	p002@SLFN11	168.714	-0.441918036089722	0.000827994782582998	0.0829233752878104	12.246	16.013	ASO_G0272888_AD_07	AC013394.2	-1.92
chr6_2903159_2903458_-	p002@SERPINB9	70.122	-0.766708222184431	0.000826213881641243	0.0829233752878104	3.959	6.804	ASO_G0272888_AD_07	AC013394.2	-2.699
chr6_33580109_33580408_-	p004@BAK1	206.477	0.513828047744943	0.000836681495324753	0.083488643320751	26.674	18.166	ASO_G0272888_AD_07	AC013394.2	2.458
chr12_64404246_64404371_+	p002@XPOT	60.358	-0.886339282166562	0.000848162603100041	0.0837209711930512	3.177	5.896	ASO_G0272888_AD_07	AC013394.2	-2.654
chr10_31319951_31320115_+	p005@ZEB1	20.096	-1.48356296341922	0.000853123661844136	0.0839088401600894	0.675	2.01	ASO_G0272888_AD_07	AC013394.2	-2.802
chr1_32817208_32817386_-	p005@YARS	1390.854	-0.603947831051356	0.000864320771034909	0.0847065224213177	89.999	133.394	ASO_G0272888_AD_07	AC013394.2	-3.412
chr5_95731350_95731512_+	p009@RHOBTB3	415.581	-0.888074395296968	0.000872027559860963	0.0851576806766715	22.307	40.52	ASO_G0272888_AD_07	AC013394.2	-3.21
chr2_54456141_54456309_+	p002@SPTBN1	470.749	-0.674688068108122	0.000883726062896783	0.0856902010316276	29.041	45.24	ASO_G0272888_AD_07	AC013394.2	-2.358
chr6_75165572_75165871_-	p016@COL12A1	15.826	-1.99212371045953	0.000901696437474661	0.0859927822613896	0.408	1.596	ASO_G0272888_AD_07	AC013394.2	-3.981
chr9_129139305_129139604_+	p011@PPP2R4	479.789	0.344689059654301	0.000902515261516716	0.0859927822613896	56.061	42.946	ASO_G0272888_AD_07	AC013394.2	2.089
chr14_100375501_100375570_-	p003@WARS	35.968	-0.937640936867344	0.0009093178294457	0.0863411437986832	1.91	3.503	ASO_G0272888_AD_07	AC013394.2	-2.003
chr10_101032261_101032425_+	p003@SFXN3	401.675	0.379063481609632	0.000922766834079196	0.0865310242269715	47.924	35.819	ASO_G0272888_AD_07	AC013394.2	1.725
chr16_70289356_70289516_-	p002@AARS	844.469	-0.360480517333844	0.000928715884898399	0.0865310242269715	64.022	79.847	ASO_G0272888_AD_07	AC013394.2	-1.892
chr16_81096342_81096544_-	p001@GCSH	118.337	-0.823226144059794	0.000930644889426991	0.0865310242269715	6.558	11.478	ASO_G0272888_AD_07	AC013394.2	-3.059
chr2_55923606_55923769_-	p003@EFEMP1	65.555	-0.802947051446338	0.000926387426495903	0.0865310242269715	3.781	6.338	ASO_G0272888_AD_07	AC013394.2	-1.71
chr7_66205167_66205325_+	p002@TPST1	136.129	-0.796770044075753	0.000924779631574576	0.0865310242269715	7.65	13.197	ASO_G0272888_AD_07	AC013394.2	-2.629
chr11_819422_819721_+	p002@PNPLA2	281.75	-0.526500016005194	0.000945904698509317	0.0872356252634114	19.025	26.937	ASO_G0272888_AD_07	AC013394.2	-2.811
chr19_2456809_2457108_-	p003@LMNB2	1208.543	-0.582318461674005	0.000951349241357144	0.0873109516123123	79.241	115.58	ASO_G0272888_AD_07	AC013394.2	-1.696
chr17_1491528_1491827_-	p002@MYO1C	708.505	-0.704320462459393	0.00097101395271871	0.0873741200798536	42.899	68.337	ASO_G0272888_AD_07	AC013394.2	-4.083
chr17_7234444_7234666_-	p002@DVL2	339.113	-0.524322082117195	0.000968689292610158	0.0873741200798536	22.919	32.454	ASO_G0272888_AD_07	AC013394.2	-2.692
chr22_27801636_27801905_-	p005@MN1	23.303	-1.15603335565394	0.000971141963644013	0.0873741200798536	1.02	2.299	ASO_G0272888_AD_07	AC013394.2	-2.351
chr4_10116849_10117021_-	p002@WDR1	275.704	-0.642719300878123	0.000966545434071418	0.0873741200798536	17.313	26.489	ASO_G0272888_AD_07	AC013394.2	-2.645
chr17_5111943_5112101_+	p003@AC012146.7	111.414	0.474289915522366	0.000985372933702991	0.0880769337906963	14.044	9.845	ASO_G0272888_AD_07	AC013394.2	2.181
chr9_98119070_98119275_-	p002@TRIM14	582.655	-0.886883820492904	0.000989141782657512	0.0881267521360545	31.325	56.486	ASO_G0272888_AD_07	AC013394.2	-3.614
chr19_35513499_35513664_-	p003@DMKN	167.756	-0.769883376260116	0.00100065158241263	0.0882726606786018	9.641	16.226	ASO_G0272888_AD_07	AC013394.2	-2.051
chr1_162630875_162631035_+	p002@DDR2	53.131	0.854328735073815	0.00100619537219353	0.0882726606786018	8.412	4.494	ASO_G0272888_AD_07	AC013394.2	1.675
chr1_226739128_226739363_-	p002@ITPKB	110.429	0.504577875596072	0.000996944287143129	0.0882726606786018	14.239	9.716	ASO_G0272888_AD_07	AC013394.2	1.992
chr9_70043715_70043997_+	p003@MAMDC2	139.155	0.711779298758149	0.000997445377846288	0.0882726606786018	20.192	11.961	ASO_G0272888_AD_07	AC013394.2	1.997
chr19_5293095_5293394_-	p002@PTPRS	738.454	-0.747718062407817	0.00102526846505746	0.0886475640672958	43.527	71.343	ASO_G0272888_AD_07	AC013394.2	-2.083
chr3_185498856_185499020_-	p002@TMEM41A	40.554	0.652273722515189	0.00102354358373514	0.0886475640672958	5.607	3.525	ASO_G0272888_AD_07	AC013394.2	2.448
chr5_67004505_67004804_+	p039@MAST4	73.078	0.666974555702672	0.00101605233322019	0.0886475640672958	10.381	6.319	ASO_G0272888_AD_07	AC013394.2	1.97
chr9_6757295_6757516_+	p002@KDM4C	66.506	0.66222622932237	0.00102729220412522	0.0886475640672958	9.394	5.773	ASO_G0272888_AD_07	AC013394.2	2.522
chr14_100375412_100375500_-	p004@WARS	336.473	-0.681035984196477	0.001047385900694	0.0892084468264481	20.784	32.476	ASO_G0272888_AD_07	AC013394.2	-1.76
chr16_28491988_28492048_-	p008@CLN3;p002@CLN3	304.1	0.485302588139107	0.00104922159029973	0.0892084468264481	38.712	26.853	ASO_G0272888_AD_07	AC013394.2	2.178
chr19_12734713_12734891_-	p001@C19orf43	173.631	-0.65901512333166	0.00105004658448827	0.0892084468264481	10.716	16.717	ASO_G0272888_AD_07	AC013394.2	-2.371
chr1_93180263_93180562_-	p003@TMED5	851.025	0.375134408975194	0.00104111644841818	0.0892084468264481	101.271	76.015	ASO_G0272888_AD_07	AC013394.2	2.562
chr7_151028300_151028599_+	p001@ABCB8	435.46	0.25426300437837	0.00104843984883322	0.0892084468264481	48.267	39.349	ASO_G0272888_AD_07	AC013394.2	1.717
chr19_33373582_33373881_+	p001@CEBPG	399.247	-0.687775863277849	0.00107441642612355	0.0907171112284813	24.338	38.515	ASO_G0272888_AD_07	AC013394.2	-3.167
chr13_100088793_100088945_-	p002@CATG00000017883.1	70.133	0.544520452078405	0.00107922670970036	0.0908437427634585	9.154	6.157	ASO_G0272888_AD_07	AC013394.2	1.699
chr13_36346437_36346604_-	p005@SPG20	122.891	-0.782149846080937	0.00108503763953285	0.0910182857788025	6.975	11.898	ASO_G0272888_AD_07	AC013394.2	-3.536
chr9_15422726_15423025_+	p002@SNAPC3	559.072	-0.39661992911462	0.00109122703650852	0.0910182857788025	41.085	53.049	ASO_G0272888_AD_07	AC013394.2	-2.355
chr12_106955750_106955893_+	p002@C12orf23	664.697	-0.387231930268959	0.00110212754551469	0.0913700361826847	49.339	63.014	ASO_G0272888_AD_07	AC013394.2	-2.185
chr17_45490571_45490737_-	p002@PLEKHM1	21.086	0.904375182664099	0.00110117291942247	0.0913700361826847	3.446	1.769	ASO_G0272888_AD_07	AC013394.2	1.806
chr17_1485610_1485909_-	p008@MYO1C	1193.734	-0.796385920700647	0.0011063747431195	0.0913844239599115	68.179	115.695	ASO_G0272888_AD_07	AC013394.2	-4.34
chr5_65722097_65722396_+	p001@NLN	387.723	-0.517217246631181	0.00111229173873439	0.0913844239599115	26.319	37.039	ASO_G0272888_AD_07	AC013394.2	-1.949
chr6_30326777_30326949_+	p003@TRIM39	54.398	-0.793514052034725	0.00110986459581755	0.0913844239599115	3.065	5.279	ASO_G0272888_AD_07	AC013394.2	-3.456
chr2_135741692_135741812_+	p002@UBXN4	297.032	-0.834192828025442	0.00111641100021313	0.0914490574831302	16.439	28.835	ASO_G0272888_AD_07	AC013394.2	-4.85
chr19_34428242_34428541_+	p001@UBA2	1107.207	-0.662716706443517	0.00112931535631082	0.0919570999778192	68.922	106.381	ASO_G0272888_AD_07	AC013394.2	-2.185
chr4_102827372_102827536_-	p008@UBE2D3	1341.204	-0.724295719814151	0.00113933413395371	0.0922255692325184	80.271	129.42	ASO_G0272888_AD_07	AC013394.2	-3.975
chr6_30742667_30742834_-	p001@FLOT1	1399.994	-0.55949326086949	0.00113676956861818	0.0922255692325184	93.165	133.96	ASO_G0272888_AD_07	AC013394.2	-2.896
chr12_30695719_30696018_-	p001@IPO8	403.258	-0.446937465267797	0.001158885088587	0.0923809048902096	28.727	38.395	ASO_G0272888_AD_07	AC013394.2	-2.215
chr16_2047835_2047999_+	p001@TSC2	400.677	-0.720539565390612	0.00116145228625496	0.0923809048902096	23.935	38.673	ASO_G0272888_AD_07	AC013394.2	-2.649
chr6_39792226_39792525_+	p001@DAAM2	232.369	-0.849088900661442	0.0011469442524333	0.0923809048902096	12.714	22.603	ASO_G0272888_AD_07	AC013394.2	-2.52
chr8_47738012_47738311_-	p003@CEBPD	1264.647	-0.695953656350889	0.00115382392458902	0.0923809048902096	77.125	121.947	ASO_G0272888_AD_07	AC013394.2	-2.069
chrX_19887578_19887749_-	p001@SH3KBP1	75.217	-0.836844417231584	0.00115617194203955	0.0923809048902096	4.154	7.301	ASO_G0272888_AD_07	AC013394.2	-2.338
chr17_13017514_13017813_-	p002@ELAC2	59.014	0.57575917710536	0.00116484610060192	0.0923830689208591	7.995	5.163	ASO_G0272888_AD_07	AC013394.2	1.728
chr7_5421773_5421973_-	p010@TNRC18	55.376	0.602963515346121	0.00117521789661409	0.0929370440950643	7.516	4.839	ASO_G0272888_AD_07	AC013394.2	2.131
chr13_27424473_27424662_+	p001@GTF3A	445.993	-0.597278202139571	0.00117885068894304	0.0929564418255343	28.829	42.77	ASO_G0272888_AD_07	AC013394.2	-2.863
chr4_39527287_39527500_-	p004@UGDH	2252.034	-0.30398720536312	0.00118335486063468	0.0930442427813072	176.382	212.062	ASO_G0272888_AD_07	AC013394.2	-1.771
chr10_15168661_15168841_-	p001@NMT2	245.233	-0.606259416402701	0.00120360138491686	0.0940969390413203	15.739	23.498	ASO_G0272888_AD_07	AC013394.2	-2.316
chr16_2267701_2267972_-	p004@RNPS1;p001@AC009065.2	140.486	-0.721992396304782	0.00121813038670871	0.0944526152368958	8.306	13.554	ASO_G0272888_AD_07	AC013394.2	-2.816
chr1_42456461_42456692_+	p004@PPCS	644.169	0.353634696016144	0.00121562421666462	0.0944526152368958	75.768	57.581	ASO_G0272888_AD_07	AC013394.2	2.14
chr2_10812782_10812957_-	p005@PDIA6	3208.971	-0.999888844061187	0.00121847694303637	0.0944526152368958	160.825	313.522	ASO_G0272888_AD_07	AC013394.2	-5.03
chr10_125719560_125719859_+	p001@C10orf137	345.924	-0.348802151524964	0.00123566240648318	0.0949798658159799	26.271	32.725	ASO_G0272888_AD_07	AC013394.2	-2.415
chr22_20117515_20117649_+	p004@RANBP1	3311.948	-0.69719861134135	0.00123379635823006	0.0949798658159799	201.993	318.387	ASO_G0272888_AD_07	AC013394.2	-2.452
chr15_59372721_59373020_-	p004@MYO1E	697.544	0.33091422589798	0.00124365240399097	0.0953269989327267	80.913	62.549	ASO_G0272888_AD_07	AC013394.2	1.924
chr3_14947998_14948250_-	p003@FGD5-AS1	171.316	-0.578791755466862	0.00124874524487433	0.0954507472551433	11.183	16.43	ASO_G0272888_AD_07	AC013394.2	-1.673
chr11_61827956_61828203_+	p009@FADS2	500.536	-0.641559377380431	0.0012693283514174	0.0962199980421131	31.488	48.197	ASO_G0272888_AD_07	AC013394.2	-2.941
chr19_48325467_48325709_+	p004@EMP3	5245.429	0.393433022738108	0.00126617332682285	0.0962199980421131	630.704	467.525	ASO_G0272888_AD_07	AC013394.2	2.466
chr9_137087034_137087230_+	p003@MAN1B1	214.414	0.511197663441783	0.00126358018906891	0.0962199980421131	27.789	18.849	ASO_G0272888_AD_07	AC013394.2	2.44
chr11_104164128_104164228_-	p003@PDGFD	20.979	-1.19408231656734	0.00128388527351219	0.0965235501108163	0.904	2.067	ASO_G0272888_AD_07	AC013394.2	-1.806
chr1_161750089_161750388_-	p005@RP11-474I16.8	22.695	0.851699874119974	0.00127888068630493	0.0965235501108163	3.552	1.92	ASO_G0272888_AD_07	AC013394.2	2.259
chr7_5397094_5397393_-	p014@TNRC18	255.788	-0.487687826050203	0.00128069475580495	0.0965235501108163	17.811	24.358	ASO_G0272888_AD_07	AC013394.2	-2.516
chr11_20363564_20363863_+	p001@HTATIP2	451.956	-0.486316387580485	0.00128957724894749	0.0965257647488051	31.322	43.102	ASO_G0272888_AD_07	AC013394.2	-2.817
chr11_64359021_64359320_+	p003@RPS6KA4	436.894	-0.657438638344287	0.00130021991912913	0.0965257647488051	27.175	41.998	ASO_G0272888_AD_07	AC013394.2	-3.635
chr7_18495599_18495898_+	p017@HDAC9	44.101	0.674709370057662	0.00129979453671775	0.0965257647488051	6.23	3.817	ASO_G0272888_AD_07	AC013394.2	1.937
chr7_66205326_66205483_+	p003@TPST1	764.139	-0.670262026566546	0.00130150260402529	0.0965257647488051	47.293	73.521	ASO_G0272888_AD_07	AC013394.2	-2.521
chrX_153971995_153972288_-	p003@HCFC1	81.514	-0.722837053253211	0.00129799890583117	0.0965257647488051	4.79	7.888	ASO_G0272888_AD_07	AC013394.2	-3.083
chr21_46286462_46286761_-	p001@MCM3AP	21.95	-1.20562235649375	0.00132055277995603	0.0976746329778262	0.928	2.17	ASO_G0272888_AD_07	AC013394.2	-3.696
chr22_24155675_24155910_+	p032@CABIN1	62.759	0.618237897966953	0.00133166608261266	0.0982318520778873	8.6	5.468	ASO_G0272888_AD_07	AC013394.2	2.486
chr15_88803457_88803626_+	p003@ACAN	84.984	-0.949993167392933	0.0013410146295234	0.0983924664405121	4.442	8.307	ASO_G0272888_AD_07	AC013394.2	-1.739
chr2_47905999_47906298_-	p002@FBXO11	141.877	0.511651238896588	0.00133758631795933	0.0983924664405121	18.434	12.475	ASO_G0272888_AD_07	AC013394.2	2.261
chr12_57088949_57089053_+	p007@NAB2	63.602	-0.905752223723912	0.00135703722642604	0.0990654353335855	3.337	6.214	ASO_G0272888_AD_07	AC013394.2	-2.619
chr19_40285210_40285470_-	p003@AKT2	1644.985	-0.666870694662661	0.00135740693434744	0.0990654353335855	102.175	158.186	ASO_G0272888_AD_07	AC013394.2	-3.232
chr12_112409221_112409432_-	p004@RPL6	44.671	0.649704239885528	0.00137337558125868	0.0994374652383101	6.308	3.868	ASO_G0272888_AD_07	AC013394.2	2.055
chr2_1744365_1744531_-	p004@PXDN	1995.3	-0.559015774896337	0.00137257312093928	0.0994374652383101	132.846	190.647	ASO_G0272888_AD_07	AC013394.2	-2.399
chr5_6632894_6633167_-	p003@NSUN2	652.242	-0.451475274588448	0.00137309674398446	0.0994374652383101	46.396	62.038	ASO_G0272888_AD_07	AC013394.2	-3.119
chr20_41028872_41029030_+	p006@TOP1	218.452	0.565163212510134	0.00138170993026189	0.0995157537961062	29.214	19.146	ASO_G0272888_AD_07	AC013394.2	2.381
chr9_83707820_83708093_-	p002@UBQLN1	1460.292	-0.657948083442962	0.00144734636559426	0.103698777071207	91.191	140.28	ASO_G0272888_AD_07	AC013394.2	-3.403
chr5_109689778_109690077_+	p002@MAN2A1	333.638	0.427622209980852	0.00148396571941814	0.10577013845858	41.035	29.647	ASO_G0272888_AD_07	AC013394.2	2.391
chr5_34656281_34656365_+	p003@RAI14	817.9	-0.768177103791094	0.00148098636761679	0.10577013845858	47.565	79.214	ASO_G0272888_AD_07	AC013394.2	-2.376
chr1_16913936_16914235_+	p002@CROCC	50.677	-0.714865556163237	0.00149880877894923	0.106551325655818	3.081	4.88	ASO_G0272888_AD_07	AC013394.2	-2.022
chr11_130069727_130069885_+	p002@APLP2	245.761	-0.591307182617726	0.0015233340768498	0.106637271435805	15.914	23.575	ASO_G0272888_AD_07	AC013394.2	-3.645
chr16_87869355_87869654_-	p002@SLC7A5	399.089	-0.922915243712251	0.00150780976047185	0.106637271435805	20.951	38.952	ASO_G0272888_AD_07	AC013394.2	-2.577
chr19_41219308_41219538_+	p003@AXL	475.544	0.46064636325642	0.00152186452953743	0.106637271435805	59.504	42.089	ASO_G0272888_AD_07	AC013394.2	2.134
chr1_52726303_52726474_+	p001@ZYG11B	365.155	-0.558810077415401	0.00151265532241792	0.106637271435805	24.147	35.015	ASO_G0272888_AD_07	AC013394.2	-2.122
chr4_76306592_76306891_+	p004@FAM47E-STBD1	174.045	0.42818711154808	0.00152108508025804	0.106637271435805	21.479	15.455	ASO_G0272888_AD_07	AC013394.2	1.911
chr7_76047672_76047911_-	p005@STYXL1	46.752	0.607778253480212	0.00151329046228708	0.106637271435805	6.463	4.077	ASO_G0272888_AD_07	AC013394.2	1.914
chr2_201643335_201643634_-	p001@TMEM237	327.583	-0.689253446639229	0.00154244217631642	0.10762139793895	19.973	31.552	ASO_G0272888_AD_07	AC013394.2	-2.297
chr5_69093909_69094208_+	p001@SLC30A5	702.513	-0.412908666939004	0.00154523635392101	0.10762139793895	51.139	66.708	ASO_G0272888_AD_07	AC013394.2	-2.905
chr1_89843322_89843600_+	p011@LRRC8D	121.939	-0.552573600099456	0.00155219585792129	0.107666178323025	8.128	11.687	ASO_G0272888_AD_07	AC013394.2	-2.376
chr1_161117887_161118186_-	p002@PFDN2	1339.964	-0.459272758712029	0.00156298253957777	0.108034770449757	94.983	127.392	ASO_G0272888_AD_07	AC013394.2	-2.506
chr17_41812854_41813153_+	p006@FKBP10	4680.177	-0.705197745826473	0.00157092387054094	0.108076265997776	284.007	452.109	ASO_G0272888_AD_07	AC013394.2	-4.305
chr2_61471150_61471377_-	p004@USP34	49.219	-0.887875868079843	0.00157145986418545	0.108076265997776	2.604	4.795	ASO_G0272888_AD_07	AC013394.2	-2.188
chr21_25735468_25735767_-	p005@ATP5J	502.985	-0.431328989649002	0.00159157604900185	0.109186095901649	36.159	47.722	ASO_G0272888_AD_07	AC013394.2	-2.58
chr7_55964445_55964744_+	p002@GBAS	682.309	-0.599434017736272	0.00159891278212585	0.109415874449664	44.221	65.306	ASO_G0272888_AD_07	AC013394.2	-2.905
chr12_15882436_15882631_+	p002@STRAP	171.319	0.484667231973074	0.00161584528828311	0.109753491474695	21.83	15.123	ASO_G0272888_AD_07	AC013394.2	1.819
chr14_52791542_52791756_-	p002@GNPNAT1	444.019	-0.53597516744429	0.00163886066133228	0.110496254072774	29.899	42.405	ASO_G0272888_AD_07	AC013394.2	-2.755
chr16_50025112_50025411_+	p001@CNEP1R1	543.128	-0.410552175887808	0.00163639283417198	0.110496254072774	39.564	51.588	ASO_G0272888_AD_07	AC013394.2	-2.741
chr17_46192627_46192846_-	p007@KANSL1	48.831	0.761624006143726	0.00165238898959904	0.110863584996546	7.358	4.174	ASO_G0272888_AD_07	AC013394.2	1.74
chr22_38506161_38506324_-	p003@DDX17	1727.931	-0.305732536824475	0.00166839238561302	0.111664281594163	135.377	162.786	ASO_G0272888_AD_07	AC013394.2	-1.818
chr3_127822702_127823001_-	p004@MGLL	46.538	0.608735577526708	0.00168341295303316	0.112122657388794	6.321	4.056	ASO_G0272888_AD_07	AC013394.2	2.202
chr11_117178826_117179056_+	p002@SIDT2	111.316	0.533354732557832	0.00170457647269664	0.112983775331567	14.563	9.807	ASO_G0272888_AD_07	AC013394.2	2.032
chr11_59615731_59615920_-	p001@OSBP	136.226	-0.799020906319525	0.00171082099162886	0.113124430918765	7.675	13.212	ASO_G0272888_AD_07	AC013394.2	-3.505
chr6_42890671_42890970_-	p002@C6orf226	224.433	0.407509121447277	0.00172735580321924	0.113943198548412	27.317	19.968	ASO_G0272888_AD_07	AC013394.2	1.88
chr22_41832961_41833180_+	p002@SREBF2	1065.465	-0.792153595804768	0.00173569119724392	0.114218470368274	61.051	103.453	ASO_G0272888_AD_07	AC013394.2	-2.945
chr12_79934779_79935013_-	p006@PPP1R12A	217.862	0.397342110802094	0.00179309875024258	0.114963604685529	26.372	19.408	ASO_G0272888_AD_07	AC013394.2	2.284
chr14_22836618_22836798_+	p003@MMP14	351.71	0.793657246230264	0.0017796814430936	0.114963604685529	53.433	30.02	ASO_G0272888_AD_07	AC013394.2	2.215
chr14_91244625_91244853_-	p010@GPR68	48.77	0.700595976497661	0.00175962772217216	0.114963604685529	6.889	4.218	ASO_G0272888_AD_07	AC013394.2	2.036
chr1_155983240_155983497_-	p011@ARHGEF2	114.857	-0.648327203585949	0.00176604098023379	0.114963604685529	7.363	11.059	ASO_G0272888_AD_07	AC013394.2	-2.137
chr1_32651060_32651359_+	p004@RBBP4	1595.135	-0.333692846455613	0.00176860752646486	0.114963604685529	122.866	150.429	ASO_G0272888_AD_07	AC013394.2	-2.541
chr1_33081005_33081304_+	p001@ADC	67.009	-0.834749210615435	0.0017860667297893	0.114963604685529	3.608	6.53	ASO_G0272888_AD_07	AC013394.2	-2.428
chr3_51385141_51385440_+	p001@MANF	1774.775	-0.5913519435077	0.00178909303476055	0.114963604685529	115.735	169.832	ASO_G0272888_AD_07	AC013394.2	-2.694
chr5_129094601_129094900_+	p002@ISOC1	246.164	-0.799442223580967	0.00178641066309788	0.114963604685529	13.904	23.874	ASO_G0272888_AD_07	AC013394.2	-3.924
chrX_154490643_154490805_-	p001@SLC10A3	109.397	-0.680659062953125	0.00178132357817441	0.114963604685529	6.636	10.551	ASO_G0272888_AD_07	AC013394.2	-2.868
chr1_244652976_244653275_+	p001@DESI2	566.522	-0.615564938642007	0.0018147324808459	0.115809474434633	36.269	54.43	ASO_G0272888_AD_07	AC013394.2	-3.482
chr3_51941753_51942052_-	p003@RRP9	290.359	-0.604823337757491	0.00181088562587215	0.115809474434633	18.618	27.92	ASO_G0272888_AD_07	AC013394.2	-3.693
chr17_40140418_40140686_+	p003@CASC3	461.256	-0.461688234558645	0.00182940174901851	0.11647474105526	32.494	43.879	ASO_G0272888_AD_07	AC013394.2	-2.265
chr11_43680769_43680944_+	p010@HSD17B12	337.248	0.416948739065037	0.00184002795749901	0.116880109216968	41.297	29.986	ASO_G0272888_AD_07	AC013394.2	2.055
chr9_129080961_129081260_+	p001@DOLPP1	201.491	0.404784056146038	0.0018584107871198	0.117775174155553	24.434	17.937	ASO_G0272888_AD_07	AC013394.2	1.953
chr12_105084518_105084726_-	p001@ALDH1L2	218.722	-0.854929199721545	0.00186844384256677	0.118138173925979	11.982	21.296	ASO_G0272888_AD_07	AC013394.2	-2.359
chr2_199955596_199955848_-	p001@TYW5	17.648	0.84512903513014	0.00188087178072954	0.118378446181191	2.809	1.487	ASO_G0272888_AD_07	AC013394.2	2.242
chr6_73695957_73696145_+	p010@CD109	396.955	0.331707897268546	0.00189870306787692	0.119227256031145	46.12	35.592	ASO_G0272888_AD_07	AC013394.2	1.988
chr11_10455331_10455545_+	p019@AMPD3	13.941	0.972598047438356	0.00190606088898406	0.119416020216008	2.362	1.162	ASO_G0272888_AD_07	AC013394.2	1.916
chr12_57078614_57078777_-	p007@TMEM194A	407.136	0.377535405533314	0.00191492925531241	0.119595375255075	48.61	36.34	ASO_G0272888_AD_07	AC013394.2	1.781
chr1_172443919_172444218_-	p003@PIGC	280.14	0.309737678176729	0.00191764021399486	0.119595375255075	32.169	25.178	ASO_G0272888_AD_07	AC013394.2	2.411
chr9_120793335_120793553_-	p002@FBXW2	669.971	-0.733044741362572	0.0019389049608872	0.120647371953981	39.785	64.695	ASO_G0272888_AD_07	AC013394.2	-3.763
chr7_5695393_5695692_-	p015@RNF216	16.711	0.954894198167421	0.00196059440205176	0.121172682402483	2.809	1.391	ASO_G0272888_AD_07	AC013394.2	2.41
chr8_124998355_124998526_+	p002@SQLE	1017.98	-0.547401471259622	0.00195792331753576	0.121172682402483	68.213	97.457	ASO_G0272888_AD_07	AC013394.2	-2.348
chr7_130913358_130913657_+	p007@RP11-138A9.2	46.241	-0.703840488492064	0.00197808640364696	0.121979031466239	2.818	4.457	ASO_G0272888_AD_07	AC013394.2	-1.847
chr1_153612960_153613139_-	p002@S100A16	3816.948	0.35847830092815	0.00199186270765764	0.122006036966146	449.267	341.147	ASO_G0272888_AD_07	AC013394.2	2.209
chr14_23057370_23057529_-	p002@CDH24	49.038	-0.944869343530001	0.00200453817722781	0.122262724546287	2.467	4.794	ASO_G0272888_AD_07	AC013394.2	-3.05
chr15_96325987_96326169_+	p003@NR2F2	134.507	0.403905639908332	0.00200815653048793	0.122262724546287	16.323	11.983	ASO_G0272888_AD_07	AC013394.2	1.657
chr12_6753117_6753290_-	p005@MLF2	338.785	-0.633990277351779	0.00203232397809916	0.122569235786855	21.408	32.521	ASO_G0272888_AD_07	AC013394.2	-3.612
chr14_54396805_54396984_+	p001@CDKN3	286.29	-0.661293602501151	0.00202317668885606	0.122569235786855	17.689	27.536	ASO_G0272888_AD_07	AC013394.2	-2.024
chrX_276216_276515_+	p002@PLCXD1	46.502	0.649830265876612	0.00202363582083415	0.122569235786855	6.473	4.029	ASO_G0272888_AD_07	AC013394.2	1.989
chr2_27078465_27078764_+	p002@EMILIN1	2108.534	-0.382132118801262	0.00206981378866147	0.124012576800566	157.173	199.704	ASO_G0272888_AD_07	AC013394.2	-2.446
chr10_58334995_58335155_+	p003@UBE2D1	394.661	-0.7199229631301	0.00208129717235485	0.124428923108038	23.606	38.066	ASO_G0272888_AD_07	AC013394.2	-2.771
chr16_81096137_81096341_-	p002@GCSH	282.063	-0.478510950360059	0.00212170727188638	0.125886723203145	19.627	26.859	ASO_G0272888_AD_07	AC013394.2	-1.817
chr9_32552183_32552482_+	p003@AL353671.3;p004@TOPORS-AS1	199.778	0.383053337864327	0.00216797496889551	0.127663950904424	23.934	17.812	ASO_G0272888_AD_07	AC013394.2	2.161
chr11_110430064_110430315_+	p003@FDX1	167.026	-0.804913568139414	0.00217780965595613	0.1279684684563	9.398	16.203	ASO_G0272888_AD_07	AC013394.2	-2.989
chr19_46413414_46413713_-	p003@CCDC8	337.646	-0.505560545903337	0.00220097262313648	0.128778016527694	23.123	32.289	ASO_G0272888_AD_07	AC013394.2	-1.868
chr8_61714600_61714694_-	p002@ASPH	335.662	-0.583384848295817	0.00220093811802249	0.128778016527694	22.077	32.079	ASO_G0272888_AD_07	AC013394.2	-1.754
chr7_123748887_123749031_-	p003@WASL	456.143	0.323533904126747	0.00223038872703827	0.130221483103526	52.709	40.921	ASO_G0272888_AD_07	AC013394.2	1.722
chr19_54190196_54190495_+	p003@TSEN34	114.031	-0.772881833577083	0.00223875843343012	0.130432633061053	6.538	11.064	ASO_G0272888_AD_07	AC013394.2	-3.714
chr16_1827075_1827374_+	p001@FAHD1	326.208	0.404070995038828	0.00229061307186256	0.131135771979155	39.483	29.066	ASO_G0272888_AD_07	AC013394.2	2.593
chr18_24426520_24426686_+	p001@IMPACT	94.523	-0.869817863601819	0.00225990388500911	0.131135771979155	5.066	9.198	ASO_G0272888_AD_07	AC013394.2	-3.283
chr19_45862997_45863296_-	p002@SYMPK	706.326	-0.428262772562059	0.00228615139792888	0.131135771979155	51.014	67.1	ASO_G0272888_AD_07	AC013394.2	-1.901
chr19_5681113_5681321_+	p008@RPL36;p003@HSD11B1L	37.467	-0.862500753005374	0.00228399087872554	0.131135771979155	2.05	3.653	ASO_G0272888_AD_07	AC013394.2	-2.513
chr1_220046495_220046601_-	p002@EPRS	550.487	-0.436474756798445	0.00229205321337172	0.131135771979155	39.691	52.331	ASO_G0272888_AD_07	AC013394.2	-2.795
chr2_177264682_177264853_-	p005@NFE2L2	700.793	-0.801279918083988	0.00226104311997127	0.131135771979155	39.863	67.898	ASO_G0272888_AD_07	AC013394.2	-3.607
chr10_70132662_70132844_-	p004@AIFM2	326.899	-0.618433556142563	0.00230961783248727	0.13141508033026	20.784	31.376	ASO_G0272888_AD_07	AC013394.2	-2.856
chr12_58920038_58920337_-	p002@LRIG3	168.052	-0.493782287018757	0.00231992332741268	0.13141508033026	11.532	16.054	ASO_G0272888_AD_07	AC013394.2	-2.087
chr16_84116864_84117054_-	p002@MBTPS1	410.874	-0.43575464454443	0.00231907207980357	0.13141508033026	29.446	39.053	ASO_G0272888_AD_07	AC013394.2	-1.959
chr1_16980965_16981264_-	p002@MFAP2	40.985	0.694172661775482	0.00234280500704073	0.13141508033026	5.826	3.535	ASO_G0272888_AD_07	AC013394.2	1.996
chr22_45309805_45310036_+	p002@FAM118A	171.276	-0.474714372320058	0.0023349227121505	0.13141508033026	12.02	16.316	ASO_G0272888_AD_07	AC013394.2	-1.973
chr9_35732635_35732815_+	p004@CREB3	261.597	0.470029350627592	0.00234650584268847	0.13141508033026	33.042	23.113	ASO_G0272888_AD_07	AC013394.2	2.372
chrX_101052007_101052260_-	p001@TRMT2B	184.046	0.366452899051777	0.00235257716014688	0.131480793995093	21.892	16.436	ASO_G0272888_AD_07	AC013394.2	1.802
chr20_5950464_5950646_-	p001@TRMT6	237.76	-0.676738134908257	0.00235817252558408	0.131525634704375	14.527	22.875	ASO_G0272888_AD_07	AC013394.2	-2.99
chr9_111897017_111897316_+	p004@UGCG	167.973	-0.452762140749019	0.00237516989373941	0.132169896006728	11.854	16.009	ASO_G0272888_AD_07	AC013394.2	-2.03
chr7_32957290_32957467_+	p002@FKBP9	2022.964	-0.648413245045072	0.00238480741294037	0.132205050946458	127.232	194.772	ASO_G0272888_AD_07	AC013394.2	-2.434
chr10_121927871_121928170_-	p003@ATE1	324.424	-0.61128244553598	0.00240192254223741	0.132364391231644	20.749	31.188	ASO_G0272888_AD_07	AC013394.2	-3.007
chr19_49362264_49362563_-	p001@TEAD2	263.389	-0.562089515455782	0.00239848769273041	0.132364391231644	17.357	25.257	ASO_G0272888_AD_07	AC013394.2	-2.393
chr6_43229331_43229630_-	p001@DNPH1	439.939	-0.7180432226806	0.00240215250294664	0.132364391231644	26.334	42.496	ASO_G0272888_AD_07	AC013394.2	-3.455
chr10_122980272_122980571_+	p004@PSTK	32.193	0.652010014695957	0.00242066200706467	0.133117006284292	4.519	2.794	ASO_G0272888_AD_07	AC013394.2	2.075
chr4_182917429_182917626_-	p003@DCTD	248.827	-0.762181890689419	0.0024295978114056	0.133341187085562	14.445	24.044	ASO_G0272888_AD_07	AC013394.2	-3.301
chr10_102714367_102714541_-	p001@ARL3	289.025	-0.56895149488587	0.00246962906896954	0.133403722995262	18.994	27.654	ASO_G0272888_AD_07	AC013394.2	-2.173
chr16_47461256_47461414_-	p003@ITFG1	22.26	-1.0732202517738	0.0024589543572368	0.133403722995262	1.084	2.18	ASO_G0272888_AD_07	AC013394.2	-2.613
chr21_36990057_36990356_-	p001@HLCS	38.089	0.675871708626375	0.00245882943192096	0.133403722995262	5.477	3.29	ASO_G0272888_AD_07	AC013394.2	2.172
chr22_43089364_43089540_-	p001@TTLL1	120.033	-0.742032268611298	0.00245766668809761	0.133403722995262	7.003	11.625	ASO_G0272888_AD_07	AC013394.2	-2.107
chr2_85616036_85616335_+	p006@USP39	515.597	-0.531689884640102	0.00244727327044739	0.133403722995262	34.774	49.219	ASO_G0272888_AD_07	AC013394.2	-2.589
chr8_13133139_13133438_-	p016@DLC1	488.556	-0.415419526309215	0.0024612575734913	0.133403722995262	35.614	46.366	ASO_G0272888_AD_07	AC013394.2	-2.198
chr10_29634821_29635120_-	p019@SVIL	37.79	-0.773009890175133	0.00248611257227389	0.133804558118371	2.152	3.666	ASO_G0272888_AD_07	AC013394.2	-1.968
chr13_113584526_113584714_+	p001@TFDP1	181.013	-0.645896691160194	0.00249050112480279	0.133804558118371	11.304	17.425	ASO_G0272888_AD_07	AC013394.2	-2.379
chr15_88803286_88803456_+	p002@ACAN	110.026	-1.05620683256932	0.00252937051776954	0.133804558118371	5.35	10.832	ASO_G0272888_AD_07	AC013394.2	-1.795
chr1_31670262_31670517_-	p038@COL16A1	6.344	1.44388526997213	0.00253556248757527	0.133804558118371	1.444	0.487	ASO_G0272888_AD_07	AC013394.2	1.699
chr20_41136816_41137115_+	p001@PLCG1	132.7	-0.535014999370586	0.00253333197679575	0.133804558118371	8.885	12.713	ASO_G0272888_AD_07	AC013394.2	-2.431
chr3_138348649_138348674_+	p005@MRAS	98.768	-0.965787507016143	0.00249469875008689	0.133804558118371	4.958	9.661	ASO_G0272888_AD_07	AC013394.2	-3.005
chr5_142324103_142324327_-	p007@SPRY4	21.366	0.811087803932209	0.00253220802909065	0.133804558118371	3.294	1.825	ASO_G0272888_AD_07	AC013394.2	1.907
chr7_19117910_19118080_+	p007@AC003986.6	57.554	0.530741173959378	0.0025169375843021	0.133804558118371	7.459	5.057	ASO_G0272888_AD_07	AC013394.2	2.281
chr8_143578180_143578472_-	p002@NAPRT1	357.072	-0.673085441601784	0.0025224284797068	0.133804558118371	21.977	34.355	ASO_G0272888_AD_07	AC013394.2	-2.624
chr8_98294177_98294289_-	p007@NIPAL2	88.44	-1.01690348518914	0.00250323261668415	0.133804558118371	4.298	8.678	ASO_G0272888_AD_07	AC013394.2	-3.53
chr9_78297144_78297309_+	p004@PSAT1	318.063	-0.678325598036679	0.00252014207519714	0.133804558118371	19.696	30.686	ASO_G0272888_AD_07	AC013394.2	-1.792
chr15_20756002_20756166_-	p002@RP11-403B2.7	11.789	-1.76659833612928	0.0025452450794696	0.134057716364156	0.34	1.186	ASO_G0272888_AD_07	AC013394.2	-3.908
chr17_4948380_4948679_-	p008@PFN1	18223.153	-0.306888351937996	0.00257177622832452	0.134734182251906	1425.583	1718.29	ASO_G0272888_AD_07	AC013394.2	-2.006
chrX_136147346_136147514_+	p003@FHL1	161.176	-0.582281548584446	0.00257281846507046	0.134734182251906	10.592	15.461	ASO_G0272888_AD_07	AC013394.2	-2.523
chr19_45424231_45424530_-	p009@ERCC1	62.4	0.627200201410312	0.00258234881793939	0.134975683643952	8.67	5.411	ASO_G0272888_AD_07	AC013394.2	1.906
chr12_121296559_121296858_-	p002@CAMKK2	158.889	-0.754915685645184	0.00263157580204504	0.135994485092124	9.208	15.389	ASO_G0272888_AD_07	AC013394.2	-3.23
chr15_40470856_40471155_+	p001@CHST14	151.721	-0.573889583025312	0.00262318063346464	0.135994485092124	10.019	14.557	ASO_G0272888_AD_07	AC013394.2	-2.598
chr19_14518246_14518410_-	p007@DNAJB1	360.426	-0.464540359126412	0.00263031734720106	0.135994485092124	25.34	34.324	ASO_G0272888_AD_07	AC013394.2	-2.399
chr3_13548975_13549141_+	p005@FBLN2	219.061	-0.699280728378298	0.00262138525687604	0.135994485092124	13.251	21.194	ASO_G0272888_AD_07	AC013394.2	-2.759
chr6_32109323_32109481_-	p006@TNXB	25.172	-1.23566648190237	0.00264576753977161	0.136470877930212	1.108	2.475	ASO_G0272888_AD_07	AC013394.2	-1.767
chr1_153608813_153608999_-	p007@S100A16	100.262	0.562771844150153	0.00266388171845639	0.136904311592162	13.359	8.783	ASO_G0272888_AD_07	AC013394.2	1.675
chr1_235866959_235867162_-	p004@LYST	22.771	-1.34319801329048	0.00266414862396468	0.136904311592162	0.904	2.264	ASO_G0272888_AD_07	AC013394.2	-3.45
chr2_130372552_130372851_+	p012@PTPN18	106.513	0.504291671091952	0.00267061371445916	0.136980020445745	13.67	9.407	ASO_G0272888_AD_07	AC013394.2	2.576
chr1_155688731_155688885_-	p004@YY1AP1	163.074	-0.646819395265259	0.00268623740663675	0.137524329618506	10.157	15.672	ASO_G0272888_AD_07	AC013394.2	-2.974
chr17_28717369_28717615_-	p010@RAB34	64.968	0.549308599794957	0.00269763803513481	0.13761120949819	8.567	5.688	ASO_G0272888_AD_07	AC013394.2	2.668
chr1_185734241_185734540_+	p001@HMCN1	66.276	-1.0332869849618	0.00270262167401713	0.13761120949819	3.196	6.5	ASO_G0272888_AD_07	AC013394.2	-1.993
chr4_18021605_18021904_-	p002@LCORL	292.342	0.31870605270136	0.00270849161588694	0.13761120949819	33.715	26.279	ASO_G0272888_AD_07	AC013394.2	1.703
chr6_110179503_110179802_-	p005@WASF1	338.879	-0.647254495074825	0.00271624955111581	0.13761120949819	21.191	32.602	ASO_G0272888_AD_07	AC013394.2	-3.308
chr8_73972164_73972236_-	p002@TCEB1	446.969	-0.393903168862275	0.00271697234016375	0.13761120949819	33.044	42.412	ASO_G0272888_AD_07	AC013394.2	-2.8
chr20_63707950_63708125_-	p001@ARFRP1	81.411	-0.750795954048979	0.00274685123445421	0.138084713152109	4.672	7.89	ASO_G0272888_AD_07	AC013394.2	-2.385
chr2_150485234_150485533_-	p005@RND3	18.003	0.860725321537388	0.00273863236938	0.138084713152109	2.76	1.53	ASO_G0272888_AD_07	AC013394.2	2.03
chr3_155080050_155080206_+	p008@MME	169.27	-0.618872045764061	0.00274750385849829	0.138084713152109	10.686	16.279	ASO_G0272888_AD_07	AC013394.2	-1.978
chr8_54022358_54022576_-	p001@TCEA1	93.93	-0.516638954602651	0.00278115340524692	0.139520348433969	6.262	8.986	ASO_G0272888_AD_07	AC013394.2	-1.816
chr11_57667681_57667974_+	p002@ZDHHC5	103.896	-0.620297731291509	0.00279179743694479	0.139798747202924	6.538	9.998	ASO_G0272888_AD_07	AC013394.2	-2.687
chr1_23791166_23791203_+	p003@LYPLA2	489.679	0.386867753709802	0.00281536497310343	0.140466236776238	58.636	43.675	ASO_G0272888_AD_07	AC013394.2	1.745
chrX_153971668_153971967_-	p004@HCFC1	356.157	-0.626729982020402	0.00281441228172354	0.140466236776238	22.757	34.15	ASO_G0272888_AD_07	AC013394.2	-2.623
chr1_2391692_2391991_+	p002@RER1	1203.898	-0.305935630033201	0.00282200606955367	0.140542048193507	93.98	113.478	ASO_G0272888_AD_07	AC013394.2	-2.205
chr1_24745342_24745416_+	p005@CLIC4	1374.19	-0.725410122882063	0.00282982310093264	0.140676042957776	82.188	132.507	ASO_G0272888_AD_07	AC013394.2	-2.087
chr1_15834738_15834905_-	p002@RP11-169K16.7	19.815	0.76222634001895	0.00284220000606704	0.140875689940806	2.959	1.7	ASO_G0272888_AD_07	AC013394.2	2.237
chr21_39349036_39349073_-	p004@HMGN1	2244.473	-0.573909509453482	0.00284410670993063	0.140875689940806	148.065	214.584	ASO_G0272888_AD_07	AC013394.2	-3.784
chr2_17878517_17878816_+	p002@KCNS3	138.321	-0.626433283529852	0.00286451491454114	0.141122358653363	8.724	13.33	ASO_G0272888_AD_07	AC013394.2	-2.738
chr17_64975572_64975725_-	p002@AMZ2P1	19.287	-1.13159355180143	0.00289340855140443	0.141706267828049	0.865	1.9	ASO_G0272888_AD_07	AC013394.2	-2.565
chr21_43776563_43776737_-	p004@CSTB	37.182	-0.756551062116906	0.00289284290950966	0.141706267828049	2.123	3.606	ASO_G0272888_AD_07	AC013394.2	-2.338
chr6_159726977_159727276_+	p008@WTAP	375.451	0.348441319743715	0.00289578892036965	0.141706267828049	44.023	33.59	ASO_G0272888_AD_07	AC013394.2	2.061
chr1_6785304_6785603_+	p002@CAMTA1	980.323	-0.630241129010987	0.00291238872687031	0.141951792280725	62.289	94.217	ASO_G0272888_AD_07	AC013394.2	-2.09
chr4_176792411_176792660_-	p009@VEGFC	167.99	0.458411373097809	0.00291137265919696	0.141951792280725	20.888	14.874	ASO_G0272888_AD_07	AC013394.2	2.033
chr1_53945648_53945848_-	p003@HSPB11	187.387	-0.706319490904276	0.00294036228822972	0.142807931949224	11.234	18.092	ASO_G0272888_AD_07	AC013394.2	-2.347
chr16_88856793_88857092_-	p001@GALNS	397.643	-0.575162195303166	0.00294623661754865	0.142840422300623	26.068	38.095	ASO_G0272888_AD_07	AC013394.2	-2.177
chr15_34101703_34102002_-	p001@EMC7	1049.646	0.345838903803384	0.00299735429945451	0.144748428194025	122.626	93.915	ASO_G0272888_AD_07	AC013394.2	2.001
chr7_150341479_150341742_-	p003@RARRES2	95.534	-0.599350200625633	0.00301359562963449	0.145002050953785	6.136	9.173	ASO_G0272888_AD_07	AC013394.2	-1.97
chr12_22046068_22046367_+	p001@CMAS	320.131	-0.655986139484748	0.00305933867798711	0.146561894727273	19.879	30.837	ASO_G0272888_AD_07	AC013394.2	-3.384
chr1_145909900_145910199_-	p001@ITGA10	24.151	0.836092478180934	0.00306717956353995	0.146631488507143	3.805	2.052	ASO_G0272888_AD_07	AC013394.2	1.882
chr11_122102023_122102322_-	p012@RP11-166D19.1	76.731	-0.546054314812234	0.00311174234361703	0.14690844944711	5.214	7.343	ASO_G0272888_AD_07	AC013394.2	-1.784
chr11_59668880_59669087_-	p002@PATL1	394.911	-0.413749848897625	0.0031144598367349	0.14690844944711	28.833	37.422	ASO_G0272888_AD_07	AC013394.2	-2.392
chr14_96502240_96502539_+	p002@PAPOLA	3122.036	-0.520821744124044	0.00311570492501569	0.14690844944711	213.111	298.002	ASO_G0272888_AD_07	AC013394.2	-3.328
chr17_68457329_68457628_-	p001@WIPI1	707.172	-0.57221470304263	0.00310398003156341	0.14690844944711	46.57	67.744	ASO_G0272888_AD_07	AC013394.2	-2.358
chr3_127598081_127598380_-	p002@TPRA1	10.69	-1.78673079513688	0.00309931162573773	0.14690844944711	0.331	1.069	ASO_G0272888_AD_07	AC013394.2	-3.59
chr7_130912100_130912399_-	p015@MIR29B1	782.194	0.61728640483707	0.00309286937847271	0.14690844944711	107.431	68.344	ASO_G0272888_AD_07	AC013394.2	1.977
chr3_9986687_9986986_-	p005@EMC3	817.745	0.342591025148951	0.00314957912814877	0.14824631364585	95.237	73.157	ASO_G0272888_AD_07	AC013394.2	2.036
chr10_124461673_124461972_+	p001@LHPP	348.698	-0.666394344162969	0.00319866510807321	0.148696592228278	21.524	33.572	ASO_G0272888_AD_07	AC013394.2	-2.275
chr11_6320351_6320560_-	p002@PRKCDBP	3554.924	-0.614519347432491	0.00322089209578729	0.148696592228278	228.578	340.859	ASO_G0272888_AD_07	AC013394.2	-3.384
chr13_21604020_21604319_-	p003@MICU2	888.731	-0.521899148348302	0.00320936931174752	0.148696592228278	60.526	84.717	ASO_G0272888_AD_07	AC013394.2	-2.776
chr14_105474719_105474971_+	p005@CRIP2	82.009	-0.541558780814967	0.0031712886401914	0.148696592228278	5.426	7.859	ASO_G0272888_AD_07	AC013394.2	-1.866
chr19_5719996_5720295_-	p002@LONP1	814.041	-0.534616005020847	0.00317131608000137	0.148696592228278	54.968	77.891	ASO_G0272888_AD_07	AC013394.2	-2.48
chr1_169106540_169106839_+	p005@ATP1B1	195.176	-0.575757516678687	0.00322738332851376	0.148696592228278	12.771	18.693	ASO_G0272888_AD_07	AC013394.2	-2.689
chr1_19485506_19485682_-	p002@CAPZB	2408.325	-0.547818539939947	0.00318265745517533	0.148696592228278	161.551	230.625	ASO_G0272888_AD_07	AC013394.2	-1.699
chr20_62143374_62143543_-	p001@PSMA7	1972.462	-0.385321560718714	0.00321549092642282	0.148696592228278	146.683	186.445	ASO_G0272888_AD_07	AC013394.2	-2.546
chr2_201451305_201451502_-	p003@TRAK2	974.004	0.275397921261932	0.00318634017155251	0.148696592228278	109.033	87.713	ASO_G0272888_AD_07	AC013394.2	2.065
chr7_97972171_97972470_-	p002@AC004967.7	434.785	-0.550468620411585	0.0032285170191803	0.148696592228278	28.969	41.657	ASO_G0272888_AD_07	AC013394.2	-3.379
chr15_88546515_88546814_-	p001@DET1	117.641	-0.549199754686703	0.00324562161554555	0.148934954435093	7.748	11.275	ASO_G0272888_AD_07	AC013394.2	-1.888
chr10_6088884_6089183_+	p006@RBM17	570.011	-0.555829403570328	0.00328500818413713	0.148949384067921	37.937	54.548	ASO_G0272888_AD_07	AC013394.2	-2.113
chr11_74398242_74398541_-	p001@PGM2L1	73.423	0.489979373326984	0.0032547116185539	0.148949384067921	9.408	6.47	ASO_G0272888_AD_07	AC013394.2	1.763
chr15_39580929_39581228_+	p004@THBS1	7358.882	-0.809019712262707	0.00327847041389344	0.148949384067921	417.78	712.604	ASO_G0272888_AD_07	AC013394.2	-2.093
chr15_42273438_42273609_-	p002@TMEM87A	151.192	0.497519274566489	0.00328477201655159	0.148949384067921	19.39	13.355	ASO_G0272888_AD_07	AC013394.2	2.701
chr1_925454_925753_-	p004@RP11-54O7.3	14.241	-1.46397444880521	0.0032737174749472	0.148949384067921	0.525	1.419	ASO_G0272888_AD_07	AC013394.2	-3.086
chr11_66335541_66335840_-	p004@RIN1	50.857	0.599314781441661	0.00330890757730252	0.149335445288231	6.998	4.424	ASO_G0272888_AD_07	AC013394.2	2.453
chr11_844292_844584_+	p006@TSPAN4	86.553	0.449564523230358	0.00333510000907191	0.149335445288231	10.758	7.667	ASO_G0272888_AD_07	AC013394.2	2.019
chr13_19782795_19783094_-	p001@PSPC1	483.202	0.339825158859024	0.00331602776877059	0.149335445288231	56.504	43.341	ASO_G0272888_AD_07	AC013394.2	1.854
chr13_97976622_97976827_+	p005@IPO5	970.996	-0.39375631661657	0.00333034677692253	0.149335445288231	72.005	91.849	ASO_G0272888_AD_07	AC013394.2	-1.962
chr19_8444825_8445124_+	p001@HNRNPM	3904.097	-0.416053355134762	0.00330811840069614	0.149335445288231	284.984	369.733	ASO_G0272888_AD_07	AC013394.2	-2.669
chr7_6348823_6349116_-	p001@FAM220A	175.411	-0.575705225436595	0.00334142208399744	0.149335445288231	11.43	16.839	ASO_G0272888_AD_07	AC013394.2	-2.919
chr18_36067407_36067706_-	p001@RPRD1A	448.325	-0.475097901628136	0.00336451133993268	0.149879148829696	31.387	42.656	ASO_G0272888_AD_07	AC013394.2	-2.235
chr15_58933640_58933828_-	p003@SLTM	295.966	-0.321577459986754	0.00338429075602346	0.150294734006842	22.946	27.913	ASO_G0272888_AD_07	AC013394.2	-2.359
chr2_27051544_27051817_+	p007@AGBL5	249.285	-0.671849955494763	0.00338793170402233	0.150294734006842	15.329	24.036	ASO_G0272888_AD_07	AC013394.2	-3.497
chr3_100709477_100709586_+	p004@TFG	1079.451	-0.424663417022549	0.00339027150432692	0.150294734006842	78.201	102.625	ASO_G0272888_AD_07	AC013394.2	-2.519
chr10_73252423_73252596_-	p003@MRPS16	178.283	0.445214431321984	0.00341410200050155	0.150863724630858	22.095	15.813	ASO_G0272888_AD_07	AC013394.2	2.519
chr11_33039422_33039721_+	p001@TCP11L1	244.957	-0.411852474581464	0.00347034931102997	0.152448360612471	17.712	23.252	ASO_G0272888_AD_07	AC013394.2	-2.633
chr7_44847930_44848229_-	p001@H2AFV	2649.195	-0.955168858470689	0.0034777403791191	0.152448360612471	136.708	258.351	ASO_G0272888_AD_07	AC013394.2	-3.997
chr6_113970986_113971227_-	p003@HDAC2	1687.371	-0.27265361722826	0.00349279024199733	0.15262047297874	134.727	158.682	ASO_G0272888_AD_07	AC013394.2	-2.256
chr1_94237434_94237733_-	p005@ARHGAP29	1186.135	-0.490642634318201	0.00350420488849247	0.152875812949319	82.417	113.109	ASO_G0272888_AD_07	AC013394.2	-2.011
chr1_154220808_154220971_+	p005@UBAP2L	632.612	-0.400903800853052	0.00352268067613501	0.153194739197814	46.563	59.995	ASO_G0272888_AD_07	AC013394.2	-2.13
chr6_43076164_43076389_+	p001@PTK7	1022.256	-0.586712231580044	0.00353804435690068	0.153619422781189	66.842	98.02	ASO_G0272888_AD_07	AC013394.2	-2.404
chr16_30065792_30065970_+	p011@ALDOA	4394.174	0.46810654290381	0.00354641008020434	0.153739398121465	552.309	388.281	ASO_G0272888_AD_07	AC013394.2	2.71
chr14_60092096_60092253_+	p002@PCNXL4	240.654	0.380302641075438	0.0035874687495868	0.153878837741044	28.645	21.517	ASO_G0272888_AD_07	AC013394.2	1.901
chr17_4949024_4949208_-	p006@PFN1	119.132	-0.732333317322467	0.00361399860252568	0.153878837741044	6.984	11.522	ASO_G0272888_AD_07	AC013394.2	-3.134
chr21_44818044_44818094_-	p004@SUMO3	202.488	-0.505699183625242	0.00358518223916009	0.153878837741044	13.852	19.283	ASO_G0272888_AD_07	AC013394.2	-1.866
chr22_29838119_29838418_-	p001@ASCC2	482.997	-0.460234441931016	0.00360671215823878	0.153878837741044	34.156	45.926	ASO_G0272888_AD_07	AC013394.2	-2.009
chr2_222860886_222861185_+	p006@ACSL3	3567.314	-0.407848998307749	0.00360430575695792	0.153878837741044	261.626	338.381	ASO_G0272888_AD_07	AC013394.2	-1.809
chr4_53377673_53377851_+	p002@FIP1L1	225.31	0.308713886933026	0.00361691812772761	0.153878837741044	25.901	20.231	ASO_G0272888_AD_07	AC013394.2	1.732
chr6_89352751_89352804_-	p003@UBE2J1	237.244	-0.545651367352509	0.00360412921859679	0.153878837741044	15.851	22.692	ASO_G0272888_AD_07	AC013394.2	-3.282
chr8_102124111_102124410_-	p004@NCALD	23.807	0.794875559985392	0.00358728097183147	0.153878837741044	3.601	2.034	ASO_G0272888_AD_07	AC013394.2	1.971
chr9_92293512_92293678_-	p002@IARS	245.27	-0.389840039949961	0.00357965197143283	0.153878837741044	18.272	23.259	ASO_G0272888_AD_07	AC013394.2	-1.808
chr5_150155545_150155737_-	p005@PDGFRB	143.39	0.674386748241598	0.00363434136647387	0.154380745259148	20.424	12.425	ASO_G0272888_AD_07	AC013394.2	2.374
chr11_67629787_67630086_-	p001@NUDT8	131.396	-0.527841405118024	0.00364574554586736	0.15452075414693	8.827	12.559	ASO_G0272888_AD_07	AC013394.2	-2.231
chr20_51022957_51023256_-	p001@KCNG1	64.693	-1.20272868486757	0.00364889940917645	0.15452075414693	2.793	6.378	ASO_G0272888_AD_07	AC013394.2	-3.189
chr12_7092295_7092469_-	p003@C1R	1136.345	-0.589582189489587	0.00366297250362304	0.154877701805732	74.358	109.159	ASO_G0272888_AD_07	AC013394.2	-2.3
chr16_57244976_57245145_+	p002@ARL2BP	54.173	-1.14418534553036	0.00367002897465845	0.154937330913235	2.414	5.353	ASO_G0272888_AD_07	AC013394.2	-3.713
chr7_117323158_117323406_-	p002@WNT2	34.854	-1.1627216076601	0.0036841642118727	0.155295161502302	1.579	3.437	ASO_G0272888_AD_07	AC013394.2	-2.206
chr12_96194539_96194749_+	p004@ELK3	50.488	0.539612567224606	0.00373777710766257	0.1573134073794	6.628	4.428	ASO_G0272888_AD_07	AC013394.2	1.704
chr10_119726106_119726274_+	p005@INPP5F	41.847	-0.709294512761458	0.0038096351388706	0.157631669120558	2.448	4.052	ASO_G0272888_AD_07	AC013394.2	-1.84
chr16_54929030_54929321_-	p004@CRNDE	48.968	-0.934094621207368	0.00381427164811962	0.157631669120558	2.516	4.793	ASO_G0272888_AD_07	AC013394.2	-2.927
chr1_220093982_220094281_+	p001@IARS2	927.086	-0.398209321185445	0.00379302102979684	0.157631669120558	68.265	87.833	ASO_G0272888_AD_07	AC013394.2	-2.531
chr22_28772595_28772894_+	p001@CCDC117	273.627	-0.466432776886607	0.00380154381947413	0.157631669120558	19.125	26.039	ASO_G0272888_AD_07	AC013394.2	-2.261
chr2_100104724_100105023_-	p015@AFF3	13.085	-1.62251397402139	0.00376325289067015	0.157631669120558	0.403	1.311	ASO_G0272888_AD_07	AC013394.2	-2.423
chr3_55481371_55481542_-	p022@WNT5A	219.359	-0.440985897215917	0.00378599266080613	0.157631669120558	15.832	20.825	ASO_G0272888_AD_07	AC013394.2	-1.685
chr9_137578442_137578741_-	p002@DPH7	11.826	0.949902754019305	0.00379785207004904	0.157631669120558	2.017	0.986	ASO_G0272888_AD_07	AC013394.2	2.266
chr5_54517609_54517908_+	p002@SNX18	676.005	-0.831741867103913	0.00384904327532953	0.158353218168392	37.71	65.664	ASO_G0272888_AD_07	AC013394.2	-2.658
chr13_29849704_29850003_-	p003@UBL3	88.199	0.451752585353623	0.0038679625603007	0.158419045697331	11.09	7.818	ASO_G0272888_AD_07	AC013394.2	1.696
chr3_15797045_15797344_-	p011@ANKRD28	54.767	0.735209939677455	0.00386248723731422	0.158419045697331	8.012	4.721	ASO_G0272888_AD_07	AC013394.2	1.759
chr4_118836149_118836323_-	p003@SEC24D	341.715	-0.848824692652049	0.00386566433509148	0.158419045697331	18.795	33.195	ASO_G0272888_AD_07	AC013394.2	-3.583
chr5_180809992_180810284_-	p006@MGAT1	185.339	-0.642416352467233	0.00388369314197144	0.158648671950065	11.555	17.862	ASO_G0272888_AD_07	AC013394.2	-3.463
chr6_52577031_52577237_+	p002@TRAM2-AS1	20.081	-1.14536930499957	0.00390458108298314	0.158969747029882	0.86	1.983	ASO_G0272888_AD_07	AC013394.2	-2.879
chr19_44448322_44448621_-	p001@ZNF229;p001@CTC-512J12.4	101.621	0.430194847310142	0.00392864458902895	0.15971249802599	12.611	9.009	ASO_G0272888_AD_07	AC013394.2	1.715
chr7_134316725_134316902_-	p004@SLC35B4	123.534	0.387649093255057	0.00397990281727103	0.161080402962735	14.891	11.015	ASO_G0272888_AD_07	AC013394.2	1.947
chr13_36346210_36346436_-	p006@SPG20	785.743	-0.478351859246404	0.00400388896532456	0.161812543589796	55.026	74.777	ASO_G0272888_AD_07	AC013394.2	-2.513
chr14_34874081_34874380_+	p002@RP11-73E17.2	39.925	-0.858459061698109	0.00403059667181565	0.162175371365533	2.113	3.89	ASO_G0272888_AD_07	AC013394.2	-3.05
chr19_5340662_5340961_-	p001@PTPRS	68.808	-0.742818833522756	0.00402597629797736	0.162175371365533	3.953	6.667	ASO_G0272888_AD_07	AC013394.2	-1.982
chr1_186375241_186375402_-	p003@TPR	375.743	-0.489613453271262	0.00402149007436801	0.162175371365533	26.03	35.78	ASO_G0272888_AD_07	AC013394.2	-2.362
chr16_667982_668149_+	p002@RHOT2	715.153	-0.416521108112502	0.00408720096563458	0.163018723398225	51.988	67.883	ASO_G0272888_AD_07	AC013394.2	-2.319
chr19_12775402_12775701_-	p015@HOOK2	74.34	-0.596476188116942	0.00408504052497193	0.163018723398225	4.776	7.148	ASO_G0272888_AD_07	AC013394.2	-2.392
chr2_230219825_230220124_-	p002@SP110	243.163	0.457135825959894	0.00407326137981894	0.163018723398225	30.447	21.56	ASO_G0272888_AD_07	AC013394.2	1.758
chr3_196867770_196868069_+	p001@SENP5	483.063	-0.448821131032872	0.00408143752471985	0.163018723398225	34.389	46	ASO_G0272888_AD_07	AC013394.2	-2.136
chr12_67269208_67269499_+	p002@CAND1	542.835	-0.309334941571448	0.00410844283322337	0.163206099995887	42.142	51.231	ASO_G0272888_AD_07	AC013394.2	-2.344
chr16_53099030_53099329_+	p003@CHD9	35.462	0.632579753983087	0.0041133577952349	0.163206099995887	4.986	3.074	ASO_G0272888_AD_07	AC013394.2	1.891
chr1_44811869_44812168_+	p009@BTBD19	29.083	0.63683821308556	0.00411568897624553	0.163206099995887	4.019	2.526	ASO_G0272888_AD_07	AC013394.2	1.857
chr4_48341334_48341514_+	p006@SLAIN2	244.251	-0.603780425705791	0.00411030029019024	0.163206099995887	15.689	23.504	ASO_G0272888_AD_07	AC013394.2	-2.288
chr12_120116776_120117075_+	p001@CATG00000010612.1	29.829	0.613874654543821	0.00412490994012926	0.163335719577326	4.082	2.6	ASO_G0272888_AD_07	AC013394.2	2.056
chr3_112086239_112086538_+	p002@C3orf52	88.03	0.544493738506696	0.00414823563386682	0.163621563973887	11.496	7.721	ASO_G0272888_AD_07	AC013394.2	1.892
chr3_47802824_47803063_+	p003@DHX30	41.192	-1.04690022304778	0.00414522008306943	0.163621563973887	1.928	4.043	ASO_G0272888_AD_07	AC013394.2	-3.712
chr17_4939991_4940195_-	p003@SLC25A11	150.311	-0.843915436234493	0.00420687830436312	0.164202926281309	8.272	14.609	ASO_G0272888_AD_07	AC013394.2	-3.191
chr5_180802822_180802988_-	p011@MGAT1	247.249	-0.751540239413695	0.004191027025892	0.164202926281309	14.438	23.909	ASO_G0272888_AD_07	AC013394.2	-3.837
chr6_53065323_53065497_+	p004@FBXO9	335.359	-0.459570586607638	0.00418639424683197	0.164202926281309	23.708	31.884	ASO_G0272888_AD_07	AC013394.2	-2.323
chr9_97983172_97983331_+	p003@ANP32B	560.713	-0.396774804740638	0.00420082519306938	0.164202926281309	41.317	53.229	ASO_G0272888_AD_07	AC013394.2	-1.734
chrX_53281432_53281731_-	p002@IQSEC2	169.936	-0.359696349183663	0.00421263292525935	0.164202926281309	12.783	16.079	ASO_G0272888_AD_07	AC013394.2	-1.736
chr12_6689176_6689408_-	p002@ZNF384	187.907	0.378297575648754	0.00425118042444641	0.165339064283059	22.519	16.753	ASO_G0272888_AD_07	AC013394.2	2.642
chr21_37366901_37367177_+	p005@DYRK1A	136.915	-0.586780011735606	0.00425383110614918	0.165339064283059	8.791	13.138	ASO_G0272888_AD_07	AC013394.2	-2.171
chr4_73836529_73836828_+	p001@CXCL6	14.662	-1.26850019769273	0.00430845551120561	0.167225357401688	0.632	1.445	ASO_G0272888_AD_07	AC013394.2	-2.655
chr10_73772153_73772399_+	p001@FUT11	262.155	-0.662628986894549	0.00437472388762381	0.168842191561582	16.218	25.277	ASO_G0272888_AD_07	AC013394.2	-3.003
chr11_44095671_44095688_+	p002@EXT2	1118.546	-0.557994311798852	0.00441641692653703	0.169067468856861	74.489	106.846	ASO_G0272888_AD_07	AC013394.2	-2.166
chr12_111685785_111686084_-	p002@BRAP	457.534	-0.484265175144504	0.00442404876136034	0.169067468856861	31.794	43.55	ASO_G0272888_AD_07	AC013394.2	-3.073
chr12_122980531_122980804_+	p004@ARL6IP4	802.358	-0.574809282847423	0.00443601099001276	0.169067468856861	52.846	76.751	ASO_G0272888_AD_07	AC013394.2	-2.936
chr15_75579163_75579367_-	p006@PTPN9	106.2	-0.56286183083561	0.00443127577498932	0.169067468856861	6.962	10.176	ASO_G0272888_AD_07	AC013394.2	-1.758
chr19_8005491_8005790_-	p002@ELAVL1	804.885	-0.653319981227478	0.00443189145873319	0.169067468856861	50.396	77.443	ASO_G0272888_AD_07	AC013394.2	-2.444
chr3_39383220_39383519_+	p001@SLC25A38	264.038	0.364856285022339	0.00439314620895093	0.169067468856861	31.296	23.584	ASO_G0272888_AD_07	AC013394.2	1.702
chr5_1594330_1594629_-	p002@SDHAP3	47.79	-0.705668018802367	0.00441293365031818	0.169067468856861	2.891	4.613	ASO_G0272888_AD_07	AC013394.2	-1.677
chr8_103414998_103415256_-	p002@SLC25A32	639.968	-0.353953588000031	0.00441221476337708	0.169067468856861	48.359	60.543	ASO_G0272888_AD_07	AC013394.2	-2.489
chr14_74712930_74713229_-	p001@AREL1;p001@AC007956.1	325.532	0.364019025777002	0.00448848681394452	0.169998661874311	38.505	29.127	ASO_G0272888_AD_07	AC013394.2	2.515
chr19_7394995_7395294_+	p004@ARHGEF18	473.005	-0.573229577292645	0.00447360655365205	0.169998661874311	31.06	45.351	ASO_G0272888_AD_07	AC013394.2	-2.669
chr13_97976415_97976621_+	p004@IPO5	550.718	-0.402236329720902	0.00452367548285801	0.170455491610274	40.572	52.224	ASO_G0272888_AD_07	AC013394.2	-2.099
chr4_102826648_102826828_-	p011@UBE2D3	107.549	0.51938974934978	0.00451371408497999	0.170455491610274	13.901	9.475	ASO_G0272888_AD_07	AC013394.2	1.885
chr8_94823201_94823445_+	p004@INTS8	540.991	-0.380803079673632	0.00452833546094858	0.170455491610274	40.19	51.252	ASO_G0272888_AD_07	AC013394.2	-2.405
chr15_63048434_63048526_+	p008@TPM1	437.692	-0.65272925767111	0.00456963650216828	0.171358964841684	27.339	42.104	ASO_G0272888_AD_07	AC013394.2	-2.843
chr9_4741052_4741214_-	p004@AK3	557.442	-0.337324216421041	0.00456200883604314	0.171358964841684	42.549	52.653	ASO_G0272888_AD_07	AC013394.2	-1.915
chr17_7884646_7884945_+	p002@CHD3	611.083	-0.718206666194626	0.00457957480725598	0.171443536542853	36.685	58.95	ASO_G0272888_AD_07	AC013394.2	-3.435
chr5_139394954_139395253_-	p001@PROB1	37.256	-0.771527098579419	0.00462723219685683	0.172991660373227	2.123	3.618	ASO_G0272888_AD_07	AC013394.2	-2.538
chr12_49742025_49742324_+	p007@TMBIM6	17.584	0.790752222278693	0.00467896734394113	0.174450465876479	2.667	1.503	ASO_G0272888_AD_07	AC013394.2	1.884
chr8_143334730_143335029_-	p006@TOP1MT	209.525	-0.466344938576342	0.00467422096897558	0.174450465876479	14.74	19.932	ASO_G0272888_AD_07	AC013394.2	-2.817
chr3_130894436_130894735_+	p008@ATP2C1	118.012	0.407327855579165	0.00470617235313722	0.174918687683301	14.369	10.51	ASO_G0272888_AD_07	AC013394.2	1.72
chr6_32178286_32178585_+	p002@RNF5	452.237	-0.597343916708695	0.00471702302706326	0.174918687683301	29.308	43.444	ASO_G0272888_AD_07	AC013394.2	-3.145
chr21_44939879_44940178_+	p003@FAM207A	444.247	-0.569834521116019	0.00474117020267447	0.17516987528409	29.302	42.486	ASO_G0272888_AD_07	AC013394.2	-2.847
chr9_128656525_128656824_-	p010@WDR34	1054.955	-0.681613386624638	0.00474238730639274	0.17516987528409	64.87	101.576	ASO_G0272888_AD_07	AC013394.2	-2.751
chr17_75515324_75515499_-	p003@CASKIN2	82.895	-0.676806695548953	0.00480424938142461	0.175351952657553	4.983	8.003	ASO_G0272888_AD_07	AC013394.2	-2.823
chr1_223712252_223712470_+	p003@CAPN2	37.507	-0.824413607082552	0.00477183501294017	0.175351952657553	2.035	3.655	ASO_G0272888_AD_07	AC013394.2	-2.512
chr2_96869323_96869554_-	p007@SEMA4C	43.878	-0.852015829164956	0.0048020837972061	0.175351952657553	2.336	4.279	ASO_G0272888_AD_07	AC013394.2	-2.586
chr3_125595396_125595576_-	p002@OSBPL11	84.059	-0.528489692780633	0.00478670882405875	0.175351952657553	5.557	8.058	ASO_G0272888_AD_07	AC013394.2	-2.533
chr6_85643186_85643485_-	p003@SYNCRIP;p001@SNX14	1268.882	-0.630970170207356	0.00480538859365474	0.175351952657553	80.642	121.749	ASO_G0272888_AD_07	AC013394.2	-2.713
chr11_33736273_33736443_-	p002@CD59	4963.226	0.375624956375457	0.00485854591555437	0.176599563173214	590.378	443.178	ASO_G0272888_AD_07	AC013394.2	2.123
chr11_62727338_62727606_-	p001@HNRNPUL2;p002@HNRNPUL2-BSCL2	754.5	-0.463482622547439	0.0048721647319721	0.176599563173214	53.295	71.742	ASO_G0272888_AD_07	AC013394.2	-2.775
chr17_45051531_45051757_-	p004@DCAKD	146.26	-0.462105632278545	0.00485900545197201	0.176599563173214	10.325	13.949	ASO_G0272888_AD_07	AC013394.2	-1.807
chr2_9555605_9555904_-	p004@ADAM17	403.241	0.252423874852052	0.00486553208697415	0.176599563173214	44.642	36.437	ASO_G0272888_AD_07	AC013394.2	1.832
chr9_129802997_129803165_+	p001@TOR1B	194.178	-0.652628430721621	0.0048763680021667	0.176599563173214	12.04	18.677	ASO_G0272888_AD_07	AC013394.2	-3.796
chr18_74496131_74496329_+	p002@CNDP2	94.751	-0.753664949677284	0.00490835675477324	0.176758815889413	5.464	9.169	ASO_G0272888_AD_07	AC013394.2	-3.112
chr2_237359098_237359397_-	p027@COL6A3	49.525	-1.23707478851307	0.00490723435477738	0.176758815889413	2.144	4.865	ASO_G0272888_AD_07	AC013394.2	-1.755
chr11_108498234_108498467_-	p002@KDELC2	524.935	-0.663042453352438	0.00492542086175138	0.176766098536084	32.609	50.568	ASO_G0272888_AD_07	AC013394.2	-2.49
chr3_16513610_16513722_-	p008@RFTN1	354.955	-0.688768383303304	0.00493432569799352	0.176766098536084	21.652	34.217	ASO_G0272888_AD_07	AC013394.2	-2.398
chr1_151612120_151612338_+	p003@SNX27	80.763	-0.798281456402052	0.00494507610339787	0.176920252090405	4.512	7.842	ASO_G0272888_AD_07	AC013394.2	-3.526
chr4_38867601_38867764_+	p001@FAM114A1	58.292	-0.694148643592137	0.0049604967607047	0.177240874492835	3.567	5.621	ASO_G0272888_AD_07	AC013394.2	-2.396
chr8_25458281_25458503_-	p003@KCTD9	227.022	-0.509264619729193	0.00500634338744186	0.178041800558531	15.467	21.69	ASO_G0272888_AD_07	AC013394.2	-2.478
chr19_2740033_2740197_-	p001@SLC39A3;p001@AC006538.4	213.565	-0.692076164723939	0.00502998650672863	0.178330568128088	12.909	20.556	ASO_G0272888_AD_07	AC013394.2	-3.432
chr7_142854937_142855236_+	p007@EPHB6	34.241	-0.974582056537213	0.00502365279364172	0.178330568128088	1.666	3.354	ASO_G0272888_AD_07	AC013394.2	-2.588
chr2_98608395_98608585_+	p003@UNC50	124.655	-0.886929325958636	0.00508829288156426	0.17923035096718	6.599	12.136	ASO_G0272888_AD_07	AC013394.2	-3.674
chr3_185825025_185825129_-	p003@IGF2BP2	630.665	-0.813890166103032	0.00510774983906154	0.179464485702545	35.566	61.195	ASO_G0272888_AD_07	AC013394.2	-2.473
chr12_120581248_120581547_-	p001@POP5	448.716	0.304565559377651	0.00512934214415528	0.179774032671987	51.257	40.304	ASO_G0272888_AD_07	AC013394.2	1.843
chr18_24426687_24426851_+	p002@IMPACT	240.797	-0.437916509313699	0.00512966246063065	0.179774032671987	17.247	22.873	ASO_G0272888_AD_07	AC013394.2	-1.834
chr10_12042872_12043057_-	p004@UPF2	26.643	-1.01221427536844	0.00514661390592675	0.179801084607941	1.268	2.609	ASO_G0272888_AD_07	AC013394.2	-2.703
chr2_230864798_230865097_+	p002@ITM2C	2104.558	-0.585801850662138	0.00515664347459821	0.179801084607941	137.797	201.639	ASO_G0272888_AD_07	AC013394.2	-3.579
chr8_60516786_60517057_+	p003@RAB2A	2458.775	-0.380638037653028	0.00515572066099995	0.179801084607941	183.373	232.882	ASO_G0272888_AD_07	AC013394.2	-1.875
chr9_129641989_129642288_-	p002@ASB6	264.748	-0.672499371858368	0.0051426084841122	0.179801084607941	16.265	25.514	ASO_G0272888_AD_07	AC013394.2	-3.07
chr9_35096441_35096740_-	p001@PIGO	314.688	0.285254061697217	0.00518022188876479	0.180393996002023	35.65	28.314	ASO_G0272888_AD_07	AC013394.2	1.887
chr17_67366427_67366726_-	p003@PSMD12	1165.411	-0.463630591849533	0.00520545562903845	0.181042975812984	82.353	110.889	ASO_G0272888_AD_07	AC013394.2	-2.521
chr14_102139527_102139713_-	p002@HSP90AA1	43.08	-0.790995948937162	0.00522879053201767	0.181394742084825	2.375	4.181	ASO_G0272888_AD_07	AC013394.2	-2.271
chr1_53062063_53062362_+	p001@PODN	777.24	-0.703651274258213	0.00524973278705771	0.18189130986067	47.142	74.89	ASO_G0272888_AD_07	AC013394.2	-2.234
chr12_108730338_108730496_-	p007@CORO1C	35.418	0.636118996304738	0.00526556789577457	0.182209897387075	4.923	3.076	ASO_G0272888_AD_07	AC013394.2	1.723
chr3_48595590_48595889_-	p001@COL7A1	24.347	0.717721241567067	0.00528860515852957	0.182589500547869	3.547	2.102	ASO_G0272888_AD_07	AC013394.2	1.67
chr16_67150812_67151111_-	p002@B3GNT9	199.75	-0.664745561294831	0.00530101909279579	0.182745307695238	12.293	19.271	ASO_G0272888_AD_07	AC013394.2	-2.482
chr19_3626625_3626924_-	p001@CACTIN	211.048	-0.506547349864814	0.00531673982040855	0.183057286589499	14.468	20.108	ASO_G0272888_AD_07	AC013394.2	-2.771
chr20_16573399_16573597_-	p001@KIF16B	49.232	-0.757315911430706	0.00537370945547564	0.184563567234194	2.778	4.771	ASO_G0272888_AD_07	AC013394.2	-1.652
chr17_27293964_27294263_+	p001@WSB1	801.815	0.454450279067745	0.00538998440135018	0.184883202446813	100.199	71.157	ASO_G0272888_AD_07	AC013394.2	2.235
chr11_66020994_66021293_-	p004@CATSPER1	20.027	0.750980889611129	0.00543349584915904	0.185448457209917	2.988	1.711	ASO_G0272888_AD_07	AC013394.2	1.647
chr8_95024847_95025027_+	p011@NDUFAF6	105.357	-0.723775209295322	0.00543094326593017	0.185448457209917	6.187	10.197	ASO_G0272888_AD_07	AC013394.2	-3.274
chr7_6272460_6272759_-	p001@CYTH3	339.791	-0.570306074032589	0.0054495416841051	0.185534582324476	22.359	32.494	ASO_G0272888_AD_07	AC013394.2	-2.032
chr18_36187369_36187668_+	p002@MOCOS	139.986	-0.61464935776102	0.00546916412314873	0.185900842950888	8.898	13.437	ASO_G0272888_AD_07	AC013394.2	-1.837
chr7_87220389_87220558_-	p002@TMEM243	136.241	-0.739115206819657	0.00547384866092043	0.185900842950888	7.965	13.2	ASO_G0272888_AD_07	AC013394.2	-3.614
chr6_8435526_8435683_-	p002@SLC35B3	196.133	-0.334349146924262	0.00548743004043735	0.186131727737505	15.062	18.517	ASO_G0272888_AD_07	AC013394.2	-2.148
chr2_226797281_226797580_+	p007@RP11-395N3.2	40.555	-0.712096255737269	0.00551965317144435	0.186763011932928	2.395	3.924	ASO_G0272888_AD_07	AC013394.2	-2.888
chr9_88991318_88991617_+	p003@S1PR3	229.056	-0.562269519479327	0.00551513704032571	0.186763011932928	15.101	21.963	ASO_G0272888_AD_07	AC013394.2	-2.285
chr11_44950866_44951032_-	p001@TP53I11	320.835	-0.704045361265476	0.00556695803577538	0.18687975288321	19.368	30.96	ASO_G0272888_AD_07	AC013394.2	-2.664
chr16_31117514_31117813_+	p003@KAT8;p002@RP11-196G11.4	267.269	-0.456910390145845	0.00556327486968289	0.18687975288321	18.948	25.472	ASO_G0272888_AD_07	AC013394.2	-2.914
chr3_135966207_135966369_+	p004@PPP2R3A	27.966	0.625293335950686	0.00553831171880625	0.18687975288321	3.921	2.425	ASO_G0272888_AD_07	AC013394.2	1.995
chr3_149812695_149812888_+	p003@RNF13	38.341	0.585643796934822	0.00555336504986928	0.18687975288321	5.229	3.345	ASO_G0272888_AD_07	AC013394.2	1.661
chr5_178232684_178232951_-	p001@PHYKPL	197.187	-0.697369147889298	0.00554376470754342	0.18687975288321	11.903	19.056	ASO_G0272888_AD_07	AC013394.2	-2.704
chr9_35906072_35906371_+	p001@HRCT1;p002@RP11-327L3.3;p002@LINC00961	44.554	0.644569392877659	0.00556832788300631	0.18687975288321	6.201	3.862	ASO_G0272888_AD_07	AC013394.2	1.695
chr14_61695355_61695507_+	p004@HIF1A	130.021	-0.488242591913773	0.00563235992517211	0.187658158982149	9.116	12.367	ASO_G0272888_AD_07	AC013394.2	-2.226
chr1_62688194_62688493_-	p002@DOCK7	768.747	-0.47619804649239	0.00564184910026141	0.187658158982149	53.931	73.154	ASO_G0272888_AD_07	AC013394.2	-1.833
chr20_62938099_62938296_+	p003@GID8	266.118	-0.498585464174302	0.00563691118530416	0.187658158982149	18.309	25.343	ASO_G0272888_AD_07	AC013394.2	-2.617
chr3_9397465_9397669_+	p001@SETD5	184.403	-0.6028314677895	0.00562451526070609	0.187658158982149	11.913	17.725	ASO_G0272888_AD_07	AC013394.2	-2.586
chr5_74685027_74685193_+	p005@HEXB	578.283	-0.660155165822235	0.0056200018123394	0.187658158982149	35.993	55.6	ASO_G0272888_AD_07	AC013394.2	-3.186
chr9_127802732_127803031_+	p005@FPGS	364.398	-0.448783989630034	0.00561945364428542	0.187658158982149	25.848	34.668	ASO_G0272888_AD_07	AC013394.2	-2.208
chr11_8019095_8019394_+	p003@TUB	15.972	-1.31515112882716	0.00568729014491686	0.188256850261355	0.597	1.587	ASO_G0272888_AD_07	AC013394.2	-3.074
chr11_123430031_123430226_+	p013@GRAMD1B	12.74	0.950568783238748	0.00571678182186756	0.188757161000771	2.168	1.059	ASO_G0272888_AD_07	AC013394.2	1.868
chr3_171460794_171461093_+	p003@CATG00000062805.1	21.287	0.760465731150961	0.0057204703684082	0.188757161000771	3.134	1.822	ASO_G0272888_AD_07	AC013394.2	2.186
chrX_48539579_48539878_+	p001@TBC1D25	166.456	-0.727141828607741	0.00572304063090418	0.188757161000771	9.844	16.128	ASO_G0272888_AD_07	AC013394.2	-4.297
chr9_129496765_129497064_+	p017@LINC00963	30.987	-0.881122498572107	0.0057730014758225	0.189720878440773	1.681	3.025	ASO_G0272888_AD_07	AC013394.2	-2.47
chr1_74733179_74733354_+	p003@TYW3	59.898	0.545626552877056	0.00578066557767284	0.189745507316891	7.902	5.256	ASO_G0272888_AD_07	AC013394.2	2.287
chr19_55369900_55370199_-	p006@IL11	24.118	-1.25935459453363	0.00579011834574632	0.189828718668608	1.025	2.399	ASO_G0272888_AD_07	AC013394.2	-3.262
chr16_2047684_2047983_-	p001@NTHL1	241.457	-0.54221821651059	0.00580747212274347	0.19002678477176	16.086	23.122	ASO_G0272888_AD_07	AC013394.2	-2.877
chr19_46601126_46601321_+	p002@CALM3	1869.979	-0.704365284778444	0.00582421180577171	0.19002678477176	113.51	179.952	ASO_G0272888_AD_07	AC013394.2	-2.123
chr2_55050358_55050444_-	p012@RTN4	672.207	0.537506041105254	0.00583813203835569	0.19002678477176	88.067	58.966	ASO_G0272888_AD_07	AC013394.2	3.085
chr6_144008109_144008320_-	p004@PLAGL1	206.492	-0.579496218201568	0.00583581315290446	0.19002678477176	13.465	19.799	ASO_G0272888_AD_07	AC013394.2	-1.761
chr8_23457672_23457844_-	p001@ENTPD4	58.011	-0.998774550126951	0.00584263068425717	0.19002678477176	2.836	5.693	ASO_G0272888_AD_07	AC013394.2	-2.614
chr15_75201732_75202031_+	p004@C15orf39	399.42	-0.64009622275454	0.0058936619578541	0.190716954935701	25.175	38.379	ASO_G0272888_AD_07	AC013394.2	-3.183
chr19_19203273_19203557_-	p002@NR2C2AP	121.301	0.409550057137886	0.00587397374351213	0.190716954935701	14.656	10.798	ASO_G0272888_AD_07	AC013394.2	1.692
chr9_93451369_93451550_-	p006@FAM120AOS	135.609	-0.517088622683007	0.00589146255300092	0.190716954935701	9.112	12.965	ASO_G0272888_AD_07	AC013394.2	-2.708
chr19_32581320_32581598_+	p002@PDCD5	181.431	-0.621670196814101	0.00591480693876031	0.190950843772379	11.474	17.399	ASO_G0272888_AD_07	AC013394.2	-2.788
chr7_45921122_45921421_-	p002@IGFBP3	3055.203	-0.828369303877789	0.00591406097178204	0.190950843772379	171.264	297.225	ASO_G0272888_AD_07	AC013394.2	-1.754
chr18_50879096_50879268_+	p003@ME2	271.456	-0.370134875654691	0.00592188466940544	0.190954685326856	20.315	25.685	ASO_G0272888_AD_07	AC013394.2	-2.125
chr2_132416498_132416732_+	p001@GPR39	21.417	-0.973474394488343	0.00597766627029348	0.19230145383719	1.123	2.083	ASO_G0272888_AD_07	AC013394.2	-1.821
chr14_22829750_22830049_+	p001@MRPL52	3104.113	0.309399885489678	0.00599251887341046	0.192394678162765	354.979	278.932	ASO_G0272888_AD_07	AC013394.2	2.11
chr1_8026159_8026458_-	p002@ERRFI1	319.426	-0.620346956610173	0.00599805196664096	0.192394678162765	20.363	30.708	ASO_G0272888_AD_07	AC013394.2	-1.654
chr2_191245258_191245432_+	p002@MYO1B	1097.345	-0.860063556409717	0.00607700845266439	0.194131768276558	60.18	106.666	ASO_G0272888_AD_07	AC013394.2	-3.532
chr2_28392708_28393007_+	p006@FOSL2	287.311	-0.824378510671657	0.00606777591621165	0.194131768276558	16.052	27.924	ASO_G0272888_AD_07	AC013394.2	-2.885
chr1_63523249_63523475_+	p001@EFCAB7	15.194	-1.26841454098372	0.00612915729960062	0.195135553062918	0.646	1.493	ASO_G0272888_AD_07	AC013394.2	-3.183
chr13_19633759_19634002_+	p016@MPHOSPH8	13.676	-1.6430711226624	0.00615072944450013	0.1955760911779	0.462	1.372	ASO_G0272888_AD_07	AC013394.2	-3.185
chr12_120687031_120687304_+	p003@MLEC	1019.813	-0.612463047986656	0.00620739996974227	0.196197786466829	65.562	98.013	ASO_G0272888_AD_07	AC013394.2	-2.727
chr17_81295149_81295425_-	p003@SLC38A10	666.236	-0.479405484671366	0.00620148528734132	0.196197786466829	46.544	63.562	ASO_G0272888_AD_07	AC013394.2	-2.091
chr5_150904680_150904848_-	p004@ZNF300	30.122	0.761970107586219	0.00621789065680919	0.196197786466829	4.481	2.583	ASO_G0272888_AD_07	AC013394.2	2.723
chr9_113410196_113410495_-	p003@POLE3	640.951	0.31293449962239	0.00621138888039805	0.196197786466829	73.354	57.555	ASO_G0272888_AD_07	AC013394.2	1.7
chr5_177133452_177133695_+	p008@NSD1	68.631	-0.986478665355337	0.00623426421731434	0.196411532017592	3.405	6.711	ASO_G0272888_AD_07	AC013394.2	-2.996
chr12_122895961_122896260_-	p002@VPS37B	549.289	-0.523699667222254	0.00636462232253589	0.196509032636047	37.29	52.355	ASO_G0272888_AD_07	AC013394.2	-3.349
chr13_113490924_113491049_+	p002@TMCO3	302.155	-0.900632079509941	0.00634560889342951	0.196509032636047	16.069	29.468	ASO_G0272888_AD_07	AC013394.2	-3.437
chr15_92882846_92883011_+	p003@AC013394.2	7.704	-2.20512779974025	0.0063353504083869	0.196509032636047	0.155	0.779	ASO_G0272888_AD_07	AC013394.2	-4.063
chr16_70289517_70289676_-	p001@AARS	482.625	-0.307970401231192	0.00637233081373178	0.196509032636047	37.885	45.47	ASO_G0272888_AD_07	AC013394.2	-1.707
chr17_81552312_81552611_+	p001@CATG00000032645.1	13.005	-1.60997921847157	0.00633581452850357	0.196509032636047	0.418	1.306	ASO_G0272888_AD_07	AC013394.2	-3.923
chr19_35513665_35513760_-	p002@DMKN	69.515	-0.635110585799236	0.006335202397227	0.196509032636047	4.402	6.669	ASO_G0272888_AD_07	AC013394.2	-2.12
chr22_46071302_46071584_+	p005@FLJ27365	73.743	-0.680033621645205	0.0063592955124369	0.196509032636047	4.483	7.12	ASO_G0272888_AD_07	AC013394.2	-2.102
chr22_50251096_50251395_-	p001@HDAC10	200.641	-0.536719197905054	0.006288147953626	0.196509032636047	13.435	19.219	ASO_G0272888_AD_07	AC013394.2	-2.541
chr2_131527917_131528085_+	p003@CCDC74A	54.051	-0.62395641903115	0.0063668114001081	0.196509032636047	3.381	5.191	ASO_G0272888_AD_07	AC013394.2	-2.272
chr2_218781997_218782162_+	p004@CYP27A1	42.08	-0.83631008274177	0.00626651121119232	0.196509032636047	2.239	4.089	ASO_G0272888_AD_07	AC013394.2	-2.892
chr2_237434672_237434971_-	p003@AC112721.2	15.727	-1.19785876255752	0.00636292251516188	0.196509032636047	0.715	1.544	ASO_G0272888_AD_07	AC013394.2	-2.421
chr5_1633966_1634133_-	p001@RP11-43F13.1	128.373	-0.495225815759409	0.00624741186147232	0.196509032636047	8.822	12.257	ASO_G0272888_AD_07	AC013394.2	-2.453
chr2_191245433_191245606_+	p003@MYO1B	397.266	-0.761696403470085	0.00639916788131457	0.196835895088447	23.148	38.413	ASO_G0272888_AD_07	AC013394.2	-3.179
chr9_93451544_93451709_+	p002@FAM120A	75.174	-1.08706123725342	0.00639880272967324	0.196835895088447	3.557	7.364	ASO_G0272888_AD_07	AC013394.2	-2.49
chr1_162561381_162561556_+	p001@UAP1	193.791	-0.697807068901189	0.00642135736503685	0.196950819005806	11.73	18.678	ASO_G0272888_AD_07	AC013394.2	-3.105
chr1_214280964_214281109_+	p004@SMYD2	59.728	-1.0492372741069	0.00643081279214322	0.196950819005806	2.826	5.863	ASO_G0272888_AD_07	AC013394.2	-3.212
chr2_3519381_3519680_-	p003@ADI1	3489.862	-0.566233580766633	0.00642388099601579	0.196950819005806	231.485	333.628	ASO_G0272888_AD_07	AC013394.2	-2.776
chr12_123436326_123436565_-	p003@RILPL2	169.043	-0.530657487651473	0.00645231594283115	0.197062369431037	11.337	16.158	ASO_G0272888_AD_07	AC013394.2	-2.228
chr19_12734532_12734712_-	p002@C19orf43	1233.886	-0.559714035319627	0.00644892025295041	0.197062369431037	82.092	118.091	ASO_G0272888_AD_07	AC013394.2	-3.703
chr14_35046122_35046319_+	p004@FAM177A1	140.279	-0.61139368095706	0.0064737543057908	0.19710383971039	8.888	13.477	ASO_G0272888_AD_07	AC013394.2	-3.393
chr19_31349337_31349488_-	p008@TSHZ3	122.613	-0.750650579021108	0.00648886454052732	0.19710383971039	7.145	11.836	ASO_G0272888_AD_07	AC013394.2	-2.203
chr1_246724368_246724561_+	p003@SCCPDH	888.552	-0.488417988640123	0.00646715791302637	0.19710383971039	61.751	84.665	ASO_G0272888_AD_07	AC013394.2	-1.914
chr22_28800103_28800278_-	p006@XBP1	14.052	-1.26217761300087	0.00649059851734566	0.19710383971039	0.564	1.388	ASO_G0272888_AD_07	AC013394.2	-2.46
chr11_114296249_114296446_+	p011@NNMT	738.34	-0.500858544843952	0.0065673164815297	0.197397961460089	51.187	70.498	ASO_G0272888_AD_07	AC013394.2	-2.174
chr12_49741407_49741564_+	p004@TMBIM6	3450.768	0.365985252637829	0.00655282495122291	0.197397961460089	408.15	308.81	ASO_G0272888_AD_07	AC013394.2	2.746
chr17_7404785_7405033_+	p003@NLGN2	300.167	-0.562115325643004	0.00657830001714645	0.197397961460089	19.902	28.677	ASO_G0272888_AD_07	AC013394.2	-2.199
chr19_41363999_41364298_-	p002@B9D2	82.966	0.42056309207825	0.00654983960671812	0.197397961460089	10.142	7.379	ASO_G0272888_AD_07	AC013394.2	1.943
chr22_36329282_36329581_-	p024@MYH9	12.818	0.848247740166346	0.00659647719321094	0.197397961460089	2.031	1.083	ASO_G0272888_AD_07	AC013394.2	2
chr2_46699145_46699444_+	p002@SOCS5	1059.958	-0.595950770601839	0.00652414948082994	0.197397961460089	68.881	101.808	ASO_G0272888_AD_07	AC013394.2	-2.586
chr5_176537360_176537551_-	p005@RNF44	31.174	-0.762158965989883	0.00655033901473914	0.197397961460089	1.798	3.013	ASO_G0272888_AD_07	AC013394.2	-1.891
chr9_88388389_88388594_+	p005@SPIN1	987.022	-0.507115361775081	0.00652836143975051	0.197397961460089	67.87	94.171	ASO_G0272888_AD_07	AC013394.2	-2.088
chr16_86567142_86567441_+	p002@FOXC2	23.417	0.654398193711351	0.0066556838299124	0.198076970461588	3.343	2.031	ASO_G0272888_AD_07	AC013394.2	1.932
chr1_229270961_229271185_+	p001@RAB4A	353.508	-0.649749166464129	0.00666969573654413	0.198076970461588	22.114	33.961	ASO_G0272888_AD_07	AC013394.2	-2.879
chr3_169812798_169812969_-	p002@LRRC34	24.595	0.696516744053242	0.00664869732264709	0.198076970461588	3.596	2.115	ASO_G0272888_AD_07	AC013394.2	1.77
chr5_95961696_95961995_-	p003@ELL2	1989.221	-0.44236603278378	0.00665443169064318	0.198076970461588	142.699	189.499	ASO_G0272888_AD_07	AC013394.2	-2.385
chr15_76931699_76931775_+	p002@RCN2	955.552	-0.603399885363333	0.00669989786897242	0.198330033870369	61.82	91.598	ASO_G0272888_AD_07	AC013394.2	-3.455
chr22_50583076_50583273_+	p005@CHKB-AS1	75.661	-0.727888272599817	0.0066998994715146	0.198330033870369	4.41	7.308	ASO_G0272888_AD_07	AC013394.2	-2.82
chr3_105367095_105367394_+	p005@ALCAM	35.062	-0.791725354366316	0.00670946938660454	0.198399298963163	1.977	3.402	ASO_G0272888_AD_07	AC013394.2	-2.044
chr22_20116837_20117106_-	p005@TRMT2A	23.237	-0.892058271703298	0.00674765541253882	0.199313683719567	1.219	2.261	ASO_G0272888_AD_07	AC013394.2	-2.625
chr19_1174240_1174416_-	p005@SBNO2	231.334	-0.691003606718754	0.00676214743758111	0.199526976166305	14.065	22.322	ASO_G0272888_AD_07	AC013394.2	-2.917
chr1_2412412_2412692_-	p003@PEX10	147.992	-0.575229017633516	0.00677080719491656	0.199567905731155	9.681	14.199	ASO_G0272888_AD_07	AC013394.2	-2.493
chr2_202376262_202376476_+	p005@BMPR2	651.912	-0.518379013678308	0.00681098508601358	0.200107325209099	44.45	62.341	ASO_G0272888_AD_07	AC013394.2	-1.756
chr2_55050445_55050516_-	p011@RTN4	5503.318	0.247460204730274	0.00680576453802344	0.200107325209099	606.26	497.062	ASO_G0272888_AD_07	AC013394.2	1.797
chr12_110742741_110743040_-	p001@PPP1CC	1408.245	-0.504016703781342	0.00686204625088278	0.20077623043338	97.122	134.421	ASO_G0272888_AD_07	AC013394.2	-2.983
chr1_92785075_92785257_-	p004@EVI5	471.434	-0.6768322572965	0.00686711964468256	0.20077623043338	28.998	45.398	ASO_G0272888_AD_07	AC013394.2	-2.233
chr6_169701976_169702275_+	p001@C6orf120	536.354	-0.385308036578127	0.00684287466265545	0.20077623043338	39.723	50.901	ASO_G0272888_AD_07	AC013394.2	-2.179
chr7_65982063_65982362_-	p001@GUSB	349.77	-0.655090635394873	0.00685701294922479	0.20077623043338	21.787	33.722	ASO_G0272888_AD_07	AC013394.2	-3.774
chr19_40597060_40597359_+	p003@LTBP4	56.544	-0.760759694752159	0.0069668992981911	0.202734553172494	3.269	5.491	ASO_G0272888_AD_07	AC013394.2	-2.137
chr10_71773370_71773669_-	p005@C10orf54	198.809	-0.58551724456839	0.00705167674323467	0.202744703179371	13.005	19.095	ASO_G0272888_AD_07	AC013394.2	-1.662
chr11_576372_576632_+	p005@PHRF1	263.93	-0.45559973223329	0.00710500475825455	0.202744703179371	18.679	25.107	ASO_G0272888_AD_07	AC013394.2	-2.574
chr11_64251380_64251679_+	p001@PLCB3	275.459	-0.618373476728972	0.00712584941179182	0.202744703179371	17.559	26.431	ASO_G0272888_AD_07	AC013394.2	-3.09
chr11_6603911_6604175_+	p002@ILK	42.553	0.564851653043937	0.00704486006864319	0.202744703179371	5.602	3.73	ASO_G0272888_AD_07	AC013394.2	2.053
chr11_8964854_8965083_-	p001@TMEM9B	49.143	0.603909385720609	0.00717225733967492	0.202744703179371	6.765	4.283	ASO_G0272888_AD_07	AC013394.2	1.835
chr15_73052343_73052642_+	p004@NEO1	31.976	-1.03298118698126	0.00699071890055171	0.202744703179371	1.53	3.137	ASO_G0272888_AD_07	AC013394.2	-2.305
chr15_79311135_79311306_+	p002@TMED3	632.397	-0.31703313484259	0.00709778528070068	0.202744703179371	48.974	59.629	ASO_G0272888_AD_07	AC013394.2	-2.375
chr17_16215384_16215636_-	p007@NCOR1	1215.286	-0.541571663918384	0.00700110684398614	0.202744703179371	81.801	116.166	ASO_G0272888_AD_07	AC013394.2	-1.986
chr17_19362645_19362830_-	p007@B9D1	114.627	-0.465615968313159	0.00709065756177487	0.202744703179371	8.247	10.894	ASO_G0272888_AD_07	AC013394.2	-1.799
chr17_75405524_75405823_-	p001@GRB2	934.134	-0.689539178806361	0.00709035365422063	0.202744703179371	57.148	89.974	ASO_G0272888_AD_07	AC013394.2	-3.851
chr20_11890683_11890982_+	p002@BTBD3	243.301	-0.511633888735831	0.0071208906789474	0.202744703179371	16.57	23.236	ASO_G0272888_AD_07	AC013394.2	-2.781
chr22_20859023_20859058_+	p004@SNAP29	354.619	-0.510377466533576	0.00715002431805287	0.202744703179371	24.22	33.825	ASO_G0272888_AD_07	AC013394.2	-2.314
chr2_37671492_37671656_-	p012@CDC42EP3	5005.291	-0.503775838779868	0.00712481719705763	0.202744703179371	345.546	477.369	ASO_G0272888_AD_07	AC013394.2	-2.693
chr2_60881561_60881723_+	p003@REL	43.236	-0.63611061088928	0.00716299075489492	0.202744703179371	2.657	4.165	ASO_G0272888_AD_07	AC013394.2	-2.673
chr4_185203842_185204141_-	p004@KIAA1430	308.327	-0.297299625089465	0.00703078335773795	0.202744703179371	24.213	29.036	ASO_G0272888_AD_07	AC013394.2	-1.737
chr5_176365337_176365636_+	p001@ARL10	112.842	-0.563387394890725	0.00711295179102538	0.202744703179371	7.373	10.829	ASO_G0272888_AD_07	AC013394.2	-1.916
chr6_31620731_31620894_+	p005@PRRC2A	1318.865	-0.503356046063805	0.00709970240638593	0.202744703179371	90.951	125.784	ASO_G0272888_AD_07	AC013394.2	-2.408
chr7_140924558_140924814_-	p002@BRAF	90.178	-0.463999451346953	0.00714294355107642	0.202744703179371	6.35	8.599	ASO_G0272888_AD_07	AC013394.2	-1.801
chr8_109539787_109539999_+	p002@EBAG9	50.023	-0.719131550722729	0.00706617863043037	0.202744703179371	2.934	4.844	ASO_G0272888_AD_07	AC013394.2	-2.962
chrX_47836935_47837094_+	p003@ZNF81	31.77	0.663181294084053	0.00716856074598281	0.202744703179371	4.481	2.751	ASO_G0272888_AD_07	AC013394.2	2.543
chr2_148021281_148021531_+	p004@MBD5	26.156	0.6370961578671	0.0072147428041975	0.20305616132306	3.65	2.271	ASO_G0272888_AD_07	AC013394.2	1.905
chr3_188152871_188153152_+	p001@LPP	20.812	0.704050327016309	0.00721377260971005	0.20305616132306	3.066	1.794	ASO_G0272888_AD_07	AC013394.2	1.959
chr6_30345006_30345305_+	p001@RPP21	626.674	0.306564533141025	0.00722993639208375	0.203275291531937	71.422	56.259	ASO_G0272888_AD_07	AC013394.2	1.797
chr3_15601419_15601718_-	p001@HACL1	99.003	0.427862565858626	0.0072423753662164	0.203416604323791	12.222	8.786	ASO_G0272888_AD_07	AC013394.2	2.228
chr12_31591075_31591285_-	p001@DENND5B	23.717	-1.0105146339943	0.00727975174644166	0.203593218216524	1.151	2.322	ASO_G0272888_AD_07	AC013394.2	-2.343
chr13_75636075_75636303_-	p001@RP11-173B14.5	337.289	-0.591247940835733	0.00725636772796027	0.203593218216524	21.947	32.37	ASO_G0272888_AD_07	AC013394.2	-1.936
chr16_67192017_67192316_+	p001@E2F4	670.743	-1.05851976399924	0.00728576000468739	0.203593218216524	32.303	65.599	ASO_G0272888_AD_07	AC013394.2	-3.881
chr1_228487244_228487543_+	p003@RNF187	881.133	-0.396005657650634	0.0072639496445701	0.203593218216524	65.051	83.587	ASO_G0272888_AD_07	AC013394.2	-2.332
chr3_41199493_41199654_+	p006@CTNNB1	2219.623	-0.545823098332294	0.00729399335544242	0.203615942692467	149.108	212.207	ASO_G0272888_AD_07	AC013394.2	-3.252
chr10_50067804_50068103_+	p001@FAM21A	1024.369	-0.355275788790145	0.00733079390112019	0.204057487428974	77.58	96.809	ASO_G0272888_AD_07	AC013394.2	-2.041
chr22_41800653_41800828_+	p002@CCDC134	95.341	0.388161358971113	0.00742329214361978	0.206176679871529	11.532	8.497	ASO_G0272888_AD_07	AC013394.2	1.708
chr5_150155738_150155812_-	p004@PDGFRB	540.815	0.355251071304046	0.00745354642450772	0.206807651602544	63.602	48.441	ASO_G0272888_AD_07	AC013394.2	1.786
chr1_224356873_224357036_+	p002@CNIH4	691.831	0.337483975208974	0.00747599259842272	0.207155168523556	80.433	62.046	ASO_G0272888_AD_07	AC013394.2	2.717
chr2_128028077_128028242_-	p001@SAP130	151.7	-0.741729681997333	0.00752646416012481	0.207155168523556	8.863	14.685	ASO_G0272888_AD_07	AC013394.2	-2.062
chr2_219543448_219543703_-	p002@CHPF	228.584	-0.687341271318903	0.00748914550881752	0.207155168523556	13.92	22.022	ASO_G0272888_AD_07	AC013394.2	-3.138
chr5_134371540_134371718_+	p004@UBE2B	119.497	0.384798743799202	0.00752226697655667	0.207155168523556	14.351	10.667	ASO_G0272888_AD_07	AC013394.2	1.823
chr6_31660619_31660918_-	p001@C6orf47	282.221	-0.502202799852248	0.00748340596362539	0.207155168523556	19.317	26.924	ASO_G0272888_AD_07	AC013394.2	-2.463
chr7_128409832_128410131_-	p006@IMPDH1	413.235	-0.377278531764431	0.0075146996034702	0.207155168523556	30.747	39.171	ASO_G0272888_AD_07	AC013394.2	-2.114
chr16_68245223_68245522_+	p003@PLA2G15	352.644	0.444510722919295	0.00754612836288362	0.207488284975841	43.744	31.194	ASO_G0272888_AD_07	AC013394.2	2.738
chr8_92102754_92102995_-	p006@RUNX1T1	27.508	-0.815068741035703	0.00756769821560016	0.207796503330375	1.579	2.667	ASO_G0272888_AD_07	AC013394.2	-1.651
chr1_183471253_183471357_+	p003@SMG7	15.534	0.846606635453163	0.00761236821631581	0.208266197631029	2.409	1.318	ASO_G0272888_AD_07	AC013394.2	2.175
chr4_1248556_1248855_-	p007@CTBP1	74.118	-0.494851031534452	0.00765729805683281	0.209286768901941	5.111	7.074	ASO_G0272888_AD_07	AC013394.2	-1.673
chr14_23302276_23302575_-	p002@PPP1R3E	27.847	-0.83303201511656	0.00768855581652167	0.209932000160369	1.477	2.712	ASO_G0272888_AD_07	AC013394.2	-2.454
chr5_443026_443325_+	p004@EXOC3	303.591	-0.342252278074212	0.00773721750910214	0.210841097981402	23.068	28.698	ASO_G0272888_AD_07	AC013394.2	-2.273
chr4_122732554_122732733_+	p006@BBS12	13.462	0.901547637185544	0.00778010491206357	0.211170978132479	2.192	1.131	ASO_G0272888_AD_07	AC013394.2	2.156
chr6_18155406_18155571_+	p002@KDM1B	270.2	-0.647021479894985	0.00777209963512139	0.211170978132479	16.937	25.944	ASO_G0272888_AD_07	AC013394.2	-2.668
chrX_49922622_49922656_+	p002@CLCN5	35.166	0.603622173629453	0.00779983665812359	0.211497349541077	4.875	3.056	ASO_G0272888_AD_07	AC013394.2	1.959
chr14_52068908_52069207_-	p001@NID2	1529.029	-0.603960523095423	0.00784957209867849	0.211799516184697	98.914	146.942	ASO_G0272888_AD_07	AC013394.2	-2.227
chr2_171687773_171687939_+	p003@DYNC1I2	115.59	-0.554865177052539	0.0078464280360446	0.211799516184697	7.706	11.05	ASO_G0272888_AD_07	AC013394.2	-1.849
chr14_49893356_49893655_+	p004@ARF6	87.045	0.556572879404053	0.00789069348801307	0.212305097726455	11.562	7.633	ASO_G0272888_AD_07	AC013394.2	2.609
chr1_31410024_31410199_+	p002@SERINC2	14.415	-1.19778956810632	0.00789925676100401	0.212305097726455	0.646	1.415	ASO_G0272888_AD_07	AC013394.2	-2.392
chr19_38256224_38256465_-	p002@PPP1R14A	14.817	-1.28623905857431	0.00796672022129541	0.213255286802851	0.573	1.473	ASO_G0272888_AD_07	AC013394.2	-2.655
chr7_67302509_67302808_+	p001@STAG3L4	147.491	0.387877258875864	0.0079494393533895	0.213255286802851	17.82	13.175	ASO_G0272888_AD_07	AC013394.2	2.311
chr7_77537247_77537387_+	p003@PTPN12	40.165	-0.963841609564053	0.00796770489568909	0.213255286802851	2.016	3.915	ASO_G0272888_AD_07	AC013394.2	-2.474
chrX_48521928_48522167_+	p004@EBP	18.303	0.783074253071192	0.00795770278091315	0.213255286802851	2.721	1.564	ASO_G0272888_AD_07	AC013394.2	2.08
chr22_20122119_20122418_+	p006@RANBP1	20.408	-1.53056830284085	0.00798822819372581	0.213442034921159	0.724	2.042	ASO_G0272888_AD_07	AC013394.2	-2.835
chr22_50343177_50343476_+	p001@PPP6R2	710.029	-0.489370955657101	0.00800631300366181	0.213509460771121	49.404	67.722	ASO_G0272888_AD_07	AC013394.2	-1.829
chr11_32090800_32091012_+	p012@RCN1	318.123	-0.58541033201676	0.0080304325033919	0.213538583678969	20.727	30.571	ASO_G0272888_AD_07	AC013394.2	-2.803
chr15_43792655_43792931_+	p005@SERF2	27.557	0.590556390069668	0.00802611436811604	0.213538583678969	3.737	2.408	ASO_G0272888_AD_07	AC013394.2	2.054
chr16_46884245_46884347_+	p005@GPT2	17.372	-1.58109147246187	0.00805409548149606	0.213538583678969	0.558	1.737	ASO_G0272888_AD_07	AC013394.2	-3.436
chr2_18560503_18560802_-	p001@RDH14	171.241	-0.571526050420121	0.00804725549944417	0.213538583678969	11.202	16.438	ASO_G0272888_AD_07	AC013394.2	-3.061
chr6_28281422_28281721_+	p001@PGBD1	154.253	-0.508679156582439	0.00804363187120068	0.213538583678969	10.439	14.746	ASO_G0272888_AD_07	AC013394.2	-2.538
chr4_932295_932465_-	p001@GAK	321.212	-0.475196162641722	0.00807156872272427	0.213795286988684	22.416	30.634	ASO_G0272888_AD_07	AC013394.2	-2.304
chr17_75941022_75941092_-	p002@FBF1;p001@RP11-552F3.12	174.289	-0.731966432571524	0.00808711985929867	0.213982038184278	10.302	16.866	ASO_G0272888_AD_07	AC013394.2	-2.699
chr7_42912013_42912219_-	p001@C7orf25	175.816	-0.396063057858962	0.00812209017861922	0.214512297008171	12.909	16.658	ASO_G0272888_AD_07	AC013394.2	-2.435
chr17_41811824_41812093_-	p002@LEPREL4	219.782	-0.580014335575356	0.008212721175273	0.216261387561471	14.318	21.084	ASO_G0272888_AD_07	AC013394.2	-2.518
chr20_45406438_45406629_+	p004@DBNDD2	129.2	-0.683872822862648	0.00820101861986892	0.216261387561471	7.815	12.468	ASO_G0272888_AD_07	AC013394.2	-2.863
chr7_104207863_104208162_-	p001@ORC5	210.836	0.339211033831051	0.00822686067283589	0.216261387561471	24.53	18.899	ASO_G0272888_AD_07	AC013394.2	1.925
chr7_135509952_135510251_-	p001@CNOT4	289.877	0.294578311176435	0.00821371584594277	0.216261387561471	32.958	26.093	ASO_G0272888_AD_07	AC013394.2	1.926
chr7_44796236_44796447_-	p002@CATG00000095804.1	33.294	0.569359679119998	0.00822772087803563	0.216261387561471	4.481	2.912	ASO_G0272888_AD_07	AC013394.2	1.898
chr11_61828204_61828450_+	p010@FADS2	2718.813	-0.622111150362614	0.00823624317282899	0.216278228617799	174.002	261.711	ASO_G0272888_AD_07	AC013394.2	-2.307
chr11_843997_844291_+	p005@TSPAN4	360.852	0.416005227219957	0.00824873883003495	0.216399275559263	44.04	32.118	ASO_G0272888_AD_07	AC013394.2	1.694
chr2_170929122_170929297_+	p003@GORASP2	1139.959	-0.639215979116112	0.00829145113678138	0.216931152009934	72.074	109.613	ASO_G0272888_AD_07	AC013394.2	-3.043
chr4_88523555_88523734_-	p006@PYURF	217.806	0.461347048403621	0.00829872072321542	0.216931152009934	27.217	19.234	ASO_G0272888_AD_07	AC013394.2	2.044
chr8_92102996_92103157_-	p005@RUNX1T1	45.861	-0.646410060090557	0.00830853980403195	0.216931152009934	2.935	4.419	ASO_G0272888_AD_07	AC013394.2	-1.653
chr12_54000011_54000310_+	p004@HOXC9;p004@HOXC4	47.777	0.514443748275876	0.00832290928099332	0.217099765760207	6.186	4.208	ASO_G0272888_AD_07	AC013394.2	1.749
chr5_78648833_78649042_-	p004@LHFPL2	106.438	-0.68993965288141	0.00836715270627801	0.218046569243091	6.446	10.255	ASO_G0272888_AD_07	AC013394.2	-1.922
chr14_55580092_55580391_+	p002@KTN1	1512.267	-0.771776971298091	0.00844153392513733	0.218320347976217	87.858	146.166	ASO_G0272888_AD_07	AC013394.2	-3.862
chr15_30470947_30471246_+	p001@CTD-3092A11.1	89.43	-0.795393711086021	0.00852981911443515	0.218320347976217	5.031	8.695	ASO_G0272888_AD_07	AC013394.2	-2.626
chr15_67521046_67521345_+	p002@C15orf61	206.491	-0.628654895078638	0.00847235117406365	0.218320347976217	13.067	19.857	ASO_G0272888_AD_07	AC013394.2	-2.999
chr17_2593504_2593803_+	p002@PAFAH1B1	565.411	-0.722667139555008	0.0084924824536663	0.218320347976217	33.832	54.67	ASO_G0272888_AD_07	AC013394.2	-2.279
chr17_82037159_82037325_-	p003@DCXR	42.734	-0.828170036657132	0.00842759260580024	0.218320347976217	2.321	4.152	ASO_G0272888_AD_07	AC013394.2	-3.446
chr19_13023844_13024143_+	p006@NFIX	137.263	0.395909442465266	0.00846442559388441	0.218320347976217	16.634	12.227	ASO_G0272888_AD_07	AC013394.2	1.704
chr19_35628886_35629065_+	p001@RBM42	729.604	-0.559318517183144	0.00853603184992003	0.218320347976217	48.491	69.618	ASO_G0272888_AD_07	AC013394.2	-3.723
chr19_38315630_38315857_-	p005@YIF1B	329.517	0.360032391494007	0.00845687543616946	0.218320347976217	38.944	29.459	ASO_G0272888_AD_07	AC013394.2	2.036
chr1_51236163_51236321_+	p004@RNF11	510.927	-0.574917116888707	0.00852164466924786	0.218320347976217	33.596	49.039	ASO_G0272888_AD_07	AC013394.2	-3.01
chr22_23751046_23751261_-	p001@ZNF70	138.457	-0.695837881049575	0.00850152692133071	0.218320347976217	8.334	13.365	ASO_G0272888_AD_07	AC013394.2	-2.198
chr3_194369593_194369892_-	p001@LRRC15	301.359	0.422588028397654	0.00840377659514313	0.218320347976217	36.914	26.718	ASO_G0272888_AD_07	AC013394.2	1.87
chr4_155953716_155954015_-	p001@CTSO	151.123	-0.622775030750162	0.00851440874963336	0.218320347976217	9.584	14.5	ASO_G0272888_AD_07	AC013394.2	-2.232
chr6_26382976_26383164_+	p002@BTN2A2	57.639	0.456303219932856	0.00839835244845865	0.218320347976217	7.251	5.101	ASO_G0272888_AD_07	AC013394.2	1.651
chr7_140479214_140479434_-	p003@MKRN1	602.448	-0.576290911373747	0.00853677830175581	0.218320347976217	39.592	57.678	ASO_G0272888_AD_07	AC013394.2	-3.382
chr17_79009779_79009942_-	p001@CANT1	255.482	-0.392271583866276	0.00856020818790826	0.218512253845945	18.832	24.187	ASO_G0272888_AD_07	AC013394.2	-2.132
chr2_174847117_174847408_-	p018@CHN1	87.239	0.400297200443039	0.0085564287517283	0.218512253845945	10.565	7.766	ASO_G0272888_AD_07	AC013394.2	1.675
chr11_61332948_61333218_-	p005@DDB1	2679.462	-0.210547701958957	0.00857056804284159	0.218573380728268	222.899	251.036	ASO_G0272888_AD_07	AC013394.2	-1.8
chr21_25561981_25562280_+	p004@MIR155HG	51.947	-0.645756972283054	0.00858485303205209	0.218734403020001	3.197	5.016	ASO_G0272888_AD_07	AC013394.2	-1.677
chr12_6606636_6606827_-	p011@CHD4	27.413	-0.816781787523555	0.00860933182651702	0.219141053763341	1.462	2.671	ASO_G0272888_AD_07	AC013394.2	-2.171
chr1_52141958_52142257_+	p003@ZFYVE9	241.634	-0.714562935185478	0.00863275679159547	0.219141053763341	14.483	23.362	ASO_G0272888_AD_07	AC013394.2	-2.384
chr8_41490524_41490731_+	p002@GOLGA7	931.052	0.24306522044419	0.00861693489003961	0.219141053763341	102.318	84.144	ASO_G0272888_AD_07	AC013394.2	1.841
chr12_53180642_53180871_+	p002@ZNF740	277.94	-0.47995470956024	0.00865292029602925	0.219333932146455	19.403	26.546	ASO_G0272888_AD_07	AC013394.2	-2.866
chr19_44809087_44809252_+	p002@BCAM	96.11	-0.599602252426592	0.00866361773014608	0.219333932146455	6.204	9.241	ASO_G0272888_AD_07	AC013394.2	-2.063
chr2_169694319_169694618_+	p001@PHOSPHO2;p001@KLHL23	77.413	-0.607702721222558	0.00868420197481777	0.219333932146455	4.95	7.458	ASO_G0272888_AD_07	AC013394.2	-2.279
chr6_110958556_110958724_+	p001@GTF3C6	912.589	-0.466689599140327	0.00870574278894139	0.2195719557641	64.352	86.678	ASO_G0272888_AD_07	AC013394.2	-2.747
chr14_80211184_80211419_-	p016@DIO2	10.684	-1.38896139821039	0.00879990304221826	0.221259813387209	0.408	1.059	ASO_G0272888_AD_07	AC013394.2	-2.517
chr14_91510408_91510529_-	p003@SMEK1	99.212	0.401594620144303	0.00882416734103168	0.221259813387209	12.11	8.835	ASO_G0272888_AD_07	AC013394.2	1.71
chr6_75284630_75284805_-	p002@TMEM30A	3311.208	-0.551435819017466	0.0088225081915742	0.221259813387209	221.672	316.587	ASO_G0272888_AD_07	AC013394.2	-3.244
chr10_45727116_45727415_+	p001@FAM21C	713.614	-0.503444104457362	0.00884681550217692	0.221501335944559	49.116	68.018	ASO_G0272888_AD_07	AC013394.2	-2.85
chr6_73695635_73695805_+	p008@CD109	160.994	0.370346781345233	0.0088717379920182	0.221922846161323	19.117	14.391	ASO_G0272888_AD_07	AC013394.2	1.78
chr4_17512077_17512148_-	p002@QDPR	613.201	-0.521801001838462	0.00888290916007948	0.221999918271167	41.722	58.563	ASO_G0272888_AD_07	AC013394.2	-3.396
chr1_11680998_11681297_-	p003@MAD2L2	619.855	-0.552638829321054	0.00890622140500568	0.222177837795237	41.335	59.284	ASO_G0272888_AD_07	AC013394.2	-2.341
chr8_19817276_19817575_+	p002@INTS10	601.17	-0.421759977626807	0.00890537398568838	0.222177837795237	43.623	57.071	ASO_G0272888_AD_07	AC013394.2	-2.462
chr3_111859602_111859798_+	p008@PHLDB2	126.414	-0.49101265111633	0.00899497480662094	0.223984667575758	8.779	12.074	ASO_G0272888_AD_07	AC013394.2	-1.811
chr11_12086737_12087020_+	p002@RP13-631K18.5	39.824	0.571525648353943	0.00905042263844527	0.224137407306359	5.321	3.487	ASO_G0272888_AD_07	AC013394.2	1.667
chr17_75456500_75456799_+	p003@KIAA0195	141.23	-0.634633060532141	0.00913473596710668	0.224137407306359	8.849	13.614	ASO_G0272888_AD_07	AC013394.2	-3.309
chr19_10568882_10569128_-	p002@CDKN2D	57.524	-0.739193803562069	0.00903058563038875	0.224137407306359	3.298	5.57	ASO_G0272888_AD_07	AC013394.2	-2.152
chr1_21783121_21783298_-	p002@USP48	515.588	-0.830060885493845	0.00914462591635801	0.224137407306359	28.772	50.075	ASO_G0272888_AD_07	AC013394.2	-2.454
chr20_64255598_64255772_+	p001@PCMTD2	181.095	-0.507969908349437	0.00914529891878117	0.224137407306359	12.328	17.281	ASO_G0272888_AD_07	AC013394.2	-1.784
chr2_131527880_131527916_+	p002@CCDC74A	83.039	-0.668217230561657	0.00907201572154085	0.224137407306359	5.071	8.002	ASO_G0272888_AD_07	AC013394.2	-2.445
chr3_48446587_48446758_+	p001@ATRIP	38.722	-0.777043016548975	0.00910716657456248	0.224137407306359	2.157	3.756	ASO_G0272888_AD_07	AC013394.2	-3.09
chr4_122152212_122152511_+	p002@KIAA1109	500.048	-0.585582904979562	0.00910103425559162	0.224137407306359	32.633	47.929	ASO_G0272888_AD_07	AC013394.2	-1.734
chr6_31400499_31400798_-	p003@XXbac-BPG299F13.17	39.574	0.55862324002132	0.00907712095574833	0.224137407306359	5.273	3.461	ASO_G0272888_AD_07	AC013394.2	1.896
chr6_31620706_31620730_+	p004@PRRC2A	2042.773	-0.576898201386026	0.00903667550625979	0.224137407306359	134.514	195.818	ASO_G0272888_AD_07	AC013394.2	-3.201
chr6_43427394_43427596_+	p001@ABCC10	198.857	0.417242511600925	0.00914813221759854	0.224137407306359	24.182	17.732	ASO_G0272888_AD_07	AC013394.2	2.057
chr9_91361746_91362045_-	p001@AUH	359.445	-0.460702931961975	0.00910487786113413	0.224137407306359	25.418	34.269	ASO_G0272888_AD_07	AC013394.2	-1.92
chr16_2155208_2155507_-	p001@SNORD60;p001@RP11-304L19.5	671.353	0.420001787263522	0.00917470199778717	0.224187887374246	82.065	59.825	ASO_G0272888_AD_07	AC013394.2	1.725
chr1_6235949_6236113_-	p001@ICMT	643.958	-0.420710861003627	0.00917349788934971	0.224187887374246	46.696	61.182	ASO_G0272888_AD_07	AC013394.2	-2.192
chr5_143403910_143404161_-	p012@NR3C1	12.458	0.883251161099334	0.00921170532899538	0.224691916384855	2.012	1.051	ASO_G0272888_AD_07	AC013394.2	2.31
chr19_41264401_41264571_+	p007@HNRNPUL1	1900.327	-0.451816336936196	0.00925116858521238	0.225258869630879	135.482	180.548	ASO_G0272888_AD_07	AC013394.2	-2.472
chr2_149587197_149587496_-	p002@MMADHC	60.407	0.50244775248182	0.00928488979206319	0.225632183749511	7.775	5.321	ASO_G0272888_AD_07	AC013394.2	1.954
chr4_73258820_73258990_-	p003@ANKRD17	178.647	-0.772717329198969	0.00929136575332338	0.225632183749511	10.286	17.3	ASO_G0272888_AD_07	AC013394.2	-2.053
chr16_29900465_29900713_+	p002@ASPHD1	128.258	-0.479461651999128	0.00942716341960498	0.22872749018336	8.851	12.217	ASO_G0272888_AD_07	AC013394.2	-2.154
chr10_3785035_3785197_-	p004@KLF6	243.052	0.295680724686341	0.00963786174483063	0.229821098535812	27.486	21.868	ASO_G0272888_AD_07	AC013394.2	1.707
chr12_51270248_51270349_-	p003@SMAGP	142.606	0.576197730240596	0.00968998983294832	0.229821098535812	19.164	12.418	ASO_G0272888_AD_07	AC013394.2	1.914
chr12_55728204_55728399_-	p010@CD63	96.014	0.57546374055649	0.00968893681648787	0.229821098535812	12.809	8.416	ASO_G0272888_AD_07	AC013394.2	2.375
chr13_21061399_21061698_-	p003@LATS2	791.45	-0.410394135810159	0.00968852576579988	0.229821098535812	57.843	75.061	ASO_G0272888_AD_07	AC013394.2	-1.653
chr13_21459118_21459417_-	p001@ZDHHC20	480.138	-0.386796002545654	0.00959963941472899	0.229821098535812	35.491	45.5	ASO_G0272888_AD_07	AC013394.2	-1.777
chr17_45132473_45132772_+	p001@ACBD4	21.496	-0.895975583622594	0.00956257659013019	0.229821098535812	1.162	2.088	ASO_G0272888_AD_07	AC013394.2	-2.006
chr18_75208984_75209239_-	p003@ZADH2	266.143	-0.448638318317939	0.00962152382400954	0.229821098535812	18.852	25.325	ASO_G0272888_AD_07	AC013394.2	-2.335
chr19_2785353_2785652_+	p001@THOP1	454.04	-0.778492781721038	0.00959548541394561	0.229821098535812	26.192	43.948	ASO_G0272888_AD_07	AC013394.2	-2.455
chr19_44954452_44954751_+	p004@CLPTM1	12.039	-1.27997529793197	0.00963608884111961	0.229821098535812	0.53	1.187	ASO_G0272888_AD_07	AC013394.2	-2.8
chr19_58183271_58183570_+	p002@ZNF274	72.208	0.44645873310977	0.0096840476493481	0.229821098535812	8.985	6.415	ASO_G0272888_AD_07	AC013394.2	2.262
chr2_241508464_241508733_-	p003@STK25	855.828	-0.473896400372922	0.00967393592463197	0.229821098535812	60.109	81.526	ASO_G0272888_AD_07	AC013394.2	-2.935
chr3_14947500_14947656_-	p004@FGD5-AS1	58.464	-0.634917665958559	0.00951579140195249	0.229821098535812	3.594	5.633	ASO_G0272888_AD_07	AC013394.2	-1.828
chr6_2765348_2765647_+	p004@WRNIP1	216.201	-0.740775010171267	0.00962860082222674	0.229821098535812	12.72	20.941	ASO_G0272888_AD_07	AC013394.2	-2.826
chr7_92134324_92134623_-	p004@CYP51A1	1601.533	0.328990702718673	0.00950497774117139	0.229821098535812	185.34	143.778	ASO_G0272888_AD_07	AC013394.2	1.696
chr8_70669025_70669324_-	p001@LACTB2	240.574	-0.317751760050267	0.00965763508448054	0.229821098535812	18.762	22.674	ASO_G0272888_AD_07	AC013394.2	-1.73
chrX_154547479_154547769_+	p006@IKBKG	291.718	0.297042061546251	0.00961024957639864	0.229821098535812	33.175	26.237	ASO_G0272888_AD_07	AC013394.2	1.718
chr22_31944366_31944525_+	p001@YWHAH	536.062	-0.736972143232013	0.00970337827626446	0.22993989920464	31.809	51.636	ASO_G0272888_AD_07	AC013394.2	-3.217
chr10_98446188_98446487_+	p001@CATG00000116155.1	24.391	0.715487157562649	0.00975112211204366	0.23018333753906	3.606	2.088	ASO_G0272888_AD_07	AC013394.2	1.991
chr5_95731112_95731246_+	p007@RHOBTB3	294.354	-0.617546865640392	0.00975559278298627	0.23018333753906	18.854	28.367	ASO_G0272888_AD_07	AC013394.2	-2.243
chr6_34236607_34236906_-	p001@CATG00000088127.1	21.717	-0.979455962616842	0.00972513737915323	0.23018333753906	1.074	2.129	ASO_G0272888_AD_07	AC013394.2	-2.053
chr9_34989595_34989894_+	p002@DNAJB5	279.186	-0.729484789547189	0.00976664363855351	0.230246106602704	16.596	26.955	ASO_G0272888_AD_07	AC013394.2	-3.301
chr11_10455114_10455330_+	p018@AMPD3	30.045	0.641244600930114	0.00991445317469926	0.230332112450262	4.282	2.6	ASO_G0272888_AD_07	AC013394.2	1.682
chr11_126355875_126356174_+	p002@ST3GAL4	43.923	0.565221555504354	0.00985024514237345	0.230332112450262	5.841	3.849	ASO_G0272888_AD_07	AC013394.2	2.196
chr16_28863698_28863913_+	p007@SH2B1	198.483	-0.542262262279815	0.0100195836690908	0.230332112450262	13.231	19.03	ASO_G0272888_AD_07	AC013394.2	-2.929
chr16_71845826_71846125_+	p001@IST1;p005@ATXN1L	265.949	-0.576748538328496	0.0100069637645433	0.230332112450262	17.383	25.452	ASO_G0272888_AD_07	AC013394.2	-2.943
chr17_39200449_39200730_+	p003@RPL19	22.004	0.862403323004731	0.0098351451022527	0.230332112450262	3.504	1.848	ASO_G0272888_AD_07	AC013394.2	2.043
chr18_12377157_12377358_-	p001@AFG3L2	600.99	-0.572823775122083	0.00992699836979339	0.230332112450262	39.569	57.579	ASO_G0272888_AD_07	AC013394.2	-3.085
chr19_2051093_2051392_-	p003@MKNK2	520.102	-1.10483802781712	0.0098111062675715	0.230332112450262	24.316	50.877	ASO_G0272888_AD_07	AC013394.2	-3.024
chr19_40601219_40601518_+	p006@LTBP4	28.661	-1.03023670615314	0.00985283762707935	0.230332112450262	1.355	2.823	ASO_G0272888_AD_07	AC013394.2	-1.834
chr1_153626805_153627104_-	p011@S100A13	24.551	0.699859906884038	0.00993343565261322	0.230332112450262	3.577	2.115	ASO_G0272888_AD_07	AC013394.2	1.736
chr1_9687560_9687713_-	p002@RP11-558F24.4	41.961	-0.656276195475628	0.00979607526124085	0.230332112450262	2.673	4.033	ASO_G0272888_AD_07	AC013394.2	-1.705
chr22_17159135_17159426_-	p001@CECR5	379.306	-0.693687833265973	0.00992178997749482	0.230332112450262	23.053	36.579	ASO_G0272888_AD_07	AC013394.2	-3.53
chr2_46941581_46941880_-	p002@MCFD2	114.129	0.490763521556888	0.00999871796347523	0.230332112450262	14.55	10.05	ASO_G0272888_AD_07	AC013394.2	1.895
chr3_125520052_125520351_-	p002@SNX4	485.507	-0.611097031445074	0.00997670460808708	0.230332112450262	31.16	46.595	ASO_G0272888_AD_07	AC013394.2	-3.899
chr8_30384274_30384475_+	p004@RBPMS	60.276	-0.972435233489818	0.00986673606133291	0.230332112450262	3.011	5.879	ASO_G0272888_AD_07	AC013394.2	-2.209
chr9_21994498_21994687_-	p006@CDKN2A	27.078	-0.798925877432906	0.00998868448173481	0.230332112450262	1.535	2.63	ASO_G0272888_AD_07	AC013394.2	-1.833
chr9_35815021_35815191_-	p003@HINT2	182.616	-0.483903360942917	0.00994051528780586	0.230332112450262	12.596	17.421	ASO_G0272888_AD_07	AC013394.2	-2.522
chr8_42541740_42541923_+	p003@SMIM19	18.529	-1.01182623781777	0.0100344814379262	0.230423602626053	0.86	1.821	ASO_G0272888_AD_07	AC013394.2	-2.323
chr2_201116258_201116483_+	p003@CFLAR	219.924	0.391411682751509	0.010088406415495	0.2308890412407	26.533	19.61	ASO_G0272888_AD_07	AC013394.2	1.765
chr3_47998612_47998819_-	p011@MAP4	26.719	-1.44210052394014	0.0100745450064653	0.2308890412407	1.016	2.674	ASO_G0272888_AD_07	AC013394.2	-2.398
chr9_21995298_21995473_-	p002@CDKN2A	14.071	-1.10983318403445	0.0100849431453994	0.2308890412407	0.612	1.388	ASO_G0272888_AD_07	AC013394.2	-2.233
chr11_47565389_47565688_-	p002@CELF1	57.732	-0.708423260586081	0.0103305956512442	0.231228554940489	3.424	5.592	ASO_G0272888_AD_07	AC013394.2	-1.826
chr12_122980325_122980517_+	p003@ARL6IP4	52.098	-0.763385459944119	0.0102508644876333	0.231228554940489	2.963	5.049	ASO_G0272888_AD_07	AC013394.2	-2.673
chr12_48814534_48814833_-	p005@CATG00000011881.1	29.346	0.702863256177239	0.0103243947647815	0.231228554940489	4.291	2.536	ASO_G0272888_AD_07	AC013394.2	2.157
chr12_89709640_89709939_+	p003@LINC00936	43.213	-0.657411773601849	0.0101438640019002	0.231228554940489	2.628	4.178	ASO_G0272888_AD_07	AC013394.2	-2.457
chr15_80404255_80404554_+	p005@ARNT2	115.641	-0.858508654263494	0.0102745051114274	0.231228554940489	6.29	11.227	ASO_G0272888_AD_07	AC013394.2	-1.742
chr15_83011442_83011741_-	p003@C15orf40	291.295	0.262993792214312	0.0103368758922179	0.231228554940489	32.251	26.302	ASO_G0272888_AD_07	AC013394.2	1.674
chr16_78078_78377_+	p004@MPG	1741.015	-0.514582021343396	0.0101806957235998	0.231228554940489	119.259	165.887	ASO_G0272888_AD_07	AC013394.2	-3.044
chr17_76385142_76385441_+	p011@SPHK1	156.587	0.507616921198526	0.0101794104523521	0.231228554940489	20.053	13.821	ASO_G0272888_AD_07	AC013394.2	1.689
chr18_3448249_3448436_+	p008@TGIF1	23.933	0.68571354277046	0.0103322904810117	0.231228554940489	3.543	2.055	ASO_G0272888_AD_07	AC013394.2	1.845
chr1_32810843_32811142_-	p006@YARS	10.51	-1.60731725038817	0.0103382977670173	0.231228554940489	0.355	1.053	ASO_G0272888_AD_07	AC013394.2	-2.414
chr2_42169332_42169502_+	p002@EML4	454.501	-0.649521398094633	0.0102933609909238	0.231228554940489	28.459	43.804	ASO_G0272888_AD_07	AC013394.2	-1.93
chr3_36380426_36380655_+	p002@STAC	50.73	-0.914854340106305	0.0102515308843106	0.231228554940489	2.618	4.947	ASO_G0272888_AD_07	AC013394.2	-2.678
chr4_183504913_183505211_+	p004@ING2	115.474	-0.87836250571643	0.010277166150705	0.231228554940489	6.183	11.222	ASO_G0272888_AD_07	AC013394.2	-2.366
chr5_96662155_96662240_+	p008@CAST	209.153	-0.553749560250148	0.0103211728878901	0.231228554940489	13.935	19.987	ASO_G0272888_AD_07	AC013394.2	-1.998
chr6_32972126_32972347_+	p014@BRD2	608.765	-0.526676254222049	0.01026437856795	0.231228554940489	41.425	57.956	ASO_G0272888_AD_07	AC013394.2	-2.273
chr7_79453803_79453972_+	p010@MAGI2-AS3	184.866	-0.746740734622691	0.0101725646722455	0.231228554940489	10.811	17.881	ASO_G0272888_AD_07	AC013394.2	-2.555
chr8_140511175_140511474_+	p002@CHRAC1	351.634	-0.555122839131182	0.0101435619348722	0.231228554940489	23.365	33.695	ASO_G0272888_AD_07	AC013394.2	-2.628
chr9_131393956_131394255_+	p003@PRRC2B	772.549	-0.583536036007425	0.0101718760408921	0.231228554940489	50.604	74.146	ASO_G0272888_AD_07	AC013394.2	-2.385
chr3_141368539_141368708_+	p009@ZBTB38	66.18	0.574690806888779	0.0103560468141691	0.231417166634866	8.991	5.793	ASO_G0272888_AD_07	AC013394.2	1.741
chr11_46381692_46381724_+	p004@MDK	585.745	-0.46726553949869	0.0104190673396222	0.231514113086304	41.262	55.807	ASO_G0272888_AD_07	AC013394.2	-1.748
chr18_3013298_3013464_-	p001@LPIN2	40.716	-0.922149409690721	0.0104145902735877	0.231514113086304	2.088	3.978	ASO_G0272888_AD_07	AC013394.2	-2.575
chr12_57216644_57216943_+	p001@NXPH4	13.293	-1.22889643786096	0.0104638217765373	0.232234293583644	0.564	1.316	ASO_G0272888_AD_07	AC013394.2	-2.538
chr13_51804145_51804312_-	p005@DHRS12	31.108	-0.720853902030064	0.0104687810634805	0.232234293583644	1.836	3.012	ASO_G0272888_AD_07	AC013394.2	-2.19
chr4_7939789_7940006_-	p001@AFAP1	574.187	-0.530768679093466	0.0104850935230558	0.23240828058657	38.848	54.884	ASO_G0272888_AD_07	AC013394.2	-2.169
chr11_62546821_62546949_-	p007@AHNAK	1542.294	-0.527600073670441	0.0106063490235582	0.23396207681307	104.855	147.257	ASO_G0272888_AD_07	AC013394.2	-2.304
chr1_226407940_226408239_-	p001@PARP1	826.617	-0.364149400868517	0.0105842807539462	0.23396207681307	62.343	78.115	ASO_G0272888_AD_07	AC013394.2	-1.838
chr2_206084505_206084804_+	p002@AC007383.3	14.65	-1.12461927361168	0.0106045349621639	0.23396207681307	0.685	1.438	ASO_G0272888_AD_07	AC013394.2	-2.883
chr6_13615189_13615488_+	p001@NOL7	2057.93	-0.592135854714161	0.0106171819866943	0.234012924415164	134.211	197.08	ASO_G0272888_AD_07	AC013394.2	-3.586
chr14_22982606_22982762_-	p002@AJUBA	61.316	-0.554897506749029	0.0106413073779334	0.234168496999095	3.988	5.89	ASO_G0272888_AD_07	AC013394.2	-2.17
chr6_44127438_44127601_-	p001@MRPL14	113.575	-0.500697910802629	0.0106334478316622	0.234168496999095	7.778	10.85	ASO_G0272888_AD_07	AC013394.2	-2.267
chr12_12562741_12563012_-	p001@DUSP16	25.409	-0.852904791616984	0.0106610196871455	0.234414295861346	1.345	2.473	ASO_G0272888_AD_07	AC013394.2	-2.295
chrX_154436826_154437070_+	p001@GDI1	160.97	-0.658133981830626	0.0106771092952754	0.234533157532875	9.967	15.497	ASO_G0272888_AD_07	AC013394.2	-2.54
chr19_33796159_33796380_+	p004@KCTD15	40.143	-1.06376101284234	0.0107201870541665	0.234774663171095	1.874	3.956	ASO_G0272888_AD_07	AC013394.2	-2.822
chr20_58889166_58889329_+	p025@GNAS	228.34	-0.926192937455578	0.0107124317784819	0.234774663171095	11.964	22.144	ASO_G0272888_AD_07	AC013394.2	-2.886
chr7_120989079_120989378_+	p004@CPED1	39.96	0.545616054139731	0.0108099554004534	0.236175148203695	5.287	3.498	ASO_G0272888_AD_07	AC013394.2	1.757
chr10_3785221_3785380_-	p002@KLF6	384.532	-0.25313029157725	0.0108329700992431	0.236444750659286	30.984	36.157	ASO_G0272888_AD_07	AC013394.2	-1.712
chr6_28225272_28225445_+	p006@ZSCAN9	40.391	0.556454691726309	0.010839528309077	0.236444750659286	5.389	3.549	ASO_G0272888_AD_07	AC013394.2	1.937
chr19_11355282_11355465_+	p001@DKFZP761J1410	275.918	-0.41420284038455	0.0108491522647424	0.23646670952883	20.011	26.199	ASO_G0272888_AD_07	AC013394.2	-2.393
chr12_132687473_132687772_+	p001@PXMP2;p001@RP13-672B3.2	173.058	-0.849113554807818	0.0108667491393765	0.23662300868917	9.494	16.831	ASO_G0272888_AD_07	AC013394.2	-3.073
chr15_83207382_83207677_-	p004@HDGFRP3	105.722	-0.442879448149431	0.0108735692561147	0.23662300868917	7.467	10.064	ASO_G0272888_AD_07	AC013394.2	-1.916
chr8_144465321_144465586_-	p003@CYHR1	159.099	-0.474192504069739	0.010905114925926	0.236933696502245	11.105	15.167	ASO_G0272888_AD_07	AC013394.2	-2.384
chr17_58324411_58324710_+	p002@BZRAP1-AS1	11.043	-1.37498757582834	0.0109416296530459	0.237351193129829	0.388	1.099	ASO_G0272888_AD_07	AC013394.2	-2.699
chr8_22599451_22599611_+	p003@C8orf58	25.653	-1.07474656446829	0.0109401393476432	0.237351193129829	1.156	2.522	ASO_G0272888_AD_07	AC013394.2	-3.023
chr6_109440440_109440739_-	p003@PPIL6	14.906	-1.09989963310861	0.0109911276699384	0.238048567001404	0.68	1.467	ASO_G0272888_AD_07	AC013394.2	-2.426
chr17_75261800_75262043_+	p004@MRPS7	937.491	0.27853034483988	0.0110674338222718	0.238384184864176	105.284	84.354	ASO_G0272888_AD_07	AC013394.2	1.818
chr1_156751370_156751561_-	p011@HDGF	245.935	-0.444843253565548	0.0110414597369873	0.238384184864176	17.458	23.394	ASO_G0272888_AD_07	AC013394.2	-2.186
chr20_56630626_56630925_+	p005@TFAP2C	78.096	0.651321903642112	0.0110615753692452	0.238384184864176	10.977	6.76	ASO_G0272888_AD_07	AC013394.2	2.478
chr4_7939569_7939788_-	p002@AFAP1	100.91	0.396832286014933	0.0110570577106959	0.238384184864176	12.139	8.989	ASO_G0272888_AD_07	AC013394.2	1.881
chr5_115602329_115602628_-	p003@TICAM2	143.941	-0.343916614073964	0.0110629678484591	0.238384184864176	10.918	13.629	ASO_G0272888_AD_07	AC013394.2	-1.656
chr9_4741215_4741376_-	p003@AK3	345.554	-0.569400854831759	0.0110264890215353	0.238384184864176	22.761	33.085	ASO_G0272888_AD_07	AC013394.2	-2.798
chr6_32176927_32177194_-	p005@AGPAT1	36.02	-0.882939787192647	0.011095850833622	0.238808817823861	1.963	3.49	ASO_G0272888_AD_07	AC013394.2	-2.476
chr11_65890473_65890648_+	p003@CCDC85B	120.585	-0.591654637205458	0.0111282502206128	0.239131021381234	7.742	11.594	ASO_G0272888_AD_07	AC013394.2	-2.128
chr12_54419364_54419609_-	p001@ITGA5	61.928	-0.555596604814096	0.011127571029087	0.239131021381234	4.047	5.942	ASO_G0272888_AD_07	AC013394.2	-2.362
chr19_14057436_14057735_-	p004@PALM3	21.112	-0.923470944328086	0.0111661947334653	0.239384023188299	1.074	2.063	ASO_G0272888_AD_07	AC013394.2	-1.873
chr2_241356135_241356297_+	p001@FARP2	322.82	-0.644318292538089	0.0111903673406736	0.239527979871625	20.251	31.065	ASO_G0272888_AD_07	AC013394.2	-2.78
chr16_31202599_31202845_-	p003@PYCARD	486.482	-0.361675372995742	0.0112239418268392	0.239695776570123	36.566	45.995	ASO_G0272888_AD_07	AC013394.2	-1.834
chr19_14090430_14090665_-	p003@SAMD1	55.432	-0.73863571829875	0.011220575693887	0.239695776570123	3.21	5.378	ASO_G0272888_AD_07	AC013394.2	-2.324
chr6_90586917_90587216_-	p001@MAP3K7	584.864	-0.358334502882344	0.0112698626639867	0.239695776570123	44.125	55.353	ASO_G0272888_AD_07	AC013394.2	-2.333
chr7_27168906_27169205_-	p008@HOXA9	14.942	0.803346739287078	0.0112738385495948	0.239695776570123	2.279	1.276	ASO_G0272888_AD_07	AC013394.2	1.8
chr13_113864057_113864225_-	p004@GAS6	2120.014	-0.664989850693891	0.0113104573776321	0.239848711004479	131.957	204.223	ASO_G0272888_AD_07	AC013394.2	-1.781
chr19_50511041_50511214_-	p003@JOSD2	688.235	-0.459152737964827	0.0113277187224156	0.239848711004479	48.7	65.556	ASO_G0272888_AD_07	AC013394.2	-2.691
chr1_54887213_54887379_-	p001@DHCR24	314.685	-0.643313113386291	0.0112955928180165	0.239848711004479	19.736	30.265	ASO_G0272888_AD_07	AC013394.2	-3.428
chrX_119236104_119236269_+	p001@PGRMC1	100.009	0.413144525732305	0.0113024007963018	0.239848711004479	12.054	8.906	ASO_G0272888_AD_07	AC013394.2	1.805
chrX_147912056_147912308_+	p002@FMR1	26.521	-0.769537912517055	0.0113275082088719	0.239848711004479	1.526	2.558	ASO_G0272888_AD_07	AC013394.2	-2.863
chrX_48897780_48898079_+	p005@PQBP1	569.785	0.298219348719324	0.0113610644050005	0.239999205802631	64.833	51.249	ASO_G0272888_AD_07	AC013394.2	1.809
chr11_62601731_62601827_-	p003@MTA2	294.57	-0.457909018039028	0.011372246948174	0.240043603118232	20.736	28.055	ASO_G0272888_AD_07	AC013394.2	-2.07
chr1_13700038_13700337_+	p003@PRDM2	70.858	-0.703725367741163	0.0113806613336547	0.240043603118232	4.241	6.839	ASO_G0272888_AD_07	AC013394.2	-2.501
chr17_75784747_75785020_+	p004@UNK	393.68	0.249840704242808	0.0114120012640767	0.240150864024179	43.598	35.587	ASO_G0272888_AD_07	AC013394.2	1.784
chr19_18919565_18919864_+	p002@DDX49	270.432	0.327924153628181	0.0114469095623086	0.240395794584155	31.275	24.244	ASO_G0272888_AD_07	AC013394.2	2.236
chr8_143939617_143939785_-	p024@PLEC	240.297	-0.372491262456166	0.0114505400095854	0.240395794584155	17.957	22.763	ASO_G0272888_AD_07	AC013394.2	-1.998
chr12_118376534_118376704_+	p005@SUDS3	583.377	-0.736943044232686	0.0114777672846065	0.240428558822051	34.592	56.341	ASO_G0272888_AD_07	AC013394.2	-2.436
chrX_119574550_119574712_+	p003@UBE2A	1052.488	0.446538112027306	0.0114744628454589	0.240428558822051	130.672	93.33	ASO_G0272888_AD_07	AC013394.2	2.465
chr3_123066875_123067050_+	p001@PDIA5	171.049	-0.976257421156095	0.0115177282397561	0.241081602309037	8.639	16.674	ASO_G0272888_AD_07	AC013394.2	-3.049
chr10_62049115_62049311_+	p013@ARID5B	205.269	-0.484845481132997	0.0115699382969496	0.241296921995886	14.388	19.584	ASO_G0272888_AD_07	AC013394.2	-1.771
chr12_27244143_27244442_+	p003@STK38L	263.444	-0.413697533378442	0.0115488616565014	0.241296921995886	19.14	25.023	ASO_G0272888_AD_07	AC013394.2	-2.087
chr17_3636329_3636602_+	p001@CTNS	71.12	0.462976909577116	0.0115630638852563	0.241296921995886	8.976	6.298	ASO_G0272888_AD_07	AC013394.2	2.086
chr19_2236276_2236575_+	p001@SF3A2	14.184	0.772808768513486	0.0116071548789975	0.241296921995886	2.148	1.212	ASO_G0272888_AD_07	AC013394.2	1.862
chr20_38472697_38472996_+	p002@RALGAPB	443.422	-0.454430697706677	0.0116040352716183	0.241296921995886	31.469	42.285	ASO_G0272888_AD_07	AC013394.2	-2.242
chr3_183884730_183885029_-	p001@PARL	468.939	-0.450839159747832	0.0115925667753314	0.241296921995886	33.347	44.59	ASO_G0272888_AD_07	AC013394.2	-2.249
chr11_64285744_64286043_+	p008@GPR137	120.376	-0.667695606355019	0.0116724185380511	0.241380347040315	7.362	11.623	ASO_G0272888_AD_07	AC013394.2	-2.851
chr15_72117968_72118107_-	p004@MYO9A	115.662	-0.646172121877201	0.0116815386053547	0.241380347040315	7.159	11.162	ASO_G0272888_AD_07	AC013394.2	-1.862
chr2_43995839_43995997_-	p003@LRPPRC	1075.124	-0.381339492229531	0.0116762358449472	0.241380347040315	80.175	101.6	ASO_G0272888_AD_07	AC013394.2	-1.922
chr2_677256_677555_-	p001@TMEM18	379.846	0.276895622248286	0.0116313216006048	0.241380347040315	42.624	34.235	ASO_G0272888_AD_07	AC013394.2	1.678
chr9_122940870_122941169_+	p004@RABGAP1	305.349	-0.600675145520633	0.0116743850350642	0.241380347040315	19.69	29.349	ASO_G0272888_AD_07	AC013394.2	-2.204
chr9_95507309_95507576_-	p008@PTCH1	32.674	-0.733050412470528	0.0116651966158238	0.241380347040315	1.885	3.159	ASO_G0272888_AD_07	AC013394.2	-2.054
chr12_123973123_123973422_+	p001@FAM101A;p004@ZNF664	498.774	-0.393624217597748	0.011820038369309	0.242386271808083	36.759	47.33	ASO_G0272888_AD_07	AC013394.2	-2.043
chr15_72272404_72272598_-	p003@PARP6	82.241	-0.669044141436069	0.0118249308052266	0.242386271808083	5.027	7.946	ASO_G0272888_AD_07	AC013394.2	-2.382
chr20_37178971_37179225_+	p002@RPN2	731.521	0.360923900009505	0.0118273830381919	0.242386271808083	86.304	65.401	ASO_G0272888_AD_07	AC013394.2	2.934
chr22_20117325_20117514_+	p003@RANBP1	1537.221	-0.934843839778598	0.0118030203661431	0.242386271808083	80.357	149.408	ASO_G0272888_AD_07	AC013394.2	-3.23
chr4_128809550_128809754_+	p001@PHF17	75.953	-0.582806743880484	0.0117581480826422	0.242386271808083	4.886	7.281	ASO_G0272888_AD_07	AC013394.2	-2.427
chr7_116499903_116500202_+	p009@CAV2	44.163	0.545025933838822	0.0117701851627798	0.242386271808083	5.748	3.872	ASO_G0272888_AD_07	AC013394.2	1.819
chr3_197029636_197029915_-	p010@MFI2	32.631	-0.888301958581605	0.0118463772562279	0.242594356931455	1.695	3.192	ASO_G0272888_AD_07	AC013394.2	-2.69
chr19_52897483_52897782_-	p005@ZNF320	118.926	0.398785180409365	0.0118795287781735	0.242969571704996	14.453	10.606	ASO_G0272888_AD_07	AC013394.2	1.757
chr16_3020191_3020354_+	p002@TNFRSF12A	543.108	-0.722477483055106	0.0119514173943381	0.243654416581004	32.474	52.306	ASO_G0272888_AD_07	AC013394.2	-2.586
chr4_122826532_122826756_+	p001@FGF2	146.454	-0.605542000822347	0.0119492013021785	0.243654416581004	9.37	14.076	ASO_G0272888_AD_07	AC013394.2	-2.398
chr1_28668634_28668933_+	p002@GMEB1	148.597	-0.382814561618311	0.0120183359735919	0.244340630273811	11.172	14.048	ASO_G0272888_AD_07	AC013394.2	-1.95
chr5_134371326_134371488_+	p002@UBE2B	260.119	-0.634887803258721	0.0120206935195381	0.244340630273811	16.392	25.054	ASO_G0272888_AD_07	AC013394.2	-2.326
chr6_107958162_107958357_-	p001@SEC63	332.58	-0.649158909538678	0.0120194507472323	0.244340630273811	20.807	32.015	ASO_G0272888_AD_07	AC013394.2	-2.41
chr4_2261351_2261650_-	p003@MXD4	12.452	-1.23780583391097	0.0120709179422007	0.244655540609573	0.525	1.233	ASO_G0272888_AD_07	AC013394.2	-2.426
chr10_125823236_125823269_-	p002@UROS	671.933	-0.769399655810879	0.012128765419384	0.245085016107009	39.019	65.098	ASO_G0272888_AD_07	AC013394.2	-3.33
chr17_48908257_48908445_+	p001@UBE2Z	345.925	-0.558665099523558	0.0121538913029209	0.245231567090774	22.969	33.171	ASO_G0272888_AD_07	AC013394.2	-2.863
chr11_34051713_34051881_+	p002@CAPRIN1	711.211	-0.323402549713204	0.0122460712245574	0.246539758607618	54.907	67.13	ASO_G0272888_AD_07	AC013394.2	-1.712
chr12_120710316_120710574_+	p002@UNC119B	687.797	-0.715360628622302	0.0122335757796216	0.246539758607618	41.379	66.311	ASO_G0272888_AD_07	AC013394.2	-3.185
chr4_75940863_75941162_-	p001@NAAA	204.591	-0.46731035499867	0.0122995856395113	0.246539758607618	14.285	19.517	ASO_G0272888_AD_07	AC013394.2	-2.374
chr7_1028345_1028518_-	p006@C7orf50	534.901	-0.779136481846118	0.012239767137918	0.246539758607618	30.867	51.671	ASO_G0272888_AD_07	AC013394.2	-3.662
chrX_49043205_49043504_-	p001@TFE3	1308.476	-0.402321210283168	0.0122664269032817	0.246539758607618	96.201	124.145	ASO_G0272888_AD_07	AC013394.2	-3.149
chrX_53686569_53686868_-	p004@HUWE1	309.391	-0.528636963024321	0.0122704021872767	0.246539758607618	20.951	29.591	ASO_G0272888_AD_07	AC013394.2	-1.962
chr12_48957451_48957495_-	p002@ARF3;p002@RP11-302B13.5	1189.786	-0.542540797517277	0.0124509438716824	0.247463010525451	80.008	113.821	ASO_G0272888_AD_07	AC013394.2	-2.675
chr1_155209149_155209327_-	p001@THBS3	27.281	-0.864110870971181	0.0124444496791277	0.247463010525451	1.482	2.661	ASO_G0272888_AD_07	AC013394.2	-2.323
chr2_23940313_23940612_+	p006@UBXN2A	485.127	-0.642523640313744	0.012453861649927	0.247463010525451	30.524	46.507	ASO_G0272888_AD_07	AC013394.2	-2.626
chr3_170222458_170222628_+	p003@PRKCI	418.974	-0.819219071017911	0.0123993222218378	0.247463010525451	23.544	40.698	ASO_G0272888_AD_07	AC013394.2	-3.451
chr8_141001285_141001489_-	p004@PTK2	79.09	-0.678684236117837	0.0124358221994148	0.247463010525451	4.834	7.628	ASO_G0272888_AD_07	AC013394.2	-1.726
chr8_144104477_144104506_+	p003@MAF1	908.384	-0.555663957935157	0.0124138401547278	0.247463010525451	60.535	86.897	ASO_G0272888_AD_07	AC013394.2	-2.668
chr12_56118116_56118415_+	p002@ZC3H10;p001@ESYT1	115.296	-0.390400679171528	0.012469759279302	0.247599612433666	8.523	10.927	ASO_G0272888_AD_07	AC013394.2	-1.813
chr20_32743305_32743533_-	p003@COMMD7	462.302	-0.724143042381571	0.0124804067647569	0.247631845286837	27.613	44.707	ASO_G0272888_AD_07	AC013394.2	-2.131
chr2_207625117_207625312_-	p007@METTL21A	58.967	-0.594547933249534	0.0125083469353669	0.247827832673936	3.784	5.67	ASO_G0272888_AD_07	AC013394.2	-2.487
chr10_28532665_28532723_-	p004@WAC-AS1	63.092	-0.650281386460763	0.0125650391974065	0.248412997561982	3.866	6.088	ASO_G0272888_AD_07	AC013394.2	-2.389
chr19_17511502_17511801_+	p001@PGLS	1416.682	-0.32720293816529	0.0125492889527177	0.248412997561982	109.223	133.545	ASO_G0272888_AD_07	AC013394.2	-1.863
chr8_102656110_102656384_+	p003@CATG00000100041.1	6.737	1.15512458825003	0.0125633195667491	0.248412997561982	1.278	0.545	ASO_G0272888_AD_07	AC013394.2	1.766
chr10_128126221_128126397_-	p002@MKI67	691.403	-1.0401910406125	0.0126153672303131	0.248697487431097	33.705	67.674	ASO_G0272888_AD_07	AC013394.2	-2.518
chr19_35510478_35510661_-	p004@DMKN	28.239	0.697827346255534	0.0126242550363483	0.248697487431097	4.136	2.426	ASO_G0272888_AD_07	AC013394.2	1.726
chr2_201129663_201129924_+	p017@CFLAR	13.018	0.809327499557755	0.0126325704233119	0.248697487431097	2.051	1.103	ASO_G0272888_AD_07	AC013394.2	1.966
chr16_30875315_30875614_+	p002@MIR4519	32.943	0.560457790468179	0.0126987971554513	0.249261582791659	4.379	2.891	ASO_G0272888_AD_07	AC013394.2	2.069
chr4_87007124_87007257_+	p009@AFF1	132.76	-0.434722880166751	0.0126899662759201	0.249261582791659	9.483	12.632	ASO_G0272888_AD_07	AC013394.2	-1.795
chr2_162074428_162074727_-	p002@DPP4	68.905	0.519331938396026	0.012712520340332	0.249352588033632	9.069	6.047	ASO_G0272888_AD_07	AC013394.2	1.687
chr9_131531113_131531412_-	p005@UCK1	194.86	-0.660940266221993	0.0127489295804739	0.249709762039817	12.035	18.752	ASO_G0272888_AD_07	AC013394.2	-2.66
chr1_26280112_26280272_+	p003@SH3BGRL3	656.043	0.383293354059051	0.0127764025810756	0.250069374627173	78.491	58.386	ASO_G0272888_AD_07	AC013394.2	2.351
chr13_80338816_80339015_-	p012@SPRY2	11.329	1.10559743685184	0.012791991666609	0.250196039432229	2.007	0.928	ASO_G0272888_AD_07	AC013394.2	1.904
chr18_9913879_9914139_+	p002@VAPA	3131.96	-0.424454581585106	0.0128562847135287	0.250205183563079	227.303	296.847	ASO_G0272888_AD_07	AC013394.2	-2.368
chr19_18281452_18281546_-	p002@JUND	230.622	-0.52575326073404	0.0128336118876725	0.250205183563079	15.562	22.044	ASO_G0272888_AD_07	AC013394.2	-2.497
chr16_2603295_2603594_+	p001@AC141586.5	189.182	0.32689144021563	0.0129675666093429	0.250417308463742	21.887	17.012	ASO_G0272888_AD_07	AC013394.2	1.664
chr17_42980415_42980714_+	p001@RUNDC1	100.261	-0.531195791195088	0.012901900094366	0.250417308463742	6.718	9.619	ASO_G0272888_AD_07	AC013394.2	-2.736
chr19_16076396_16076485_+	p011@TPM4	2256.395	-0.454869779714453	0.0129497506676152	0.250417308463742	160.635	214.231	ASO_G0272888_AD_07	AC013394.2	-2.082
chr1_19311953_19312252_-	p001@AKR7A2	955.488	-0.390789698523424	0.0129093383720191	0.250417308463742	70.756	90.592	ASO_G0272888_AD_07	AC013394.2	-2.192
chr2_218217039_218217338_+	p002@ARPC2	2476.443	-0.43740647383219	0.0128996220774973	0.250417308463742	178.219	235.682	ASO_G0272888_AD_07	AC013394.2	-2.326
chr2_219543704_219543958_-	p001@CHPF	461.528	-0.582817200007284	0.0129273153021415	0.250417308463742	30.188	44.377	ASO_G0272888_AD_07	AC013394.2	-2.696
chr5_177303657_177303956_+	p002@PRELID1	3216.568	-0.638376920101211	0.0129513057579303	0.250417308463742	203.718	308.947	ASO_G0272888_AD_07	AC013394.2	-3.636
chr9_129036476_129036638_+	p001@FAM73B	58.249	0.52579551125386	0.0129673154216737	0.250417308463742	7.595	5.133	ASO_G0272888_AD_07	AC013394.2	2.976
chr2_74529589_74529724_-	p004@AUP1	1076.308	0.328197434984189	0.012989569039061	0.250489644413824	124.316	96.522	ASO_G0272888_AD_07	AC013394.2	1.846
chr4_2934675_2934974_-	p005@MFSD10	390.199	-0.40563399151747	0.0130362050717047	0.250963792106449	28.561	37.055	ASO_G0272888_AD_07	AC013394.2	-2.194
chr19_50511215_50511296_-	p002@JOSD2	168.812	-0.520443887010279	0.0130874181109412	0.251443434523882	11.375	16.149	ASO_G0272888_AD_07	AC013394.2	-2.517
chr1_88684310_88684415_+	p003@PKN2	163.415	0.369283347582293	0.0131012271607816	0.251443434523882	19.398	14.594	ASO_G0272888_AD_07	AC013394.2	1.687
chr3_119294511_119294787_+	p002@ARHGAP31	60.942	-0.587299755338317	0.0131426947913525	0.2520256378543	3.89	5.864	ASO_G0272888_AD_07	AC013394.2	-2.244
chr11_117410745_117411044_+	p026@CEP164	13.43	0.98004489076778	0.0131689927363165	0.252177480584271	2.215	1.126	ASO_G0272888_AD_07	AC013394.2	1.885
chr12_130872411_130872710_+	p002@RAN	45.287	-0.635595288864709	0.0131919755272138	0.252441422902562	2.843	4.357	ASO_G0272888_AD_07	AC013394.2	-2.397
chr10_27742298_27742597_+	p002@RP11-360I20.2	20.631	-0.888586600774672	0.0132390231220939	0.252988881262799	1.132	2.011	ASO_G0272888_AD_07	AC013394.2	-2.149
chr11_67469095_67469394_-	p001@TMEM134	257.718	-0.700192064569017	0.0132862306383604	0.253361678212125	15.564	24.883	ASO_G0272888_AD_07	AC013394.2	-2.937
chr8_95133647_95133856_+	p002@PLEKHF2	129.787	-0.680554558019502	0.013308677467869	0.253613484997079	7.903	12.53	ASO_G0272888_AD_07	AC013394.2	-3.477
chr16_57447235_57447534_-	p002@CIAPIN1	403.886	0.371218398749919	0.0133337269603303	0.253914504870523	47.939	36.018	ASO_G0272888_AD_07	AC013394.2	1.934
chr17_21126952_21127113_+	p003@DHRS7B	94.028	0.49121199466088	0.0133539376950386	0.254123026553089	12.068	8.285	ASO_G0272888_AD_07	AC013394.2	2.058
chr17_30824542_30824841_-	p001@CRLF3	282.159	-0.312094214061552	0.013376669893355	0.254379208969892	21.903	26.597	ASO_G0272888_AD_07	AC013394.2	-2.168
chr6_169162986_169163152_-	p002@RP11-417E7.1	38.89	0.513873580761263	0.0133942516284091	0.254537159927406	5.059	3.419	ASO_G0272888_AD_07	AC013394.2	1.702
chr6_75284806_75284979_-	p001@TMEM30A	144.521	-0.441940994734966	0.0134630082043065	0.255137611977208	10.28	13.743	ASO_G0272888_AD_07	AC013394.2	-1.989
chr10_122461540_122461598_+	p002@HTRA1	232.515	0.711584882854173	0.0137118401391613	0.257858597954802	33.757	20.045	ASO_G0272888_AD_07	AC013394.2	2.325
chr16_29926065_29926364_-	p001@KCTD13	255.054	-0.582126119890423	0.0137814057954685	0.257858597954802	16.64	24.495	ASO_G0272888_AD_07	AC013394.2	-3.012
chr17_48048345_48048508_+	p003@NFE2L1	1160.477	-0.463907522761499	0.0136700044857021	0.257858597954802	82.061	110.276	ASO_G0272888_AD_07	AC013394.2	-1.967
chr17_82698515_82698814_-	p001@RAB40B	86.469	-0.699548884971479	0.0137468473694907	0.257858597954802	5.182	8.351	ASO_G0272888_AD_07	AC013394.2	-2.257
chr20_3045902_3046201_+	p001@MRPS26	496.49	-0.425404368719928	0.0137737451846975	0.257858597954802	35.804	47.134	ASO_G0272888_AD_07	AC013394.2	-2.736
chr20_380877_381166_+	p001@TRIB3	376.853	-0.587429538809067	0.0137517866349599	0.257858597954802	24.571	36.185	ASO_G0272888_AD_07	AC013394.2	-1.911
chr20_8019788_8019887_-	p003@TMX4	79.33	-0.479108097081593	0.0137152293804044	0.257858597954802	5.445	7.584	ASO_G0272888_AD_07	AC013394.2	-1.69
chr2_218292520_218292684_-	p001@TMBIM1	386.468	0.427343351083899	0.0137128811682717	0.257858597954802	47.478	34.314	ASO_G0272888_AD_07	AC013394.2	1.945
chr6_73653842_73654141_-	p001@SLC17A5	131.755	0.511572359922275	0.0137013686752285	0.257858597954802	17.03	11.624	ASO_G0272888_AD_07	AC013394.2	1.822
chr8_109540034_109540333_+	p003@EBAG9	83.518	0.407461447986865	0.013768468779007	0.257858597954802	10.201	7.429	ASO_G0272888_AD_07	AC013394.2	1.886
chr9_130053563_130053810_+	p003@GPR107	13.709	-1.0509073923587	0.0138133500598943	0.257858597954802	0.671	1.339	ASO_G0272888_AD_07	AC013394.2	-2.021
chr19_57240618_57240647_+	p002@ZNF805	71.44	-0.557368744818495	0.0139809725583062	0.259330066931311	4.668	6.854	ASO_G0272888_AD_07	AC013394.2	-2.316
chr19_58408529_58408715_+	p003@ZNF584	72.204	-0.710480725800475	0.0140027817961538	0.259330066931311	4.274	6.987	ASO_G0272888_AD_07	AC013394.2	-3.371
chr21_42653471_42653700_+	p001@PDE9A	15.719	-1.56449588638908	0.0139534420967548	0.259330066931311	0.505	1.564	ASO_G0272888_AD_07	AC013394.2	-2.69
chr2_24076690_24076982_+	p002@FAM228B	62.009	-0.857705928007053	0.0140042461571325	0.259330066931311	3.331	6.052	ASO_G0272888_AD_07	AC013394.2	-1.78
chr7_106112157_106112441_-	p002@SYPL1	1120.631	0.389248754259483	0.0140055813998106	0.259330066931311	134.457	100.066	ASO_G0272888_AD_07	AC013394.2	1.966
chr12_49623274_49623492_+	p009@PRPF40B	36.902	-0.800832277038296	0.0140587118068026	0.259520772576472	2.05	3.585	ASO_G0272888_AD_07	AC013394.2	-2.506
chr6_34392483_34392621_-	p002@NUDT3	117.183	-0.983706274970791	0.0140657453975454	0.259520772576472	5.861	11.441	ASO_G0272888_AD_07	AC013394.2	-3.799
chr6_42781698_42781950_+	p006@GLTSCR1L	36.427	-0.816421788129693	0.0140820647681348	0.259520772576472	1.987	3.539	ASO_G0272888_AD_07	AC013394.2	-2.635
chr2_241246994_241247274_-	p031@HDLBP	10.357	-1.52558619137152	0.014114507508621	0.259769416863897	0.384	1.032	ASO_G0272888_AD_07	AC013394.2	-2.727
chr1_222712324_222712623_-	p002@AIDA	809.449	-0.522169363236956	0.0142121241782659	0.260995967265526	55.11	77.322	ASO_G0272888_AD_07	AC013394.2	-1.792
chr20_8019695_8019787_-	p004@TMX4	277.391	-0.597996203083529	0.0142191964965548	0.260995967265526	17.907	26.646	ASO_G0272888_AD_07	AC013394.2	-2.66
chr4_3292887_3293186_+	p004@RGS12	232.57	-0.752980652567969	0.0142491519078761	0.261196377758201	13.583	22.5	ASO_G0272888_AD_07	AC013394.2	-2.53
chr11_86800529_86800693_+	p012@PRSS23	3001.642	-0.57264944380904	0.0142804506153665	0.261420844120262	198.311	286.326	ASO_G0272888_AD_07	AC013394.2	-2.355
chr5_150486147_150486446_+	p006@NDST1	164.988	-0.596744303520056	0.0143145474321196	0.261695866811989	10.603	15.857	ASO_G0272888_AD_07	AC013394.2	-1.967
chr17_21126789_21126951_+	p002@DHRS7B	52.856	0.442577730130383	0.014331472389165	0.261830848089931	6.628	4.682	ASO_G0272888_AD_07	AC013394.2	1.646
chr3_122564125_122564422_-	p007@PARP9	54.383	-0.593844063145854	0.0143461726480953	0.261925032359537	3.468	5.236	ASO_G0272888_AD_07	AC013394.2	-1.669
chr2_113889810_113890045_+	p006@ACTR3	153.116	-0.52752154554048	0.0143784984555504	0.262166362869606	10.293	14.641	ASO_G0272888_AD_07	AC013394.2	-1.951
chr5_179807044_179807227_+	p004@SQSTM1	60.765	0.48276925861279	0.0144071018188605	0.262513466807007	7.762	5.356	ASO_G0272888_AD_07	AC013394.2	1.655
chr2_74458288_74458587_+	p002@WBP1	385.129	-0.572439603238596	0.0144344439716518	0.262837144675578	25.33	36.989	ASO_G0272888_AD_07	AC013394.2	-2.942
chr20_38748330_38748616_+	p002@ACTR5	72.808	-0.538665715263126	0.0144640088283255	0.263200839693687	4.809	6.975	ASO_G0272888_AD_07	AC013394.2	-2.655
chr19_1407629_1407795_+	p002@DAZAP1	270.458	-0.499958531904856	0.0144901885995116	0.263502495267858	18.635	25.801	ASO_G0272888_AD_07	AC013394.2	-2.049
chr19_913069_913368_-	p002@R3HDM4	352.323	-0.48303320305906	0.014505486512425	0.263605996945335	24.516	33.587	ASO_G0272888_AD_07	AC013394.2	-2.836
chr12_123584402_123584701_+	p001@TMED2	2418.815	-0.444056493681969	0.0146231142218715	0.263708491396508	173.328	229.544	ASO_G0272888_AD_07	AC013394.2	-2.672
chr14_92794178_92794477_+	p001@GOLGA5	638.992	-0.390683737407637	0.0146506274640122	0.263708491396508	47.272	60.655	ASO_G0272888_AD_07	AC013394.2	-2.585
chr17_44123623_44123787_-	p002@HDAC5	352.98	-0.742216592540509	0.0146580044339616	0.263708491396508	20.829	34.061	ASO_G0272888_AD_07	AC013394.2	-2.686
chr18_79679328_79679507_-	p003@RP11-567M16.3	21.837	-0.797419325021936	0.0147484858127662	0.263708491396508	1.249	2.122	ASO_G0272888_AD_07	AC013394.2	-1.953
chr19_20077851_20078150_+	p002@ZNF90	54.795	0.527285220989612	0.0145746467320533	0.263708491396508	7.13	4.815	ASO_G0272888_AD_07	AC013394.2	1.831
chr19_42076035_42076334_+	p005@ZNF574	316.53	-0.69701562637086	0.0145369104215348	0.263708491396508	19.192	30.557	ASO_G0272888_AD_07	AC013394.2	-3.136
chr1_58783919_58784218_-	p002@JUN	2162.482	0.339247988985862	0.0147265240322734	0.263708491396508	251.742	193.412	ASO_G0272888_AD_07	AC013394.2	1.939
chr2_74552934_74553233_-	p003@LOXL3	29.361	0.632914047975165	0.0146961803702822	0.263708491396508	4.136	2.544	ASO_G0272888_AD_07	AC013394.2	1.741
chr4_932123_932294_-	p002@GAK	145.535	-0.52173144633783	0.0146079820996124	0.263708491396508	9.811	13.917	ASO_G0272888_AD_07	AC013394.2	-2.381
chr5_33441007_33441168_+	p003@TARS	111.674	-0.433928639217715	0.014621138992786	0.263708491396508	8.091	10.583	ASO_G0272888_AD_07	AC013394.2	-1.919
chr6_145814609_145814908_-	p002@FBXO30	271.848	-0.599310776271991	0.0147360826173515	0.263708491396508	17.538	26.126	ASO_G0272888_AD_07	AC013394.2	-2.635
chrX_47193652_47193815_+	p003@UBA1	122.694	-0.439785500032408	0.0145355322700775	0.263708491396508	8.671	11.674	ASO_G0272888_AD_07	AC013394.2	-2.49
chr2_229922159_229922387_-	p003@TRIP12	51.383	-0.86904942522884	0.0147688886506346	0.263849657201865	2.734	5.02	ASO_G0272888_AD_07	AC013394.2	-2.572
chr1_64966399_64966698_-	p003@JAK1	982.467	-0.587786949373072	0.0147816561527415	0.263905937857761	64.2	94.309	ASO_G0272888_AD_07	AC013394.2	-2.267
chr19_44891113_44891411_+	p003@TOMM40	886.567	-0.726206462789822	0.0147946620655256	0.263966399050772	52.996	85.599	ASO_G0272888_AD_07	AC013394.2	-2.487
chr17_76072357_76072656_-	p001@SRP68	803.585	-0.861743747011986	0.0148453825781966	0.264699248426441	44.007	77.981	ASO_G0272888_AD_07	AC013394.2	-3.749
chr12_55728679_55728841_-	p007@CD63	22.506	0.640623201775487	0.0148627031646282	0.264835998402962	3.085	1.961	ASO_G0272888_AD_07	AC013394.2	2.119
chr11_119101703_119101864_-	p006@DPAGT1	409.668	0.321932743794902	0.0148908208926228	0.264992876857627	47.285	36.72	ASO_G0272888_AD_07	AC013394.2	2.637
chr1_235504302_235504601_-	p002@B3GALNT2	182.033	-0.472866578191523	0.0149203107348543	0.265173735022756	12.708	17.41	ASO_G0272888_AD_07	AC013394.2	-2.389
chr9_134135952_134136112_+	p003@WDR5	419.34	-0.772386415431608	0.0149896199654447	0.265888921442643	24.316	40.407	ASO_G0272888_AD_07	AC013394.2	-3.084
chr7_73557538_73557837_-	p002@BCL7B	552.17	-0.682522768397822	0.0150126617546593	0.26612561447649	33.917	53.096	ASO_G0272888_AD_07	AC013394.2	-2.498
chr11_809351_809515_-	p003@PIDD	16.741	0.707003581328557	0.0151914896480962	0.266296285540636	2.449	1.447	ASO_G0272888_AD_07	AC013394.2	1.753
chr12_113185325_113185624_-	p002@DDX54	502.477	-0.351178450327927	0.0151308132628978	0.266296285540636	38.133	47.46	ASO_G0272888_AD_07	AC013394.2	-2.216
chr12_6607394_6607558_-	p009@CHD4	281.928	-0.350032934360896	0.0151547381633662	0.266296285540636	21.337	26.674	ASO_G0272888_AD_07	AC013394.2	-1.757
chr16_69132420_69132719_-	p002@CHTF8	776.874	-0.327160032773615	0.0151560223137223	0.266296285540636	59.861	73.323	ASO_G0272888_AD_07	AC013394.2	-2.047
chr17_50397350_50397649_-	p001@LRRC59	2724.949	-0.433248842296866	0.0151401894844868	0.266296285540636	196.709	258.637	ASO_G0272888_AD_07	AC013394.2	-2.433
chr17_82037547_82037846_-	p001@DCXR	466.775	-0.639511190882539	0.0151595026991412	0.266296285540636	29.421	44.878	ASO_G0272888_AD_07	AC013394.2	-2.915
chr19_48954740_48955039_+	p001@BAX	3359.846	-0.871474898499247	0.0150972659131961	0.266296285540636	183.107	326.699	ASO_G0272888_AD_07	AC013394.2	-3.453
chr1_75724605_75724904_+	p004@ACADM	448.886	-0.295404653056261	0.0150435878895153	0.266296285540636	35.372	42.279	ASO_G0272888_AD_07	AC013394.2	-1.809
chr22_17774472_17774570_-	p008@BID	122.898	-0.389321587695274	0.0150461986988333	0.266296285540636	8.958	11.666	ASO_G0272888_AD_07	AC013394.2	-1.919
chr2_14634408_14634707_+	p002@FAM84A;p001@AC011897.1	25.144	0.616073384156942	0.0150876896586364	0.266296285540636	3.455	2.19	ASO_G0272888_AD_07	AC013394.2	2.149
chr8_143942474_143942773_-	p021@PLEC	273.834	-0.659327754492433	0.015146278694307	0.266296285540636	17.012	26.38	ASO_G0272888_AD_07	AC013394.2	-2.8
chrY_2500810_2501109_-	p002@DHRSX;p002@ZBED1	576.785	-0.61544048236978	0.0151938627624439	0.266296285540636	36.964	55.283	ASO_G0272888_AD_07	AC013394.2	-2.984
chr1_93909280_93909443_-	p003@GCLM	344.098	-0.453439059326063	0.0152123307172531	0.266395384308961	24.445	32.773	ASO_G0272888_AD_07	AC013394.2	-1.78
chr11_47248655_47248954_-	p004@ACP2	456.102	0.294728483482846	0.0152555906057917	0.26664245975384	51.752	40.997	ASO_G0272888_AD_07	AC013394.2	1.747
chr10_22325495_22325794_+	p009@BMI1	85.643	-0.726507728900486	0.0153775484392662	0.266735339267954	5.102	8.259	ASO_G0272888_AD_07	AC013394.2	-2.503
chr12_31326169_31326335_-	p002@FAM60A	50.48	0.452976302567804	0.015359872490178	0.266735339267954	6.386	4.457	ASO_G0272888_AD_07	AC013394.2	1.745
chr15_64989681_64989871_-	p003@SPG21	831.14	-0.321473607399394	0.0153388551444605	0.266735339267954	64.234	78.452	ASO_G0272888_AD_07	AC013394.2	-1.741
chr19_29213001_29213300_-	p002@UQCRFS1	1489.392	-0.397568006378258	0.0153310086685111	0.266735339267954	109.843	141.023	ASO_G0272888_AD_07	AC013394.2	-2.125
chr1_109493944_109494243_+	p001@CYB561D1	126.507	0.394264670877461	0.0153402893907873	0.266735339267954	15.337	11.271	ASO_G0272888_AD_07	AC013394.2	2.724
chr1_183635765_183635932_-	p002@ARPC5	1042.233	-0.294914219628914	0.0153766947167308	0.266735339267954	82.197	98.053	ASO_G0272888_AD_07	AC013394.2	-1.829
chr22_49960634_49960921_+	p005@PIM3	214.929	-0.640074156057089	0.0153006564056737	0.266735339267954	13.503	20.7	ASO_G0272888_AD_07	AC013394.2	-2.766
chr9_128771771_128772070_-	p002@ZER1	368.142	-0.457513572636169	0.0153135340257549	0.266735339267954	26.026	35.07	ASO_G0272888_AD_07	AC013394.2	-1.892
chr9_76394466_76394666_-	p002@RFK	76.868	-0.556566448072105	0.0153919573554367	0.26681661515511	5.023	7.368	ASO_G0272888_AD_07	AC013394.2	-2.102
chr14_49892845_49893045_+	p002@ARF6	59.495	-0.54845170605653	0.0154241096531603	0.26703658863872	3.945	5.704	ASO_G0272888_AD_07	AC013394.2	-1.817
chr19_43984038_43984337_+	p001@ZNF230;p001@ZNF222;p004@ZNF155;p001@ZNF223	34.177	0.549257823012064	0.0154954599850667	0.267292789538659	4.569	2.995	ASO_G0272888_AD_07	AC013394.2	1.936
chr3_33440228_33440482_-	p004@UBP1	174.808	-0.901551142636536	0.0154811165654962	0.267292789538659	9.27	17.07	ASO_G0272888_AD_07	AC013394.2	-3.551
chr6_73695806_73695956_+	p009@CD109	223.769	0.303974849636615	0.0154973517056961	0.267292789538659	25.474	20.107	ASO_G0272888_AD_07	AC013394.2	1.748
chr9_127612127_127612426_+	p011@STXBP1	423.708	-0.605609451937819	0.0154542847677375	0.267292789538659	27.3	40.66	ASO_G0272888_AD_07	AC013394.2	-2.652
chr17_8435709_8435890_+	p005@NDEL1	133.342	-0.484609412247327	0.0155709385258393	0.26805653957814	9.175	12.731	ASO_G0272888_AD_07	AC013394.2	-2.369
chr3_3126790_3126980_+	p002@TRNT1	353.781	-0.285247637161443	0.0155655475973725	0.26805653957814	28.094	33.282	ASO_G0272888_AD_07	AC013394.2	-1.811
chr19_11435522_11435784_+	p003@PRKCSH	3541.586	0.298208101578541	0.0156385609665142	0.26905188180697	402.361	318.439	ASO_G0272888_AD_07	AC013394.2	1.839
chr5_140107670_140107937_+	p002@PURA	135.614	-0.619747284827329	0.015667561475348	0.269381926344001	8.607	13.05	ASO_G0272888_AD_07	AC013394.2	-2.849
chr10_97446194_97446359_+	p003@ZDHHC16	75.041	-0.809537569920052	0.0157363322543619	0.269846664437741	4.161	7.312	ASO_G0272888_AD_07	AC013394.2	-3.277
chr6_118935147_118935308_-	p002@MCM9	32.869	-0.737373456340137	0.0157437596940645	0.269846664437741	1.938	3.178	ASO_G0272888_AD_07	AC013394.2	-2.231
chr2_64524198_64524497_+	p002@AFTPH	162.551	-0.660949606291513	0.0158280790663595	0.271122545355787	10.039	15.658	ASO_G0272888_AD_07	AC013394.2	-2.921
chr16_3717374_3717543_-	p002@TRAP1	1024.912	-0.494292863250508	0.0158704281990881	0.271404318158212	71.177	97.353	ASO_G0272888_AD_07	AC013394.2	-1.691
chr19_2721222_2721521_-	p001@DIRAS1	133.731	-0.84249686023087	0.0158786097996198	0.271404318158212	7.343	12.969	ASO_G0272888_AD_07	AC013394.2	-2.773
chr3_38165736_38165973_+	p004@OXSR1	40.265	0.509356019865825	0.0158702659282662	0.271404318158212	5.199	3.555	ASO_G0272888_AD_07	AC013394.2	1.895
chr17_7885260_7885466_-	p004@LSMD1	71.319	-0.908713327269827	0.0158983551053314	0.27147900587766	3.725	6.957	ASO_G0272888_AD_07	AC013394.2	-2.549
chr11_236192_236491_-	p002@SIRT3	98.905	-0.512274616674247	0.0159823820236986	0.271600982148791	6.635	9.464	ASO_G0272888_AD_07	AC013394.2	-2.138
chr16_55505213_55505512_+	p015@MMP2	36.397	0.967456107452582	0.0159490817659713	0.271600982148791	6.091	3.033	ASO_G0272888_AD_07	AC013394.2	1.757
chr17_5282134_5282303_+	p001@RABEP1	741.788	-0.341292070680871	0.0159859150288022	0.271600982148791	56.699	69.942	ASO_G0272888_AD_07	AC013394.2	-2.476
chr19_10354420_10354719_-	p017@TYK2	4.557	1.50210786707121	0.015961531390438	0.271600982148791	1.036	0.348	ASO_G0272888_AD_07	AC013394.2	1.905
chr19_1401382_1401681_-	p002@GAMT	543.391	-0.522580968137785	0.0160095655146834	0.271600982148791	36.924	51.97	ASO_G0272888_AD_07	AC013394.2	-2.892
chr19_55407638_55407937_-	p002@UBE2S	6964.589	-0.930865890395953	0.0159826758091535	0.271600982148791	365.316	676.136	ASO_G0272888_AD_07	AC013394.2	-2.997
chr2_237692063_237692273_+	p004@LRRFIP1	247.865	-0.627180774076858	0.0159285995933794	0.271600982148791	15.728	23.857	ASO_G0272888_AD_07	AC013394.2	-2.555
chr3_179652890_179653189_+	p002@USP13	175.325	-0.701798031315428	0.0159395819153331	0.271600982148791	10.584	16.909	ASO_G0272888_AD_07	AC013394.2	-2.284
chr7_2403528_2403760_+	p002@CHST12	207.133	-0.79174966300699	0.0160242698917274	0.271600982148791	11.78	20.092	ASO_G0272888_AD_07	AC013394.2	-3.795
chr7_43694124_43694287_-	p006@COA1	12.921	0.825095319673581	0.0159319130302274	0.271600982148791	1.993	1.096	ASO_G0272888_AD_07	AC013394.2	1.818
chr12_106247852_106248141_-	p007@CKAP4;p001@RP11-651L5.2	4560.567	-0.523136968912875	0.0160398073121976	0.271665823222141	311.033	435.798	ASO_G0272888_AD_07	AC013394.2	-2.663
chr11_103092135_103092309_-	p001@DCUN1D5	681.193	-0.352106902996946	0.0160780148692103	0.272007895207151	51.521	64.402	ASO_G0272888_AD_07	AC013394.2	-2.521
chr15_83207948_83208179_-	p002@HDGFRP3	81.567	-0.724770377527066	0.0160923012026254	0.272081846766016	4.778	7.895	ASO_G0272888_AD_07	AC013394.2	-3.052
chr19_55404137_55404400_-	p005@UBE2S	17.278	-1.40653784449531	0.0161053746071853	0.272135212189515	0.676	1.716	ASO_G0272888_AD_07	AC013394.2	-3.425
chr22_41468967_41469266_+	p002@ACO2	346.3	-0.549875785035926	0.0161193138703566	0.272203133487049	23.243	33.103	ASO_G0272888_AD_07	AC013394.2	-1.962
chr12_112418927_112419096_+	p004@PTPN11	773.145	-0.329607794754731	0.016241095822172	0.272903517785594	59.391	73.033	ASO_G0272888_AD_07	AC013394.2	-2.143
chr14_102085260_102085559_-	p010@HSP90AA1	87.018	-0.737565634450303	0.0162130660296828	0.272903517785594	5.16	8.403	ASO_G0272888_AD_07	AC013394.2	-2.212
chr15_48331706_48332005_-	p004@RP11-154J22.1	13.938	-1.08406157593242	0.0161723858582739	0.272903517785594	0.671	1.371	ASO_G0272888_AD_07	AC013394.2	-2.06
chr5_138543055_138543187_-	p003@ETF1	1233.394	-0.430335818684602	0.0161875056948575	0.272903517785594	89.061	117.12	ASO_G0272888_AD_07	AC013394.2	-2.576
chr6_63635652_63635951_+	p001@PHF3	243.576	-0.412913101539471	0.0162179672363556	0.272903517785594	17.713	23.079	ASO_G0272888_AD_07	AC013394.2	-2.594
chr1_94247577_94247876_-	p004@ARHGAP29	252.076	-0.473172080320448	0.0162615680549688	0.272918813793373	17.603	24.058	ASO_G0272888_AD_07	AC013394.2	-1.795
chr17_7561790_7562089_+	p001@SENP3	144.971	-0.792484405117561	0.0162879135313279	0.273033986080128	8.248	14.052	ASO_G0272888_AD_07	AC013394.2	-3.059
chr11_1309607_1309772_-	p002@TOLLIP	475.387	-0.466383617173657	0.0163813461252109	0.273366363483616	33.443	45.18	ASO_G0272888_AD_07	AC013394.2	-2.504
chr12_48350715_48351014_-	p003@ZNF641	58.186	-0.703848380936704	0.0163884385391799	0.273366363483616	3.443	5.622	ASO_G0272888_AD_07	AC013394.2	-2.72
chr14_102085673_102085972_-	p009@HSP90AA1	22.442	-1.41938341567874	0.0164017562198022	0.273366363483616	0.841	2.227	ASO_G0272888_AD_07	AC013394.2	-3.54
chr15_73928072_73928263_-	p004@LOXL1-AS1	15.617	0.793414274909874	0.016407361271729	0.273366363483616	2.41	1.324	ASO_G0272888_AD_07	AC013394.2	1.822
chr15_76931776_76931951_+	p003@RCN2	222.48	-0.672417267323451	0.016351308894251	0.273366363483616	13.691	21.403	ASO_G0272888_AD_07	AC013394.2	-3.11
chr1_145824052_145824244_-	p001@RNF115	272.788	-0.449334458840918	0.0163795956108303	0.273366363483616	19.372	25.986	ASO_G0272888_AD_07	AC013394.2	-1.878
chr4_184474773_184474957_+	p002@RP11-326I11.3	17.012	0.740876207592915	0.0163288935561738	0.273366363483616	2.576	1.454	ASO_G0272888_AD_07	AC013394.2	2.137
chr16_2682374_2682673_+	p001@KCTD5	706.151	-0.547722477940654	0.0164630941474133	0.273396403313686	47.283	67.494	ASO_G0272888_AD_07	AC013394.2	-2.57
chr17_57988081_57988380_-	p003@VEZF1	754.698	-0.359076543956392	0.0165060482225209	0.273396403313686	56.973	71.514	ASO_G0272888_AD_07	AC013394.2	-2.595
chr1_198156848_198157042_+	p004@NEK7	1680.869	-0.662165179615473	0.0165087948795882	0.273396403313686	104.802	161.958	ASO_G0272888_AD_07	AC013394.2	-1.855
chr1_42817141_42817343_-	p002@CCDC23	220.636	-0.364214074390366	0.0164578779913044	0.273396403313686	16.584	20.834	ASO_G0272888_AD_07	AC013394.2	-2.016
chr5_146203419_146203587_+	p001@RBM27	135.345	-0.422233746985725	0.0164694009959545	0.273396403313686	9.953	12.818	ASO_G0272888_AD_07	AC013394.2	-2.376
chr7_158856455_158856754_+	p001@WDR60	194.208	-0.623692248899631	0.0164921078020999	0.273396403313686	12.333	18.655	ASO_G0272888_AD_07	AC013394.2	-2.381
chr1_231422137_231422436_-	p003@EGLN1	298.911	-0.575584284844459	0.0165236842415722	0.273477936835334	19.599	28.725	ASO_G0272888_AD_07	AC013394.2	-2.898
chr1_167936597_167936845_+	p008@DCAF6	444.578	-0.442055674438239	0.0165411495669212	0.273601980268767	31.797	42.28	ASO_G0272888_AD_07	AC013394.2	-2.013
chr5_115544522_115544723_-	p003@FEM1C	195.501	-0.32728532480178	0.0165561653498268	0.273685381544939	14.983	18.471	ASO_G0272888_AD_07	AC013394.2	-2.059
chr16_807649_807948_-	p003@CATG00000028410.1	13.465	-1.01609604680628	0.0165958511765026	0.274011282872688	0.685	1.316	ASO_G0272888_AD_07	AC013394.2	-2.236
chr11_2393968_2394248_+	p014@CD81	11.029	-1.69621272333578	0.0166386210934547	0.274552255818094	0.325	1.108	ASO_G0272888_AD_07	AC013394.2	-2.775
chr17_75979117_75979389_+	p001@TEN1;p002@TEN1-CDK3	279.771	0.294312412592527	0.0166779032784722	0.274704888274043	31.794	25.169	ASO_G0272888_AD_07	AC013394.2	1.656
chr18_3013213_3013297_-	p002@LPIN2	63.103	-0.595997438512512	0.016677501008239	0.274704888274043	4.091	6.066	ASO_G0272888_AD_07	AC013394.2	-2.187
chr2_237156575_237156874_+	p016@COPS8	30.443	0.60123020792821	0.0166637552812622	0.274704888274043	4.174	2.66	ASO_G0272888_AD_07	AC013394.2	1.795
chr20_50190418_50190699_+	p007@RP11-112L6.4	79.706	-0.791981780943782	0.0167297228716193	0.275025557567789	4.477	7.734	ASO_G0272888_AD_07	AC013394.2	-2.367
chr3_196712227_196712394_+	p007@PIGX	235.728	-0.659686508827642	0.0167570481817583	0.275093593358534	14.618	22.735	ASO_G0272888_AD_07	AC013394.2	-2.916
chr11_46381519_46381691_+	p003@MDK	808.884	-0.657318461769426	0.0167815699766467	0.275255864751441	50.533	77.952	ASO_G0272888_AD_07	AC013394.2	-2.387
chr1_161132399_161132624_+	p002@UFC1	16.799	-1.07123349890026	0.0167991820973104	0.275380140939244	0.802	1.653	ASO_G0272888_AD_07	AC013394.2	-2.626
chr15_70854145_70854306_-	p002@LARP6	1029.709	-0.671355045921097	0.0168169588128264	0.275506965243444	63.788	98.935	ASO_G0272888_AD_07	AC013394.2	-2.433
chr17_42833268_42833567_+	p004@PSME3	1257.022	-0.421576740023737	0.0168687100762841	0.276025207634653	91.264	119.366	ASO_G0272888_AD_07	AC013394.2	-2.707
chr3_136819067_136819287_+	p003@SLC35G2	179.474	0.387928609163131	0.0168933806982392	0.276264159559226	21.535	16	ASO_G0272888_AD_07	AC013394.2	1.886
chr16_46884348_46884533_+	p006@GPT2	113.848	-0.858218398380006	0.0170012567228497	0.2775321152479	6.182	11.093	ASO_G0272888_AD_07	AC013394.2	-2.142
chr1_46616823_46616982_-	p001@MKNK1;p001@MOB3C	86.939	-0.421066353439976	0.0169927688281339	0.2775321152479	6.267	8.264	ASO_G0272888_AD_07	AC013394.2	-1.894
chr1_152189155_152189454_+	p004@FLG-AS1	23.482	0.610291257637275	0.0170458679559853	0.277972227490028	3.168	2.052	ASO_G0272888_AD_07	AC013394.2	1.981
chr1_44355099_44355269_-	p002@ERI3	307.643	-0.716971908139857	0.0170484770549804	0.277972227490028	18.436	29.706	ASO_G0272888_AD_07	AC013394.2	-1.984
chr16_1826682_1826951_-	p002@HAGH	180.71	-0.418293534273897	0.0170646798615337	0.278071187696167	13.015	17.151	ASO_G0272888_AD_07	AC013394.2	-2.031
chr1_202958309_202958452_-	p003@ADIPOR1	225.229	-0.654462153127976	0.017089836232204	0.278221145901269	14.022	21.704	ASO_G0272888_AD_07	AC013394.2	-2.657
chr8_129939661_129939960_-	p009@FAM49B	295.203	-0.349846329236982	0.0171171871970603	0.278265837603395	22.303	27.897	ASO_G0272888_AD_07	AC013394.2	-1.734
chr22_41381792_41382091_+	p005@TEF	119.07	-0.647879392044131	0.0171653223518543	0.278436018594229	7.402	11.465	ASO_G0272888_AD_07	AC013394.2	-2.268
chr22_19718326_19718625_+	p005@SEPT5	141.591	-0.514976380044228	0.0172171694883163	0.279064588262781	9.569	13.553	ASO_G0272888_AD_07	AC013394.2	-2.219
chr17_54968504_54968803_-	p001@COX11	630.607	0.288518411738717	0.0173005364347301	0.279939589688709	71.175	56.757	ASO_G0272888_AD_07	AC013394.2	1.791
chr6_145735106_145735377_-	p006@EPM2A	11.449	-1.2049545185729	0.0173221611199092	0.279939589688709	0.471	1.13	ASO_G0272888_AD_07	AC013394.2	-2.287
chr9_107283086_107283257_+	p001@RAD23B	505.258	-0.368349030503105	0.0173152914978601	0.279939589688709	37.815	47.794	ASO_G0272888_AD_07	AC013394.2	-2.204
chr9_114155387_114155686_+	p003@COL27A1	166.414	0.671586280447817	0.017304185261013	0.279939589688709	23.604	14.45	ASO_G0272888_AD_07	AC013394.2	2.224
chr15_63277580_63277754_+	p005@APH1B	263.867	0.398036746681989	0.017411139411725	0.280462568417269	31.882	23.529	ASO_G0272888_AD_07	AC013394.2	1.694
chr17_81345845_81346144_-	p001@TMEM105	13.556	-1.23207642277655	0.017412382517687	0.280462568417269	0.564	1.345	ASO_G0272888_AD_07	AC013394.2	-2.557
chr5_145936434_145936733_+	p002@SH3RF2	19.991	0.697396507063981	0.0173783382891224	0.280462568417269	2.857	1.724	ASO_G0272888_AD_07	AC013394.2	1.663
chr13_113209463_113209762_+	p004@CUL4A	1379.534	-0.58918259439969	0.0174651623773959	0.2807624609245	90.103	132.129	ASO_G0272888_AD_07	AC013394.2	-1.905
chr9_137605504_137605670_+	p001@ARRDC1	109.013	-0.795471105328329	0.0174514073467059	0.2807624609245	6.158	10.602	ASO_G0272888_AD_07	AC013394.2	-2.861
chr17_82093164_82093463_-	p007@FASN	12.31	-1.51340863682871	0.0174930081441672	0.28086295954906	0.432	1.235	ASO_G0272888_AD_07	AC013394.2	-2.757
chr6_42984439_42984738_+	p002@PPP2R5D	649.037	-0.593297012819535	0.0174909725357569	0.28086295954906	42.211	62.191	ASO_G0272888_AD_07	AC013394.2	-3.365
chr9_111631184_111631351_+	p001@DNAJC25	155.897	-0.818888061587315	0.0175444561035553	0.281083535809208	8.717	15.15	ASO_G0272888_AD_07	AC013394.2	-3.271
chr8_80486478_80486777_-	p002@Y_RNA	15.225	-1.12016975103776	0.0176697210646295	0.282725840078425	0.68	1.497	ASO_G0272888_AD_07	AC013394.2	-2.249
chr11_925720_926019_+	p002@AP2A2	1019.47	-0.538987766209832	0.0177496310111735	0.283356353481208	68.719	97.442	ASO_G0272888_AD_07	AC013394.2	-2.453
chr14_68795931_68796165_-	p015@ZFP36L1	57.17	-0.695454656251495	0.0177399990294502	0.283356353481208	3.399	5.528	ASO_G0272888_AD_07	AC013394.2	-2.515
chr17_19004614_19004913_-	p001@FAM83G	85.622	-0.491427238176802	0.0177689866276794	0.283356353481208	5.913	8.16	ASO_G0272888_AD_07	AC013394.2	-2.17
chr10_32958261_32958450_-	p006@ITGB1	2186.861	-0.738758941397657	0.0177969159749376	0.283603467635461	129.828	210.967	ASO_G0272888_AD_07	AC013394.2	-3.015
chrX_153934919_153935051_-	p001@ARHGAP4;p002@NAA10	871.158	0.340738411953304	0.0179609478125636	0.285885364805428	101.586	77.954	ASO_G0272888_AD_07	AC013394.2	2.82
chr19_4723619_4723918_-	p002@DPP9	384.967	-0.325775720377473	0.0180692551011778	0.28628084828604	29.567	36.311	ASO_G0272888_AD_07	AC013394.2	-1.654
chr5_95731247_95731349_+	p008@RHOBTB3	316.265	-0.706283290867976	0.0180041784823795	0.28628084828604	19.085	30.622	ASO_G0272888_AD_07	AC013394.2	-2.244
chr6_116765708_116765868_-	p003@FAM162B	63.424	-0.802759568804802	0.0180202078562031	0.28628084828604	3.516	6.157	ASO_G0272888_AD_07	AC013394.2	-2.809
chr8_144094927_144095226_+	p001@CYC1	764.625	-0.686090726140738	0.0180336806073228	0.28628084828604	46.864	73.722	ASO_G0272888_AD_07	AC013394.2	-2.813
chr11_65333717_65334016_+	p001@DPF2	642.282	0.302818825872089	0.0181381403486213	0.286406109587407	73.19	57.662	ASO_G0272888_AD_07	AC013394.2	1.999
chr14_23953620_23953919_+	p001@DHRS4;p001@DHRS4L2	544.057	-0.252590570196861	0.0181657339531748	0.286406109587407	43.909	51.074	ASO_G0272888_AD_07	AC013394.2	-1.732
chr14_24147264_24147445_-	p003@PSME2	27.901	0.609384019486336	0.0181170580029057	0.286406109587407	3.853	2.428	ASO_G0272888_AD_07	AC013394.2	1.707
chr16_89972431_89972730_+	p001@AFG3L1P	157.771	-0.639798713044785	0.0181569056619973	0.286406109587407	9.883	15.203	ASO_G0272888_AD_07	AC013394.2	-1.728
chr5_177496699_177496844_-	p003@PDLIM7	38.694	0.540760296611183	0.0181513855178469	0.286406109587407	5.092	3.399	ASO_G0272888_AD_07	AC013394.2	2.013
chr14_20454662_20454928_-	p002@OSGEP	271.761	0.267038772581429	0.0181988758290737	0.286514831684229	30.348	24.518	ASO_G0272888_AD_07	AC013394.2	1.973
chr1_162561557_162561651_+	p002@UAP1	217.466	-0.509282553293889	0.0181986434436614	0.286514831684229	14.874	20.761	ASO_G0272888_AD_07	AC013394.2	-2.023
chr17_30600581_30600798_+	p005@AC005562.1;p002@SMURF2P1;p001@SUZ12P	48.921	-0.502085392033772	0.018266262506824	0.287081620532507	3.406	4.662	ASO_G0272888_AD_07	AC013394.2	-1.888
chr10_128126398_128126572_-	p001@MKI67	102.451	-0.974831076121019	0.018310100689159	0.287277000006411	5.163	10.008	ASO_G0272888_AD_07	AC013394.2	-2.191
chr1_119721032_119721331_+	p008@PHGDH	13.391	-1.57523336151554	0.0183630176189976	0.287778164753234	0.427	1.346	ASO_G0272888_AD_07	AC013394.2	-2.643
chr4_102826829_102826991_-	p010@UBE2D3	697.258	0.355810766815796	0.0184102107814772	0.287812465372828	82.025	62.336	ASO_G0272888_AD_07	AC013394.2	1.661
chr11_72103330_72103531_-	p001@LAMTOR1	528.494	-0.563018062522691	0.018636536585302	0.290349857110216	34.993	50.629	ASO_G0272888_AD_07	AC013394.2	-3.057
chr15_41972404_41972703_-	p001@EHD4	1055.865	-0.627908578452023	0.0186739537584451	0.290349857110216	67.239	101.414	ASO_G0272888_AD_07	AC013394.2	-2.686
chr16_4734237_4734420_-	p001@ANKS3	95.023	-0.527591365041288	0.0186958058789734	0.290349857110216	6.334	9.11	ASO_G0272888_AD_07	AC013394.2	-1.695
chr5_50666565_50666831_+	p005@PARP8	13.496	0.752696994902124	0.0186898610255951	0.290349857110216	2.046	1.156	ASO_G0272888_AD_07	AC013394.2	2.054
chr8_30727577_30727781_-	p004@GSR	166.269	-0.379192125820378	0.0186537907226745	0.290349857110216	12.306	15.768	ASO_G0272888_AD_07	AC013394.2	-1.775
chr15_82986064_82986363_+	p001@FAM103A1	389.936	0.33021007794757	0.0187127672982955	0.290439506466361	45.123	34.941	ASO_G0272888_AD_07	AC013394.2	1.816
chr16_2969198_2969497_+	p001@PAQR4	116.628	-0.824189672784739	0.0188049173177525	0.291046664476282	6.464	11.314	ASO_G0272888_AD_07	AC013394.2	-1.767
chr22_49918657_49918827_+	p004@CRELD2	683.249	-0.75085501323086	0.0187986423595299	0.291046664476282	40.179	66.017	ASO_G0272888_AD_07	AC013394.2	-3.263
chr5_91380185_91380426_-	p005@ARRDC3	11.227	-1.3603800628828	0.0188299467670325	0.291242495740432	0.418	1.114	ASO_G0272888_AD_07	AC013394.2	-2.295
chr16_720996_721295_+	p002@FAM173A	219.955	-0.426453967021056	0.0188600743348919	0.291243275083719	15.797	20.93	ASO_G0272888_AD_07	AC013394.2	-2.193
chr18_46917355_46917654_-	p003@PIAS2	267.854	-0.551362591835766	0.0188980139687119	0.291501068755157	17.836	25.674	ASO_G0272888_AD_07	AC013394.2	-1.905
chr8_42541499_42541739_+	p002@SMIM19	308.113	-0.361247064745311	0.0189967486500102	0.292530740575158	23.07	29.182	ASO_G0272888_AD_07	AC013394.2	-1.649
chr2_229922037_229922158_-	p004@TRIP12	199.206	-0.688565981285565	0.0190270412436243	0.292832887698427	12.142	19.23	ASO_G0272888_AD_07	AC013394.2	-2.488
chr11_64778506_64778650_-	p003@SF1	1709.279	-0.41610774851327	0.0190401400883186	0.292870226549075	124.746	161.995	ASO_G0272888_AD_07	AC013394.2	-1.823
chr14_89891633_89891932_+	p001@RAB42P1	15.203	-1.07583623142676	0.0190908402850543	0.293321247627197	0.695	1.494	ASO_G0272888_AD_07	AC013394.2	-2.425
chr9_128127576_128127875_-	p007@PTGES2;p002@RP11-395P17.3	509.231	-0.751441248433751	0.0190802074415739	0.293321247627197	29.915	49.288	ASO_G0272888_AD_07	AC013394.2	-3.846
chr12_2876908_2877116_-	p002@FOXM1	452.021	-0.665624506121218	0.019146016050879	0.293675699526088	28.045	43.494	ASO_G0272888_AD_07	AC013394.2	-2.119
chr17_41865226_41865399_-	p002@KLHL11	56.119	-0.695665696726252	0.0192845445398177	0.295344210394136	3.307	5.435	ASO_G0272888_AD_07	AC013394.2	-2.947
chr8_1823194_1823493_+	p003@ARHGEF10	11.227	-1.23705769232582	0.0193162968555394	0.295461818290333	0.486	1.108	ASO_G0272888_AD_07	AC013394.2	-2.429
chr19_56478145_56478306_+	p006@ZNF667-AS1	159.822	0.380702300357238	0.0193428872054018	0.295703714653722	19.063	14.262	ASO_G0272888_AD_07	AC013394.2	2.054
chr15_64703065_64703364_-	p008@OAZ2	1030.466	0.28639223679538	0.0193726028346016	0.295993092641594	116.324	92.868	ASO_G0272888_AD_07	AC013394.2	1.793
chr5_179550449_179550698_+	p003@RUFY1	209.203	-0.552097162297279	0.0194226124610952	0.296262317145588	13.906	20.076	ASO_G0272888_AD_07	AC013394.2	-2.577
chr9_15527736_15528035_-	p002@FTH1P12	36.634	-0.990998765531381	0.019412534588175	0.296262317145588	1.856	3.567	ASO_G0272888_AD_07	AC013394.2	-1.902
chr2_240435540_240435839_+	p002@GPC1	1370.342	-0.51068585084997	0.0194343038036837	0.296275961487158	94.1	130.742	ASO_G0272888_AD_07	AC013394.2	-2.399
chr3_72996661_72996960_+	p002@PPP4R2	324.306	-0.475370228491644	0.0194740986667701	0.296717790957711	22.685	30.901	ASO_G0272888_AD_07	AC013394.2	-1.771
chr17_7479403_7479592_-	p004@ZBTB4	340.924	-0.668000707717381	0.0195364142599865	0.297163360068481	21.072	32.809	ASO_G0272888_AD_07	AC013394.2	-2.556
chr6_31897547_31897846_-	p002@EHMT2	270.356	-0.726377742240269	0.0195766181929186	0.29744524588262	16.105	26.197	ASO_G0272888_AD_07	AC013394.2	-3.46
chr10_70132845_70132968_-	p003@AIFM2	82.197	-0.737816354048677	0.0196125949559374	0.297480441883166	4.773	7.968	ASO_G0272888_AD_07	AC013394.2	-2.494
chr18_3451641_3451836_+	p020@TGIF1	51.272	0.519606279976024	0.0196005320241687	0.297480441883166	6.741	4.509	ASO_G0272888_AD_07	AC013394.2	1.909
chr15_90265522_90265682_+	p002@NGRN	856.506	-0.322246272836827	0.0196447349691612	0.297583826345901	66.139	80.883	ASO_G0272888_AD_07	AC013394.2	-2.56
chr3_197297681_197297941_-	p006@DLG1	33.634	-0.777052513007639	0.0197352922855217	0.29798186310473	1.88	3.27	ASO_G0272888_AD_07	AC013394.2	-1.758
chr17_58514608_58514773_-	p004@MTMR4	99.495	-0.716700838009777	0.0197770613506641	0.298342866175266	5.926	9.583	ASO_G0272888_AD_07	AC013394.2	-2.902
chr20_35277877_35278045_-	p005@MMP24-AS1	22.369	-0.838751500278896	0.0197981982910666	0.298342866175266	1.19	2.172	ASO_G0272888_AD_07	AC013394.2	-2.611
chr11_320666_320831_-	p012@IFITM3	2735.023	-0.371683485170346	0.0198294242027236	0.298576579666475	205.474	258.25	ASO_G0272888_AD_07	AC013394.2	-1.963
chr17_42998447_42998617_+	p003@RPL27	708.567	0.314175989687465	0.0198550386868066	0.298707300770099	81.279	63.623	ASO_G0272888_AD_07	AC013394.2	1.776
chr17_49708046_49708319_-	p002@SLC35B1	27.409	0.554465550551237	0.0198915688132763	0.298929101755266	3.669	2.395	ASO_G0272888_AD_07	AC013394.2	1.734
chr16_396582_396741_+	p003@NME4	12.304	-1.18033668796155	0.0199174552750103	0.299154291298061	0.583	1.213	ASO_G0272888_AD_07	AC013394.2	-2.67
chr14_24442733_24442809_-	p002@SDR39U1	382.52	0.326217716714922	0.0199550269470551	0.299390866295319	44.232	34.249	ASO_G0272888_AD_07	AC013394.2	1.869
chr17_39927587_39927750_-	p002@GSDMB;p003@ORMDL3	265.513	0.254533579113635	0.0201205704849856	0.300559920891937	29.546	23.983	ASO_G0272888_AD_07	AC013394.2	1.711
chr15_89088328_89088493_+	p002@ABHD2	334.164	0.256608027834872	0.0201524839256913	0.300709250356114	37.171	30.163	ASO_G0272888_AD_07	AC013394.2	1.899
chr16_25257440_25257739_+	p001@CATG00000026947.1	17.147	-0.933661059092735	0.0202147797116172	0.301311118993204	0.923	1.671	ASO_G0272888_AD_07	AC013394.2	-1.962
chr15_51377307_51377501_+	p009@GLDN	22.855	-0.934853258287505	0.0202695809044754	0.301386284646969	1.225	2.232	ASO_G0272888_AD_07	AC013394.2	-1.744
chr1_111619639_111619808_+	p004@RAP1A	266.204	-0.750740285626724	0.0202519698129306	0.301386284646969	15.614	25.774	ASO_G0272888_AD_07	AC013394.2	-2.637
chr5_1111887_1112050_-	p006@SLC12A7	63.341	-0.633690604879116	0.0202604069353955	0.301386284646969	3.998	6.089	ASO_G0272888_AD_07	AC013394.2	-1.788
chr9_107283258_107283428_+	p002@RAD23B	2618.766	-0.550036567511642	0.0202605233408814	0.301386284646969	175.478	250.206	ASO_G0272888_AD_07	AC013394.2	-2.71
chr5_32312957_32313137_-	p001@MTMR12	113.226	-0.473049868443566	0.0202913622169301	0.301470097777357	7.835	10.779	ASO_G0272888_AD_07	AC013394.2	-1.834
chr3_50292401_50292570_-	p002@IFRD2	661.773	-0.363208593282198	0.0203202336546218	0.301735677335756	49.746	62.558	ASO_G0272888_AD_07	AC013394.2	-1.78
chr17_44006944_44007243_+	p008@NAGS	23.41	0.623479554765629	0.020430867390661	0.302233656100877	3.256	2.041	ASO_G0272888_AD_07	AC013394.2	2.11
chr18_3247166_3247465_-	p002@MYOM1;p001@RP13-270P17.3	32.94	0.534470527125867	0.0204184836383978	0.302233656100877	4.256	2.894	ASO_G0272888_AD_07	AC013394.2	1.883
chr1_25903743_25903914_-	p010@STMN1	11.944	-1.44501267196243	0.0204172418544195	0.302233656100877	0.432	1.194	ASO_G0272888_AD_07	AC013394.2	-2.802
chr6_131135603_131135743_+	p004@AKAP7	28.224	-0.787994946056657	0.0204147567937999	0.302233656100877	1.589	2.731	ASO_G0272888_AD_07	AC013394.2	-2.081
chr19_10502749_10502920_-	p003@KEAP1	52.81	-0.695727522640208	0.0205285077050917	0.303187717941562	3.128	5.106	ASO_G0272888_AD_07	AC013394.2	-2.532
chr14_22982561_22982605_-	p003@AJUBA	116.378	-0.692678530657227	0.0205744005945442	0.30321274259661	7.012	11.257	ASO_G0272888_AD_07	AC013394.2	-2.508
chr6_112087332_112087631_-	p001@TUBE1	132.865	-0.33992174650632	0.0205652461712807	0.30321274259661	10.131	12.557	ASO_G0272888_AD_07	AC013394.2	-1.66
chr7_17298638_17298801_+	p017@AHR	255.097	-0.506179360149181	0.0205742439260922	0.30321274259661	17.472	24.411	ASO_G0272888_AD_07	AC013394.2	-1.771
chr17_17836260_17836559_+	p001@CATG00000030857.1	28.526	-0.756555718634439	0.0206720734038583	0.304124229241562	1.637	2.764	ASO_G0272888_AD_07	AC013394.2	-2.12
chr8_22564659_22564822_+	p015@SORBS3	30.35	-0.692626473988157	0.0206957125257243	0.304124229241562	1.836	2.933	ASO_G0272888_AD_07	AC013394.2	-2.416
chr9_35732463_35732634_+	p003@CREB3	748.589	0.292080751439779	0.0206962202588649	0.304124229241562	84.777	67.315	ASO_G0272888_AD_07	AC013394.2	2.302
chr8_23528723_23528914_+	p002@SLC25A37	77.81	-0.458622731656027	0.0207267793150185	0.304177126363961	5.5	7.413	ASO_G0272888_AD_07	AC013394.2	-1.755
chr2_223945149_223945317_-	p003@WDFY1	386.024	0.319391789882935	0.0207674767043127	0.304487534719502	44.428	34.714	ASO_G0272888_AD_07	AC013394.2	2.504
chr16_85799464_85799635_+	p004@COX4I1	209.931	0.32570778302621	0.0208469072054441	0.304773564530949	24.244	18.801	ASO_G0272888_AD_07	AC013394.2	1.743
chr17_75261501_75261677_+	p002@MRPS7	52.98	0.444169915800929	0.0208319885659496	0.304773564530949	6.472	4.707	ASO_G0272888_AD_07	AC013394.2	1.73
chr18_3247391_3247642_+	p003@MYL12A	33.026	-0.634080820478984	0.0208436897000688	0.304773564530949	2.094	3.175	ASO_G0272888_AD_07	AC013394.2	-2.266
chr16_67226682_67226924_-	p002@LRRC29;p002@AC040160.1	63.052	0.540164917244581	0.0209788097525104	0.306212509797148	8.369	5.541	ASO_G0272888_AD_07	AC013394.2	1.675
chr12_53251945_53252138_+	p005@MFSD5	186.959	-0.519086849521443	0.0210339492265997	0.306854120535419	12.653	17.878	ASO_G0272888_AD_07	AC013394.2	-2.624
chr11_809474_809773_+	p002@RPLP2	16.258	0.75603388782547	0.0211582835532269	0.30689007857029	2.396	1.395	ASO_G0272888_AD_07	AC013394.2	2.038
chr14_49893046_49893245_+	p003@ARF6	914.037	-0.538860126099651	0.0210732036723415	0.30689007857029	61.598	87.407	ASO_G0272888_AD_07	AC013394.2	-2.569
chr1_77888604_77888650_+	p005@NEXN	118.758	0.349818499103514	0.0211775715804162	0.30689007857029	13.878	10.635	ASO_G0272888_AD_07	AC013394.2	1.814
chr3_38165449_38165623_+	p002@OXSR1	352.274	-0.472758706633774	0.0210674031117863	0.30689007857029	24.646	33.584	ASO_G0272888_AD_07	AC013394.2	-2.589
chr3_40458487_40458786_+	p002@RPL14	22.397	-0.843535867599209	0.0211868006234542	0.30689007857029	1.249	2.182	ASO_G0272888_AD_07	AC013394.2	-2.244
chr5_34656082_34656280_+	p002@RAI14	84.316	-0.850777359477968	0.0211059576450942	0.30689007857029	4.595	8.198	ASO_G0272888_AD_07	AC013394.2	-2.077
chr8_12951477_12951764_+	p005@KIAA1456	96.587	-0.728371216394599	0.0211943460471342	0.30689007857029	5.697	9.336	ASO_G0272888_AD_07	AC013394.2	-1.818
chrX_136497388_136497565_+	p002@HTATSF1	95.934	-0.466726788980435	0.0213318291705421	0.308276285102396	6.665	9.151	ASO_G0272888_AD_07	AC013394.2	-2.242
chr20_63979377_63979584_-	p005@SAMD10	19.089	-1.00480139955427	0.0213733537518501	0.308687473844484	0.913	1.864	ASO_G0272888_AD_07	AC013394.2	-2.629
chr7_6059025_6059324_-	p001@EIF2AK1	1379.536	-0.56959155907608	0.0213978930127792	0.308716920170175	91.253	132.035	ASO_G0272888_AD_07	AC013394.2	-3.589
chr15_91022426_91022725_-	p001@VPS33B	84.4	0.434715871220529	0.0214633092289087	0.309497986626634	10.498	7.477	ASO_G0272888_AD_07	AC013394.2	1.909
chr15_84981944_84982180_+	p007@PDE8A	18.53	-0.813900071761249	0.0215280395300973	0.309984951156363	0.991	1.803	ASO_G0272888_AD_07	AC013394.2	-1.743
chr9_129665499_129665696_+	p001@PRRX2	344.709	-0.806883040605851	0.0215247921039056	0.309984951156363	19.518	33.46	ASO_G0272888_AD_07	AC013394.2	-2.195
chr16_28492049_28492223_-	p007@CLN3;p001@CLN3	174.517	0.365177304541193	0.0215844894608012	0.310104699106726	20.682	15.6	ASO_G0272888_AD_07	AC013394.2	1.73
chr19_5904722_5905021_+	p001@VMAC;p001@AC104532.2	71.996	-0.618754026336986	0.0216547355991661	0.310463740635693	4.615	6.925	ASO_G0272888_AD_07	AC013394.2	-2.003
chr7_98252210_98252509_+	p001@BRI3	53.884	-0.619743836065301	0.0216520396637653	0.310463740635693	3.395	5.194	ASO_G0272888_AD_07	AC013394.2	-1.968
chr7_17298472_17298637_+	p016@AHR	267.99	-0.313026921212073	0.0217130890946441	0.310813186148215	20.864	25.324	ASO_G0272888_AD_07	AC013394.2	-1.815
chr17_63150970_63151269_+	p013@TANC2	20.47	0.901906589524034	0.0217670311332426	0.311381338972115	3.388	1.708	ASO_G0272888_AD_07	AC013394.2	2.001
chr19_633387_633686_-	p003@POLRMT	165.634	-0.430570104586612	0.0218003039437067	0.311381338972115	11.838	15.751	ASO_G0272888_AD_07	AC013394.2	-2.878
chr20_44311052_44311351_-	p002@FITM2	382.005	0.347285588335034	0.021793857052233	0.311381338972115	44.757	34.181	ASO_G0272888_AD_07	AC013394.2	1.867
chr7_45000224_45000394_+	p004@CCM2	449.113	-0.973927482212325	0.021776579512072	0.311381338972115	22.841	43.829	ASO_G0272888_AD_07	AC013394.2	-2.494
chr11_102452732_102452890_-	p003@TMEM123	2299.282	-0.514506041961559	0.021874033464502	0.311680110192261	157.597	219.299	ASO_G0272888_AD_07	AC013394.2	-2.633
chr19_10568634_10568881_-	p003@CDKN2D	107.921	-0.879635345982618	0.0218758752315985	0.311680110192261	5.784	10.52	ASO_G0272888_AD_07	AC013394.2	-2.276
chr15_32718712_32719011_-	p002@RP11-758N13.1	17.815	0.669445688015643	0.0220785247266109	0.311815129708148	2.522	1.536	ASO_G0272888_AD_07	AC013394.2	2.039
chr16_14974876_14975050_+	p002@PDXDC1	79.48	-0.585770902971593	0.0219421009594798	0.311815129708148	5.13	7.606	ASO_G0272888_AD_07	AC013394.2	-2.512
chr19_37078343_37078582_+	p008@ZNF420	57.786	0.499016571634301	0.0219594055590457	0.311815129708148	7.476	5.088	ASO_G0272888_AD_07	AC013394.2	2.394
chr19_49527853_49528152_+	p002@RCN3	2424.669	-0.30360972971873	0.0220642771365836	0.311815129708148	190.042	228.304	ASO_G0272888_AD_07	AC013394.2	-2.108
chr20_17682229_17682391_-	p003@RRBP1	2135.309	-0.444631627711861	0.0219386014689868	0.311815129708148	152.986	203.128	ASO_G0272888_AD_07	AC013394.2	-2.026
chr3_196942473_196942649_+	p001@NCBP2-AS2	26.055	-0.728619172605401	0.0219586839863587	0.311815129708148	1.521	2.526	ASO_G0272888_AD_07	AC013394.2	-2.183
chr6_119349759_119350058_+	p001@CATG00000085494.1	11.099	-1.26339443445864	0.0219803529603134	0.311815129708148	0.427	1.105	ASO_G0272888_AD_07	AC013394.2	-2.049
chr1_39408844_39409033_+	p001@CATG00000116221.1	239.073	-0.819049355487308	0.0221564043764098	0.312409124615123	13.425	23.175	ASO_G0272888_AD_07	AC013394.2	-2.287
chr1_65420402_65420626_+	p008@LEPROT	94.748	-0.64555734739409	0.0221661224308751	0.312409124615123	5.852	9.141	ASO_G0272888_AD_07	AC013394.2	-2.45
chr8_22089172_22089341_+	p003@FAM160B2	178.177	-0.379844828612	0.0221440990911729	0.312409124615123	13.184	16.903	ASO_G0272888_AD_07	AC013394.2	-1.827
chr17_41836079_41836378_-	p001@NT5C3B	555.304	-0.482863186529087	0.0222054365230031	0.312642064457531	38.712	53.001	ASO_G0272888_AD_07	AC013394.2	-2.662
chr18_500551_500850_-	p002@COLEC12	361.503	-1.29865513918212	0.0222948301862145	0.312850434672473	14.869	35.712	ASO_G0272888_AD_07	AC013394.2	-1.866
chr19_38930613_38930912_-	p004@SARS2;p004@CTC-360G5.8	202.485	0.338081219161502	0.0222602308867555	0.312850434672473	23.636	18.15	ASO_G0272888_AD_07	AC013394.2	1.887
chr1_42817344_42817544_-	p001@CCDC23	139.087	-0.808516696266347	0.0222602790219688	0.312850434672473	7.814	13.458	ASO_G0272888_AD_07	AC013394.2	-2.773
chr8_22599612_22599771_+	p002@CCAR2;p004@C8orf58	57.145	-0.549770890943349	0.022289839744992	0.312850434672473	3.755	5.483	ASO_G0272888_AD_07	AC013394.2	-2.186
chr17_81666593_81666892_+	p002@CCDC137	666.67	-0.626329803160264	0.0223726477792576	0.31322848352582	42.457	63.881	ASO_G0272888_AD_07	AC013394.2	-2.866
chr20_36154727_36154889_+	p014@EPB41L1	32.322	-0.66637658527993	0.0223689525369625	0.31322848352582	2.006	3.118	ASO_G0272888_AD_07	AC013394.2	-1.825
chr3_9649355_9649654_+	p001@MTMR14	336.896	-0.427321658327933	0.0224021320196825	0.313481338476343	24.243	32.046	ASO_G0272888_AD_07	AC013394.2	-2.118
chr10_97445842_97446141_-	p001@EXOSC1	648.059	0.287357795992445	0.0224534798190609	0.314034530905414	73.117	58.273	ASO_G0272888_AD_07	AC013394.2	1.89
chr12_6383927_6384122_+	p007@LTBR	52.345	-0.517332020934651	0.0224874404441944	0.314034530905414	3.556	5.014	ASO_G0272888_AD_07	AC013394.2	-2.125
chr12_120495931_120496097_+	p006@DYNLL1	304.929	-0.294586325600454	0.0225099894303896	0.31418953202407	24.063	28.693	ASO_G0272888_AD_07	AC013394.2	-1.86
chr16_69339414_69339713_-	p001@COG8	448.452	-0.394004304458827	0.0225428996824677	0.314242234318733	33.041	42.556	ASO_G0272888_AD_07	AC013394.2	-2.962
chr19_1592209_1592508_-	p003@MBD3	27.657	-0.712974079213359	0.0225696454554345	0.314242234318733	1.608	2.683	ASO_G0272888_AD_07	AC013394.2	-2.388
chr3_19946994_19947158_+	p002@RAB5A	191.295	-0.439486621462417	0.0225627935228517	0.314242234318733	13.665	18.179	ASO_G0272888_AD_07	AC013394.2	-2.504
chr9_68356987_68357200_+	p005@PGM5	28.456	-0.747892609176408	0.0225425277026038	0.314242234318733	1.608	2.758	ASO_G0272888_AD_07	AC013394.2	-2.028
chr4_39044854_39045028_+	p004@KLHL5	208.794	-0.689479485585522	0.0225830282159018	0.31424993776499	12.71	20.115	ASO_G0272888_AD_07	AC013394.2	-2.657
chr18_2906059_2906224_+	p015@EMILIN2	71.326	-0.469957225786819	0.0227056403079047	0.314576787157034	5.043	6.808	ASO_G0272888_AD_07	AC013394.2	-1.985
chr5_178204518_178204682_+	p003@HNRNPAB	3401.854	-0.626163693404968	0.0227062085012947	0.314576787157034	217.166	326.76	ASO_G0272888_AD_07	AC013394.2	-1.934
chr15_58987681_58987844_+	p004@RNF111	224.403	-0.400878816986347	0.0227508362675212	0.314895337059467	16.37	21.337	ASO_G0272888_AD_07	AC013394.2	-2.384
chr17_39461358_39461657_+	p001@CDK12	262.585	-0.399433812598004	0.0227556376731505	0.314895337059467	19.242	24.94	ASO_G0272888_AD_07	AC013394.2	-2.542
chr13_37870400_37870574_-	p002@TRPC4	6.306	1.0041102611874	0.0228945174755339	0.315430174859191	1.084	0.522	ASO_G0272888_AD_07	AC013394.2	1.983
chr15_63048527_63048712_+	p009@TPM1	57.62	-0.565791587854823	0.0228977409102988	0.315430174859191	3.824	5.508	ASO_G0272888_AD_07	AC013394.2	-1.893
chr2_27032854_27033153_+	p001@TMEM214	1056.163	-0.639559296547794	0.0228811084002814	0.315430174859191	66.787	101.362	ASO_G0272888_AD_07	AC013394.2	-3.356
chr2_42568370_42568581_+	p006@MTA3	22.806	-1.09992208583858	0.0228481619056469	0.315430174859191	1.044	2.235	ASO_G0272888_AD_07	AC013394.2	-2.345
chr8_30658083_30658382_-	p002@GTF2E2	193.88	-0.659884755861983	0.0228730511007232	0.315430174859191	12.016	18.651	ASO_G0272888_AD_07	AC013394.2	-3.186
chr19_49851171_49851331_+	p004@PTOV1	317.233	-0.46770184118478	0.0229126029751136	0.315476536999545	22.362	30.262	ASO_G0272888_AD_07	AC013394.2	-1.838
chr19_48868578_48868632_-	p003@PLEKHA4	436.854	-0.805861340286021	0.022947710012439	0.315643163133503	24.832	42.035	ASO_G0272888_AD_07	AC013394.2	-3.002
chr2_36696787_36696951_+	p003@VIT	12.536	0.928571093236201	0.0229424650520881	0.315643163133503	2.046	1.054	ASO_G0272888_AD_07	AC013394.2	1.666
chrX_154443991_154444155_+	p001@FAM50A	967.195	-0.462112121428804	0.0229611654829622	0.315670011031045	68.473	91.905	ASO_G0272888_AD_07	AC013394.2	-2.587
chr3_99876023_99876186_-	p007@FILIP1L	440.645	-0.35993172619031	0.0229731191410156	0.315676195467505	33.249	41.65	ASO_G0272888_AD_07	AC013394.2	-1.672
chr19_36605107_36605406_-	p002@ZNF529	31.272	0.533662116548051	0.0231422227946687	0.316116268789263	4.121	2.747	ASO_G0272888_AD_07	AC013394.2	1.742
chr19_58519409_58519678_-	p005@ZBTB45	35.317	-0.578478183561483	0.0231181861614799	0.316116268789263	2.264	3.39	ASO_G0272888_AD_07	AC013394.2	-1.965
chr19_7903727_7904026_+	p001@MAP2K7	365.625	-0.391345684596513	0.0230897801416151	0.316116268789263	26.979	34.638	ASO_G0272888_AD_07	AC013394.2	-2.211
chr22_30356741_30357040_-	p001@SF3A1	1378.641	-0.258099390967544	0.0231431818305861	0.316116268789263	111.028	129.467	ASO_G0272888_AD_07	AC013394.2	-1.944
chr3_75785399_75785563_-	p002@ZNF717	95.872	-0.385016099566285	0.0230223897088603	0.316116268789263	7.074	9.099	ASO_G0272888_AD_07	AC013394.2	-2.01
chr7_26196706_26197005_-	p011@HNRNPA2B1	145.217	-0.578817057316817	0.0230397696576174	0.316116268789263	9.554	13.923	ASO_G0272888_AD_07	AC013394.2	-2.26
chr1_23019318_23019617_+	p001@KDM1A	702.897	-0.579915064332075	0.0231770470569725	0.316418581238997	46.136	67.367	ASO_G0272888_AD_07	AC013394.2	-3.477
chr22_38700954_38701116_-	p005@JOSD1	88.152	-0.723165297144791	0.0232156178325759	0.316630103848764	5.201	8.532	ASO_G0272888_AD_07	AC013394.2	-2.493
chr12_89524640_89524939_-	p002@GALNT4	120.718	0.357615431401074	0.0232587015390393	0.316648272953164	14.204	10.794	ASO_G0272888_AD_07	AC013394.2	1.803
chr1_151282149_151282448_+	p002@ZNF687	223.68	-0.54051578857517	0.0232361522452985	0.316648272953164	14.964	21.386	ASO_G0272888_AD_07	AC013394.2	-2.501
chr22_46071585_46071831_+	p006@FLJ27365	127.261	-0.754870285148281	0.0232631069667133	0.316648272953164	7.436	12.38	ASO_G0272888_AD_07	AC013394.2	-2.218
chrX_118495581_118495757_+	p002@DOCK11	33.101	-0.888672121798908	0.0232569946546649	0.316648272953164	1.734	3.234	ASO_G0272888_AD_07	AC013394.2	-2.083
chr3_138348431_138348607_+	p003@MRAS	39.712	-0.977358844618662	0.0233124712392346	0.316924484884615	1.972	3.879	ASO_G0272888_AD_07	AC013394.2	-2.646
chr3_170357565_170357864_+	p006@SKIL	290.686	-0.387336747585594	0.0233107390388657	0.316924484884615	21.457	27.603	ASO_G0272888_AD_07	AC013394.2	-1.811
chr18_812092_812391_-	p009@YES1	688.822	-0.469804880190892	0.0233456063177665	0.317141971765262	48.492	65.515	ASO_G0272888_AD_07	AC013394.2	-2.82
chr16_67872919_67873218_+	p001@EDC4	702.423	-0.611229742750655	0.023409519958827	0.317695666266159	45.171	67.469	ASO_G0272888_AD_07	AC013394.2	-2.656
chr1_1615715_1616014_+	p002@MIB2	102.807	-0.639992713547907	0.0234224984447846	0.317714671192949	6.441	9.907	ASO_G0272888_AD_07	AC013394.2	-2.223
chr3_57227616_57227818_+	p002@APPL1	338.373	-0.645639409763046	0.0234459456651681	0.317759768601672	21.239	32.547	ASO_G0272888_AD_07	AC013394.2	-3.135
chr16_4315918_4316217_+	p002@GLIS2	249.115	-0.615186227039539	0.0234981506073688	0.318111865227828	15.958	23.855	ASO_G0272888_AD_07	AC013394.2	-2.713
chr12_25958927_25959226_-	p003@RASSF8-AS1	19.958	-0.866170683552669	0.0235376037914069	0.318175066817732	1.059	1.944	ASO_G0272888_AD_07	AC013394.2	-1.854
chr17_35587392_35587444_+	p006@AP2B1	113.198	-0.360657738299243	0.023669316905257	0.319182004217872	8.606	10.682	ASO_G0272888_AD_07	AC013394.2	-1.916
chr17_79074882_79075088_+	p002@ENGASE	134.811	-0.740100941347064	0.0236603620432643	0.319182004217872	7.936	13.043	ASO_G0272888_AD_07	AC013394.2	-3.06
chr2_99489850_99490099_-	p002@REV1	250.804	-0.821841244531081	0.0237514195627058	0.31933498491926	14.049	24.367	ASO_G0272888_AD_07	AC013394.2	-3.327
chr14_49768003_49768302_+	p004@KLHDC2	258.902	-0.587342042859034	0.0238003619056539	0.319836303160161	16.873	24.891	ASO_G0272888_AD_07	AC013394.2	-2.304
chr11_66545889_66546138_-	p002@ZDHHC24	233.374	-0.492871097825524	0.0238296375403175	0.319868405661861	16.121	22.314	ASO_G0272888_AD_07	AC013394.2	-2.762
chr2_127107119_127107225_-	p003@BIN1	39.212	-0.662935529865651	0.0238178951114701	0.319868405661861	2.404	3.775	ASO_G0272888_AD_07	AC013394.2	-1.679
chr3_183697656_183697946_+	p001@YEATS2	416.354	-0.420200752507939	0.0238377205487594	0.319868405661861	30.199	39.553	ASO_G0272888_AD_07	AC013394.2	-1.684
chr20_346555_346725_+	p001@NRSN2	60.7	-0.461726640324502	0.0238520423917672	0.319904152137089	4.217	5.795	ASO_G0272888_AD_07	AC013394.2	-2.019
chr12_30754649_30754875_-	p004@CAPRIN2	151.931	-0.495726845071892	0.0239077767662336	0.320227204677406	10.419	14.507	ASO_G0272888_AD_07	AC013394.2	-2.221
chr11_2138202_2138495_-	p008@IGF2	15.471	-0.972229200653757	0.0239608448178676	0.320426163959639	0.816	1.51	ASO_G0272888_AD_07	AC013394.2	-1.824
chr2_203238999_203239167_+	p003@CYP20A1	71.849	-0.492890607089344	0.0239570642962821	0.320426163959639	4.985	6.858	ASO_G0272888_AD_07	AC013394.2	-1.952
chr11_36510122_36510421_-	p003@TRAF6	192.959	0.31818973658821	0.0239746793422223	0.32045259416947	22.236	17.339	ASO_G0272888_AD_07	AC013394.2	1.815
chr19_35900390_35900689_-	p005@NFKBID	65.573	-0.733986550999819	0.0240040345830112	0.32068875997683	3.812	6.346	ASO_G0272888_AD_07	AC013394.2	-1.817
chr9_134136113_134136271_+	p004@WDR5	189.434	-0.581009927903761	0.024033703245115	0.320928881143163	12.356	18.129	ASO_G0272888_AD_07	AC013394.2	-2.131
chrX_71068383_71068579_-	p002@SNX12	342.123	0.3172545400633	0.0241072437187917	0.321441630168786	39.321	30.707	ASO_G0272888_AD_07	AC013394.2	2.347
chr1_26500812_26501111_-	p001@CATG00000052162.1	15.798	-0.919255068737448	0.0241362601814067	0.321672227118981	0.826	1.544	ASO_G0272888_AD_07	AC013394.2	-1.809
chr22_20117650_20117894_+	p005@RANBP1	23.719	-0.754721411818558	0.0242031850690143	0.322251140940719	1.351	2.297	ASO_G0272888_AD_07	AC013394.2	-2.092
chr10_6580126_6580425_-	p002@PRKCQ	10.856	-1.15718983090075	0.024270644483004	0.322332711181545	0.501	1.067	ASO_G0272888_AD_07	AC013394.2	-2.066
chr17_78359927_78360186_-	p004@SOCS3	358.644	-0.534020475855706	0.0242416329733094	0.322332711181545	24.204	34.4	ASO_G0272888_AD_07	AC013394.2	-2.509
chr19_39480699_39480998_+	p001@TIMM50	512.703	-0.376105204657281	0.0242702158653604	0.322332711181545	38.191	48.515	ASO_G0272888_AD_07	AC013394.2	-2.567
chr2_27217219_27217397_+	p001@CAD	327.485	-0.336503278755754	0.0243092396168364	0.322332711181545	25.158	30.884	ASO_G0272888_AD_07	AC013394.2	-1.931
chr7_44106477_44106731_+	p007@AEBP1	36.837	-0.87223119149165	0.0242883910654061	0.322332711181545	1.997	3.598	ASO_G0272888_AD_07	AC013394.2	-2.072
chr7_43926286_43926585_+	p001@UBE2D4	289.965	-0.737542972888304	0.0243284975761341	0.322355529689376	17.138	27.986	ASO_G0272888_AD_07	AC013394.2	-2.841
chr22_32475154_32475453_+	p005@FBXO7	117.545	-0.353639269023832	0.0244454676496681	0.323281001337129	8.867	11.113	ASO_G0272888_AD_07	AC013394.2	-1.915
chr7_1570113_1570291_+	p003@PSMG3-AS1	43.26	0.442653661858391	0.024429008640681	0.323281001337129	5.375	3.838	ASO_G0272888_AD_07	AC013394.2	1.839
chr1_214281110_214281375_+	p005@SMYD2	242.411	-0.433278623522148	0.0244780801186672	0.323478932827328	17.381	23.094	ASO_G0272888_AD_07	AC013394.2	-1.772
chr17_81902056_81902355_+	p002@NPB	32.688	-0.870858806039462	0.0245405878837384	0.32391451280311	1.739	3.172	ASO_G0272888_AD_07	AC013394.2	-2.484
chr12_53626232_53626531_-	p001@ATF7	363.856	0.220481631923179	0.0245652421646007	0.323976918775257	39.551	32.949	ASO_G0272888_AD_07	AC013394.2	1.721
chr19_12957073_12957372_-	p002@GADD45GIP1	2067.869	-0.478903036839795	0.0245807348453076	0.323976918775257	144.954	197.108	ASO_G0272888_AD_07	AC013394.2	-2.691
chr5_178204339_178204495_+	p001@HNRNPAB	40.666	-0.596457349764859	0.0246702415255038	0.324377622281433	2.634	3.895	ASO_G0272888_AD_07	AC013394.2	-2.42
chr5_55994804_55995103_-	p003@IL6ST	5253.959	-0.614121728853598	0.024687934737222	0.324454797473232	338.091	504.289	ASO_G0272888_AD_07	AC013394.2	-3.015
chr11_72223796_72224043_+	p004@INPPL1	311.308	-0.493228631960277	0.0247714889820991	0.325085810214147	21.523	29.725	ASO_G0272888_AD_07	AC013394.2	-2.55
chr7_73521880_73522161_-	p005@BAZ1B	178.269	-0.442259437008013	0.0247628671845072	0.325085810214147	12.654	16.984	ASO_G0272888_AD_07	AC013394.2	-2.423
chr12_96194428_96194538_+	p003@ELK3	245.651	0.428092465262927	0.0248435039161682	0.325642933416922	30.095	21.803	ASO_G0272888_AD_07	AC013394.2	1.812
chr3_52705765_52705903_-	p003@GLT8D1	282.807	-0.650330333423015	0.0249754996196112	0.326432567405797	17.678	27.23	ASO_G0272888_AD_07	AC013394.2	-2.613
chrX_154490479_154490642_-	p002@SLC10A3	402.343	-0.584570548299539	0.0249312547875274	0.326432567405797	26.297	38.529	ASO_G0272888_AD_07	AC013394.2	-2.725
chr11_65919389_65919462_+	p014@DRAP1	2592.158	-0.560095665306445	0.0250046195354009	0.326498684116489	172.591	247.636	ASO_G0272888_AD_07	AC013394.2	-3.106
chr16_720928_721227_-	p001@CATG00000028405.1	10.525	-1.1043032350167	0.0250876064045905	0.327044659072859	0.515	1.033	ASO_G0272888_AD_07	AC013394.2	-2.358
chr8_144358322_144358621_-	p003@FBXL6;p001@TMEM249	170.362	-0.547516415416748	0.0251788070070642	0.327962959415332	11.336	16.344	ASO_G0272888_AD_07	AC013394.2	-2.593
chr15_89334664_89334963_-	p001@POLG	476.891	-0.636881502543529	0.0252148807923479	0.327997370814495	30.133	45.924	ASO_G0272888_AD_07	AC013394.2	-3.37
chr1_203627787_203627987_+	p004@ATP2B4	19.308	0.670239555413686	0.0251981861578572	0.327997370814495	2.805	1.658	ASO_G0272888_AD_07	AC013394.2	1.85
chr21_45074430_45074729_+	p002@ADARB1	99.477	-1.09475420682993	0.0252204530599681	0.327997370814495	4.637	9.754	ASO_G0272888_AD_07	AC013394.2	-2.481
chr3_97972266_97972565_-	p001@MINA	268.133	-0.299972711591891	0.0252465629609061	0.328052039550822	21.12	25.274	ASO_G0272888_AD_07	AC013394.2	-2.145
chr1_27234609_27234689_+	p003@WDTC1	106.268	-0.698137664952507	0.0252939270247001	0.328217128237377	6.407	10.258	ASO_G0272888_AD_07	AC013394.2	-2.515
chr11_65575718_65576017_-	p001@CATG00000005866.1	15.557	0.663794694679904	0.0253494160257179	0.328283846015094	2.235	1.348	ASO_G0272888_AD_07	AC013394.2	1.735
chr13_76991934_76992123_+	p006@CLN5	346.444	-0.537641386923346	0.0253376376266962	0.328283846015094	23.278	33.127	ASO_G0272888_AD_07	AC013394.2	-2.856
chr21_31732051_31732267_-	p003@SCAF4	383.495	-0.497931902768824	0.0253501501295866	0.328283846015094	26.431	36.657	ASO_G0272888_AD_07	AC013394.2	-2.819
chr12_112013335_112013576_+	p003@ERP29	1750.259	-0.290434367971572	0.0254166119782066	0.32898926853489	138.465	164.756	ASO_G0272888_AD_07	AC013394.2	-2.189
chr14_85533050_85533274_+	p003@FLRT2	99.213	-0.585750205835401	0.0254340838652564	0.329060205255305	6.451	9.551	ASO_G0272888_AD_07	AC013394.2	-1.857
chr9_5832894_5833193_-	p005@ERMP1	100.731	-0.633598540343206	0.0254496156412195	0.329105986244442	6.304	9.678	ASO_G0272888_AD_07	AC013394.2	-2.041
chrX_153334005_153334304_+	p001@ZNF275	169.615	-0.313644315095373	0.0255266607607828	0.329946819565068	13.098	16.025	ASO_G0272888_AD_07	AC013394.2	-1.9
chr22_21642170_21642469_+	p002@SDF2L1	793.465	-0.635567832378116	0.0255975178087735	0.330395807239206	50.24	76.337	ASO_G0272888_AD_07	AC013394.2	-2.231
chr10_72691993_72692292_+	p001@MCU	410.567	-0.532433580140217	0.0256186554439599	0.330513175382089	27.718	39.324	ASO_G0272888_AD_07	AC013394.2	-1.746
chr3_9769797_9770096_-	p002@CAMK1	338.199	-0.651184878759118	0.0256445739518858	0.330652746832528	21.156	32.503	ASO_G0272888_AD_07	AC013394.2	-3.504
chr13_114281451_114281750_+	p002@UPF3A	304.934	-0.472114887437493	0.0258646471187864	0.33077846220505	21.317	29.056	ASO_G0272888_AD_07	AC013394.2	-2.114
chr14_31207737_31207942_-	p003@HECTD1	141.84	-0.500982200553287	0.0259472249944676	0.33077846220505	9.7	13.571	ASO_G0272888_AD_07	AC013394.2	-2.361
chr15_101724306_101724605_-	p001@TARSL2	137.609	-0.801718565164789	0.0258582993314629	0.33077846220505	7.78	13.35	ASO_G0272888_AD_07	AC013394.2	-3.3
chr17_63476911_63477210_+	p001@ACE	160.714	-0.668155841573932	0.0258968710038325	0.33077846220505	9.897	15.506	ASO_G0272888_AD_07	AC013394.2	-1.929
chr19_3572854_3573093_+	p003@HMG20B	1090.222	-0.56354614205871	0.0258867268796129	0.33077846220505	72.37	104.379	ASO_G0272888_AD_07	AC013394.2	-3.118
chr1_154220972_154221133_+	p006@UBAP2L	58.425	-0.558230721937887	0.025950229480663	0.33077846220505	3.769	5.616	ASO_G0272888_AD_07	AC013394.2	-1.984
chr20_346764_346931_+	p003@NRSN2	71.899	-0.480029571421864	0.0259220367958959	0.33077846220505	4.97	6.858	ASO_G0272888_AD_07	AC013394.2	-1.662
chr6_85643717_85643971_-	p002@SYNCRIP	196.065	-0.557954918321365	0.0258511032930425	0.33077846220505	12.963	18.768	ASO_G0272888_AD_07	AC013394.2	-2.608
chr7_92246124_92246246_+	p004@ANKIB1	52.926	-0.617699436835516	0.0259526266946348	0.33077846220505	3.317	5.094	ASO_G0272888_AD_07	AC013394.2	-1.699
chr3_134795110_134795409_+	p009@EPHB1	68.657	0.661989064903161	0.0259888535183377	0.330779280796245	9.655	5.923	ASO_G0272888_AD_07	AC013394.2	1.881
chr14_22819641_22819940_-	p009@SLC7A7	21.386	0.812900495660042	0.0260379939220331	0.331082146783805	3.359	1.821	ASO_G0272888_AD_07	AC013394.2	1.697
chr16_14833571_14833870_+	p001@NOMO1	851.798	-0.857644371989525	0.0260929430732097	0.331182447211817	46.785	82.782	ASO_G0272888_AD_07	AC013394.2	-3.217
chr17_44219077_44219275_-	p008@UBTF	16.947	-1.10663187016867	0.0260837989389148	0.331182447211817	0.772	1.666	ASO_G0272888_AD_07	AC013394.2	-2.975
chr17_18183718_18184017_+	p003@ALKBH5	645.043	-0.399623320165605	0.0262812569202683	0.331589540148527	47.474	61.152	ASO_G0272888_AD_07	AC013394.2	-2.311
chr17_1829752_1830051_-	p002@SMYD4;p001@AC130689.1	132.571	-0.496761188131304	0.0262058663451696	0.331589540148527	9.064	12.681	ASO_G0272888_AD_07	AC013394.2	-2.29
chr3_48847654_48847953_-	p001@PRKAR2A	511.317	-0.428667383552283	0.0262625938547348	0.331589540148527	36.858	48.599	ASO_G0272888_AD_07	AC013394.2	-1.868
chr4_25233883_25234182_+	p008@PI4K2B	776.162	-0.537536610556095	0.0261685334109648	0.331589540148527	52.384	74.029	ASO_G0272888_AD_07	AC013394.2	-1.967
chr5_42992674_42992973_-	p020@CTD-2201E18.3	13.65	-0.966424073293593	0.0261826101820059	0.331589540148527	0.68	1.337	ASO_G0272888_AD_07	AC013394.2	-2.012
chrX_102712740_102713039_+	p003@GPRASP2;p004@BHLHB9;p002@LINC00630	39.201	-0.787213067223533	0.0262000241938766	0.331589540148527	2.19	3.812	ASO_G0272888_AD_07	AC013394.2	-2.663
chr2_74507243_74507534_-	p007@PCGF1	177.073	-0.314832843186023	0.0263727686317534	0.332275089083538	13.765	16.697	ASO_G0272888_AD_07	AC013394.2	-1.869
chr19_47484244_47484417_-	p001@KPTN	29.643	-0.7220645584381	0.0264894237155566	0.333300200845737	1.779	2.85	ASO_G0272888_AD_07	AC013394.2	-2.009
chr2_181891779_181891817_+	p004@SSFA2	22.568	-0.757602629058963	0.0264977764369073	0.333300200845737	1.282	2.187	ASO_G0272888_AD_07	AC013394.2	-2.215
chr19_43527048_43527227_-	p003@ETHE1	720.396	0.320082661212254	0.0265341740312296	0.333399294877364	82.905	64.58	ASO_G0272888_AD_07	AC013394.2	1.703
chr11_66316894_66317193_-	p001@CD248	2230.983	-0.533162359165734	0.0266268890636458	0.333498481621679	151.135	213.821	ASO_G0272888_AD_07	AC013394.2	-2.129
chr17_44324673_44324972_-	p003@SLC25A39	1023.86	-0.366108902620338	0.0266065144187963	0.333498481621679	77.044	96.803	ASO_G0272888_AD_07	AC013394.2	-2.261
chr3_11137088_11137387_+	p001@HRH1	14.12	0.828403415733325	0.0266449860869156	0.333498481621679	2.245	1.194	ASO_G0272888_AD_07	AC013394.2	2.068
chr3_146161097_146161258_-	p009@PLOD2	536.471	-0.921736444734728	0.0266500999708984	0.333498481621679	28.263	52.089	ASO_G0272888_AD_07	AC013394.2	-2.62
chr3_161105064_161105183_-	p002@B3GALNT1	43.777	-0.580385323533416	0.0266387840602676	0.333498481621679	2.818	4.205	ASO_G0272888_AD_07	AC013394.2	-1.984
chr3_50321009_50321308_-	p005@HYAL2	20.358	-0.792453084859697	0.0265906518041235	0.333498481621679	1.127	1.973	ASO_G0272888_AD_07	AC013394.2	-2.247
chr5_68288473_68288567_+	p025@PIK3R1	10.568	-1.10197941721162	0.0266521690243191	0.333498481621679	0.457	1.039	ASO_G0272888_AD_07	AC013394.2	-2.283
chr8_104589138_104589407_-	p002@LRP12	29.234	-0.693065899158675	0.0266312248717958	0.333498481621679	1.7	2.826	ASO_G0272888_AD_07	AC013394.2	-1.862
chr19_11538703_11539002_+	p001@CNN1	343.624	0.379837642443481	0.0266948765227125	0.333880632023589	41.038	30.626	ASO_G0272888_AD_07	AC013394.2	1.792
chr14_31207376_31207602_-	p005@HECTD1	108.296	-0.36917739823984	0.0267333218654445	0.334056960523526	8.036	10.275	ASO_G0272888_AD_07	AC013394.2	-1.794
chr6_153002539_153002838_-	p001@MTRF1L	942.828	-0.495215917906451	0.0267323824349394	0.334056960523526	65.316	89.722	ASO_G0272888_AD_07	AC013394.2	-3.524
chr11_62545728_62545808_-	p010@AHNAK	17.155	-0.855470164022666	0.0268931185837395	0.33454481575954	0.918	1.664	ASO_G0272888_AD_07	AC013394.2	-2.225
chr12_12611729_12612028_+	p001@CREBL2	427.914	-0.285851297813641	0.0268166235785342	0.33454481575954	33.711	40.292	ASO_G0272888_AD_07	AC013394.2	-2.052
chr4_88284411_88284632_-	p003@PPM1K	72.564	0.401078591569225	0.0268543603432514	0.33454481575954	8.791	6.467	ASO_G0272888_AD_07	AC013394.2	1.657
chr17_7238097_7238281_-	p007@PHF23	38.834	-0.564919596799547	0.027012993742354	0.335869307333002	2.541	3.719	ASO_G0272888_AD_07	AC013394.2	-1.943
chr18_9334623_9334803_+	p002@TWSG1	927.148	-0.518472383412699	0.0270493918363722	0.336085901094243	63.308	88.494	ASO_G0272888_AD_07	AC013394.2	-2.44
chr15_34209885_34210065_-	p002@KATNBL1	114.549	0.353768927262063	0.0270992084865217	0.336331696100698	13.519	10.266	ASO_G0272888_AD_07	AC013394.2	1.724
chr4_182144294_182144592_-	p003@AC108142.1	12.553	-0.990864114494511	0.0271297791658377	0.336558892445639	0.602	1.225	ASO_G0272888_AD_07	AC013394.2	-2.269
chr13_110561572_110561871_-	p001@RAB20	43.098	-0.540102171343863	0.0271832411395128	0.336613411601702	2.871	4.127	ASO_G0272888_AD_07	AC013394.2	-1.789
chr16_397225_397381_+	p007@NME4	474.188	-0.390119859192463	0.0271816236358465	0.336613411601702	35.081	44.895	ASO_G0272888_AD_07	AC013394.2	-2.18
chr4_77157067_77157210_+	p002@CCNG2	56.198	-0.710469806200435	0.0271469488905202	0.336613411601702	3.337	5.426	ASO_G0272888_AD_07	AC013394.2	-2.279
chr14_57268740_57269039_-	p003@EXOC5	1121.72	-0.295420081813305	0.0272250903663789	0.336827639650047	88.224	105.519	ASO_G0272888_AD_07	AC013394.2	-1.785
chr20_64063056_64063355_+	p008@TCEA2	148.771	-0.756659914879507	0.0272477757443241	0.33695638314556	8.649	14.407	ASO_G0272888_AD_07	AC013394.2	-2.821
chr14_104985642_104985941_+	p001@C14orf79	42.82	-0.653131912632561	0.0273345779404515	0.33711810756847	2.692	4.127	ASO_G0272888_AD_07	AC013394.2	-2.304
chr17_60135494_60135793_-	p005@CTD-2319I12.4	53.556	0.462842631961105	0.0272914490271186	0.33711810756847	6.769	4.724	ASO_G0272888_AD_07	AC013394.2	1.95
chr17_81552203_81552370_-	p004@C17orf70	127.141	-0.356329905684712	0.0273076867809335	0.33711810756847	9.581	12.028	ASO_G0272888_AD_07	AC013394.2	-1.739
chr1_220786806_220787062_+	p004@MARC1	11.582	0.858357030297494	0.0273782516965557	0.33711810756847	1.852	0.981	ASO_G0272888_AD_07	AC013394.2	1.657
chr6_154510387_154510597_-	p003@CNKSR3	94.447	-0.755764948584987	0.0273837054688284	0.33711810756847	5.473	9.167	ASO_G0272888_AD_07	AC013394.2	-2.517
chr8_144517338_144517637_-	p003@RECQL4	47.998	-0.734974452695584	0.0273716183866608	0.33711810756847	2.822	4.628	ASO_G0272888_AD_07	AC013394.2	-1.757
chr11_67508492_67508791_-	p001@CDK2AP2	130.955	-0.383772353725925	0.0274110358923801	0.337303244808431	9.56	12.435	ASO_G0272888_AD_07	AC013394.2	-1.654
chr1_110034474_110034773_+	p002@STRIP1	637.35	-0.534841737413228	0.027459425491114	0.33744473573742	43.022	60.978	ASO_G0272888_AD_07	AC013394.2	-2.484
chr2_202375967_202376266_-	p004@RP11-686O6.2	16.619	0.743493983025137	0.0274408688876093	0.33744473573742	2.464	1.428	ASO_G0272888_AD_07	AC013394.2	1.958
chr2_131492248_131492544_-	p004@MZT2A	677.923	-0.581663414860404	0.0274946838354293	0.337726776691144	44.469	64.981	ASO_G0272888_AD_07	AC013394.2	-2.766
chr3_187291714_187292013_+	p003@CATG00000063194.1	19.579	0.625087400597489	0.0275729124645413	0.338082346264289	2.785	1.698	ASO_G0272888_AD_07	AC013394.2	1.751
chr6_125301801_125302100_-	p005@HDDC2	403.526	-0.250629780496731	0.0275706549708775	0.338082346264289	32.604	37.86	ASO_G0272888_AD_07	AC013394.2	-1.904
chr12_68610749_68611048_+	p002@RAP1B	2248.59	-0.349150345293126	0.0276527204538947	0.338502070927524	171.081	212.672	ASO_G0272888_AD_07	AC013394.2	-2.047
chr14_50532586_50532750_-	p003@MAP4K5	137.295	-0.70093404096044	0.0276502402480278	0.338502070927524	8.281	13.256	ASO_G0272888_AD_07	AC013394.2	-1.859
chr16_16232378_16232677_+	p001@NOMO3	849.302	-0.832227379466122	0.0276934932849493	0.338502070927524	47.422	82.405	ASO_G0272888_AD_07	AC013394.2	-3.15
chr17_79778001_79778300_+	p002@CBX2	30.824	-0.820502006071227	0.0276667416911172	0.338502070927524	1.671	2.997	ASO_G0272888_AD_07	AC013394.2	-1.664
chr11_8081260_8081457_+	p007@TUB	24.146	-0.912955948605386	0.0277482029927154	0.338729208382378	1.307	2.341	ASO_G0272888_AD_07	AC013394.2	-2.263
chr1_37793969_37794238_+	p002@MANEAL	10.421	-1.39738552655545	0.0277491075559778	0.338729208382378	0.408	1.034	ASO_G0272888_AD_07	AC013394.2	-3.629
chr4_105146788_105147035_+	p006@TET2	63.095	0.452869197261562	0.0277978799566462	0.339092465041116	7.838	5.592	ASO_G0272888_AD_07	AC013394.2	1.957
chr13_30465204_30465389_-	p008@HMGB1	20.814	-1.27835718649093	0.0279187924458674	0.339291223873804	0.83	2.058	ASO_G0272888_AD_07	AC013394.2	-2.819
chr7_55887306_55887605_+	p001@ZNF713;p001@MRPS17	19.732	-0.759045460416414	0.0279053027962121	0.339291223873804	1.112	1.914	ASO_G0272888_AD_07	AC013394.2	-1.734
chr9_63812757_63813056_+	p002@RNA5SP284	13.604	-1.05974921055841	0.0279128888321968	0.339291223873804	0.627	1.338	ASO_G0272888_AD_07	AC013394.2	-2.663
chr20_31514292_31514591_+	p001@HM13	2706.076	0.257366852437436	0.0279506717987716	0.339528280137269	299.943	243.855	ASO_G0272888_AD_07	AC013394.2	1.669
chr19_10231181_10231480_-	p001@DNMT1;p003@S1PR2	504.095	-0.445471599541199	0.0280080798429082	0.339821095979862	36.009	48.028	ASO_G0272888_AD_07	AC013394.2	-2.09
chr5_150485801_150485857_+	p003@NDST1	235.711	-0.447416945600646	0.027994755148957	0.339821095979862	16.703	22.451	ASO_G0272888_AD_07	AC013394.2	-1.905
chr10_58512968_58513211_+	p004@BICC1	429.134	-0.689348709083268	0.0280404598862587	0.339887839364172	26.235	41.364	ASO_G0272888_AD_07	AC013394.2	-1.945
chr22_39152620_39152810_-	p001@CBX7	11.354	-1.11980187312393	0.0280540214478962	0.339887839364172	0.51	1.115	ASO_G0272888_AD_07	AC013394.2	-2.245
chr1_27490106_27490307_-	p002@WASF2	1410.196	-0.459600742955753	0.028083238926411	0.340084801138413	100.025	134.367	ASO_G0272888_AD_07	AC013394.2	-1.766
chr17_42676844_42677143_-	p003@PLEKHH3	219.168	-0.357213934475163	0.0281515901517303	0.34061189830407	16.493	20.749	ASO_G0272888_AD_07	AC013394.2	-1.79
chr3_172039634_172039797_+	p002@FNDC3B	179.278	-0.668879798328257	0.0281406061589372	0.34061189830407	11.038	17.323	ASO_G0272888_AD_07	AC013394.2	-1.829
chr16_2019639_2019938_+	p003@NPW	24.52	-0.744763202635932	0.0282761894074409	0.341366877927667	1.399	2.382	ASO_G0272888_AD_07	AC013394.2	-1.838
chr19_55640907_55641206_+	p002@ZNF581;p001@CCDC106;p002@ZNF580	744.234	-0.438085284683193	0.0282324164212611	0.341366877927667	53.478	70.647	ASO_G0272888_AD_07	AC013394.2	-1.959
chr1_16440592_16440891_+	p001@NECAP2	863.939	0.25597551387869	0.028251588991657	0.341366877927667	95.648	77.964	ASO_G0272888_AD_07	AC013394.2	1.808
chr1_27234690_27234876_+	p004@WDTC1	97.617	-0.943935776754658	0.0282643856396911	0.341366877927667	5.012	9.515	ASO_G0272888_AD_07	AC013394.2	-3.468
chr3_146161370_146161555_-	p007@PLOD2	33.94	-0.634634962530147	0.0282642096384795	0.341366877927667	2.108	3.273	ASO_G0272888_AD_07	AC013394.2	-2.091
chr20_25195578_25195864_+	p001@ENTPD6	641.455	-0.511366113770135	0.0286110993561783	0.342845929009995	43.949	61.269	ASO_G0272888_AD_07	AC013394.2	-2.388
chr9_79572461_79572648_+	p004@TLE4	13.588	-1.09255156288864	0.0285787967128152	0.342845929009995	0.646	1.328	ASO_G0272888_AD_07	AC013394.2	-3.106
chr4_105146590_105146787_+	p005@TET2	68.834	-0.60589119448424	0.0286542156504717	0.343212715698207	4.371	6.62	ASO_G0272888_AD_07	AC013394.2	-2.037
chr17_41966618_41966781_+	p001@CNP	268.143	-0.367270074841558	0.0287815237633791	0.343537970243969	20.039	25.39	ASO_G0272888_AD_07	AC013394.2	-2.231
chr20_833743_833834_+	p002@FAM110A	33.504	-0.61566450687686	0.0287345230330549	0.343537970243969	2.088	3.225	ASO_G0272888_AD_07	AC013394.2	-1.958
chr8_58411218_58411517_+	p001@UBXN2B	188.206	-0.328304880140815	0.0287558112516377	0.343537970243969	14.498	17.742	ASO_G0272888_AD_07	AC013394.2	-1.748
chr9_136410508_136410807_+	p003@PMPCA	754.861	-0.265133784872084	0.0287213817829596	0.343537970243969	60.743	70.854	ASO_G0272888_AD_07	AC013394.2	-1.84
chrX_53684196_53684273_-	p007@HUWE1	14.67	-0.927926554781288	0.0287360140793185	0.343537970243969	0.792	1.426	ASO_G0272888_AD_07	AC013394.2	-1.841
chr1_205813097_205813179_-	p003@SLC41A1	93.379	-0.553280370154634	0.0288078620249565	0.343553473197233	6.114	8.946	ASO_G0272888_AD_07	AC013394.2	-2.409
chr10_93893847_93894146_+	p001@SLC35G1	97.664	-0.613232043273869	0.0289311187050834	0.344164320973004	6.168	9.387	ASO_G0272888_AD_07	AC013394.2	-3.03
chr11_73309101_73309400_-	p002@RP11-800A3.7	20.05	-0.83987475190837	0.0289594190126696	0.344164320973004	1.068	1.961	ASO_G0272888_AD_07	AC013394.2	-2.097
chr21_34889600_34889899_-	p023@RUNX1	120.291	-0.472409699276881	0.0289530618011613	0.344164320973004	8.389	11.497	ASO_G0272888_AD_07	AC013394.2	-1.884
chr10_26438585_26438884_+	p005@APBB1IP	17.668	0.620220756197348	0.0290549799526577	0.344528797325343	2.493	1.528	ASO_G0272888_AD_07	AC013394.2	1.682
chr15_28315503_28315802_+	p001@RPL41P2	16.935	-1.20150358914035	0.029077698572715	0.344528797325343	0.734	1.679	ASO_G0272888_AD_07	AC013394.2	-2.697
chr15_89912802_89913101_-	p002@C15orf38;p002@C15orf38-AP3S2	375.555	-0.44244276670034	0.0290556136602594	0.344528797325343	26.876	35.712	ASO_G0272888_AD_07	AC013394.2	-1.757
chr16_28211916_28212113_-	p001@XPO6	269.252	-0.636596556115291	0.0291410195438465	0.344528797325343	16.974	25.936	ASO_G0272888_AD_07	AC013394.2	-2.054
chr17_28645006_28645305_-	p004@KIAA0100	574.322	-0.633657094451419	0.0291658611634697	0.344528797325343	36.393	55.301	ASO_G0272888_AD_07	AC013394.2	-2.76
chr2_207625313_207625512_-	p006@METTL21A	23.076	-0.780557490332177	0.0290728805371148	0.344528797325343	1.268	2.244	ASO_G0272888_AD_07	AC013394.2	-2.149
chr3_63911962_63912261_+	p011@ATXN7	34.15	-0.989977780417725	0.0291178748049246	0.344528797325343	1.666	3.346	ASO_G0272888_AD_07	AC013394.2	-2.921
chr9_97633436_97633532_+	p003@NCBP1	26.538	-0.658384265909846	0.0291562132202811	0.344528797325343	1.613	2.559	ASO_G0272888_AD_07	AC013394.2	-2.086
chr1_205631904_205632121_-	p005@ELK4	96.677	-0.947111366847247	0.0292128428308513	0.344768291360839	4.979	9.413	ASO_G0272888_AD_07	AC013394.2	-2.727
chr19_16829248_16829547_+	p001@SIN3B	853.256	-0.76843647912589	0.0294170250444235	0.345120890107967	49.648	82.521	ASO_G0272888_AD_07	AC013394.2	-3.058
chr19_34734044_34734220_+	p001@ZNF181	29.014	-0.610865026314834	0.0293727273192678	0.345120890107967	1.886	2.784	ASO_G0272888_AD_07	AC013394.2	-2.204
chr1_115976426_115976682_+	p002@SLC22A15	57.682	-0.671605467534935	0.0293059930605816	0.345120890107967	3.551	5.585	ASO_G0272888_AD_07	AC013394.2	-2.198
chr1_193121884_193122083_+	p003@CDC73	621.304	-0.513237877314738	0.0293206604156321	0.345120890107967	42.549	59.35	ASO_G0272888_AD_07	AC013394.2	-2.07
chr2_45009282_45009581_-	p001@SIX2	44.747	-0.98629784666206	0.0293165951175025	0.345120890107967	2.214	4.378	ASO_G0272888_AD_07	AC013394.2	-2.907
chr3_129893641_129893860_-	p002@TMCC1	29.47	-1.10634531516482	0.0294527551165737	0.345120890107967	1.34	2.896	ASO_G0272888_AD_07	AC013394.2	-2.805
chr17_38705465_38705559_+	p003@MLLT6	13.014	-1.08587321566219	0.0295277275435073	0.345678486143935	0.602	1.276	ASO_G0272888_AD_07	AC013394.2	-1.984
chr1_193059425_193059659_-	p002@UCHL5	41.514	-0.566550901177859	0.0295526639421189	0.345822878991763	2.721	3.972	ASO_G0272888_AD_07	AC013394.2	-1.929
chr1_43530754_43531053_+	p005@PTPRF	319.258	-0.688659642918056	0.029617536376746	0.346149247279349	19.494	30.755	ASO_G0272888_AD_07	AC013394.2	-2.106
chr10_100229446_100229745_-	p001@CHUK	430.211	-0.459653784229256	0.0297470673410402	0.346440468325314	30.447	40.934	ASO_G0272888_AD_07	AC013394.2	-2.302
chr15_64355961_64356260_-	p001@CSNK1G1	286.588	0.311351230884155	0.0298150935580654	0.346440468325314	32.864	25.762	ASO_G0272888_AD_07	AC013394.2	2.026
chr19_18193233_18193396_+	p002@MPV17L2	124.022	0.355309278002606	0.029752688336323	0.346440468325314	14.692	11.1	ASO_G0272888_AD_07	AC013394.2	1.732
chr19_33796725_33797024_+	p006@KCTD15	24.971	-0.764362641465823	0.0297742446011434	0.346440468325314	1.394	2.428	ASO_G0272888_AD_07	AC013394.2	-2.01
chr19_34365002_34365092_+	p005@GPI	24.499	-0.839612036590961	0.029803228401503	0.346440468325314	1.336	2.379	ASO_G0272888_AD_07	AC013394.2	-2.823
chr3_49021542_49021841_+	p006@NDUFAF3	156.367	-0.39656886922664	0.0298290634993679	0.346440468325314	11.455	14.876	ASO_G0272888_AD_07	AC013394.2	-1.68
chr7_39949645_39949937_+	p001@CDK13	214.501	-0.432385681480589	0.0297358335584263	0.346440468325314	15.385	20.381	ASO_G0272888_AD_07	AC013394.2	-2.403
chr16_89721356_89721577_-	p003@VPS9D1	29.407	-0.784241109349968	0.0299082123160035	0.346751087989271	1.661	2.862	ASO_G0272888_AD_07	AC013394.2	-2.079
chrX_110795667_110795966_-	p001@CHRDL1	21.661	-0.743636238701931	0.0299099823355783	0.346751087989271	1.302	2.089	ASO_G0272888_AD_07	AC013394.2	-1.994
chr17_4948806_4949023_-	p007@PFN1	497.155	-0.364898043087545	0.0299596561781249	0.347180289351319	37.352	47.036	ASO_G0272888_AD_07	AC013394.2	-2.064
chr7_35694750_35694970_-	p004@HERPUD2	156.708	-0.557495619614922	0.0300283300052775	0.347455821302114	10.355	15.016	ASO_G0272888_AD_07	AC013394.2	-2.238
chrX_154762592_154762754_+	p001@DKC1	24.116	-0.782148476837795	0.0300340806868778	0.347455821302114	1.365	2.33	ASO_G0272888_AD_07	AC013394.2	-1.966
chrX_49079868_49079990_-	p006@WDR45;p002@AF196779.12	264.622	-0.321141642382867	0.0300563005993366	0.347467569667101	20.364	24.985	ASO_G0272888_AD_07	AC013394.2	-1.826
chr10_134894_135136_+	p006@ZMYND11	111.415	-0.522642665136218	0.0301427080736563	0.34797898706319	7.485	10.663	ASO_G0272888_AD_07	AC013394.2	-1.96
chr13_113297056_113297222_+	p002@LAMP1	379.173	-0.420176496591135	0.0301380899699546	0.34797898706319	27.519	35.976	ASO_G0272888_AD_07	AC013394.2	-1.914
chr7_7566734_7566936_+	p002@MIOS	89.795	-0.515926842096833	0.0301705889878617	0.348008042209295	6.131	8.608	ASO_G0272888_AD_07	AC013394.2	-1.839
chr16_3135099_3135290_+	p006@ZNF213	59.339	-0.435347085600882	0.0302865898988117	0.348788900869116	4.183	5.649	ASO_G0272888_AD_07	AC013394.2	-1.888
chr10_125823064_125823235_-	p003@UROS	249.616	-0.656230826777811	0.0303299422842307	0.349112393549319	15.515	24.044	ASO_G0272888_AD_07	AC013394.2	-2.921
chr11_118910392_118910691_-	p021@BCL9L	34.918	-0.568357798169286	0.0303463910184663	0.349155268736996	2.205	3.36	ASO_G0272888_AD_07	AC013394.2	-1.814
chr9_95048373_95048573_+	p035@C9orf3	11.891	-1.0119695561552	0.0304203813171667	0.349566869231311	0.593	1.165	ASO_G0272888_AD_07	AC013394.2	-2.065
chr12_89708932_89709174_-	p005@ATP2B1	35.718	-0.799642514006581	0.0305069502806325	0.350048438668203	1.967	3.474	ASO_G0272888_AD_07	AC013394.2	-1.681
chr5_126423271_126423433_+	p005@GRAMD3	247.183	-0.368007547072451	0.0304961836913052	0.350048438668203	18.529	23.387	ASO_G0272888_AD_07	AC013394.2	-1.819
chr14_50532419_50532585_-	p004@MAP4K5	620.222	-0.595536853342491	0.0305777306959612	0.350433137284969	40.296	59.534	ASO_G0272888_AD_07	AC013394.2	-2.333
chr6_163414463_163414628_+	p006@QKI	33.385	-0.863116520801984	0.0306302383205792	0.350433137284969	1.787	3.253	ASO_G0272888_AD_07	AC013394.2	-2.489
chr7_6637168_6637467_+	p002@ZNF316	122.546	-0.569108106456869	0.030616476695133	0.350433137284969	8.04	11.746	ASO_G0272888_AD_07	AC013394.2	-2.661
chr10_102132890_102133189_+	p005@PPRC1	364.399	-0.606055068954447	0.0306525888738087	0.350474038035911	23.469	35.013	ASO_G0272888_AD_07	AC013394.2	-3.03
chr13_26557565_26557864_+	p001@WASF3	348.463	-0.556238884975691	0.0307813568977638	0.350582536055018	23.152	33.392	ASO_G0272888_AD_07	AC013394.2	-2.227
chr19_30348684_30348983_+	p022@ZNF536	9.957	0.958136160058979	0.0307651329045088	0.350582536055018	1.691	0.83	ASO_G0272888_AD_07	AC013394.2	1.988
chr20_2664066_2664365_-	p007@IDH3B	579.758	-0.295450327553564	0.0307235791612997	0.350582536055018	45.641	54.529	ASO_G0272888_AD_07	AC013394.2	-2.371
chr3_122514787_122515086_-	p001@KPNA1	939.361	-0.405925153508966	0.0308276723072061	0.350582536055018	68.946	88.956	ASO_G0272888_AD_07	AC013394.2	-2.289
chr4_128287720_128287953_-	p004@PGRMC2	536.695	-0.673145318058558	0.0307338206309233	0.350582536055018	33.15	51.768	ASO_G0272888_AD_07	AC013394.2	-2.452
chr6_33208350_33208633_+	p002@RING1	1076.714	-0.493585760958702	0.0308332059240573	0.350582536055018	74.706	102.607	ASO_G0272888_AD_07	AC013394.2	-2.438
chr9_35814849_35815020_-	p004@HINT2	169.693	-0.549602286995615	0.0308176359997144	0.350582536055018	11.233	16.27	ASO_G0272888_AD_07	AC013394.2	-2.89
chr11_2378966_2379265_+	p003@CD81	8.951	0.852320122052902	0.0309847066929865	0.351606848169863	1.439	0.754	ASO_G0272888_AD_07	AC013394.2	1.703
chr11_66616480_66616779_+	p002@RBM4;p001@RBM14;p002@RBM14-RBM4	943.453	0.230118184502903	0.0310349091352609	0.351606848169863	102.867	85.49	ASO_G0272888_AD_07	AC013394.2	1.655
chr12_106774481_106774632_+	p004@RIC8B	68.381	-0.686856967727798	0.0310457376136428	0.351606848169863	4.084	6.614	ASO_G0272888_AD_07	AC013394.2	-2.311
chr18_11981329_11981493_+	p002@IMPA2	118.407	-0.758410039024979	0.0310506844674667	0.351606848169863	6.877	11.46	ASO_G0272888_AD_07	AC013394.2	-1.802
chr3_179322750_179322965_+	p001@ZNF639	40.405	-0.613310541931142	0.031049971870225	0.351606848169863	2.541	3.884	ASO_G0272888_AD_07	AC013394.2	-2.009
chr6_37170091_37170165_+	p003@PIM1	33.617	-0.661199121864634	0.0310314190604104	0.351606848169863	2.104	3.233	ASO_G0272888_AD_07	AC013394.2	-2.03
chr19_38647499_38647668_+	p002@ACTN4	1550.556	-0.778853044070859	0.0310821038185236	0.351717294278517	89.682	150.175	ASO_G0272888_AD_07	AC013394.2	-2.54
chr2_237414457_237414572_-	p002@COL6A3	22.268	-0.753907835863507	0.0311101018497183	0.351717294278517	1.317	2.153	ASO_G0272888_AD_07	AC013394.2	-1.705
chr4_1249372_1249618_+	p003@CTBP1-AS2	20.986	-0.725021228342434	0.0311653606845055	0.352082611174769	1.205	2.025	ASO_G0272888_AD_07	AC013394.2	-1.854
chr5_43557042_43557226_-	p004@PAIP1	347.408	-0.439759063871417	0.0312536037567256	0.352363112172982	24.836	33.091	ASO_G0272888_AD_07	AC013394.2	-2.553
chr12_132144317_132144616_+	p001@NOC4L	436.572	-0.487372860504637	0.0313637086342329	0.352592687468975	30.302	41.601	ASO_G0272888_AD_07	AC013394.2	-2.802
chr1_145957865_145958164_-	p002@LIX1L	790.448	-0.28736779966714	0.031365049746098	0.352592687468975	62.421	74.543	ASO_G0272888_AD_07	AC013394.2	-1.867
chr8_141128439_141128608_+	p003@DENND3	105.75	-0.684097757206654	0.0313775497539899	0.352592687468975	6.435	10.195	ASO_G0272888_AD_07	AC013394.2	-1.867
chr17_60392056_60392106_-	p004@USP32	227.796	-0.656425907222942	0.0313938867765028	0.352631865343436	14.203	21.973	ASO_G0272888_AD_07	AC013394.2	-2.655
chr6_85622370_85622669_-	p002@SNX14	16.608	-0.900906307309975	0.0314173192297734	0.352750677980446	0.899	1.612	ASO_G0272888_AD_07	AC013394.2	-2.233
chr12_53986223_53986451_+	p007@HOXC10	65.439	-0.521180624356115	0.0315425493275483	0.35280408031008	4.486	6.23	ASO_G0272888_AD_07	AC013394.2	-2.251
chr13_39037727_39037970_-	p003@PROSER1	30.052	-0.631570219839635	0.0315448618518413	0.35280408031008	1.831	2.899	ASO_G0272888_AD_07	AC013394.2	-2.095
chr1_87328329_87328512_+	p001@LMO4	105.027	-0.677698130311222	0.0315287350300352	0.35280408031008	6.462	10.13	ASO_G0272888_AD_07	AC013394.2	-2.188
chr21_44818095_44818278_-	p003@SUMO3	182.543	-0.313183844093596	0.0315415542495388	0.35280408031008	14.069	17.224	ASO_G0272888_AD_07	AC013394.2	-1.853
chr6_3751863_3752083_-	p004@PXDC1	171.155	-0.529995076669158	0.0314631537131937	0.35280408031008	11.547	16.393	ASO_G0272888_AD_07	AC013394.2	-2.362
chr8_37762444_37762619_+	p001@PROSC	454.683	-0.41211148778884	0.0315342331716235	0.35280408031008	33.136	43.144	ASO_G0272888_AD_07	AC013394.2	-2.034
chr1_67424957_67425256_-	p008@SERBP1	17.639	-1.02234577407662	0.031600875180212	0.353078019470764	0.855	1.73	ASO_G0272888_AD_07	AC013394.2	-2.24
chr9_83978382_83978582_-	p005@HNRNPK	35.587	-0.905791311001274	0.0316334120800939	0.353166494319097	1.91	3.483	ASO_G0272888_AD_07	AC013394.2	-1.844
chr16_18561890_18562189_-	p001@NOMO2	878.965	-0.824910591262507	0.0316759093861231	0.353402844710701	49.315	85.319	ASO_G0272888_AD_07	AC013394.2	-3.223
chr17_65056455_65056672_-	p006@GNA13	253.65	0.273175361395769	0.0316943406156129	0.353402844710701	28.211	22.851	ASO_G0272888_AD_07	AC013394.2	1.987
chr19_32405975_32406274_+	p002@DPY19L3	93.907	-0.537346428320261	0.0316817900321027	0.353402844710701	6.276	8.98	ASO_G0272888_AD_07	AC013394.2	-1.86
chr13_40789301_40789521_+	p001@SLC25A15	59.587	-0.778307956290045	0.0317179684587979	0.353522653321638	3.39	5.777	ASO_G0272888_AD_07	AC013394.2	-2.906
chr4_173332708_173333007_-	p009@HMGB2	19.151	-0.918679388802837	0.0318039314781732	0.354049364581157	1.016	1.865	ASO_G0272888_AD_07	AC013394.2	-1.678
chr11_62612517_62612638_-	p002@EML3	43.289	-0.585117340075912	0.0319397518540184	0.354072676442187	2.744	4.163	ASO_G0272888_AD_07	AC013394.2	-1.771
chr11_94128726_94129010_+	p002@PANX1	299.876	-0.476671162576793	0.0319701956820075	0.354072676442187	20.935	28.553	ASO_G0272888_AD_07	AC013394.2	-2.569
chr15_41559008_41559120_+	p003@TYRO3	17.089	-1.00228043653831	0.0319566180868854	0.354072676442187	0.791	1.675	ASO_G0272888_AD_07	AC013394.2	-2.578
chr17_44219348_44219585_-	p007@UBTF	116.606	-0.443725602151075	0.0320069614854567	0.354072676442187	8.218	11.124	ASO_G0272888_AD_07	AC013394.2	-2.401
chr1_111619809_111619977_+	p005@RAP1A	290.761	-0.484234310107087	0.031952284434108	0.354072676442187	20.223	27.758	ASO_G0272888_AD_07	AC013394.2	-1.853
chr22_16601202_16601414_+	p001@TPTEP1	12.125	-1.08448775334235	0.0318892273760625	0.354072676442187	0.549	1.195	ASO_G0272888_AD_07	AC013394.2	-2.151
chr2_27409407_27409706_-	p001@PPM1G	1133.665	-0.30192516935811	0.0319135277010786	0.354072676442187	88.978	106.792	ASO_G0272888_AD_07	AC013394.2	-1.781
chr4_47914612_47914788_-	p001@NFXL1	19.767	-0.783924167456355	0.031968889027595	0.354072676442187	1.098	1.917	ASO_G0272888_AD_07	AC013394.2	-2.208
chr7_4883686_4883856_-	p001@RADIL	15.03	-1.06575508004721	0.0318302207111248	0.354072676442187	0.69	1.477	ASO_G0272888_AD_07	AC013394.2	-1.799
chr12_14948742_14949041_-	p010@ARHGDIB	15.186	0.683354470971871	0.0322018753949526	0.354595370270022	2.152	1.315	ASO_G0272888_AD_07	AC013394.2	1.701
chr16_30957863_30958119_+	p005@SETD1A	181.913	-0.868381642898349	0.0321919287587491	0.354595370270022	9.868	17.686	ASO_G0272888_AD_07	AC013394.2	-2.6
chr1_35883225_35883382_+	p004@AGO1	205.031	-0.844457518164599	0.0321700325771622	0.354595370270022	11.299	19.942	ASO_G0272888_AD_07	AC013394.2	-3.36
chr20_462366_462665_-	p002@TBC1D20	829.274	-0.499541441384894	0.0321105053049158	0.354595370270022	57.314	79.112	ASO_G0272888_AD_07	AC013394.2	-2.654
chr22_39152428_39152619_-	p002@CBX7	61.848	-0.715652420659758	0.0321484647310987	0.354595370270022	3.657	5.975	ASO_G0272888_AD_07	AC013394.2	-2.444
chr3_129893419_129893640_-	p003@TMCC1	25.758	0.518972270874945	0.0321656833993376	0.354595370270022	3.358	2.267	ASO_G0272888_AD_07	AC013394.2	1.766
chrX_2500826_2501125_-	p004@DHRSX;p002@ZBED1	579.781	-0.541219083007392	0.0321343957899569	0.354595370270022	38.969	55.363	ASO_G0272888_AD_07	AC013394.2	-2.654
chr3_10141641_10141940_+	p002@VHL	230.827	-0.742890150078739	0.032247352548933	0.354896533039334	13.592	22.311	ASO_G0272888_AD_07	AC013394.2	-3.313
chr16_641880_642074_+	p002@FAM195A	116.292	-0.470857068247904	0.0324082317055465	0.355702206912216	8.034	11.107	ASO_G0272888_AD_07	AC013394.2	-2.362
chr9_115118108_115118180_-	p005@TNC	5992.639	0.285782714992429	0.0324190524939854	0.355702206912216	675.715	539.92	ASO_G0272888_AD_07	AC013394.2	1.726
chr7_38178095_38178308_+	p001@STARD3NL	203.841	-0.458714036913789	0.0324718147863909	0.355996432102818	14.378	19.413	ASO_G0272888_AD_07	AC013394.2	-1.86
chr22_19941668_19941967_-	p002@TXNRD2	109.268	-0.537737235642311	0.0325786957581767	0.356498911685344	7.296	10.48	ASO_G0272888_AD_07	AC013394.2	-2.006
chr8_38176409_38176707_+	p002@BAG4	24.022	-0.709722966533162	0.0326067744704204	0.356498911685344	1.428	2.315	ASO_G0272888_AD_07	AC013394.2	-2.13
chrY_2935267_2935530_+	p003@ZFY	159.304	-0.295496935181857	0.0325877611686933	0.356498911685344	12.437	15.014	ASO_G0272888_AD_07	AC013394.2	-2.078
chr10_119892342_119892641_-	p001@MCMBP	18.779	0.677705613150652	0.0327107895487198	0.357047245825942	2.687	1.626	ASO_G0272888_AD_07	AC013394.2	2.075
chr19_860499_860798_+	p003@CFD	18.025	-0.859241502962349	0.032676079589896	0.357047245825942	0.952	1.76	ASO_G0272888_AD_07	AC013394.2	-1.756
chr17_81891833_81891968_+	p004@ANAPC11	32.538	-0.670991571469774	0.0327461682709868	0.357149285979392	1.953	3.142	ASO_G0272888_AD_07	AC013394.2	-2.138
chr6_31357031_31357328_-	p004@HLA-B	3102.85	0.291357208850072	0.0327394637768679	0.357149285979392	350.969	279.023	ASO_G0272888_AD_07	AC013394.2	1.907
chr1_150150655_150150919_+	p007@PLEKHO1	10.984	0.908719593587939	0.0329023664793552	0.358109331649198	1.774	0.924	ASO_G0272888_AD_07	AC013394.2	1.775
chr3_146161259_146161369_-	p008@PLOD2	49.907	-0.732013460302938	0.0329255436664454	0.358109331649198	2.889	4.833	ASO_G0272888_AD_07	AC013394.2	-2.299
chr2_231681143_231681442_+	p002@CATG00000047047.1	10.509	-1.08043491134392	0.0329754123370897	0.358242329645955	0.471	1.031	ASO_G0272888_AD_07	AC013394.2	-2.381
chr1_241640219_241640518_-	p002@OPN3	129.457	-0.71596424147152	0.0330311887971239	0.358270504050219	7.747	12.487	ASO_G0272888_AD_07	AC013394.2	-2.154
chr2_237387834_237388062_-	p011@COL6A3	37.62	-1.04699277468692	0.0329999110140664	0.358270504050219	1.832	3.706	ASO_G0272888_AD_07	AC013394.2	-1.799
chrX_16869653_16869827_-	p005@RBBP7	14.144	-0.876164957678988	0.0330953235514156	0.358676450858766	0.734	1.377	ASO_G0272888_AD_07	AC013394.2	-2.595
chr15_64989872_64990060_-	p002@SPG21	674.09	-0.490022947031344	0.0331676753180692	0.358972213512784	46.842	64.299	ASO_G0272888_AD_07	AC013394.2	-2.323
chr2_218400451_218400750_+	p010@CTDSP1	20.911	-0.702738904147084	0.0332011958811037	0.358973213622288	1.234	2.02	ASO_G0272888_AD_07	AC013394.2	-1.681
chr16_30527141_30527440_-	p001@ZNF768	140.403	-0.692410458112716	0.0332803929344465	0.359122006493963	8.493	13.584	ASO_G0272888_AD_07	AC013394.2	-2.287
chr4_80268118_80268355_+	p004@FGF5	19.964	0.599874985515473	0.0332471334437739	0.359122006493963	2.755	1.738	ASO_G0272888_AD_07	AC013394.2	2.009
chr7_92528304_92528547_-	p002@PEX1	101.831	-0.451847421069514	0.0332460364509281	0.359122006493963	7.215	9.713	ASO_G0272888_AD_07	AC013394.2	-2.014
chr8_118933206_118933415_-	p004@TNFRSF11B	15.788	-1.57865856458044	0.033276105555238	0.359122006493963	0.554	1.592	ASO_G0272888_AD_07	AC013394.2	-2.12
chr17_63842316_63842575_-	p007@SMARCD2	42.9	-0.574670398311507	0.0333234415806448	0.359162828128231	2.788	4.118	ASO_G0272888_AD_07	AC013394.2	-1.857
chr1_150579460_150579759_-	p005@MCL1	730.436	0.531956875899134	0.0333161890718077	0.359162828128231	95.445	64.314	ASO_G0272888_AD_07	AC013394.2	1.925
chr18_55588042_55588341_-	p007@TCF4	160.073	-0.716035869727297	0.0334384778032714	0.359701562051795	9.598	15.449	ASO_G0272888_AD_07	AC013394.2	-1.783
chr1_27366430_27366704_-	p003@MAP3K6	24.741	-1.02732227443485	0.0334389666846736	0.359701562051795	1.156	2.426	ASO_G0272888_AD_07	AC013394.2	-1.969
chr7_22727050_22727349_+	p005@IL6	19.131	-0.976610054787166	0.0334296413278611	0.359701562051795	1.036	1.867	ASO_G0272888_AD_07	AC013394.2	-1.753
chr4_145619100_145619399_-	p001@CATG00000074075.1	13.023	-0.959401025995615	0.0334578800535874	0.359763983758029	0.656	1.273	ASO_G0272888_AD_07	AC013394.2	-2.225
chr16_51151546_51151824_-	p006@SALL1	103.805	-0.559695007915209	0.033567135895415	0.36002786034469	6.83	9.953	ASO_G0272888_AD_07	AC013394.2	-1.849
chr17_4833228_4833527_+	p001@MINK1	387.549	-0.489811350439253	0.0335620574866739	0.36002786034469	26.868	37.017	ASO_G0272888_AD_07	AC013394.2	-2.357
chr19_12940268_12940567_+	p002@CALR	239.067	-0.649731050962038	0.033509326114241	0.36002786034469	15.035	23.014	ASO_G0272888_AD_07	AC013394.2	-1.922
chr9_121299681_121299980_+	p021@GSN	201.887	-0.42326491714241	0.0335873810168145	0.36002786034469	14.529	19.186	ASO_G0272888_AD_07	AC013394.2	-1.825
chr11_18634192_18634491_-	p002@SPTY2D1	272.537	-0.235727659050692	0.0336290151713172	0.36005220652209	22.369	25.551	ASO_G0272888_AD_07	AC013394.2	-1.86
chr3_32106361_32106567_+	p001@GPD1L	11.546	-1.27217956610895	0.0336720200600744	0.360372036844189	0.457	1.146	ASO_G0272888_AD_07	AC013394.2	-2.77
chr7_98878520_98878681_+	p003@TRRAP	268.853	-0.723905636677972	0.0337526401059667	0.360672195151025	16.045	25.994	ASO_G0272888_AD_07	AC013394.2	-1.963
chr15_28737698_28737997_+	p001@WHAMMP2	32.79	-0.663521861645081	0.033778824995286	0.360736312888289	2.045	3.172	ASO_G0272888_AD_07	AC013394.2	-1.788
chr16_67247331_67247630_-	p002@FHOD1	299.582	-0.377458268333776	0.0338910320306621	0.361447263876175	22.262	28.385	ASO_G0272888_AD_07	AC013394.2	-2.103
chr17_7307609_7307777_+	p009@EIF5A	8509.679	-0.506219053299978	0.0339412563063807	0.361842274399143	586.702	811.894	ASO_G0272888_AD_07	AC013394.2	-2.637
chr16_57245146_57245211_+	p003@ARL2BP	223.664	-0.644915831981974	0.0342381026476567	0.362366042118825	14.038	21.594	ASO_G0272888_AD_07	AC013394.2	-3.422
chr19_15449793_15450092_-	p002@WIZ	31.38	-0.722714808865385	0.0340873927496338	0.362366042118825	1.782	3.034	ASO_G0272888_AD_07	AC013394.2	-1.736
chr1_2189648_2189947_+	p001@AL590822.2	17.602	-0.779369970162564	0.0340378999460416	0.362366042118825	1.011	1.705	ASO_G0272888_AD_07	AC013394.2	-1.805
chr1_24502971_24503162_+	p004@RCAN3	119.57	-0.613557031395885	0.0340885505616533	0.362366042118825	7.596	11.46	ASO_G0272888_AD_07	AC013394.2	-2.994
chr2_177215555_177215797_+	p007@HNRNPA3	24.026	-0.848951642143243	0.034267348707069	0.362366042118825	1.312	2.34	ASO_G0272888_AD_07	AC013394.2	-2.236
chr2_65432444_65432571_-	p005@SPRED2	294.378	-0.357906202306033	0.0340191551151112	0.362366042118825	22.242	27.846	ASO_G0272888_AD_07	AC013394.2	-1.714
chr5_442947_443246_-	p001@C5orf55	78.046	0.391546398406091	0.0341725395935601	0.362366042118825	9.324	6.966	ASO_G0272888_AD_07	AC013394.2	1.648
chr6_166956400_166956563_-	p009@RNASET2;p001@RP11-514O12.4	49.492	-0.614949762073108	0.034188208380331	0.362366042118825	3.074	4.774	ASO_G0272888_AD_07	AC013394.2	-2.2
chr11_93197750_93197937_-	p002@SLC36A4	77.551	-0.679275541819798	0.0344736436017793	0.362530347133804	4.686	7.482	ASO_G0272888_AD_07	AC013394.2	-2.945
chr14_38208396_38208695_+	p008@SSTR1	11.261	-1.08687855655511	0.0343668501914825	0.362530347133804	0.539	1.102	ASO_G0272888_AD_07	AC013394.2	-2.77
chr14_75126898_75127197_-	p002@NEK9	374.211	-0.354238841616236	0.0344713222871289	0.362530347133804	28.267	35.483	ASO_G0272888_AD_07	AC013394.2	-1.914
chr1_153977481_153977652_-	p004@JTB	167.225	-0.479219665371381	0.0344504979314717	0.362530347133804	11.619	15.985	ASO_G0272888_AD_07	AC013394.2	-2.051
chr1_70354572_70354871_-	p001@ANKRD13C	411.395	0.263639002664752	0.0344072113044176	0.362530347133804	45.815	37.134	ASO_G0272888_AD_07	AC013394.2	2.134
chr9_111896664_111896963_+	p003@UGCG	213.904	-0.616519774279722	0.0343147145234258	0.362530347133804	13.684	20.533	ASO_G0272888_AD_07	AC013394.2	-2.171
chr1_107056559_107056858_+	p001@PRMT6	77.682	-0.485926077022336	0.0345792678484477	0.363002941480204	5.294	7.401	ASO_G0272888_AD_07	AC013394.2	-2.266
chr11_12009173_12009291_-	p003@DKK3	338.898	-0.459616302749857	0.0347923905155144	0.363998542073152	23.928	32.195	ASO_G0272888_AD_07	AC013394.2	-1.814
chr12_95790466_95790689_-	p005@NTN4	47.061	-0.716938015926487	0.034820020150214	0.363998542073152	2.783	4.551	ASO_G0272888_AD_07	AC013394.2	-2.073
chr16_15642996_15643295_-	p001@KIAA0430	310.061	-0.529847370661306	0.0347786727275277	0.363998542073152	20.949	29.653	ASO_G0272888_AD_07	AC013394.2	-1.955
chr16_84294790_84295027_+	p004@WFDC1	188.265	0.354789901094645	0.0347045991022057	0.363998542073152	22.098	16.873	ASO_G0272888_AD_07	AC013394.2	1.857
chr19_18280768_18281067_-	p003@JUND	15.459	-0.861797512168795	0.0348140626703282	0.363998542073152	0.797	1.513	ASO_G0272888_AD_07	AC013394.2	-2.091
chr1_154607970_154608153_-	p009@ADAR	72.995	-0.534753406765136	0.0347629176489453	0.363998542073152	4.847	7.001	ASO_G0272888_AD_07	AC013394.2	-1.774
chr22_44702061_44702360_+	p004@PRR5;p002@ARHGAP8;p003@PRR5-ARHGAP8	63.565	-0.685240691035286	0.0347707797645919	0.363998542073152	3.837	6.146	ASO_G0272888_AD_07	AC013394.2	-2.099
chr3_50567712_50567896_-	p005@C3orf18	125.004	-0.559390244233291	0.0347705280271277	0.363998542073152	8.232	11.98	ASO_G0272888_AD_07	AC013394.2	-2.342
chr11_68312609_68312774_+	p003@LRP5	54.057	-0.837782003215688	0.0349324222202858	0.364293562428759	2.933	5.263	ASO_G0272888_AD_07	AC013394.2	-1.688
chr12_120302171_120302470_+	p003@SIRT4	15.861	0.698126581213962	0.0349036290378696	0.364293562428759	2.279	1.372	ASO_G0272888_AD_07	AC013394.2	1.659
chr14_49633824_49634123_-	p002@DNAAF2	166.391	-0.67070515323486	0.0349411703768993	0.364293562428759	10.212	16.048	ASO_G0272888_AD_07	AC013394.2	-3.42
chr9_75028355_75028564_-	p001@C9orf41	182.398	-0.641407643811028	0.0349400756484037	0.364293562428759	11.422	17.547	ASO_G0272888_AD_07	AC013394.2	-2.435
chr19_19668689_19668988_+	p005@ZNF101	54.989	0.377762623222072	0.0349657373476191	0.364411241380941	6.594	4.903	ASO_G0272888_AD_07	AC013394.2	1.71
chr15_42273265_42273437_-	p003@TMEM87A	468.57	0.365904784449352	0.0349907109183423	0.364421459271004	55.409	41.94	ASO_G0272888_AD_07	AC013394.2	1.999
chr13_114234747_114234922_+	p001@CDC16	380.362	-0.753920059385017	0.0350763068664163	0.364732450443854	22.3	36.771	ASO_G0272888_AD_07	AC013394.2	-2.987
chr19_40778097_40778396_+	p004@RAB4B;p003@RAB4B-EGLN2	270.43	-0.473443811768329	0.0352324804447751	0.365801928068511	18.96	25.865	ASO_G0272888_AD_07	AC013394.2	-2.332
chr4_26860627_26860774_+	p004@STIM2	96.596	-0.781572880045598	0.0353558172048598	0.366389342869546	5.502	9.352	ASO_G0272888_AD_07	AC013394.2	-2.818
chr13_102800196_102800495_+	p003@BIVM	97.256	-0.679502458892486	0.0353728357748221	0.366427325970893	5.915	9.405	ASO_G0272888_AD_07	AC013394.2	-2.64
chr8_21919517_21919707_+	p002@XPO7	222.165	-0.783150054214453	0.0353863953997859	0.366429462703972	12.742	21.511	ASO_G0272888_AD_07	AC013394.2	-2.59
chr3_25783429_25783592_-	p003@NGLY1	171.673	-0.387936937635638	0.0354061652312112	0.366462699156532	12.59	16.285	ASO_G0272888_AD_07	AC013394.2	-1.803
chr7_19117300_19117543_-	p002@TWIST1	124.056	-0.47090342589928	0.0354342226135371	0.366509801258226	8.666	11.84	ASO_G0272888_AD_07	AC013394.2	-1.978
chr18_3450027_3450326_+	p018@TGIF1	347.821	-0.305056767455097	0.0354800299268024	0.366707156768884	27.139	32.785	ASO_G0272888_AD_07	AC013394.2	-1.839
chr1_15847557_15847783_+	p002@SPEN	36.489	-0.694363922762196	0.0355822292833581	0.367210212021297	2.181	3.521	ASO_G0272888_AD_07	AC013394.2	-2.381
chr17_28357497_28357796_+	p001@TMEM199;p001@CTB-96E2.3	443.726	0.236162999259934	0.0356639328479323	0.367403094201155	48.633	40.092	ASO_G0272888_AD_07	AC013394.2	1.652
chr4_76949603_76949772_+	p004@SEPT11	5052.35	-0.835965276048931	0.035667863523628	0.367403094201155	281.828	490.464	ASO_G0272888_AD_07	AC013394.2	-2.311
chr10_32378616_32378915_-	p002@EPC1	25.865	0.577014362603955	0.0357043824892474	0.367443691253482	3.494	2.261	ASO_G0272888_AD_07	AC013394.2	1.663
chr19_35629066_35629243_+	p002@RBM42	320.019	-0.581086543313378	0.0357253659948358	0.367443691253482	20.943	30.572	ASO_G0272888_AD_07	AC013394.2	-3.026
chr20_34302863_34303139_-	p003@AHCY	19.632	-0.847070695542043	0.0357183466887802	0.367443691253482	1.01	1.921	ASO_G0272888_AD_07	AC013394.2	-1.868
chr2_121736910_121737076_-	p001@MKI67IP	70.293	-0.398809716617069	0.0357669521759473	0.367605033715501	5.189	6.676	ASO_G0272888_AD_07	AC013394.2	-1.677
chr11_2137138_2137437_-	p009@IGF2	38.565	-0.875271567338413	0.0357992216766327	0.367789757404896	2.119	3.755	ASO_G0272888_AD_07	AC013394.2	-2.192
chr10_43436998_43437270_+	p002@ZNF487	29.674	-0.605622252412621	0.0358373242437861	0.368043418627895	1.919	2.85	ASO_G0272888_AD_07	AC013394.2	-1.987
chr1_28235974_28236273_+	p003@ATPIF1	3961.196	0.238960616054082	0.0359362304731458	0.368507511365319	434.085	357.612	ASO_G0272888_AD_07	AC013394.2	1.661
chr5_98928789_98928969_-	p004@CHD1	241.948	-0.470058324980005	0.0359765421360434	0.368783075366144	16.932	23.061	ASO_G0272888_AD_07	AC013394.2	-2.12
chr2_177217604_177217817_+	p015@HNRNPA3	14.834	-1.09479991042024	0.0359907264166124	0.368790710828328	0.7	1.455	ASO_G0272888_AD_07	AC013394.2	-2.326
chr7_148698505_148698690_+	p004@CUL1	10.535	-1.07763898467337	0.0360763456918585	0.369283764225003	0.515	1.033	ASO_G0272888_AD_07	AC013394.2	-2.338
chr12_53220212_53220511_-	p011@RARG	334.627	-0.37183147303461	0.0361312117492682	0.369443237614354	25.101	31.737	ASO_G0272888_AD_07	AC013394.2	-1.889
chr14_61736741_61736971_+	p017@HIF1A	9.746	0.84799179521521	0.0361627007376354	0.369586842063856	1.555	0.821	ASO_G0272888_AD_07	AC013394.2	1.69
chr19_11197799_11198009_-	p001@KANK2	42.805	-0.579583323755939	0.0361770074156602	0.369595405991486	2.779	4.101	ASO_G0272888_AD_07	AC013394.2	-2.045
chr17_63842827_63843058_-	p005@SMARCD2	118.779	-0.422526135192549	0.0362343285585545	0.36990558406819	8.526	11.308	ASO_G0272888_AD_07	AC013394.2	-1.91
chr2_97663792_97664091_-	p001@ACTR1B	696.227	-0.438752684384362	0.0362637656282598	0.370068424174443	50.018	66.229	ASO_G0272888_AD_07	AC013394.2	-1.672
chr12_124988981_124989280_-	p001@DHX37	498.859	-0.333578740082146	0.0363255225154749	0.370423137624357	38.234	47.039	ASO_G0272888_AD_07	AC013394.2	-2.226
chr6_166956564_166956726_-	p008@RNASET2	116.393	-0.72547119928294	0.0363427424882884	0.370461068581397	6.876	11.27	ASO_G0272888_AD_07	AC013394.2	-2.639
chr6_139134930_139135093_+	p002@HECA	38.557	-0.691774011691593	0.0363968091246554	0.37073676287664	2.297	3.72	ASO_G0272888_AD_07	AC013394.2	-2.63
chr3_170222286_170222457_+	p002@PRKCI	190.825	-0.719955330660698	0.0364278919891579	0.370915689823555	11.382	18.465	ASO_G0272888_AD_07	AC013394.2	-2.675
chr12_55707754_55708053_-	p013@ITGA7	15.1	-0.930655503418648	0.0364966016144659	0.371339727438843	0.758	1.48	ASO_G0272888_AD_07	AC013394.2	-2.292
chr3_184299168_184299400_+	p002@PSMD2	3749.136	-0.733008957916087	0.0364926825549097	0.371339727438843	223.486	362.077	ASO_G0272888_AD_07	AC013394.2	-3.305
chr17_68037043_68037295_+	p004@KPNA2	18.588	-1.15423932164345	0.0365946250650493	0.371884792147252	0.875	1.835	ASO_G0272888_AD_07	AC013394.2	-1.722
chr19_44304875_44305174_-	p002@ZNF235	43.854	0.460943531070671	0.036625642960527	0.371963089740866	5.55	3.875	ASO_G0272888_AD_07	AC013394.2	1.704
chr1_162631319_162631520_+	p004@DDR2	13.912	0.665427033620097	0.036646144495737	0.372033611212549	1.949	1.207	ASO_G0272888_AD_07	AC013394.2	1.974
chr16_69311206_69311505_+	p002@VPS4A	892.194	-0.54078694451169	0.0367608199064812	0.372147576284047	60.091	85.231	ASO_G0272888_AD_07	AC013394.2	-2.641
chr18_36828960_36829151_-	p002@TPGS2	1086.32	-0.562675270876651	0.0367703805818441	0.372147576284047	72.136	104.009	ASO_G0272888_AD_07	AC013394.2	-2.826
chr18_9914457_9914689_+	p004@VAPA	11.981	-0.922354847053457	0.0367245271827587	0.372147576284047	0.632	1.168	ASO_G0272888_AD_07	AC013394.2	-2.154
chr3_127823218_127823398_-	p002@MGLL	210.491	-0.639458910892702	0.0367794259277117	0.372147576284047	13.296	20.122	ASO_G0272888_AD_07	AC013394.2	-2.519
chr17_40396228_40396527_-	p017@TOP2A	15.416	-1.04691864509523	0.0369913279304775	0.372499281557918	0.768	1.503	ASO_G0272888_AD_07	AC013394.2	-1.914
chr17_58324770_58325069_-	p011@BZRAP1	16.097	-0.847602355601496	0.0370844639442209	0.372499281557918	0.879	1.566	ASO_G0272888_AD_07	AC013394.2	-1.672
chr19_36152297_36152596_-	p001@COX7A1	695.378	0.337161825105618	0.0370323008100054	0.372499281557918	80.777	62.448	ASO_G0272888_AD_07	AC013394.2	1.693
chr1_33256429_33256694_+	p004@ZNF362	129.327	-0.476640377044885	0.0369835826134895	0.372499281557918	9.006	12.326	ASO_G0272888_AD_07	AC013394.2	-1.703
chr20_35092657_35092956_-	p002@TRPC4AP	1681.818	-0.606159806321551	0.0369906360818237	0.372499281557918	108.701	161.574	ASO_G0272888_AD_07	AC013394.2	-2.863
chr3_69013511_69013777_-	p002@EOGT	194.98	0.358411853974548	0.0369492296750259	0.372499281557918	23.096	17.411	ASO_G0272888_AD_07	AC013394.2	2.154
chr5_134225921_134226142_-	p005@PPP2CA;p001@CTD-2410N18.5	1560.011	-0.315021551888631	0.0370856760765363	0.372499281557918	121.285	147.083	ASO_G0272888_AD_07	AC013394.2	-2.177
chr9_15474046_15474345_-	p011@PSIP1	11.792	-1.12319732080056	0.0368497991020918	0.372499281557918	0.569	1.157	ASO_G0272888_AD_07	AC013394.2	-2.225
chr9_75028143_75028354_-	p002@C9orf41	335.615	-0.567234982754501	0.0368793973297623	0.372499281557918	22.141	32.153	ASO_G0272888_AD_07	AC013394.2	-2.453
chr11_126355406_126355705_-	p001@CATG00000007372.1	104.565	-0.365589266456366	0.0371030240771908	0.372537169301937	7.758	9.913	ASO_G0272888_AD_07	AC013394.2	-1.715
chr10_68721384_68721677_+	p005@CCAR1	19.325	0.66919830238647	0.0371622367431304	0.37272256522962	2.731	1.673	ASO_G0272888_AD_07	AC013394.2	1.955
chr2_73233086_73233385_-	p004@PRADC1	321.53	-0.627559111398024	0.0371389521082955	0.37272256522962	20.421	30.88	ASO_G0272888_AD_07	AC013394.2	-2.265
chr17_4940202_4940352_+	p002@RNF167	182.151	0.305697724563625	0.0372394356725454	0.372809969230294	20.876	16.339	ASO_G0272888_AD_07	AC013394.2	1.772
chr18_79400149_79400448_+	p002@NFATC1	132.815	-0.683410362537134	0.0372232020843633	0.372809969230294	8.101	12.804	ASO_G0272888_AD_07	AC013394.2	-3.051
chr1_84574290_84574589_-	p002@CTBS	380.143	-0.270725952810885	0.0372370302604424	0.372809969230294	30.488	35.743	ASO_G0272888_AD_07	AC013394.2	-1.678
chr9_128067284_128067469_-	p003@NAIF1	61.432	-0.427498278342114	0.0372453620130122	0.372809969230294	4.446	5.834	ASO_G0272888_AD_07	AC013394.2	-2.077
chr10_80132525_80132702_+	p002@PLAC9	149.398	-0.37221437008302	0.0373366946139274	0.372972783727987	11.031	14.173	ASO_G0272888_AD_07	AC013394.2	-1.675
chr19_10252098_10252363_+	p002@MRPL4	940.912	-0.401394157505076	0.0373251572331842	0.372972783727987	69.159	89.121	ASO_G0272888_AD_07	AC013394.2	-2.499
chr8_81721150_81721449_-	p004@ZFAND1	228.225	-0.30007540941363	0.0373345199210119	0.372972783727987	17.883	21.487	ASO_G0272888_AD_07	AC013394.2	-2.075
chr17_68512819_68513057_+	p005@PRKAR1A	13.261	0.677752227686205	0.03751559081875	0.373762472720818	1.93	1.14	ASO_G0272888_AD_07	AC013394.2	1.655
chr17_48048179_48048344_+	p002@NFE2L1	374.424	-0.536506693981737	0.0376997959054433	0.373966579909194	25.196	35.796	ASO_G0272888_AD_07	AC013394.2	-2.292
chr17_80454562_80454861_-	p003@CTD-2526A2.2	14.678	-0.88373676324028	0.0377026005688393	0.373966579909194	0.772	1.431	ASO_G0272888_AD_07	AC013394.2	-2.208
chr19_35868426_35868725_+	p001@APLP1	37.948	-0.790098373553444	0.0376565787390424	0.373966579909194	2.093	3.683	ASO_G0272888_AD_07	AC013394.2	-2.573
chr21_18857682_18857981_+	p001@PPIAP22	17.916	-1.0811060719694	0.0376001439523628	0.373966579909194	0.855	1.765	ASO_G0272888_AD_07	AC013394.2	-2.148
chr8_143840817_143841015_-	p004@NRBP2	218.666	-0.652361316577718	0.0377291677854644	0.373966579909194	13.667	21.038	ASO_G0272888_AD_07	AC013394.2	-2.458
chr11_65021723_65022022_+	p006@ARL2	14.626	-1.06963574967435	0.0378854973580378	0.374250310118446	0.695	1.444	ASO_G0272888_AD_07	AC013394.2	-2.505
chr4_2041906_2042144_+	p004@C4orf48	766.401	-0.43379494065454	0.03788737150647	0.374250310118446	55.188	72.983	ASO_G0272888_AD_07	AC013394.2	-2.086
chr6_151325317_151325513_+	p008@AKAP12	19.288	-0.72617094259799	0.037870796163995	0.374250310118446	1.171	1.863	ASO_G0272888_AD_07	AC013394.2	-2.257
chr2_181891580_181891739_+	p002@SSFA2	22.5	-0.762295442559322	0.0380342903225076	0.374883295582125	1.268	2.184	ASO_G0272888_AD_07	AC013394.2	-2.344
chr7_100539053_100539352_+	p001@AGFG2	109.449	-0.528295188974722	0.0380098950106612	0.374883295582125	7.35	10.431	ASO_G0272888_AD_07	AC013394.2	-1.667
chr5_176388649_176388900_+	p003@HIGD2A	1541.253	0.271796740783678	0.0381031651517456	0.375100216556541	172.361	138.753	ASO_G0272888_AD_07	AC013394.2	1.722
chr5_95555129_95555304_+	p002@ARSK	40.62	0.490433563579561	0.0381237747886809	0.375100216556541	5.244	3.581	ASO_G0272888_AD_07	AC013394.2	1.778
chr3_38165624_38165735_+	p003@OXSR1	55.383	-0.588480475870215	0.0381895052755288	0.375477683362876	3.506	5.32	ASO_G0272888_AD_07	AC013394.2	-1.944
chr11_67303407_67303706_+	p001@SSH3	242.075	-0.42994351792113	0.0383698435885258	0.376576136592538	17.395	22.958	ASO_G0272888_AD_07	AC013394.2	-2.156
chrX_107716358_107716657_-	p016@TSC22D3	39.87	-0.648660221942379	0.0384212826027662	0.376811442424056	2.423	3.851	ASO_G0272888_AD_07	AC013394.2	-2.138
chr2_219229194_219229486_-	p003@ATG9A	120.013	-0.499546943854258	0.0384794743246155	0.376843417181219	8.18	11.467	ASO_G0272888_AD_07	AC013394.2	-2.832
chr6_37257622_37257921_+	p001@TBC1D22B	181.859	0.329039263130387	0.0384744891763119	0.376843417181219	21.192	16.302	ASO_G0272888_AD_07	AC013394.2	1.907
chr13_51452131_51452404_-	p008@INTS6	48.412	-0.749733172032892	0.0386238573459628	0.37744917002513	2.773	4.693	ASO_G0272888_AD_07	AC013394.2	-1.977
chr5_96662310_96662355_+	p010@CAST	320.223	-0.429728683112469	0.0386126657678997	0.37744917002513	23.187	30.313	ASO_G0272888_AD_07	AC013394.2	-2.049
chr11_47552980_47553279_-	p003@CELF1	1030.478	-0.423847318037079	0.0386584493678501	0.377497560540631	74.747	97.869	ASO_G0272888_AD_07	AC013394.2	-2.756
chr5_141636699_141636998_-	p002@HDAC3	400.976	-0.606385254275863	0.0387788210294573	0.37816416909115	25.822	38.455	ASO_G0272888_AD_07	AC013394.2	-2.391
chr19_39412437_39412614_+	p002@PLEKHG2	184.709	-0.482783067359927	0.0388449176376566	0.378665500850776	12.788	17.619	ASO_G0272888_AD_07	AC013394.2	-2.379
chr4_118836101_118836148_-	p004@SEC24D	1076.473	-0.455772299978657	0.0388741469021046	0.378699724487629	76.54	102.499	ASO_G0272888_AD_07	AC013394.2	-2.167
chr11_86800363_86800528_+	p011@PRSS23	180.86	-0.618647672976683	0.0391435439296871	0.379745608626386	11.494	17.339	ASO_G0272888_AD_07	AC013394.2	-2.695
chr4_107931399_107931698_+	p001@CYP2U1	64.542	-0.647186759582723	0.0391632984371077	0.379745608626386	3.988	6.23	ASO_G0272888_AD_07	AC013394.2	-2.462
chr5_178205692_178205991_+	p004@HNRNPAB	13.803	-1.20583757801274	0.0391232946880917	0.379745608626386	0.622	1.365	ASO_G0272888_AD_07	AC013394.2	-2.38
chr1_1273683_1273982_-	p001@UBE2J2	573.234	-0.393294434574591	0.0391963850486526	0.379811142721335	42.348	54.255	ASO_G0272888_AD_07	AC013394.2	-2.048
chr8_102864178_102864428_+	p002@KB-1507C5.2	16.712	-0.90999066019247	0.0392115800200263	0.379811142721335	0.845	1.641	ASO_G0272888_AD_07	AC013394.2	-2.323
chr14_103715580_103715776_+	p006@ZFYVE21	60.79	-0.88699841741111	0.0392503282778638	0.380052314140035	3.204	5.921	ASO_G0272888_AD_07	AC013394.2	-2.502
chr22_41544320_41544518_-	p003@POLR3H	215.556	-0.395482383381888	0.0393502792954108	0.380288649815335	15.796	20.48	ASO_G0272888_AD_07	AC013394.2	-1.924
chr3_113947756_113948055_+	p001@ZDHHC23	16.891	-1.33183643239701	0.0393684007850556	0.380288649815335	0.651	1.666	ASO_G0272888_AD_07	AC013394.2	-3.103
chr5_68215612_68215911_+	p002@PIK3R1	532.189	-0.696947143179984	0.0393209407419247	0.380288649815335	32.401	51.289	ASO_G0272888_AD_07	AC013394.2	-2.804
chr9_134025340_134025639_+	p001@LINC00094	200.416	-0.444373155560596	0.0393856033954733	0.380288649815335	14.288	19.014	ASO_G0272888_AD_07	AC013394.2	-1.869
chr17_28661830_28662071_+	p002@SUPT6H	15.74	-0.790500279449388	0.0394599356422488	0.380421595396305	0.894	1.526	ASO_G0272888_AD_07	AC013394.2	-2.268
chr17_82418436_82418661_-	p003@OGFOD3	235.027	-0.419384469096921	0.0394574597522744	0.380421595396305	17.127	22.291	ASO_G0272888_AD_07	AC013394.2	-1.961
chr3_108090879_108091043_-	p006@CD47	909.021	-0.49219446312633	0.0394188869821376	0.380421595396305	63.096	86.669	ASO_G0272888_AD_07	AC013394.2	-2.352
chr19_35268380_35268557_+	p001@USF2	80.268	-0.576102492089314	0.0395165031642117	0.380748723079049	5.217	7.711	ASO_G0272888_AD_07	AC013394.2	-2.796
chr17_81860962_81861261_+	p001@RP11-498C9.3	58.058	-0.707815264681514	0.0396394003302575	0.381101082589383	3.458	5.64	ASO_G0272888_AD_07	AC013394.2	-2.408
chr1_186375185_186375240_-	p004@TPR	217.499	-0.364176583676929	0.0396502893769428	0.381101082589383	16.245	20.555	ASO_G0272888_AD_07	AC013394.2	-2.016
chr6_81752531_81752702_-	p003@FAM46A	117.101	-0.463031712897644	0.0395772052005372	0.381101082589383	8.19	11.169	ASO_G0272888_AD_07	AC013394.2	-1.889
chr8_38901291_38901495_+	p004@PLEKHA2	180.701	-0.560394338034808	0.0396147768513134	0.381101082589383	11.943	17.316	ASO_G0272888_AD_07	AC013394.2	-2.376
chrX_54808196_54808362_+	p002@MAGED2	167.596	-0.309810326920161	0.0395848497467721	0.381101082589383	13.135	15.777	ASO_G0272888_AD_07	AC013394.2	-1.79
chr17_32928125_32928353_+	p006@TMEM98	524.953	0.233453094212525	0.0398116823998577	0.382226338490112	57.252	47.487	ASO_G0272888_AD_07	AC013394.2	1.67
chr13_75804311_75804531_+	p034@LMO7	11.314	-1.08338687767344	0.0398392901948106	0.382248238543986	0.539	1.109	ASO_G0272888_AD_07	AC013394.2	-1.785
chr1_116387194_116387493_+	p015@ATP1A1	11.617	-1.34564222047712	0.0398800807234946	0.38237256890455	0.442	1.162	ASO_G0272888_AD_07	AC013394.2	-2.439
chr6_43171386_43171604_+	p005@SRF	109.751	-0.613576126689899	0.0398959727174983	0.38237256890455	6.97	10.551	ASO_G0272888_AD_07	AC013394.2	-1.801
chr17_77287802_77288101_+	p006@SEPT9	18.543	-0.715608219609841	0.0399562749910695	0.382701620254778	1.132	1.789	ASO_G0272888_AD_07	AC013394.2	-1.825
chr9_136118813_136119024_-	p001@C9orf69	362.156	-0.632668709160166	0.040092555813423	0.383471531570631	22.936	34.801	ASO_G0272888_AD_07	AC013394.2	-2.831
chr19_18543423_18543722_-	p002@FKBP8	2308.434	-0.731351058311559	0.0401187782022814	0.383588638553591	137.728	222.674	ASO_G0272888_AD_07	AC013394.2	-3.078
chr4_2792894_2793064_+	p001@SH3BP2	143.408	-0.73028673176715	0.0401349759387376	0.383609848392511	8.483	13.887	ASO_G0272888_AD_07	AC013394.2	-1.892
chr17_40818812_40819008_-	p005@KRT10	1653.077	-0.587093019028416	0.0401598322627886	0.383713773371582	108.158	158.358	ASO_G0272888_AD_07	AC013394.2	-2.459
chr5_134527526_134527825_-	p002@CATG00000081294.1	13.166	-0.976548226708321	0.0402186142666181	0.384008000727303	0.641	1.292	ASO_G0272888_AD_07	AC013394.2	-2.191
chr14_61726605_61726904_+	p015@HIF1A	10.373	-1.50124125710504	0.0403098516866212	0.384611488224121	0.384	1.031	ASO_G0272888_AD_07	AC013394.2	-3.025
chr11_67401718_67401974_-	p005@PPP1CA	3581.592	-0.371316903347354	0.0404168906036841	0.38485863768279	268.878	338.458	ASO_G0272888_AD_07	AC013394.2	-2.273
chr11_74311490_74311789_-	p001@P4HA3	118.73	-0.559674381340419	0.0405720566765377	0.38485863768279	7.784	11.381	ASO_G0272888_AD_07	AC013394.2	-2.2
chr1_150876654_150876859_-	p001@ARNT	44.354	-0.469256373446664	0.0404047638483032	0.38485863768279	3.173	4.223	ASO_G0272888_AD_07	AC013394.2	-1.938
chr1_99969876_99970162_+	p002@SLC35A3	294.167	-0.576565404270003	0.0405057104063844	0.38485863768279	19.286	28.185	ASO_G0272888_AD_07	AC013394.2	-2.38
chr7_100604747_100605036_+	p008@PCOLCE	13.672	0.783608826301607	0.0405741787404363	0.38485863768279	2.1	1.159	ASO_G0272888_AD_07	AC013394.2	1.794
chr7_101158980_101159279_+	p001@MIR4653	12.98	-1.46705404336721	0.0404409534417373	0.38485863768279	0.471	1.303	ASO_G0272888_AD_07	AC013394.2	-2.205
chr9_35658206_35658505_+	p002@CCDC107	137.433	0.342183516611611	0.0405169998881089	0.38485863768279	16.09	12.301	ASO_G0272888_AD_07	AC013394.2	1.674
chrX_118727458_118727757_+	p002@IL13RA1	759.251	-0.448306171453043	0.0404646051569475	0.38485863768279	54.202	72.239	ASO_G0272888_AD_07	AC013394.2	-2.306
chr14_69153063_69153268_-	p002@DCAF5	56.172	-0.628156925238396	0.040746116238684	0.385464973836697	3.526	5.407	ASO_G0272888_AD_07	AC013394.2	-2.129
chr5_70401357_70401656_+	p002@GTF2H2B	13.844	-0.953989338935666	0.0407294581512534	0.385464973836697	0.709	1.35	ASO_G0272888_AD_07	AC013394.2	-2.141
chr11_47269986_47270285_+	p005@MADD	345.367	-0.416487520376404	0.0408124566476735	0.385918202229086	25.089	32.764	ASO_G0272888_AD_07	AC013394.2	-2.142
chr9_133376080_133376112_-	p002@SURF4	786.802	-0.721064016883109	0.0408987630098112	0.386601087065873	47.2	76.012	ASO_G0272888_AD_07	AC013394.2	-2.644
chr2_240435206_240435505_+	p001@GPC1	135.173	-0.568180184254407	0.0409320873773576	0.386782854587489	8.87	12.936	ASO_G0272888_AD_07	AC013394.2	-1.994
chr16_3717544_3717711_-	p001@TRAP1	112.192	-0.488023319602393	0.0410898711737016	0.387544413328585	7.782	10.666	ASO_G0272888_AD_07	AC013394.2	-1.698
chr20_63658644_63658805_+	p003@RTEL1	16.67	0.626803860375113	0.0411878990643786	0.387615321158692	2.362	1.444	ASO_G0272888_AD_07	AC013394.2	1.727
chr4_38931328_38931627_+	p011@FAM114A1	10.108	-1.1935388597088	0.0411811021043175	0.387615321158692	0.432	1	ASO_G0272888_AD_07	AC013394.2	-2.006
chr10_125823396_125823695_+	p002@BCCIP	1144.547	-0.298373537408297	0.0412220173977717	0.387786554477975	90.056	107.543	ASO_G0272888_AD_07	AC013394.2	-2.266
chr14_69767633_69767844_+	p008@SRSF5	20.285	-0.701167275345095	0.0412767825872739	0.388035694065565	1.254	1.955	ASO_G0272888_AD_07	AC013394.2	-1.962
chr17_44503491_44503738_-	p001@GPATCH8	94.493	-0.615585280208068	0.0413638190492821	0.388332325325589	5.994	9.109	ASO_G0272888_AD_07	AC013394.2	-2.232
chr5_113513555_113513854_+	p001@YTHDC2	205.432	-0.357369469320851	0.0413649424921357	0.388332325325589	15.424	19.487	ASO_G0272888_AD_07	AC013394.2	-1.872
chr9_34637807_34637933_-	p002@SIGMAR1	130.738	-0.566441694950011	0.0413524091654058	0.388332325325589	8.557	12.549	ASO_G0272888_AD_07	AC013394.2	-2.744
chr7_88219886_88220185_-	p002@SRI	2200.503	-0.231587857858093	0.0414361786547991	0.388868050091088	180.27	206.486	ASO_G0272888_AD_07	AC013394.2	-1.797
chr9_113593979_113594278_+	p032@RGS3	547.204	0.330121358546234	0.0415038402440102	0.389096454577268	63.344	48.962	ASO_G0272888_AD_07	AC013394.2	1.965
chr22_39875146_39875445_+	p001@UQCRFS1P1	80.077	-0.395860177026548	0.0415676472166906	0.389303005895293	5.844	7.592	ASO_G0272888_AD_07	AC013394.2	-1.997
chr3_10304929_10305228_-	p010@SEC13	11.045	-1.18448468309567	0.0415893683794995	0.389373544081149	0.486	1.094	ASO_G0272888_AD_07	AC013394.2	-2.104
chr6_26521579_26521803_+	p001@HCG11	27.388	-0.66281468261728	0.0416343769751254	0.389529130096971	1.632	2.652	ASO_G0272888_AD_07	AC013394.2	-2.21
chr12_30754876_30755100_-	p003@CAPRIN2	89	-0.620426084847519	0.0417063621309639	0.389671189389098	5.619	8.567	ASO_G0272888_AD_07	AC013394.2	-2.239
chr18_9475366_9475665_+	p002@RALBP1	624.988	-0.613035853822436	0.0418007712601557	0.390287500561392	40.174	59.926	ASO_G0272888_AD_07	AC013394.2	-3.205
chr2_74465232_74465531_-	p001@MOGS	208.789	-0.531377251497397	0.0418215132226236	0.390348348415651	14.056	19.997	ASO_G0272888_AD_07	AC013394.2	-1.894
chr5_150000422_150000596_-	p004@TIGD6	29.658	-0.623345288365292	0.0419069771104474	0.390717651134086	1.846	2.849	ASO_G0272888_AD_07	AC013394.2	-2.106
chr10_119207439_119207639_+	p004@GRK5	27.314	-0.778211301077289	0.0422019241248473	0.391426303619246	1.545	2.648	ASO_G0272888_AD_07	AC013394.2	-2.075
chr12_6384123_6384317_+	p008@LTBR	1266.454	-0.307125625083855	0.0421993573505735	0.391426303619246	98.894	119.368	ASO_G0272888_AD_07	AC013394.2	-2.054
chr20_47501912_47502085_+	p002@NCOA3	179.283	0.266237988638839	0.0421731394608225	0.391426303619246	20.045	16.155	ASO_G0272888_AD_07	AC013394.2	1.92
chr9_92764683_92764982_-	p002@BICD2	453.522	-0.828606279506727	0.042242794446579	0.391616392705599	25.346	43.898	ASO_G0272888_AD_07	AC013394.2	-3.709
chr1_89632999_89633298_+	p004@LRRC8C;p001@RP11-302M6.4	474.99	-0.376202318635935	0.0423483547011077	0.391716271004261	35.427	44.9	ASO_G0272888_AD_07	AC013394.2	-2.28
chr8_58659768_58659963_-	p002@NSMAF	733.686	-0.487020649113808	0.0423674765593578	0.391716271004261	51.085	69.93	ASO_G0272888_AD_07	AC013394.2	-2.547
chr9_137578750_137579049_-	p001@DPH7	211.385	-0.355289699826724	0.0422927508241551	0.391716271004261	15.919	20.035	ASO_G0272888_AD_07	AC013394.2	-1.723
chr17_39980822_39980985_+	p002@PSMD3	1167.687	-0.27301106687393	0.0424322435158544	0.391916255240175	93.125	109.73	ASO_G0272888_AD_07	AC013394.2	-2.044
chr9_128702711_128703010_+	p002@PKN3	39.935	-0.724511292766554	0.0424964460125807	0.392142597424692	2.331	3.868	ASO_G0272888_AD_07	AC013394.2	-2.069
chr9_133376113_133376274_-	p001@SURF4	115.645	-0.549246608063305	0.0425356991399079	0.392343569780911	7.709	11.04	ASO_G0272888_AD_07	AC013394.2	-2.36
chr5_96662356_96662525_+	p011@CAST	794.496	-0.450721476004456	0.042565752024379	0.392488844523181	56.718	75.308	ASO_G0272888_AD_07	AC013394.2	-1.713
chr16_25107053_25107246_-	p003@RP11-449H11.1	29.872	0.487747022358364	0.0426512916375688	0.392617944926711	3.79	2.644	ASO_G0272888_AD_07	AC013394.2	1.805
chr4_17512149_17512355_-	p001@QDPR	22.078	-0.825780758827678	0.0426687761632598	0.39264717863716	1.17	2.15	ASO_G0272888_AD_07	AC013394.2	-2.445
chr2_241686892_241687191_+	p001@AC133528.2	216.295	-0.790434118221308	0.0426989267116347	0.392792909116315	12.364	20.983	ASO_G0272888_AD_07	AC013394.2	-2.885
chr17_7351690_7351989_+	p015@ACAP1	14.652	-0.882358109640268	0.0427791413446266	0.393398933524765	0.743	1.431	ASO_G0272888_AD_07	AC013394.2	-2.256
chr22_42649242_42649493_-	p003@CYB5R3	4545.057	-0.470032027058876	0.042824884162344	0.393441316258705	320.599	432.483	ASO_G0272888_AD_07	AC013394.2	-2.643
chr17_81666438_81666639_-	p002@OXLD1	253.924	-0.471671383794128	0.0428973826877128	0.393787715900034	17.731	24.225	ASO_G0272888_AD_07	AC013394.2	-2.474
chr5_71587156_71587323_+	p003@MCCC2	273.197	-0.344221484246548	0.0430242500606277	0.394136047203662	20.744	25.788	ASO_G0272888_AD_07	AC013394.2	-2.179
chr17_50385185_50385364_-	p004@LRRC59	18.697	0.773698044667151	0.0430908104504545	0.394136411168178	2.765	1.603	ASO_G0272888_AD_07	AC013394.2	2.081
chr1_153775143_153775350_+	p003@SLC27A3	18.893	-0.769860665719736	0.0431296448803079	0.394136411168178	1.152	1.825	ASO_G0272888_AD_07	AC013394.2	-2.326
chr6_29005464_29005761_-	p001@ZNF311	9.282	0.783411430377696	0.0430630002619809	0.394136411168178	1.424	0.79	ASO_G0272888_AD_07	AC013394.2	1.747
chr16_89093728_89094027_+	p002@ACSF3	181.158	-0.420324316509562	0.0432538974355553	0.394712009545376	13.071	17.214	ASO_G0272888_AD_07	AC013394.2	-1.885
chr1_39954998_39955297_+	p001@MFSD2A	48.026	-0.57759328970535	0.0432321222410206	0.394712009545376	3.168	4.583	ASO_G0272888_AD_07	AC013394.2	-1.844
chr10_102743798_102744097_+	p001@WBP1L	303.186	-0.388760700727114	0.0434136854964372	0.395085306159212	22.388	28.817	ASO_G0272888_AD_07	AC013394.2	-1.821
chr11_64226102_64226276_+	p003@NUDT22	168.005	-0.366996615915588	0.0434027003608901	0.395085306159212	12.499	15.919	ASO_G0272888_AD_07	AC013394.2	-2.077
chr11_70409698_70409997_+	p013@CTTN	11.182	-1.27112787317203	0.0434585952933261	0.395085306159212	0.442	1.112	ASO_G0272888_AD_07	AC013394.2	-2.194
chr14_95157470_95157678_-	p003@DICER1	185.462	-0.734987844410161	0.043473051658539	0.395085306159212	10.965	17.893	ASO_G0272888_AD_07	AC013394.2	-2.129
chr16_1959390_1959571_+	p001@NDUFB10	2621.181	-0.298139540794239	0.0435333667404078	0.395085306159212	205.982	246.698	ASO_G0272888_AD_07	AC013394.2	-1.924
chr16_397208_397224_+	p006@NME4	272.134	-0.593308998577201	0.0435611900534473	0.395085306159212	17.654	26.132	ASO_G0272888_AD_07	AC013394.2	-3.354
chr16_53691_53990_+	p001@SNRNP25	406.165	-0.553750472709707	0.0434085941612668	0.395085306159212	27.042	38.833	ASO_G0272888_AD_07	AC013394.2	-2.557
chr17_7307577_7307608_+	p008@EIF5A	2444.45	-0.567503090945515	0.0434267781405533	0.395085306159212	161.983	233.973	ASO_G0272888_AD_07	AC013394.2	-2.568
chr2_27663591_27663716_-	p003@SUPT7L	364.052	0.262800568353092	0.0434392728009897	0.395085306159212	40.498	32.905	ASO_G0272888_AD_07	AC013394.2	1.656
chr19_31349586_31349885_+	p003@AC007796.1	18.08	-0.772234386162768	0.0436609730525659	0.395151966205627	1.035	1.754	ASO_G0272888_AD_07	AC013394.2	-1.863
chr2_86623685_86623982_-	p004@RNF103	159.743	-0.470991512623736	0.0436102113538166	0.395151966205627	11.117	15.26	ASO_G0272888_AD_07	AC013394.2	-1.731
chr1_100037945_100038131_+	p002@HIAT1	547.198	-0.33140665196159	0.043682641467725	0.395217726513631	41.99	51.689	ASO_G0272888_AD_07	AC013394.2	-1.989
chr6_32894610_32894909_+	p001@CATG00000083589.1	131.402	0.308718990306393	0.0436983414771561	0.395229462252683	14.997	11.791	ASO_G0272888_AD_07	AC013394.2	1.702
chr15_80059800_80060071_+	p003@ZFAND6	10.723	-1.00131844198684	0.0437299042876764	0.395254381936142	0.525	1.05	ASO_G0272888_AD_07	AC013394.2	-2.131
chr12_48957273_48957450_-	p003@ARF3;p003@RP11-302B13.5	300.595	-0.548363678188567	0.0437613309070203	0.395347763855633	20.043	28.798	ASO_G0272888_AD_07	AC013394.2	-2.825
chr19_291253_291552_-	p004@PPAP2C	161.191	-0.436891541025966	0.0438387306909739	0.395587277139371	11.468	15.332	ASO_G0272888_AD_07	AC013394.2	-1.682
chr5_98770280_98770579_+	p009@RGMB	28.029	0.587651944518875	0.0438418348908002	0.395587277139371	3.82	2.443	ASO_G0272888_AD_07	AC013394.2	1.785
chr12_108562454_108562753_+	p003@ISCU	684.824	-0.326849124300296	0.043903996312841	0.395915071580897	52.731	64.613	ASO_G0272888_AD_07	AC013394.2	-1.687
chr11_62791856_62792155_-	p001@TMEM223	148.546	0.405239871414633	0.0440527061366017	0.396538203504006	18.029	13.242	ASO_G0272888_AD_07	AC013394.2	2.551
chr11_69048912_69049096_+	p002@TPCN2	159.013	-0.549184724501563	0.0440940343828601	0.396538203504006	10.574	15.285	ASO_G0272888_AD_07	AC013394.2	-2.333
chr17_63773556_63773746_-	p002@CCDC47	840.218	-0.349206280591276	0.0440306541632142	0.396538203504006	63.819	79.517	ASO_G0272888_AD_07	AC013394.2	-2.746
chr22_20319873_20320172_-	p002@DGCR6L	740.365	-0.326769299580345	0.0439919191942085	0.396538203504006	57.027	69.767	ASO_G0272888_AD_07	AC013394.2	-2.251
chr7_1160421_1160611_+	p003@AC091729.9	50.368	-0.715001638069893	0.0441031521115931	0.396538203504006	2.952	4.876	ASO_G0272888_AD_07	AC013394.2	-1.772
chr7_128754147_128754446_+	p006@CALU	50.998	-0.832197333012405	0.0441505706412924	0.396619639966827	2.832	4.966	ASO_G0272888_AD_07	AC013394.2	-1.928
chr7_29989611_29989852_-	p005@SCRN1	1218.646	-0.355661566132874	0.0441700236776583	0.396619639966827	92.273	115.171	ASO_G0272888_AD_07	AC013394.2	-2.196
chr2_96325167_96325466_+	p002@ITPRIPL1	32.168	-0.708903556969031	0.0441879662850132	0.396650959380781	1.845	3.11	ASO_G0272888_AD_07	AC013394.2	-2.059
chr16_2720921_2721116_-	p004@PRSS27	11.602	-0.994529993628583	0.044316239846024	0.397412397913316	0.593	1.133	ASO_G0272888_AD_07	AC013394.2	-2.202
chr13_36346721_36346893_-	p003@SPG20	175.017	-0.280860750043195	0.0446801231311655	0.397687239107704	13.818	16.46	ASO_G0272888_AD_07	AC013394.2	-1.766
chr16_75648500_75648799_-	p001@KARS	24.307	0.524258159879559	0.0444693387638835	0.397687239107704	3.202	2.137	ASO_G0272888_AD_07	AC013394.2	1.693
chr18_57586648_57586797_-	p002@FECH	389.131	-0.29950178002039	0.044429885726582	0.397687239107704	30.406	36.648	ASO_G0272888_AD_07	AC013394.2	-1.943
chr19_55476471_55476770_+	p005@ZNF628	106.891	-0.464965141026606	0.044598921668094	0.397687239107704	7.446	10.214	ASO_G0272888_AD_07	AC013394.2	-2.261
chr22_42079550_42079849_+	p001@SMDT1;p001@NDUFA6-AS1	631.014	-0.403762146371357	0.0445789681323408	0.397687239107704	46.278	59.965	ASO_G0272888_AD_07	AC013394.2	-1.849
chr3_149129502_149129801_+	p001@HPS3	498.995	-0.394360436033742	0.044478502257255	0.397687239107704	36.825	47.356	ASO_G0272888_AD_07	AC013394.2	-2.605
chr6_116765545_116765707_-	p004@FAM162B	98.579	-0.673903480587914	0.0444711081704369	0.397687239107704	5.992	9.508	ASO_G0272888_AD_07	AC013394.2	-2.701
chr6_87701745_87702044_-	p002@AKIRIN2	179.394	0.316473946345095	0.0443881051034629	0.397687239107704	20.693	16.082	ASO_G0272888_AD_07	AC013394.2	2.007
chr22_29267902_29268057_-	p002@RHBDD3	178.857	-0.406928821814569	0.0447195422087696	0.397762246767639	13.028	16.974	ASO_G0272888_AD_07	AC013394.2	-1.754
chr5_74685194_74685359_+	p006@HEXB	2997.157	-0.456508670308786	0.0447466220535585	0.397762246767639	213.173	284.434	ASO_G0272888_AD_07	AC013394.2	-2.313
chr6_159727538_159727718_+	p010@WTAP	286.017	-0.645510034241786	0.0447294081729574	0.397762246767639	17.965	27.462	ASO_G0272888_AD_07	AC013394.2	-2.746
chr12_79935322_79935604_-	p002@PPP1R12A	18.39	0.619489935600113	0.0449770369317131	0.398506869963087	2.512	1.602	ASO_G0272888_AD_07	AC013394.2	2.112
chr7_102464834_102465133_+	p001@LRWD1;p001@MIR5090	233.567	-0.356622854513794	0.0449139103574388	0.398506869963087	17.571	22.077	ASO_G0272888_AD_07	AC013394.2	-1.822
chr8_54101989_54102197_-	p002@LYPLA1	22.427	-0.84113814965076	0.0449261262588207	0.398506869963087	1.17	2.181	ASO_G0272888_AD_07	AC013394.2	-1.713
chr9_136728034_136728333_-	p002@SNHG7	306.923	-0.428061190015983	0.0449901345849511	0.398506869963087	22.197	29.166	ASO_G0272888_AD_07	AC013394.2	-1.849
chr10_100997096_100997266_+	p004@LZTS2	66.237	-0.551981547480466	0.0450706544065798	0.398620505984692	4.332	6.356	ASO_G0272888_AD_07	AC013394.2	-1.738
chr11_119056791_119057037_-	p005@HYOU1	65.11	-0.406243719082862	0.0452762626215644	0.398620505984692	4.658	6.189	ASO_G0272888_AD_07	AC013394.2	-1.723
chr11_208651_208818_+	p003@RIC8A	335.722	-0.284591630933995	0.0452048958453148	0.398620505984692	26.603	31.556	ASO_G0272888_AD_07	AC013394.2	-1.929
chr11_68751310_68751609_-	p001@MTL5	42.052	-0.585931241481872	0.0453030019541858	0.398620505984692	2.72	4.045	ASO_G0272888_AD_07	AC013394.2	-1.978
chr14_102087416_102087715_-	p006@HSP90AA1	14.875	-0.87644776418144	0.0452582769519359	0.398620505984692	0.831	1.447	ASO_G0272888_AD_07	AC013394.2	-2.016
chr17_44830137_44830436_-	p002@GJC1	204.092	-0.73422526392022	0.0453686636841926	0.398620505984692	12.088	19.712	ASO_G0272888_AD_07	AC013394.2	-2.015
chr19_19320695_19320994_+	p001@MAU2	669.706	-0.563915028313691	0.045350463100968	0.398620505984692	44.413	64.226	ASO_G0272888_AD_07	AC013394.2	-3.234
chr19_36214514_36214795_-	p007@ZNF565	28.567	-0.5913380271181	0.045421708450538	0.398620505984692	1.915	2.734	ASO_G0272888_AD_07	AC013394.2	-1.785
chr1_153544882_153545058_-	p005@S100A4	289.425	0.306607367680727	0.0452633853569598	0.398620505984692	32.944	26.053	ASO_G0272888_AD_07	AC013394.2	1.775
chr2_24360370_24360649_-	p003@ITSN2	346.868	-0.503459412578741	0.0452491426673729	0.398620505984692	23.858	33.162	ASO_G0272888_AD_07	AC013394.2	-2.961
chr3_51967295_51967594_-	p003@PCBP4	604.68	-0.268417279290022	0.0452703124314018	0.398620505984692	48.259	56.873	ASO_G0272888_AD_07	AC013394.2	-2.037
chr5_134411895_134412056_-	p001@CDKN2AIPNL	203.41	-0.500618889147317	0.0451719769573801	0.398620505984692	13.961	19.36	ASO_G0272888_AD_07	AC013394.2	-2.044
chr6_41546248_41546496_+	p002@FOXP4	32.596	-0.695026316864729	0.0454166368813207	0.398620505984692	1.968	3.137	ASO_G0272888_AD_07	AC013394.2	-2.422
chr7_150368672_150368957_+	p001@ZNF775;p003@REPIN1	644.283	-0.495680153282345	0.0451379000420972	0.398620505984692	44.583	61.515	ASO_G0272888_AD_07	AC013394.2	-2.473
chr7_151080651_151080821_-	p002@FASTK	459.626	-0.582431298046126	0.0450830180443577	0.398620505984692	30.065	44.133	ASO_G0272888_AD_07	AC013394.2	-2.128
chr7_26202050_26202302_+	p007@CBX3	25.595	-0.630879324345062	0.0454153792459493	0.398620505984692	1.569	2.465	ASO_G0272888_AD_07	AC013394.2	-1.912
chr8_22565512_22565697_+	p019@SORBS3	137.982	-0.394038614034725	0.0450963181155309	0.398620505984692	10.154	13.062	ASO_G0272888_AD_07	AC013394.2	-1.712
chr16_48385191_48385375_-	p008@SIAH1	173.63	-0.536908781010102	0.0456186747399228	0.398923535225692	11.612	16.587	ASO_G0272888_AD_07	AC013394.2	-1.803
chr2_203535282_203535350_-	p002@RAPH1	61.658	-0.574340027780235	0.0456110659807013	0.398923535225692	4.003	5.914	ASO_G0272888_AD_07	AC013394.2	-1.961
chrX_149631778_149631941_-	p001@TMEM185A	78.482	-0.65246490571656	0.0455824628868732	0.398923535225692	4.832	7.567	ASO_G0272888_AD_07	AC013394.2	-1.956
chr22_43143238_43143537_-	p001@MCAT	158.504	-0.461081827466736	0.0457444755100723	0.399404897020784	11.109	15.103	ASO_G0272888_AD_07	AC013394.2	-2.528
chr14_24146700_24146909_-	p005@PSME2	17.223	-0.752370177665295	0.045825895006109	0.399652957131727	0.981	1.672	ASO_G0272888_AD_07	AC013394.2	-2.014
chr10_75111567_75111638_+	p003@SAMD8	143.914	-0.545175903086435	0.0459967731031371	0.399843579995221	9.578	13.797	ASO_G0272888_AD_07	AC013394.2	-2.416
chr14_39267110_39267261_+	p005@CTAGE5;p007@RP11-407N17.3	24.249	-0.636542395015803	0.0460079788632204	0.399843579995221	1.584	2.329	ASO_G0272888_AD_07	AC013394.2	-1.738
chr1_1232024_1232056_-	p002@SDF4	176.226	0.268857646533622	0.0459408199996092	0.399843579995221	19.655	15.873	ASO_G0272888_AD_07	AC013394.2	1.848
chr2_86563389_86563449_-	p003@CHMP3;p005@RNF103-CHMP3	165.656	-0.337568351821659	0.0460153064984843	0.399843579995221	12.712	15.615	ASO_G0272888_AD_07	AC013394.2	-1.66
chr2_37671657_37671819_-	p011@CDC42EP3	271.865	-0.440037639252255	0.0460328738751835	0.399869608106651	19.393	25.888	ASO_G0272888_AD_07	AC013394.2	-2.091
chr2_173963730_173964002_-	p007@SP3	260.753	-0.349404397938844	0.0461431095883248	0.400193764289893	19.702	24.698	ASO_G0272888_AD_07	AC013394.2	-2.592
chr10_102642399_102642628_+	p002@TRIM8	39.392	-0.596163006080398	0.0462203132791151	0.400448360300162	2.516	3.787	ASO_G0272888_AD_07	AC013394.2	-2.251
chr11_67401460_67401717_-	p006@PPP1CA	113.314	-0.539172258109404	0.0462737846807733	0.400448360300162	7.518	10.853	ASO_G0272888_AD_07	AC013394.2	-2.123
chr20_35278094_35278271_-	p002@EDEM2;p003@MMP24-AS1	1118.278	-0.420604823785269	0.046353828587743	0.400448360300162	81.386	105.742	ASO_G0272888_AD_07	AC013394.2	-2.149
chr2_10448361_10448542_-	p003@ODC1	107.184	-0.548859982833753	0.046338670434447	0.400448360300162	7.112	10.265	ASO_G0272888_AD_07	AC013394.2	-2.37
chr2_219279393_219279567_+	p004@DNAJB2	429.829	-0.510710749596374	0.0463081046183323	0.400448360300162	29.428	40.992	ASO_G0272888_AD_07	AC013394.2	-2.301
chr2_42568582_42568690_+	p007@MTA3	78.799	-0.701982955515063	0.0463379385218929	0.400448360300162	4.75	7.612	ASO_G0272888_AD_07	AC013394.2	-2.345
chr6_109483067_109483366_-	p001@ZBTB24	189.098	-0.596811409535477	0.0461899425370433	0.400448360300162	12.194	18.154	ASO_G0272888_AD_07	AC013394.2	-3.045
chr6_43053867_43054030_-	p001@CUL7	70.817	-0.417504396380245	0.0463100150308973	0.400448360300162	5.136	6.733	ASO_G0272888_AD_07	AC013394.2	-1.65
chr7_156949584_156949883_+	p002@NOM1	196.148	-0.508724953288409	0.0463621748724032	0.400448360300162	13.39	18.76	ASO_G0272888_AD_07	AC013394.2	-2.69
chr8_67061983_67062228_-	p007@COPS5	655.016	-0.483342201924622	0.0462747124083502	0.400448360300162	45.864	62.371	ASO_G0272888_AD_07	AC013394.2	-1.795
chr19_2236294_2236457_-	p003@PLEKHJ1	446.135	-0.37102095999203	0.0464309914461984	0.400728671270965	33.336	42.199	ASO_G0272888_AD_07	AC013394.2	-2.006
chr4_10116363_10116422_-	p007@WDR1	53.211	0.469848836287727	0.0464959304007039	0.400728671270965	6.588	4.711	ASO_G0272888_AD_07	AC013394.2	1.929
chr8_143841016_143841213_-	p003@NRBP2	45.619	-0.71945927458468	0.0465068931357735	0.400728671270965	2.686	4.405	ASO_G0272888_AD_07	AC013394.2	-2.203
chr8_144478209_144478508_+	p002@PPP1R16A	36.766	-0.718764606557017	0.0464787177069653	0.400728671270965	2.117	3.554	ASO_G0272888_AD_07	AC013394.2	-2.691
chr9_97412059_97412286_+	p002@TDRD7	161.743	-0.75163777748739	0.0464967845612714	0.400728671270965	9.455	15.643	ASO_G0272888_AD_07	AC013394.2	-2.396
chr2_70302048_70302216_-	p001@FAM136A	352.831	-0.360269517747366	0.0466182165698561	0.400893287650712	26.478	33.35	ASO_G0272888_AD_07	AC013394.2	-2.267
chr5_180809697_180809991_-	p007@MGAT1	76.4	-0.38678963476925	0.046605860772169	0.400893287650712	5.734	7.236	ASO_G0272888_AD_07	AC013394.2	-1.779
chr8_38901206_38901290_+	p003@PLEKHA2	198.804	-0.374244068116372	0.0467750123077027	0.400985039904926	14.802	18.847	ASO_G0272888_AD_07	AC013394.2	-1.879
chr8_104588780_104588973_-	p004@LRP12	33.132	0.582036613926029	0.0468092390769095	0.401153132264046	4.496	2.9	ASO_G0272888_AD_07	AC013394.2	1.778
chr2_231457571_231457870_-	p013@NCL	15.033	-1.01449246465017	0.0469377456133417	0.401270886078968	0.753	1.473	ASO_G0272888_AD_07	AC013394.2	-1.847
chr3_52685741_52685897_-	p002@PBRM1	125.812	-0.810607192296594	0.0468869549737774	0.401270886078968	7.066	12.189	ASO_G0272888_AD_07	AC013394.2	-2.434
chr9_128692530_128692829_+	p010@SET	20.471	-0.795009615526871	0.0468805482947326	0.401270886078968	1.171	1.988	ASO_G0272888_AD_07	AC013394.2	-1.86
chr9_68779915_68780214_+	p001@FAM122A	238.887	-0.42045095443417	0.0470291998971391	0.401658348701336	17.257	22.677	ASO_G0272888_AD_07	AC013394.2	-2.429
chr22_41866857_41867074_+	p004@SREBF2	10.289	-1.04575082051529	0.0470850624049952	0.401865901289315	0.515	1.011	ASO_G0272888_AD_07	AC013394.2	-2.258
chr5_322460_322623_+	p006@AHRR	25.253	0.542363646478924	0.0471366682828227	0.402053076831873	3.363	2.209	ASO_G0272888_AD_07	AC013394.2	1.89
chr9_128420709_128421008_+	p014@CERCAM	919.648	-0.353426437546795	0.0471486753851888	0.402053076831873	69.855	86.976	ASO_G0272888_AD_07	AC013394.2	-1.654
chr8_70608310_70608383_-	p003@TRAM1	1438.412	-0.526979011704467	0.047206003384281	0.402167009893839	97.765	137.562	ASO_G0272888_AD_07	AC013394.2	-2.508
chr13_72781923_72782093_-	p001@DIS3	165.986	-0.295645004575235	0.0472589074525993	0.40238344823574	12.993	15.613	ASO_G0272888_AD_07	AC013394.2	-1.891
chr12_53980228_53980527_+	p001@HOXC10;p005@RP11-834C11.12	43.331	-0.645238585410854	0.0474741936330153	0.403113840153468	2.736	4.165	ASO_G0272888_AD_07	AC013394.2	-2.356
chr19_38849923_38850086_-	p003@HNRNPL	2420.903	-0.763058106156807	0.0474120364892045	0.403113840153468	141.521	234.14	ASO_G0272888_AD_07	AC013394.2	-2.565
chr1_153958444_153958650_-	p002@CRTC2	290.312	-0.805553354068094	0.0474876398904099	0.403113840153468	16.452	28.172	ASO_G0272888_AD_07	AC013394.2	-3.169
chr4_1011485_1011784_+	p003@FGFRL1	85.823	-0.542182987959483	0.0473917293129546	0.403113840153468	5.753	8.202	ASO_G0272888_AD_07	AC013394.2	-1.708
chr1_33256162_33256428_+	p003@ZNF362	35.939	-0.722205858832353	0.047585921857211	0.40339983987758	2.118	3.47	ASO_G0272888_AD_07	AC013394.2	-1.783
chr12_112418755_112418926_+	p003@PTPN11	1649.819	-0.817807318050556	0.0478519147487204	0.404044504933527	93.066	160.031	ASO_G0272888_AD_07	AC013394.2	-3.014
chr17_65056673_65056751_-	p005@GNA13	270.601	-0.744219275722681	0.0476885787907879	0.404044504933527	15.948	26.078	ASO_G0272888_AD_07	AC013394.2	-3.008
chr19_55406799_55407098_-	p003@UBE2S	18.032	-0.912148173429928	0.0477294316901586	0.404044504933527	0.977	1.764	ASO_G0272888_AD_07	AC013394.2	-2.053
chr4_127813091_127813390_-	p001@RP11-50D9.1	16.057	-0.905745370661273	0.0477562538689457	0.404044504933527	0.841	1.556	ASO_G0272888_AD_07	AC013394.2	-2.107
chr9_706955_707103_+	p036@KANK1	158.62	-0.373482095477301	0.0478393855406588	0.404044504933527	11.831	15.001	ASO_G0272888_AD_07	AC013394.2	-1.845
chr9_93451710_93451873_+	p003@FAM120A	39.33	-0.700620648632905	0.0479619490893272	0.404609911265899	2.381	3.798	ASO_G0272888_AD_07	AC013394.2	-2.226
chr22_37639580_37639839_+	p004@SH3BP1	194.998	-0.661482226776658	0.0480631841890724	0.40481947124995	12.083	18.794	ASO_G0272888_AD_07	AC013394.2	-3.456
chr9_86099999_86100298_-	p001@GOLM1	47.906	0.456906613701241	0.0480503767604854	0.40481947124995	5.987	4.238	ASO_G0272888_AD_07	AC013394.2	1.756
chr17_44199990_44200262_-	p002@ATXN7L3	40.407	-0.474254500958181	0.0482425632322108	0.405052713603034	2.764	3.863	ASO_G0272888_AD_07	AC013394.2	-1.753
chr17_81911249_81911548_-	p001@PCYT2	1280.374	-0.785655552765137	0.0482809364175606	0.405052713603034	73.725	123.984	ASO_G0272888_AD_07	AC013394.2	-2.785
chr7_1504232_1504531_-	p006@INTS1	633.823	-0.591950572464233	0.048282767617635	0.405052713603034	41.308	60.731	ASO_G0272888_AD_07	AC013394.2	-2.579
chr16_58734166_58734465_-	p002@GOT2	1093.184	0.275612331002762	0.0483127931218191	0.405180732290904	122.495	98.514	ASO_G0272888_AD_07	AC013394.2	1.657
chr11_61362239_61362538_+	p005@TMEM138	374.019	0.315507823878733	0.0483853696343918	0.405255945606936	42.93	33.541	ASO_G0272888_AD_07	AC013394.2	2.042
chr16_56638519_56638818_+	p004@MT1X;p006@MT1F;p001@MT1A	15.892	-0.742591045245791	0.0483466159624472	0.405255945606936	0.918	1.536	ASO_G0272888_AD_07	AC013394.2	-1.886
chr3_50328107_50328372_-	p002@TUSC2	462.785	-0.505070635213508	0.0484083125968176	0.405255945606936	31.786	44.227	ASO_G0272888_AD_07	AC013394.2	-2.617
chr9_72364387_72364686_-	p008@ZFAND5	23.47	0.506185488780524	0.04835838649648	0.405255945606936	3.037	2.071	ASO_G0272888_AD_07	AC013394.2	1.71
chr11_117199223_117199522_+	p001@TAGLN	3268.835	0.286094389486798	0.0485777368530083	0.405666974127633	368.54	293.98	ASO_G0272888_AD_07	AC013394.2	1.691
chr18_21600829_21600963_-	p004@ESCO1	31.759	0.513219656263561	0.0485260469729362	0.405666974127633	4.107	2.797	ASO_G0272888_AD_07	AC013394.2	1.999
chr20_44745715_44746014_+	p001@KCNK15	13.771	-0.878721700033223	0.0485649355375509	0.405666974127633	0.719	1.349	ASO_G0272888_AD_07	AC013394.2	-2.05
chr2_127107226_127107446_-	p002@BIN1	46.645	-0.449396601692581	0.0485660552277463	0.405666974127633	3.314	4.434	ASO_G0272888_AD_07	AC013394.2	-1.719
[truncated: 1,260 more rows]
