# Supplementary material for: Direct Interactions with Nascent Transcripts Is Potentially a Common Targeting Mechanism of Long Non-Coding RNAs
Source: Genes (Basel). 2020 Dec 10;11(12):1483. doi: 10.3390/genes11121483 (PMC7764144; doi:10.3390/genes11121483)
Supplement: Supplementary file 1 [file genes-11-01483-s001.zip › Supplementary Data S1/Supplementary Data/data/ASO_G0272888_AD_07.DE_Summary_gene]

geneID	geneSymbol	baseMean	log2FC	pvalue	fdr	KD.tpm.ave	NC.tpm.ave	perturb_id	KD.geneSymbol	ZScore
ENSG00000144580	RQCD1	1231.547	-1.83978291972666	9.61454523163891e-66	1.50275341970516e-61	33.794	117.393	ASO_G0272888_AD_07	AC013394.2	-10.371
ENSG00000272888	AC013394.2	453.393	-2.9718584980618	2.32284331258805e-25	1.81530204878756e-21	5.734	44.091	ASO_G0272888_AD_07	AC013394.2	-11.923
ENSG00000129636	ITFG1	1601.971	-1.38027981697771	3.89678632499832e-21	2.03022567532413e-17	59.244	150.878	ASO_G0272888_AD_07	AC013394.2	-5.048
ENSG00000197321	SVIL	455.462	-1.1900651700024	5.55660488260795e-20	2.17124335787905e-16	19.07	42.677	ASO_G0272888_AD_07	AC013394.2	-3.629
ENSG00000164171	ITGA2	1001.251	0.729287207873048	9.10600642173348e-10	2.37211467286157e-06	139.435	81.783	ASO_G0272888_AD_07	AC013394.2	2.473
ENSG00000183023	SLC8A1	188.387	-0.773474977475696	8.9335766288167e-10	2.37211467286157e-06	10.5	17.329	ASO_G0272888_AD_07	AC013394.2	-1.158
ENSG00000113269	RNF130	329.888	-1.09965477709569	2.10135151843505e-09	4.6920177475914e-06	14.577	30.83	ASO_G0272888_AD_07	AC013394.2	-4.987
ENSG00000116478	HDAC1	1154.266	-0.444386449601812	2.70123290294742e-09	5.27753378413353e-06	78.607	104.349	ASO_G0272888_AD_07	AC013394.2	-3.195
ENSG00000099991	CABIN1	745.363	-0.528756039700606	1.03470881199436e-08	1.79694430349687e-05	48.195	67.766	ASO_G0272888_AD_07	AC013394.2	-2.347
ENSG00000170962	PDGFD	157.288	-0.821682529716524	9.0885763405744e-08	0.000142054448203178	8.371	14.516	ASO_G0272888_AD_07	AC013394.2	-1.275
ENSG00000100100	PIK3IP1	141.29	0.742281590777374	1.07297191301918e-07	0.000152459554549908	19.826	11.551	ASO_G0272888_AD_07	AC013394.2	1.993
ENSG00000026103	FAS	379.172	0.69401068466541	2.55332055368475e-07	0.000306987694262251	51.898	31.135	ASO_G0272888_AD_07	AC013394.2	2.455
ENSG00000072041	SLC6A15	53.008	1.05472483257126	2.44567920951971e-07	0.000306987694262251	8.854	4.152	ASO_G0272888_AD_07	AC013394.2	2.126
ENSG00000196305	IARS	1527.234	-0.424070691977757	3.14617226376165e-07	0.000351247660589961	105.824	137.889	ASO_G0272888_AD_07	AC013394.2	-2.623
ENSG00000168621	GDNF	74.793	0.923666697821802	5.29175827001285e-07	0.000551401211735339	11.589	5.963	ASO_G0272888_AD_07	AC013394.2	1.58
ENSG00000176658	MYO1D	283.8	-0.708259116909236	1.02131384478872e-06	0.000997695962127984	16.223	26.062	ASO_G0272888_AD_07	AC013394.2	-1.664
ENSG00000119326	CTNNAL1	1005.275	-0.660647402747694	1.11835942068117e-06	0.00102823280854393	59.472	91.935	ASO_G0272888_AD_07	AC013394.2	-1.927
ENSG00000139613	SMARCC2	985.654	-0.367760864308824	1.41903621125936e-06	0.00123219644344355	70.618	88.698	ASO_G0272888_AD_07	AC013394.2	-2.139
ENSG00000062822	POLD1	280.678	-0.861727124347779	2.33301052246732e-06	0.00191920812979812	14.442	25.931	ASO_G0272888_AD_07	AC013394.2	-2.03
ENSG00000071242	RPS6KA2	220.922	-0.840481517182789	2.60996431744977e-06	0.00198703698919755	11.602	20.435	ASO_G0272888_AD_07	AC013394.2	-1.916
ENSG00000203879	GDI1	1103.669	-0.433474179513184	2.66972340199287e-06	0.00198703698919755	75.517	99.757	ASO_G0272888_AD_07	AC013394.2	-3.085
ENSG00000198825	INPP5F	266.913	-0.512985287650248	3.44800182048205e-06	0.00244964856609702	17.332	24.261	ASO_G0272888_AD_07	AC013394.2	-2.685
ENSG00000129625	REEP5	1459.962	0.363223424288304	3.76945022509322e-06	0.00248567985130692	164.108	124.109	ASO_G0272888_AD_07	AC013394.2	2.38
ENSG00000168273	SMIM4	626.024	0.436289859905032	3.81678288108548e-06	0.00248567985130692	73.632	52.826	ASO_G0272888_AD_07	AC013394.2	2.121
ENSG00000140105	WARS	1618.8	-0.40165256232629	4.04831549077693e-06	0.00253100684483374	113.679	145.981	ASO_G0272888_AD_07	AC013394.2	-2.043
ENSG00000078124	ACER3	182.755	-0.788719212596054	4.44836761754854e-06	0.00261099125859937	9.831	16.859	ASO_G0272888_AD_07	AC013394.2	-3.849
ENSG00000187688	TRPV2	1157.529	0.442729585974454	4.51034958299316e-06	0.00261099125859937	136.365	97.579	ASO_G0272888_AD_07	AC013394.2	2.436
ENSG00000091009	RBM27	587.02	-0.549051343064229	5.81811664479596e-06	0.00324775582707717	37.529	53.329	ASO_G0272888_AD_07	AC013394.2	-3.787
ENSG00000132669	RIN2	427.693	0.402403376627886	6.2431102447765e-06	0.00336482114227092	49.136	36.263	ASO_G0272888_AD_07	AC013394.2	1.688
ENSG00000225733	FGD5-AS1	821.537	-0.531043487504156	7.61075955126619e-06	0.00396520572620969	52.738	74.699	ASO_G0272888_AD_07	AC013394.2	-1.694
CATG00000063194	CATG00000063194.1	110.822	0.587563439503151	8.86193382437547e-06	0.0044681298604835	14.287	9.215	ASO_G0272888_AD_07	AC013394.2	2.549
ENSG00000066322	ELOVL1	1331.88	0.459918130174502	9.68510940309813e-06	0.00466234652616856	158.6	112.141	ASO_G0272888_AD_07	AC013394.2	2.838
ENSG00000149136	SSRP1	1099.391	-0.689136681538716	9.84372587098929e-06	0.00466234652616856	63.922	100.656	ASO_G0272888_AD_07	AC013394.2	-3.941
ENSG00000198682	PAPSS2	834.145	-0.608697175252421	1.3683615376368e-05	0.00629043848037153	51.367	76.102	ASO_G0272888_AD_07	AC013394.2	-3.351
ENSG00000173575	CHD2	704.508	0.641643294804005	1.65730499680605e-05	0.00700099381083204	93.403	58.34	ASO_G0272888_AD_07	AC013394.2	3.89
ENSG00000189134	NKAPL	38.388	0.912663917403141	1.5760280596874e-05	0.00700099381083204	6.012	3.061	ASO_G0272888_AD_07	AC013394.2	2.709
ENSG00000219481	NBPF1	602.713	-0.639928748397685	1.62626483591187e-05	0.00700099381083204	36.088	55.136	ASO_G0272888_AD_07	AC013394.2	-3.188
ENSG00000187735	TCEA1	1399.742	-0.339685056563541	1.71129646265367e-05	0.00703883255559919	102.027	125.694	ASO_G0272888_AD_07	AC013394.2	-1.53
ENSG00000164327	RICTOR	197.185	-0.692910195507328	1.85256860455808e-05	0.00742452494595967	11.589	18.065	ASO_G0272888_AD_07	AC013394.2	-1.838
ENSG00000102241	HTATSF1	392.552	-0.595136503106678	1.92359695370955e-05	0.00751645509662007	24.163	35.832	ASO_G0272888_AD_07	AC013394.2	-4.015
ENSG00000173535	TNFRSF10C	80.657	0.983474546342407	2.2887663804633e-05	0.00872522403088816	12.99	6.354	ASO_G0272888_AD_07	AC013394.2	0.787
ENSG00000108219	TSPAN14	439.239	0.326303810043727	2.52047840223515e-05	0.00937978033974654	48.377	37.481	ASO_G0272888_AD_07	AC013394.2	1.673
ENSG00000004478	FKBP4	527.799	-0.631355437101555	2.59195602997467e-05	0.00942145877872188	31.712	48.249	ASO_G0272888_AD_07	AC013394.2	-2.949
ENSG00000156535	CD109	2710.624	0.402854271578327	2.70167846592561e-05	0.00959709873236758	312.097	229.586	ASO_G0272888_AD_07	AC013394.2	2.232
ENSG00000086827	ZW10	260.563	-0.571679184895431	2.80597990038304e-05	0.00974610352066377	16.564	23.7	ASO_G0272888_AD_07	AC013394.2	-3.498
ENSG00000208024	MIR199A2	70.683	0.687046859040083	3.03707016331247e-05	0.0103194362288204	9.693	5.797	ASO_G0272888_AD_07	AC013394.2	2.741
ENSG00000245694	CRNDE	315.392	-0.740368644745716	3.1818220135094e-05	0.0105812506534366	17.674	29.022	ASO_G0272888_AD_07	AC013394.2	-3.084
ENSG00000144218	AFF3	103.222	-0.734407714238934	3.3164900014369e-05	0.0107993205671789	5.901	9.49	ASO_G0272888_AD_07	AC013394.2	-1.271
ENSG00000018408	WWTR1	1363.555	0.377557234142318	3.6728328661496e-05	0.0113097816011739	154.647	115.892	ASO_G0272888_AD_07	AC013394.2	1.885
ENSG00000088882	CPXM1	103.671	-0.815516306034332	3.69033180844445e-05	0.0113097816011739	5.483	9.577	ASO_G0272888_AD_07	AC013394.2	-2.268
ENSG00000120451	SNX19	664.928	-0.500794738710623	3.69024318479883e-05	0.0113097816011739	43.679	60.342	ASO_G0272888_AD_07	AC013394.2	-2.523
ENSG00000103994	ZNF106	317.204	0.357690987121033	4.22039763307554e-05	0.0124461915103718	35.583	27.004	ASO_G0272888_AD_07	AC013394.2	1.435
ENSG00000163017	ACTG2	168.653	0.552375164252511	4.17960297980093e-05	0.0124461915103718	21.147	14.057	ASO_G0272888_AD_07	AC013394.2	2.141
ENSG00000187840	EIF4EBP1	2828.281	-0.46354018998875	4.45183219075144e-05	0.0128855809521194	190.258	256.013	ASO_G0272888_AD_07	AC013394.2	-2.096
ENSG00000091436	MLTK	1360.416	-0.413252398383034	4.77956945253676e-05	0.0129950423673644	94.504	122.793	ASO_G0272888_AD_07	AC013394.2	-1.956
ENSG00000129691	ASH2L	461.458	-0.6469714503016	4.69159232522426e-05	0.0129950423673644	27.425	42.189	ASO_G0272888_AD_07	AC013394.2	-4.253
ENSG00000156469	MTERFD1	373.373	-0.593064197184275	4.90535828326617e-05	0.0129950423673644	23	34.03	ASO_G0272888_AD_07	AC013394.2	-2.49
ENSG00000168887	C2orf68	442.554	-0.75036011958104	4.59345406432211e-05	0.0129950423673644	24.588	40.708	ASO_G0272888_AD_07	AC013394.2	-3.225
ENSG00000184575	XPOT	1765.362	-0.527087456598541	4.89363194528969e-05	0.0129950423673644	114.158	160.41	ASO_G0272888_AD_07	AC013394.2	-2.533
ENSG00000206538	VGLL3	1425.191	-0.552113694278619	5.09991656625001e-05	0.0132852826550813	90.498	129.712	ASO_G0272888_AD_07	AC013394.2	-2.052
ENSG00000272121	RP4-555D20.4	68.777	0.64961399845607	6.021946718728e-05	0.0154300044612653	9.123	5.682	ASO_G0272888_AD_07	AC013394.2	1.759
ENSG00000135679	MDM2	1381.645	0.359790205465109	6.74851827022114e-05	0.0167427524704058	154.983	117.57	ASO_G0272888_AD_07	AC013394.2	0.967
ENSG00000204291	COL15A1	138.859	-0.645859188749089	6.68097238364515e-05	0.0167427524704058	8.353	12.696	ASO_G0272888_AD_07	AC013394.2	-0.914
ENSG00000134668	SPOCD1	1176.075	0.382645696957393	7.03514518027285e-05	0.0171811436199476	133.745	99.838	ASO_G0272888_AD_07	AC013394.2	2.147
ENSG00000096060	FKBP5	286.266	-0.692702877076967	7.28318893208543e-05	0.0175132681551531	16.529	26.261	ASO_G0272888_AD_07	AC013394.2	-1.818
ENSG00000143870	PDIA6	7081.355	-0.455054175267021	7.53595766382629e-05	0.0178465179220613	479.375	640.678	ASO_G0272888_AD_07	AC013394.2	-2.947
ENSG00000163029	SMC6	425.176	-0.519369323116955	7.84614521674233e-05	0.0183037686175646	27.394	38.625	ASO_G0272888_AD_07	AC013394.2	-2.876
ENSG00000183576	SETD3	257.36	-0.578710241473875	8.4140934114306e-05	0.0193400411795089	15.936	23.451	ASO_G0272888_AD_07	AC013394.2	-2.041
ENSG00000065911	MTHFD2	684.931	-0.734834239429281	8.71566430783344e-05	0.0194150151872112	38.808	62.762	ASO_G0272888_AD_07	AC013394.2	-2.551
ENSG00000160208	RRP1B	472.63	-0.728603736805595	8.81936070564296e-05	0.0194150151872112	26.706	43.36	ASO_G0272888_AD_07	AC013394.2	-4.286
ENSG00000172738	TMEM217	18.209	1.05330009232025	8.68700869654784e-05	0.0194150151872112	3.027	1.431	ASO_G0272888_AD_07	AC013394.2	2.005
ENSG00000011009	LYPLA2	776.246	0.43252393850656	9.36579615424755e-05	0.0195183191854519	90.913	65.526	ASO_G0272888_AD_07	AC013394.2	1.77
ENSG00000103479	RBL2	338.81	-0.646432103382433	9.28866578783327e-05	0.0195183191854519	20.13	31.006	ASO_G0272888_AD_07	AC013394.2	-2.676
ENSG00000106049	HIBADH	937.137	-0.705562548730125	9.07666296902542e-05	0.0195183191854519	53.842	86.006	ASO_G0272888_AD_07	AC013394.2	-2.788
ENSG00000147457	CHMP7	338.881	-0.50782515105178	9.35547181876639e-05	0.0195183191854519	22.05	30.811	ASO_G0272888_AD_07	AC013394.2	-3.441
ENSG00000109814	UGDH	2658.467	-0.351978605902658	9.83990759380349e-05	0.0202365468014669	192.19	238.858	ASO_G0272888_AD_07	AC013394.2	-2.53
ENSG00000073792	IGF2BP2	1814.052	-0.342996898408464	0.000104496012195589	0.020697206560152	131.623	163.068	ASO_G0272888_AD_07	AC013394.2	-1.025
ENSG00000102032	RENBP	52.969	0.761806325723538	0.000109590370235535	0.020697206560152	7.584	4.306	ASO_G0272888_AD_07	AC013394.2	0.961
ENSG00000123146	CD97	502.585	0.422408942056995	0.000108172666852672	0.020697206560152	58.658	42.508	ASO_G0272888_AD_07	AC013394.2	2.026
ENSG00000149485	FADS1	1810.419	-0.674907017726592	0.000109295975298521	0.020697206560152	106.336	166.004	ASO_G0272888_AD_07	AC013394.2	-2.184
ENSG00000159348	CYB5R1	493.683	0.408896631747257	0.000103797994700722	0.020697206560152	57.084	41.784	ASO_G0272888_AD_07	AC013394.2	1.578
ENSG00000163110	PDLIM5	1055.53	0.296441307950141	0.000110413186192665	0.020697206560152	113.966	90.38	ASO_G0272888_AD_07	AC013394.2	1.669
ENSG00000175782	SLC35E3	265.777	0.433896818910283	0.000111232588039205	0.020697206560152	31.245	22.438	ASO_G0272888_AD_07	AC013394.2	1.953
ENSG00000177694	NAALADL2	165.272	-0.738746099669499	0.000109663470704803	0.020697206560152	9.457	15.202	ASO_G0272888_AD_07	AC013394.2	-0.901
ENSG00000163359	COL6A3	11627.7	-0.421439865239487	0.000112561414541623	0.0206980577563008	805.8	1050.637	ASO_G0272888_AD_07	AC013394.2	-0.963
ENSG00000087338	GMCL1	253.611	-0.712452771482911	0.00011744286164352	0.0212802428082562	14.368	23.293	ASO_G0272888_AD_07	AC013394.2	-3.172
ENSG00000166402	TUB	66.943	-0.873694152962125	0.000119811987660048	0.0212802428082562	3.43	6.193	ASO_G0272888_AD_07	AC013394.2	-3.12
ENSG00000215447	BX322557.10	160.554	-0.592651797533886	0.0001194052178008	0.0212802428082562	9.845	14.669	ASO_G0272888_AD_07	AC013394.2	-2.272
ENSG00000068028	RASSF1	471.774	-0.398898180939307	0.000123485119044148	0.0214452490073337	32.948	42.579	ASO_G0272888_AD_07	AC013394.2	-2.145
ENSG00000113282	CLINT1	1049.51	-0.72016610334627	0.00012257653514872	0.0214452490073337	59.756	96.278	ASO_G0272888_AD_07	AC013394.2	-3.846
ENSG00000058668	ATP2B4	1719.746	0.381453023206822	0.000128149129170145	0.0220106691091139	195.425	146.072	ASO_G0272888_AD_07	AC013394.2	1.871
ENSG00000261067	RP11-264B17.3	576.086	0.434345017537484	0.000131250953277182	0.022298395649156	67.646	48.635	ASO_G0272888_AD_07	AC013394.2	2.233
ENSG00000147872	PLIN2	774.329	0.511724956354882	0.000136534175205418	0.0229465500909751	95.06	64.866	ASO_G0272888_AD_07	AC013394.2	2.337
ENSG00000049239	H6PD	265.191	-0.824013681911163	0.000146879522598096	0.0243583539066777	14.044	24.504	ASO_G0272888_AD_07	AC013394.2	-2.886
ENSG00000171873	ADRA1D	39.863	-1.14606016578028	0.000148051415299704	0.0243583539066777	1.687	3.737	ASO_G0272888_AD_07	AC013394.2	-3.253
ENSG00000204592	HLA-E	1538.615	0.455878749608724	0.000150852156636057	0.024560616752308	182.659	129.713	ASO_G0272888_AD_07	AC013394.2	1.997
ENSG00000109133	TMEM33	815.617	0.500652347297467	0.000155491228578954	0.0250549268318458	99.574	68.332	ASO_G0272888_AD_07	AC013394.2	2.295
ENSG00000048828	FAM120A	213.394	-0.71072918571497	0.000165411345458142	0.0258864645208509	12.275	19.583	ASO_G0272888_AD_07	AC013394.2	-2.902
ENSG00000108932	SLC16A6	23.015	0.946249086120551	0.000164853980628372	0.0258864645208509	3.625	1.831	ASO_G0272888_AD_07	AC013394.2	1.196
ENSG00000128829	EIF2AK4	633.325	-0.767621307396023	0.00016727657815777	0.0258864645208509	35.009	58.292	ASO_G0272888_AD_07	AC013394.2	-3.088
ENSG00000189320	FAM180A	196.757	0.530308142622332	0.000166715849174644	0.0258864645208509	24.462	16.453	ASO_G0272888_AD_07	AC013394.2	1.151
ENSG00000107819	SFXN3	796.914	0.343834260136995	0.000172776066205815	0.0264753913215381	88.558	67.865	ASO_G0272888_AD_07	AC013394.2	1.437
ENSG00000111361	EIF2B1	888.314	-0.545654441668311	0.000178265125400669	0.0270513000972083	56.524	80.798	ASO_G0272888_AD_07	AC013394.2	-3.575
ENSG00000143772	ITPKB	128.086	0.465332929729545	0.000191086057708554	0.0287180296344682	15.4	10.767	ASO_G0272888_AD_07	AC013394.2	1.986
ENSG00000148690	FRA10AC1	276.774	-0.391777953180687	0.000195225234476003	0.0290606706177137	19.324	24.986	ASO_G0272888_AD_07	AC013394.2	-1.818
ENSG00000163463	KRTCAP2	2283.444	0.398499473384519	0.000199922109664199	0.0294790808872776	262.27	193.261	ASO_G0272888_AD_07	AC013394.2	2.307
ENSG00000176890	TYMS	1546.634	-0.351466672030143	0.000202266984796242	0.0295461025454697	111.623	139.072	ASO_G0272888_AD_07	AC013394.2	-1.354
ENSG00000169682	SPNS1	586.375	0.422302293063323	0.000217848287916545	0.0315274883345889	68.36	49.573	ASO_G0272888_AD_07	AC013394.2	2.165
ENSG00000092621	PHGDH	742.819	-0.695512048444339	0.000220436953931042	0.0316094457792861	43.222	68.106	ASO_G0272888_AD_07	AC013394.2	-2.359
ENSG00000005379	BZRAP1	50.898	-0.996926978477249	0.00024114782754879	0.0333552260582973	2.387	4.746	ASO_G0272888_AD_07	AC013394.2	-2.445
ENSG00000111530	CAND1	962.624	-0.387002156171699	0.000240009481414055	0.0333552260582973	67.804	86.836	ASO_G0272888_AD_07	AC013394.2	-3.144
ENSG00000133805	AMPD3	120.4	0.462383663620538	0.000239344814217042	0.0333552260582973	14.472	10.136	ASO_G0272888_AD_07	AC013394.2	2.151
ENSG00000182670	TTC3	1709.311	-1.01918786901604	0.000235879037528241	0.0333552260582973	80.227	159.096	ASO_G0272888_AD_07	AC013394.2	-3.557
ENSG00000079931	MOXD1	1234.173	-0.938555001602712	0.000247423115721669	0.0337967940400734	61.072	114.202	ASO_G0272888_AD_07	AC013394.2	-3.065
ENSG00000135093	USP30	140.7	-0.601289839796974	0.000248664831388896	0.0337967940400734	8.538	12.836	ASO_G0272888_AD_07	AC013394.2	-2.674
ENSG00000064607	SUGP2	438.62	-0.453194240618831	0.000255275754973869	0.0343962073296688	29.638	39.773	ASO_G0272888_AD_07	AC013394.2	-1.471
ENSG00000116350	SRSF4	792.861	-0.504671210102445	0.000261224872896051	0.0346012268081804	51.863	72.059	ASO_G0272888_AD_07	AC013394.2	-4.094
ENSG00000141741	MIEN1	863.985	-0.67059253082765	0.00025933417564503	0.0346012268081804	50.794	79.114	ASO_G0272888_AD_07	AC013394.2	-3.881
ENSG00000011260	UTP18	484.157	-0.608157413525403	0.000279255686583865	0.0366787090866034	29.529	44.131	ASO_G0272888_AD_07	AC013394.2	-4.05
ENSG00000141232	TOB1	1003.263	0.382697931539012	0.000285402908844088	0.0371737288769424	113.888	85.138	ASO_G0272888_AD_07	AC013394.2	0.732
ENSG00000165060	FXN	207.361	-0.55920078233331	0.000306742906415143	0.0396230712997412	12.946	18.887	ASO_G0272888_AD_07	AC013394.2	-3.283
ENSG00000137760	ALKBH8	48.183	-0.836383181239983	0.000331132424313143	0.0424229491148724	2.489	4.455	ASO_G0272888_AD_07	AC013394.2	-3.288
ENSG00000174080	CTSF	205.115	-0.593249387868041	0.000339217807089804	0.0431054823155581	12.528	18.744	ASO_G0272888_AD_07	AC013394.2	-2.256
ENSG00000025708	TYMP	125.935	-0.840061261442555	0.00034278848937441	0.0432079362009841	6.572	11.659	ASO_G0272888_AD_07	AC013394.2	-2.328
ENSG00000077684	PHF17	215.054	-0.423476787554449	0.000349817466665086	0.0435419509587019	14.708	19.439	ASO_G0272888_AD_07	AC013394.2	-2.283
ENSG00000134744	ZCCHC11	365.738	-0.449327170056506	0.000364938936378116	0.0435419509587019	24.869	33.112	ASO_G0272888_AD_07	AC013394.2	-1.959
ENSG00000140905	GCSH	402.206	-0.577035958121014	0.000356448361398354	0.0435419509587019	25.034	36.629	ASO_G0272888_AD_07	AC013394.2	-2.399
ENSG00000157483	MYO1E	761.009	0.317303183698897	0.000364777282366454	0.0435419509587019	83.329	65.002	ASO_G0272888_AD_07	AC013394.2	1.882
ENSG00000158125	XDH	26.885	0.800082057654557	0.000362686105122917	0.0435419509587019	3.88	2.184	ASO_G0272888_AD_07	AC013394.2	1.858
ENSG00000165072	MAMDC2	142.698	0.718597104609056	0.000358495243118883	0.0435419509587019	19.785	11.663	ASO_G0272888_AD_07	AC013394.2	1.985
ENSG00000175274	TP53I11	483.607	-0.670045851689061	0.000358797769023555	0.0435419509587019	28.37	44.285	ASO_G0272888_AD_07	AC013394.2	-2.88
ENSG00000071539	TRIP13	782.81	-0.799815218538166	0.000375430835104482	0.0438750329907898	42.31	72.025	ASO_G0272888_AD_07	AC013394.2	-2.481
ENSG00000159674	SPON2	8868.78	0.434695175883194	0.000376151914316432	0.0438750329907898	1039.989	748.45	ASO_G0272888_AD_07	AC013394.2	1.659
ENSG00000233384	RP11-100E13.1	32.825	0.738308349809349	0.000372438817733666	0.0438750329907898	4.543	2.691	ASO_G0272888_AD_07	AC013394.2	2.212
ENSG00000250041	CTD-2003C8.2	30.059	0.840955972404591	0.000381869012380847	0.0442119456556491	4.455	2.426	ASO_G0272888_AD_07	AC013394.2	1.612
ENSG00000139636	LMBR1L	288.834	0.361383894014041	0.00040248007004579	0.0455852427160558	32.639	24.558	ASO_G0272888_AD_07	AC013394.2	1.518
ENSG00000187173	LCE2A	13.126	1.37433355015417	0.000402217061861189	0.0455852427160558	2.549	0.977	ASO_G0272888_AD_07	AC013394.2	1.724
ENSG00000204256	BRD2	952.9	-0.445585590598105	0.000399981911534105	0.0455852427160558	64.938	86.097	ASO_G0272888_AD_07	AC013394.2	-2.427
ENSG00000105426	PTPRS	879.826	-0.709561103397964	0.000405565696131546	0.0456042577736407	50.502	80.735	ASO_G0272888_AD_07	AC013394.2	-2.086
ENSG00000169184	MN1	27.991	-1.14171555979005	0.000413801991363772	0.0461980366072554	1.187	2.623	ASO_G0272888_AD_07	AC013394.2	-2.375
ENSG00000119714	GPR68	55.615	0.692703486582699	0.000421820574353054	0.0467592594123279	7.44	4.581	ASO_G0272888_AD_07	AC013394.2	2.063
ENSG00000163520	FBLN2	1010.227	-0.761365071148486	0.000433831970295035	0.0477520682796577	56.087	93.105	ASO_G0272888_AD_07	AC013394.2	-3.145
ENSG00000189159	HN1	2783.727	0.424261751622664	0.00044135010571593	0.0479289142683755	324.788	235.407	ASO_G0272888_AD_07	AC013394.2	1.516
ENSG00000197879	MYO1C	2072.86	-0.726360569332713	0.000441571570994631	0.0479289142683755	117.746	190.413	ASO_G0272888_AD_07	AC013394.2	-4.372
ENSG00000069020	MAST4	126.808	0.535628178655471	0.000446688948741995	0.0481499880609475	15.887	10.59	ASO_G0272888_AD_07	AC013394.2	2.163
ENSG00000176619	LMNB2	1262.279	-0.574309901748775	0.000453813126522259	0.0485828710105679	79.085	114.809	ASO_G0272888_AD_07	AC013394.2	-1.703
ENSG00000087269	NOP14	659.064	-0.734418817544706	0.000459742086145075	0.0488827809962417	37.195	60.503	ASO_G0272888_AD_07	AC013394.2	-4.685
ENSG00000099337	KCNK6	43.945	-0.962776800668239	0.0004645548233511	0.0490607560066061	2.072	4.091	ASO_G0272888_AD_07	AC013394.2	-2.667
ENSG00000108349	CASC3	522.084	-0.459899002260116	0.000469084852553574	0.0492066862108213	35.018	47.247	ASO_G0272888_AD_07	AC013394.2	-2.364
ENSG00000166579	NDEL1	715.248	-0.470430603201848	0.000505913684010779	0.0527162058739231	47.783	64.78	ASO_G0272888_AD_07	AC013394.2	-2.795
ENSG00000198546	ZNF511	297.359	-0.776094689024306	0.000525998494641096	0.0544460693459624	16.245	27.396	ASO_G0272888_AD_07	AC013394.2	-3.779
ENSG00000039560	RAI14	1704.407	-0.581021630718535	0.000540048671978035	0.055532636467215	106.36	155.437	ASO_G0272888_AD_07	AC013394.2	-1.861
ENSG00000138769	CDKL2	31.615	0.796380773825693	0.000554015896060782	0.0565965258524839	4.529	2.568	ASO_G0272888_AD_07	AC013394.2	1.751
ENSG00000226742	HSBP1L1	193.698	-0.512669375070534	0.000559895696094036	0.0568257774672064	12.59	17.596	ASO_G0272888_AD_07	AC013394.2	-2.029
ENSG00000146122	DAAM2	265.312	-0.744631281364601	0.000572310755544528	0.0577110781236192	14.757	24.426	ASO_G0272888_AD_07	AC013394.2	-2.365
ENSG00000116044	NFE2L2	943.043	-0.53104016866872	0.000581936508569709	0.0578480841343157	60.668	85.728	ASO_G0272888_AD_07	AC013394.2	-2.959
ENSG00000154059	IMPACT	339.777	-0.546345199584224	0.000588473792537185	0.0578480841343157	21.576	30.903	ASO_G0272888_AD_07	AC013394.2	-2.589
ENSG00000163347	CLDN1	28.537	0.839311544546735	0.000584328141606316	0.0578480841343157	4.284	2.293	ASO_G0272888_AD_07	AC013394.2	1.528
ENSG00000223764	RP11-54O7.3	24.459	-1.22060710647581	0.000588413567969679	0.0578480841343157	1.001	2.295	ASO_G0272888_AD_07	AC013394.2	-2.221
ENSG00000073803	MAP3K13	290.176	0.419460318751626	0.000602476419301376	0.0588544152105032	33.706	24.548	ASO_G0272888_AD_07	AC013394.2	3.108
ENSG00000176020	AMIGO3	537.331	-0.662641276326003	0.000612916949502288	0.059502434290191	31.656	49.214	ASO_G0272888_AD_07	AC013394.2	-2.736
ENSG00000142230	SAE1	1409.419	-0.404788309305233	0.000619017253020956	0.0597237016340589	98.529	127.132	ASO_G0272888_AD_07	AC013394.2	-1.967
ENSG00000006606	CCL26	44.012	0.761404495317367	0.000625468640536974	0.0599759193349258	6.203	3.588	ASO_G0272888_AD_07	AC013394.2	0.658
ENSG00000239462	CTD-2021J15.1	13.869	0.960426669657929	0.000636885528846691	0.060698297657767	2.234	1.098	ASO_G0272888_AD_07	AC013394.2	1.578
ENSG00000173540	GMPPB	533.318	-0.665776071266066	0.000645283634499283	0.0611259588316594	31.354	48.852	ASO_G0272888_AD_07	AC013394.2	-2.714
ENSG00000126216	TUBGCP3	496.311	-0.536194025680729	0.000652089413694069	0.0613985393737247	31.788	45.121	ASO_G0272888_AD_07	AC013394.2	-1.742
ENSG00000157766	ACAN	200.11	-1.03210147605492	0.00066188640999957	0.0619478119059478	9.392	18.687	ASO_G0272888_AD_07	AC013394.2	-1.967
ENSG00000110713	NUP98	1217.492	-0.48475428449118	0.000672742330318324	0.0624737626445308	80.648	110.365	ASO_G0272888_AD_07	AC013394.2	-2.407
ENSG00000132254	ARFIP2	414.127	-0.624276332600891	0.000675500056745087	0.0624737626445308	25.01	37.848	ASO_G0272888_AD_07	AC013394.2	-4.019
ENSG00000067798	NAV3	389.967	0.407312806535233	0.000695464253004329	0.0639418016144568	45.068	33.041	ASO_G0272888_AD_07	AC013394.2	1.073
ENSG00000105221	AKT2	1785.892	-0.629504394705463	0.0007132917344358	0.0644436405157893	107.916	163.108	ASO_G0272888_AD_07	AC013394.2	-3.237
ENSG00000152076	CCDC74B	150.357	-0.78951282270666	0.000710098823894944	0.0644436405157893	8.088	13.864	ASO_G0272888_AD_07	AC013394.2	-3.416
ENSG00000265529	AL031721.1	86.622	-0.58877151243873	0.000708078588968264	0.0644436405157893	5.424	7.884	ASO_G0272888_AD_07	AC013394.2	-1.667
ENSG00000150051	MKX	810.395	-0.653570124460206	0.000720929807639018	0.0647593844448152	48.245	74.21	ASO_G0272888_AD_07	AC013394.2	-2.28
ENSG00000090861	AARS	1371.231	-0.341512933840587	0.000727543371791635	0.0649800165777329	100.093	123.183	ASO_G0272888_AD_07	AC013394.2	-2.044
ENSG00000030110	BAK1	208.477	0.51044103229857	0.000760852754098604	0.0654850160922295	25.584	17.448	ASO_G0272888_AD_07	AC013394.2	2.456
ENSG00000126261	UBA2	1127.124	-0.659129261788119	0.000741457723737376	0.0654850160922295	66.812	103	ASO_G0272888_AD_07	AC013394.2	-2.214
ENSG00000135018	UBQLN1	1598.584	-0.607669173070836	0.000762525459295315	0.0654850160922295	97.934	145.716	ASO_G0272888_AD_07	AC013394.2	-3.391
ENSG00000163040	CCDC74A	154.365	-0.655473315711161	0.000757974179839271	0.0654850160922295	9.08	14.135	ASO_G0272888_AD_07	AC013394.2	-2.813
ENSG00000166557	TMED3	815.099	-0.372580119686263	0.000752088593239076	0.0654850160922295	57.95	73.374	ASO_G0272888_AD_07	AC013394.2	-2.919
ENSG00000170542	SERPINB9	71.175	-0.769216746682955	0.000744211250175692	0.0654850160922295	3.814	6.57	ASO_G0272888_AD_07	AC013394.2	-2.785
ENSG00000246705	H2AFJ	1519.067	0.265625379455149	0.000753732011915491	0.0654850160922295	161.191	130.274	ASO_G0272888_AD_07	AC013394.2	1.373
ENSG00000171606	ZNF274	118.452	0.466223428545837	0.000787796181136973	0.0669198603867983	14.218	9.977	ASO_G0272888_AD_07	AC013394.2	2.288
ENSG00000211448	DIO2	53.596	-1.00448949244324	0.000784550502658297	0.0669198603867983	2.484	4.993	ASO_G0272888_AD_07	AC013394.2	-1.67
ENSG00000135926	TMBIM1	1759.01	0.36847242368662	0.00079534259518675	0.0671957014203725	198.497	149.524	ASO_G0272888_AD_07	AC013394.2	1.835
ENSG00000153879	CEBPG	416.427	-0.692545567149731	0.000799825201923121	0.0672111177745075	24.035	38.211	ASO_G0272888_AD_07	AC013394.2	-3.258
ENSG00000106785	TRIM14	621.101	-0.843309447065977	0.000826016609481975	0.0686736149266131	32.614	57.215	ASO_G0272888_AD_07	AC013394.2	-3.607
ENSG00000169902	TPST1	912.511	-0.683836562182355	0.000823633518959465	0.0686736149266131	53.193	83.597	ASO_G0272888_AD_07	AC013394.2	-2.691
ENSG00000141682	PMAIP1	551.323	0.512657503205369	0.000832747628976454	0.0688669070947195	67.647	46.1	ASO_G0272888_AD_07	AC013394.2	1.261
ENSG00000162302	RPS6KA4	450.618	-0.655092098710622	0.000849415036979479	0.0695634972546313	26.659	41.207	ASO_G0272888_AD_07	AC013394.2	-3.69
ENSG00000188917	TRMT2B	247.492	0.331108091106623	0.000850072167347063	0.0695634972546313	27.406	21.102	ASO_G0272888_AD_07	AC013394.2	1.752
ENSG00000134684	YARS	1528.833	-0.577548362176166	0.000874253578938771	0.0710542154894281	95.644	139.252	ASO_G0272888_AD_07	AC013394.2	-3.633
ENSG00000145740	SLC30A5	722.647	-0.425807894079733	0.000877380907834909	0.0710542154894281	49.595	65.323	ASO_G0272888_AD_07	AC013394.2	-3.109
ENSG00000137075	RNF38	219.15	-0.376895830054143	0.000889074317385472	0.0716300596945099	15.431	19.755	ASO_G0272888_AD_07	AC013394.2	-2.22
ENSG00000103316	CRYM	24.016	0.875482733732524	0.000897137938583147	0.0719090563079723	3.704	1.922	ASO_G0272888_AD_07	AC013394.2	0.83
ENSG00000221869	CEBPD	1291.619	-0.682900355243709	0.000905763471251464	0.072230015590104	75.47	118.355	ASO_G0272888_AD_07	AC013394.2	-2.054
ENSG00000040531	CTNS	321.089	0.371688758267263	0.00091227751925311	0.0723801909945488	36.399	27.273	ASO_G0272888_AD_07	AC013394.2	1.505
ENSG00000117500	TMED5	865.305	0.37238305210116	0.000919161847948786	0.0725580792092906	97.873	73.533	ASO_G0272888_AD_07	AC013394.2	2.561
ENSG00000126351	THRA	269.99	-0.53911140608432	0.000941744315707737	0.0739671540427735	17.313	24.56	ASO_G0272888_AD_07	AC013394.2	-2.712
ENSG00000207715	AC009065.2	140.98	-0.720382407885349	0.000959360620699628	0.074974032507676	7.926	12.94	ASO_G0272888_AD_07	AC013394.2	-2.857
ENSG00000065150	IPO5	1687.521	-0.36267508037695	0.000973638772988534	0.0753365050584692	121.402	151.666	ASO_G0272888_AD_07	AC013394.2	-2.189
ENSG00000112146	FBXO9	376.55	-0.457761346641702	0.000971871125587004	0.0753365050584692	25.35	34.062	ASO_G0272888_AD_07	AC013394.2	-2.568
ENSG00000120697	ALG5	642.431	0.297367127822667	0.000979855050167325	0.0754440119907158	69.433	54.967	ASO_G0272888_AD_07	AC013394.2	1.46
ENSG00000124313	IQSEC2	245.31	-0.382549163188715	0.000988503727788337	0.0757368297320182	17.243	22.122	ASO_G0272888_AD_07	AC013394.2	-2.007
ENSG00000140543	DET1	126.768	-0.559778429665606	0.00100098399819539	0.0763189263014342	7.884	11.561	ASO_G0272888_AD_07	AC013394.2	-2.18
ENSG00000107938	C10orf137	357.748	-0.344068821020074	0.00101181045795374	0.0767698905719268	25.916	32.184	ASO_G0272888_AD_07	AC013394.2	-2.529
ENSG00000109854	HTATIP2	504.3	-0.414369032443625	0.00105395737595281	0.0795814192567269	34.786	45.556	ASO_G0272888_AD_07	AC013394.2	-2.608
ENSG00000128165	ADM2	63.113	-0.791881866845218	0.00105909646660717	0.0795849892936061	3.444	5.828	ASO_G0272888_AD_07	AC013394.2	-1.129
ENSG00000127125	PPCS	655.653	0.340209600448672	0.00107052057086003	0.0800585479547479	72.821	55.829	ASO_G0272888_AD_07	AC013394.2	2.126
ENSG00000129422	MTUS1	164.477	0.431102324420566	0.00108712538697388	0.0801498575396308	19.279	13.898	ASO_G0272888_AD_07	AC013394.2	0.965
ENSG00000136010	ALDH1L2	406.907	-0.678485223384924	0.00108103017699436	0.0801498575396308	23.833	37.351	ASO_G0272888_AD_07	AC013394.2	-2.011
ENSG00000151779	NBAS	327.136	-0.479266629806	0.00108488320532265	0.0801498575396308	21.936	29.646	ASO_G0272888_AD_07	AC013394.2	-0.991
ENSG00000144476	ACKR3	65.811	-0.679428820155715	0.00111076523162096	0.0815082655879605	3.922	6.029	ASO_G0272888_AD_07	AC013394.2	-1.307
ENSG00000133104	SPG20	1206.186	-0.426273837631539	0.00112545292308964	0.0822001363920147	83.044	108.857	ASO_G0272888_AD_07	AC013394.2	-2.825
ENSG00000095303	PTGS1	1188.347	0.31938690958766	0.00114494122864257	0.0826712518881808	130.304	101.384	ASO_G0272888_AD_07	AC013394.2	1.537
ENSG00000104689	TNFRSF10A	101.482	0.461456640308563	0.00115929818706005	0.0826712518881808	12.033	8.551	ASO_G0272888_AD_07	AC013394.2	0.612
ENSG00000109436	TBC1D9	131.315	-0.684720106777691	0.00115439788217939	0.0826712518881808	7.559	12.058	ASO_G0272888_AD_07	AC013394.2	-3.364
ENSG00000152137	HSPB8	73.983	0.74427888524997	0.00115464847844995	0.0826712518881808	10.403	6.031	ASO_G0272888_AD_07	AC013394.2	1.225
ENSG00000162521	RBBP4	1618.27	-0.332149512886869	0.00116344898206802	0.0826712518881808	118.78	145.163	ASO_G0272888_AD_07	AC013394.2	-2.592
ENSG00000164975	SNAPC3	579.788	-0.396997984017178	0.0011636388621497	0.0826712518881808	40.516	52.326	ASO_G0272888_AD_07	AC013394.2	-2.441
ENSG00000048052	HDAC9	160.15	0.449291157130243	0.00117990545639575	0.0829126887279183	18.969	13.507	ASO_G0272888_AD_07	AC013394.2	1.306
ENSG00000123213	NLN	401.747	-0.49732185703552	0.00118295134909314	0.0829126887279183	26.252	36.469	ASO_G0272888_AD_07	AC013394.2	-1.979
ENSG00000255400	RP13-631K18.5	49.129	0.648139040687552	0.00118110193055978	0.0829126887279183	6.559	4.057	ASO_G0272888_AD_07	AC013394.2	1.976
ENSG00000112290	WASF1	421.171	-0.536614052627555	0.00120395063356942	0.083488139313681	26.878	38.329	ASO_G0272888_AD_07	AC013394.2	-3.048
ENSG00000115380	EFEMP1	1065.348	-0.635546729875939	0.00120718614746589	0.083488139313681	64.372	97.359	ASO_G0272888_AD_07	AC013394.2	-1.66
ENSG00000148798	INA	76.625	0.60101640313239	0.0012026092364953	0.083488139313681	10.027	6.34	ASO_G0272888_AD_07	AC013394.2	0.773
ENSG00000143256	PFDN2	1347.827	-0.459011248888567	0.00121276665268606	0.083504593751027	90.829	121.907	ASO_G0272888_AD_07	AC013394.2	-2.598
ENSG00000087076	HSD17B14	86.277	0.556389266819388	0.00125610375285156	0.0852010425312634	10.94	7.191	ASO_G0272888_AD_07	AC013394.2	1.312
ENSG00000100201	DDX17	2396.483	-0.300149713929918	0.00126501463639313	0.0852010425312634	179.207	214.752	ASO_G0272888_AD_07	AC013394.2	-1.916
ENSG00000108387	SEPT4	28.57	-0.950209192049634	0.00125743389377688	0.0852010425312634	1.363	2.65	ASO_G0272888_AD_07	AC013394.2	-2.206
ENSG00000131378	RFTN1	452.245	-0.66596326014201	0.00127011151054283	0.0852010425312634	26.608	41.423	ASO_G0272888_AD_07	AC013394.2	-2.569
ENSG00000165092	ALDH1A1	534.993	-0.626426604121684	0.00126675879075154	0.0852010425312634	32.612	48.907	ASO_G0272888_AD_07	AC013394.2	-1.509
ENSG00000170638	TRABD	321.375	-0.563558028852631	0.00125340783902476	0.0852010425312634	20.125	29.279	ASO_G0272888_AD_07	AC013394.2	-3.741
ENSG00000047410	TPR	801.861	-0.372947980299778	0.00128175243305366	0.0856144894385845	56.967	72.154	ASO_G0272888_AD_07	AC013394.2	-2.682
ENSG00000037474	NSUN2	702.414	-0.416484183439662	0.00130530855301685	0.0864566901452313	48.61	63.406	ASO_G0272888_AD_07	AC013394.2	-2.961
ENSG00000103257	SLC7A5	417.717	-0.888352479023026	0.00130542411223766	0.0864566901452313	21.296	38.697	ASO_G0272888_AD_07	AC013394.2	-2.585
ENSG00000119402	FBXW2	723.373	-0.652159987625686	0.00131508431251444	0.0867289780784837	42.968	66.186	ASO_G0272888_AD_07	AC013394.2	-3.576
ENSG00000205336	GPR56	121.311	0.411145979229577	0.00132244525516411	0.086847980412668	14.116	10.258	ASO_G0272888_AD_07	AC013394.2	0.939
ENSG00000133704	IPO8	415.377	-0.431951475967934	0.00134179737697172	0.0876755930815338	28.414	37.573	ASO_G0272888_AD_07	AC013394.2	-2.184
ENSG00000211584	SLC48A1	188.495	-0.454567619450903	0.00134626630451491	0.0876755930815338	12.724	17.056	ASO_G0272888_AD_07	AC013394.2	-2.156
ENSG00000163975	MFI2	40.13	-0.919632110473747	0.0013551869144813	0.0878903380636628	1.947	3.733	ASO_G0272888_AD_07	AC013394.2	-2.987
ENSG00000145050	MANF	1789.445	-0.58741672884586	0.00137688022333092	0.0889282557465382	111.145	162.909	ASO_G0272888_AD_07	AC013394.2	-2.697
ENSG00000103197	TSC2	763.42	-0.413654380201309	0.00140740417014593	0.0894018910297671	53	68.906	ASO_G0272888_AD_07	AC013394.2	-1.689
ENSG00000111052	LIN7A	133.453	-0.447338027042441	0.00140393970634247	0.0894018910297671	9.188	12.067	ASO_G0272888_AD_07	AC013394.2	-1.22
ENSG00000126860	EVI2A	71.462	0.686367702217959	0.00141281299324072	0.0894018910297671	9.679	5.877	ASO_G0272888_AD_07	AC013394.2	0.754
ENSG00000234327	AC012146.7	160.355	0.440255036063724	0.00141095723020175	0.0894018910297671	18.839	13.519	ASO_G0272888_AD_07	AC013394.2	2.112
ENSG00000261832	CLN3	542.812	0.446363340886758	0.00140475219387144	0.0894018910297671	64.185	45.77	ASO_G0272888_AD_07	AC013394.2	2.208
ENSG00000092068	SLC7A8	402.388	0.325225833732505	0.00143352685967656	0.0899840354086127	44.238	34.297	ASO_G0272888_AD_07	AC013394.2	1.062
ENSG00000118804	FAM47E-STBD1	175.171	0.424591635596464	0.00143273078498305	0.0899840354086127	20.54	14.801	ASO_G0272888_AD_07	AC013394.2	1.917
ENSG00000118162	KPTN	172.863	-0.391942383256942	0.00146149548029492	0.0913726974280385	12.191	15.571	ASO_G0272888_AD_07	AC013394.2	-1.609
ENSG00000121644	DESI2	570.233	-0.616441606943073	0.00147088388569364	0.09159328738403	34.659	52.117	ASO_G0272888_AD_07	AC013394.2	-3.546
ENSG00000141756	FKBP10	4951.123	-0.671577732915194	0.00149728506865646	0.0917747671494133	291.6	453.982	ASO_G0272888_AD_07	AC013394.2	-4.194
ENSG00000168497	SDPR	37.738	0.906773850635534	0.00149042643617015	0.0917747671494133	5.813	3.007	ASO_G0272888_AD_07	AC013394.2	0.986
ENSG00000197150	ABCB8	442.392	0.245076448459119	0.00148168046539716	0.0917747671494133	46.411	38.052	ASO_G0272888_AD_07	AC013394.2	1.654
ENSG00000226889	RP11-474I16.8	24.521	0.789528280308814	0.00149422360664423	0.0917747671494133	3.514	1.989	ASO_G0272888_AD_07	AC013394.2	2.173
ENSG00000100271	TTLL1	168.773	-0.604276074805423	0.0015088679688985	0.0921234623198573	10.285	15.425	ASO_G0272888_AD_07	AC013394.2	-1.932
ENSG00000105298	CACTIN	226.03	-0.525190146913042	0.00152425562154114	0.0925608585947414	14.554	20.521	ASO_G0272888_AD_07	AC013394.2	-3.146
ENSG00000144681	STAC	70.507	-0.844856876679932	0.00153379797671388	0.0925608585947414	3.624	6.526	ASO_G0272888_AD_07	AC013394.2	-2.416
ENSG00000169429	IL8	63.268	-0.725004408583871	0.00152840762333749	0.0925608585947414	3.616	5.809	ASO_G0272888_AD_07	AC013394.2	-0.992
ENSG00000126746	ZNF384	420.55	0.270197207539065	0.00155250860826084	0.0933296521042956	44.971	36.063	ASO_G0272888_AD_07	AC013394.2	2.039
ENSG00000066583	ISOC1	247.906	-0.797669013679532	0.00156172739900863	0.0935241350440798	13.306	22.862	ASO_G0272888_AD_07	AC013394.2	-3.987
ENSG00000164741	DLC1	846.999	-0.31848782175046	0.0015870787116977	0.0946795429917368	62.437	76.057	ASO_G0272888_AD_07	AC013394.2	-2.237
ENSG00000100852	ARHGAP5	296.113	-0.375650193568656	0.00161518082908546	0.0957027768784359	20.956	26.663	ASO_G0272888_AD_07	AC013394.2	-1.66
ENSG00000164292	RHOBTB3	1190.323	-0.695467811802713	0.00161647684554748	0.0957027768784359	68.976	109.411	ASO_G0272888_AD_07	AC013394.2	-2.773
ENSG00000174130	TLR6	30.734	0.727030571633407	0.0016347982599308	0.0964222520857301	4.269	2.519	ASO_G0272888_AD_07	AC013394.2	1.745
ENSG00000085741	WNT11	15.049	-1.72627674244685	0.00164866634039311	0.0965118161061583	0.408	1.438	ASO_G0272888_AD_07	AC013394.2	-2.462
ENSG00000205423	CNEP1R1	545.189	-0.410945575655209	0.00164401850230761	0.0965118161061583	37.748	49.252	ASO_G0272888_AD_07	AC013394.2	-2.808
ENSG00000116906	GNPAT	693.936	-0.307177300345338	0.00166123893713089	0.0968849424901338	51.673	62.145	ASO_G0272888_AD_07	AC013394.2	-1.122
ENSG00000137801	THBS1	8027.285	-0.784061272960203	0.00168912724532466	0.0975502361310111	440.584	738.626	ASO_G0272888_AD_07	AC013394.2	-2.077
ENSG00000147813	NAPRT1	379.654	-0.646482472042709	0.00167991531377798	0.0975502361310111	22.576	34.709	ASO_G0272888_AD_07	AC013394.2	-2.623
ENSG00000172716	SLFN11	179.493	-0.414883667959691	0.00169317219574544	0.0975502361310111	12.614	16.182	ASO_G0272888_AD_07	AC013394.2	-1.838
ENSG00000203659	AL353671.3	201.156	0.376842152643161	0.00169761127496065	0.0975502361310111	22.868	17.074	ASO_G0272888_AD_07	AC013394.2	2.114
ENSG00000243509	TNFRSF6B	107.031	-0.559559165771107	0.00171660140561117	0.098280146409167	6.74	9.735	ASO_G0272888_AD_07	AC013394.2	-1.529
ENSG00000108523	RNF167	599.367	0.34478253551739	0.00176297847588528	0.0998382376017645	66.796	51.023	ASO_G0272888_AD_07	AC013394.2	2.002
ENSG00000188643	S100A16	4391.711	0.356866766797132	0.00176006070857607	0.0998382376017645	491.41	373.428	ASO_G0272888_AD_07	AC013394.2	2.205
ENSG00000221821	C6orf226	225.251	0.404778212132441	0.00175884376712302	0.0998382376017645	26.057	19.064	ASO_G0272888_AD_07	AC013394.2	1.865
ENSG00000099901	RANBP1	4921.118	-0.76765018554686	0.00182448000785407	0.100135719404989	272.485	451.607	ASO_G0272888_AD_07	AC013394.2	-2.837
ENSG00000107669	ATE1	388.106	-0.516984359944119	0.00179860799677996	0.100135719404989	25.075	35.292	ASO_G0272888_AD_07	AC013394.2	-2.651
ENSG00000112167	SAYSD1	182.629	-0.462336379301843	0.0018219179091542	0.100135719404989	12.154	16.55	ASO_G0272888_AD_07	AC013394.2	-2.448
ENSG00000112893	MAN2A1	505.037	0.337009395912715	0.001790479410453	0.100135719404989	55.964	43.065	ASO_G0272888_AD_07	AC013394.2	2.168
ENSG00000114767	RRP9	294.496	-0.598231953038404	0.00181444072162171	0.100135719404989	18.015	26.913	ASO_G0272888_AD_07	AC013394.2	-3.784
ENSG00000118564	FBXL5	1297.955	0.231385802897784	0.00182589123675124	0.100135719404989	134.713	111.727	ASO_G0272888_AD_07	AC013394.2	2.028
ENSG00000120549	KIAA1217	233.494	0.483912052458204	0.00181925852063121	0.100135719404989	28.222	19.59	ASO_G0272888_AD_07	AC013394.2	2.073
ENSG00000125755	SYMPK	748.956	-0.402407934855705	0.00178379388608194	0.100135719404989	52.261	67.575	ASO_G0272888_AD_07	AC013394.2	-1.849
ENSG00000248191	PES1P1	7.651	1.28522916153694	0.00179334979333273	0.100135719404989	1.395	0.585	ASO_G0272888_AD_07	AC013394.2	-0.348
ENSG00000104388	RAB2A	2969.039	-0.337713461250184	0.00185496320125634	0.101374387537191	216.308	266.76	ASO_G0272888_AD_07	AC013394.2	-1.782
CATG00000037789	CATG00000037789.1	15.631	0.852221832033853	0.00187580000476266	0.102155937541604	2.308	1.264	ASO_G0272888_AD_07	AC013394.2	1.611
ENSG00000147155	EBP	2543.527	0.305095781829831	0.00188774019710008	0.102449233613452	276.08	217.325	ASO_G0272888_AD_07	AC013394.2	1.439
ENSG00000141627	DYM	549.594	-0.380613647834033	0.00194175207303061	0.10481787907979	38.964	49.485	ASO_G0272888_AD_07	AC013394.2	-0.818
ENSG00000170004	CHD3	725.918	-0.649318411813318	0.00194479750052074	0.10481787907979	43.304	66.396	ASO_G0272888_AD_07	AC013394.2	-3.476
ENSG00000100580	TMED8	153.791	-0.489653819329989	0.00197223406811191	0.105713181878648	10.189	13.938	ASO_G0272888_AD_07	AC013394.2	-1.402
ENSG00000198833	UBE2J1	1132.93	-0.559504693832243	0.00197493596343988	0.105713181878648	71.633	103.089	ASO_G0272888_AD_07	AC013394.2	-3.75
ENSG00000167130	DOLPP1	205.085	0.390480615917859	0.00199238439647695	0.1061060806949	23.47	17.387	ASO_G0272888_AD_07	AC013394.2	1.891
ENSG00000204520	MICA	880.987	0.336042345085442	0.00199585334128602	0.1061060806949	97.422	74.978	ASO_G0272888_AD_07	AC013394.2	1.365
ENSG00000157916	RER1	1234.849	-0.305464983199197	0.0020381381703451	0.107986402588861	91.708	110.712	ASO_G0272888_AD_07	AC013394.2	-2.263
ENSG00000213416	KRTAP4-12	5.343	1.37119792177446	0.00204503999784408	0.107986402588861	1.085	0.395	ASO_G0272888_AD_07	AC013394.2	0.554
ENSG00000235453	TOPORS-AS1	201.908	0.370958692575224	0.00205288836023255	0.108035841987996	22.868	17.148	ASO_G0272888_AD_07	AC013394.2	2.085
ENSG00000106538	RARRES2	104.489	-0.575745088069073	0.00210835967580813	0.109480603763724	6.466	9.53	ASO_G0272888_AD_07	AC013394.2	-1.846
ENSG00000126950	TMEM35	94.208	0.655799248104518	0.00210261606514778	0.109480603763724	12.54	7.752	ASO_G0272888_AD_07	AC013394.2	1.178
ENSG00000135597	REPS1	206.759	-0.500541863549473	0.00210245422618718	0.109480603763724	13.46	18.778	ASO_G0272888_AD_07	AC013394.2	-2.787
ENSG00000135845	PIGC	283.615	0.306918158046885	0.00209666371531857	0.109480603763724	30.943	24.249	ASO_G0272888_AD_07	AC013394.2	2.369
ENSG00000112667	DNPH1	448.75	-0.71986264938073	0.00212701650103691	0.10992501174738	25.477	41.221	ASO_G0272888_AD_07	AC013394.2	-3.551
ENSG00000112855	HARS2	447.055	0.296058945589034	0.00213098391295305	0.10992501174738	48.321	38.266	ASO_G0272888_AD_07	AC013394.2	1.291
ENSG00000110852	CLEC2B	552.93	0.56650611256276	0.00214944678988587	0.110220746001834	70.008	46.089	ASO_G0272888_AD_07	AC013394.2	1.527
ENSG00000138080	EMILIN1	2140.301	-0.383711555686383	0.00215082069933202	0.110220746001834	151.537	192.799	ASO_G0272888_AD_07	AC013394.2	-2.418
ENSG00000075643	MOCOS	153.283	-0.612847046323163	0.00221975317841059	0.110360072209823	9.27	13.998	ASO_G0272888_AD_07	AC013394.2	-1.931
ENSG00000099783	HNRNPM	4022.382	-0.415694436616194	0.00222262990619	0.110360072209823	279.268	362.381	ASO_G0272888_AD_07	AC013394.2	-2.707
ENSG00000134453	RBM17	599.877	-0.540007063870449	0.00220472617534729	0.110360072209823	38.322	54.557	ASO_G0272888_AD_07	AC013394.2	-2.135
ENSG00000141012	GALNS	408.832	-0.574730587472444	0.00221005581377423	0.110360072209823	25.463	37.261	ASO_G0272888_AD_07	AC013394.2	-2.232
ENSG00000142920	ADC	67.948	-0.794687763490932	0.00222429380885266	0.110360072209823	3.569	6.285	ASO_G0272888_AD_07	AC013394.2	-2.359
ENSG00000143341	HMCN1	70.748	-0.97155561005764	0.00221369095761946	0.110360072209823	3.393	6.583	ASO_G0272888_AD_07	AC013394.2	-1.873
ENSG00000143387	CTSK	3466.698	0.386055239264066	0.00218326208998852	0.110360072209823	395.082	293.909	ASO_G0272888_AD_07	AC013394.2	1.169
ENSG00000172869	DMXL1	227.612	-0.3543198960763	0.00223120811377506	0.110360072209823	16.34	20.49	ASO_G0272888_AD_07	AC013394.2	-1.186
ENSG00000188603	CLN3	483.665	0.444961556702365	0.00216983966407195	0.110360072209823	57.163	40.789	ASO_G0272888_AD_07	AC013394.2	2.211
ENSG00000226688	ENTPD1-AS1	132.892	0.38600166571054	0.00221661947397383	0.110360072209823	15.256	11.268	ASO_G0272888_AD_07	AC013394.2	1.729
ENSG00000237975	FLG-AS1	38.045	0.614126218503181	0.00223093691758982	0.110360072209823	4.96	3.152	ASO_G0272888_AD_07	AC013394.2	2.122
ENSG00000120705	ETF1	2017.993	-0.468754032386921	0.00224158657569128	0.110523653558532	135.197	182.684	ASO_G0272888_AD_07	AC013394.2	-3.356
ENSG00000143622	RIT1	358.258	0.285913588922838	0.00225142071284481	0.110601906106192	38.55	30.658	ASO_G0272888_AD_07	AC013394.2	1.079
ENSG00000176912	C18orf56	79.174	0.466381008449736	0.0022785549434545	0.110601906106192	9.415	6.68	ASO_G0272888_AD_07	AC013394.2	1.224
ENSG00000177868	CCDC23	361.019	-0.522965758375386	0.00227795883910896	0.110601906106192	23.278	32.751	ASO_G0272888_AD_07	AC013394.2	-2.947
ENSG00000198911	SREBF2	1468.978	-0.543756003485977	0.00226430800137294	0.110601906106192	93.927	133.797	ASO_G0272888_AD_07	AC013394.2	-2.313
ENSG00000260409	RP11-403B2.7	11.833	-1.76619746023182	0.00226872910925849	0.110601906106192	0.324	1.133	ASO_G0272888_AD_07	AC013394.2	-3.866
ENSG00000166889	PATL1	528.78	-0.386543598802829	0.00228567199125402	0.110603879948298	37.333	47.605	ASO_G0272888_AD_07	AC013394.2	-2.577
ENSG00000082258	CCNT2	393.11	0.298409872013167	0.00231762657524741	0.110619412534834	42.698	33.65	ASO_G0272888_AD_07	AC013394.2	1.615
ENSG00000084693	AGBL5	264.959	-0.651845982286751	0.00230364679344321	0.110619412534834	15.68	24.276	ASO_G0272888_AD_07	AC013394.2	-3.611
ENSG00000122642	FKBP9	2431.818	-0.618349345795234	0.00232126899476664	0.110619412534834	148.112	222.331	ASO_G0272888_AD_07	AC013394.2	-2.355
ENSG00000132122	SPATA6	95.889	-0.612687785005722	0.00232742650429874	0.110619412534834	5.822	8.78	ASO_G0272888_AD_07	AC013394.2	-1.519
ENSG00000141425	RPRD1A	456.89	-0.4779449367637	0.00230145350397488	0.110619412534834	30.35	41.368	ASO_G0272888_AD_07	AC013394.2	-2.29
ENSG00000205581	HMGN1	4188.381	-0.496098325692319	0.00232845724401538	0.110619412534834	276.082	379.281	ASO_G0272888_AD_07	AC013394.2	-3.798
ENSG00000152465	NMT2	332.237	-0.482595485293259	0.0023382284049596	0.110746999907632	21.989	30.085	ASO_G0272888_AD_07	AC013394.2	-2.071
ENSG00000139880	CDH24	98.552	-0.703819601834713	0.00234601404790133	0.110780059119933	5.594	9.055	ASO_G0272888_AD_07	AC013394.2	-3.132
ENSG00000134153	EMC7	1057.58	0.342670129096548	0.00236666968519794	0.111340676923852	117.389	90.039	ASO_G0272888_AD_07	AC013394.2	2
ENSG00000182809	CRIP2	83.642	-0.556612936789076	0.00237213342390547	0.111340676923852	5.214	7.63	ASO_G0272888_AD_07	AC013394.2	-1.946
ENSG00000070540	WIPI1	722.309	-0.573096528767198	0.00238572833224176	0.111643514469877	45.152	65.826	ASO_G0272888_AD_07	AC013394.2	-2.403
ENSG00000089195	TRMT6	253.015	-0.622564419084208	0.00243339387107244	0.112415539218211	15.202	23.097	ASO_G0272888_AD_07	AC013394.2	-2.899
ENSG00000165487	MICU2	903.912	-0.519681645574657	0.00242328321490497	0.112415539218211	58.576	81.977	ASO_G0272888_AD_07	AC013394.2	-2.829
ENSG00000171735	CAMTA1	1000.568	-0.619834792990402	0.00241556335496509	0.112415539218211	60.795	91.395	ASO_G0272888_AD_07	AC013394.2	-2.075
ENSG00000178202	KDELC2	591.116	-0.623181786988773	0.00243491114192492	0.112415539218211	35.79	54.054	ASO_G0272888_AD_07	AC013394.2	-2.467
ENSG00000234857	HNRNPUL2-BSCL2	861.902	-0.450252062793892	0.00243818731893624	0.112415539218211	58.371	77.924	ASO_G0272888_AD_07	AC013394.2	-3.043
ENSG00000139514	SLC7A1	838.272	-0.31395168850146	0.00245143090396328	0.112693720673371	61.834	75.219	ASO_G0272888_AD_07	AC013394.2	-0.639
ENSG00000108518	PFN1	18935.219	-0.312624450004639	0.00247053837386799	0.11323904628609	1403.788	1698.345	ASO_G0272888_AD_07	AC013394.2	-2.062
ENSG00000198700	IPO9	1006.978	-0.282061698420867	0.00251118239912927	0.114765441223364	75.933	90.131	ASO_G0272888_AD_07	AC013394.2	-0.719
ENSG00000149782	PLCB3	320.353	-0.578970451153885	0.00255635379237768	0.11559023998385	19.907	29.192	ASO_G0272888_AD_07	AC013394.2	-3.133
ENSG00000185432	METTL7A	197.359	0.393138869987938	0.00253697590650755	0.11559023998385	22.725	16.715	ASO_G0272888_AD_07	AC013394.2	1.315
ENSG00000213160	KLHL23	95.95	-0.607524921537785	0.00254508673132939	0.11559023998385	5.808	8.788	ASO_G0272888_AD_07	AC013394.2	-2.508
ENSG00000213347	MXD3	459.809	-0.35345297937048	0.00255881145453691	0.11559023998385	33.442	41.328	ASO_G0272888_AD_07	AC013394.2	-0.443
ENSG00000115648	MLPH	1057.432	0.300164077588072	0.00258267796906623	0.11566549185245	114.479	90.548	ASO_G0272888_AD_07	AC013394.2	1.319
ENSG00000169105	CHST14	152.368	-0.576122883910526	0.00258029207873033	0.11566549185245	9.558	13.898	ASO_G0272888_AD_07	AC013394.2	-2.598
ENSG00000185986	SDHAP3	50.28	-0.714599589294249	0.00256993002624877	0.11566549185245	2.869	4.622	ASO_G0272888_AD_07	AC013394.2	-1.779
ENSG00000100325	ASCC2	504.509	-0.453145699320838	0.00262509929949895	0.116578204937264	34.073	45.625	ASO_G0272888_AD_07	AC013394.2	-2.032
ENSG00000143569	UBAP2L	878.021	-0.309787454681091	0.00263289228041293	0.116578204937264	65.161	78.811	ASO_G0272888_AD_07	AC013394.2	-1.842
ENSG00000204469	PRRC2A	3828.563	-0.564569936816345	0.0026138806020174	0.116578204937264	241.495	348.727	ASO_G0272888_AD_07	AC013394.2	-3.55
ENSG00000228526	RP3-510D11.1	41.75	0.606320052894019	0.00262876151356409	0.116578204937264	5.507	3.46	ASO_G0272888_AD_07	AC013394.2	1.528
ENSG00000125037	EMC3	841.179	0.330245923701007	0.00266733166153787	0.11710784794898	92.528	71.68	ASO_G0272888_AD_07	AC013394.2	2
ENSG00000168118	RAB4A	452.859	-0.562521828050469	0.00266368056893365	0.11710784794898	28.486	41.2	ASO_G0272888_AD_07	AC013394.2	-2.818
ENSG00000180185	FAHD1	327.508	0.40124658992191	0.00266617496922735	0.11710784794898	37.664	27.755	ASO_G0272888_AD_07	AC013394.2	2.53
ENSG00000065534	MYLK	4010.065	-0.692038713461	0.00270201912979591	0.118298484590224	233.122	367.188	ASO_G0272888_AD_07	AC013394.2	-1.371
ENSG00000107902	LHPP	351.688	-0.668744190842968	0.00271065644712123	0.118345140414818	20.577	32.212	ASO_G0272888_AD_07	AC013394.2	-2.31
ENSG00000119688	ABCD4	171.871	0.359890146734167	0.002732077270079	0.118751764174391	19.512	14.613	ASO_G0272888_AD_07	AC013394.2	2.082
ENSG00000148154	UGCG	394.918	-0.534936985595211	0.002735165393652	0.118751764174391	25.293	35.92	ASO_G0272888_AD_07	AC013394.2	-2.405
ENSG00000003402	CFLAR	495.637	0.294813321235421	0.00276005872717249	0.118843941620086	53.718	42.44	ASO_G0272888_AD_07	AC013394.2	1.724
ENSG00000042286	AIFM2	418.373	-0.641491242326145	0.00277202756833302	0.118843941620086	24.948	38.254	ASO_G0272888_AD_07	AC013394.2	-2.933
ENSG00000111726	CMAS	324.97	-0.647400569638883	0.00276486631165566	0.118843941620086	19.271	29.751	ASO_G0272888_AD_07	AC013394.2	-3.446
ENSG00000137962	ARHGAP29	1459.937	-0.487144800839269	0.00276648873948678	0.118843941620086	96.638	132.413	ASO_G0272888_AD_07	AC013394.2	-2.081
ENSG00000174939	ASPHD1	174.633	-0.466924134078988	0.00277530637820419	0.118843941620086	11.555	15.824	ASO_G0272888_AD_07	AC013394.2	-2.437
ENSG00000173530	TNFRSF10D	532.002	0.335098479904425	0.00278472837503627	0.1189215969995	58.869	45.327	ASO_G0272888_AD_07	AC013394.2	0.831
ENSG00000090060	PAPOLA	3178.845	-0.512289540149559	0.00280250880757684	0.119340001077001	207.266	288.426	ASO_G0272888_AD_07	AC013394.2	-3.302
ENSG00000169515	CCDC8	356.317	-0.473816138459085	0.00280979657046297	0.119340001077001	23.685	32.343	ASO_G0272888_AD_07	AC013394.2	-1.821
ENSG00000144810	COL8A1	587.794	-0.417420499474145	0.0028176569123496	0.119349532628792	40.998	53.078	ASO_G0272888_AD_07	AC013394.2	-0.85
ENSG00000110931	CAMKK2	169.7	-0.697222489138681	0.00284109480302358	0.120017058841239	9.705	15.587	ASO_G0272888_AD_07	AC013394.2	-3.065
ENSG00000122034	GTF3A	578.79	-0.437202419971045	0.0028594867843296	0.12032200208503	39.454	52.319	ASO_G0272888_AD_07	AC013394.2	-2.628
ENSG00000129048	ACKR4	308.977	0.44855462345907	0.00286370983849207	0.12032200208503	36.58	26.088	ASO_G0272888_AD_07	AC013394.2	1.207
ENSG00000105968	H2AFV	2674.908	-0.9505098680161	0.00287248344142516	0.120367067532105	131.432	248.054	ASO_G0272888_AD_07	AC013394.2	-4.08
ENSG00000012171	SEMA3B	168.743	-0.706267960502114	0.00289493288205444	0.120660802524029	9.743	15.518	ASO_G0272888_AD_07	AC013394.2	-1.959
ENSG00000170955	PRKCDBP	3595.996	-0.610321967235849	0.00289001177464123	0.120660802524029	220.162	327.851	ASO_G0272888_AD_07	AC013394.2	-3.399
ENSG00000135317	SNX14	1823.337	-0.426658317405167	0.00291949324892713	0.121360849682795	125.504	164.669	ASO_G0272888_AD_07	AC013394.2	-2.288
ENSG00000145247	OCIAD2	720.726	0.324253798966469	0.00293840038910823	0.121500524025824	79.061	61.466	ASO_G0272888_AD_07	AC013394.2	0.776
ENSG00000198753	PLXNB3	121.752	0.49282970906789	0.00293237029102741	0.121500524025824	14.942	10.212	ASO_G0272888_AD_07	AC013394.2	1.488
ENSG00000219626	FAM228B	85.889	-0.718548246181844	0.00296225960243303	0.122163898643874	4.825	7.914	ASO_G0272888_AD_07	AC013394.2	-1.978
ENSG00000067704	IARS2	943.334	-0.394988536768232	0.00297636006879807	0.122361119476777	66.166	84.996	ASO_G0272888_AD_07	AC013394.2	-2.617
ENSG00000139132	FGD4	98.171	0.555081634247742	0.00299379317949614	0.122361119476777	12.41	8.203	ASO_G0272888_AD_07	AC013394.2	1.361
ENSG00000196365	LONP1	844.377	-0.539900952197963	0.00300368428052496	0.122361119476777	54.006	76.86	ASO_G0272888_AD_07	AC013394.2	-2.556
ENSG00000232821	AC003986.6	126.974	0.386348473735608	0.00300618489309548	0.122361119476777	14.384	10.788	ASO_G0272888_AD_07	AC013394.2	2.077
ENSG00000243554	AC004967.7	436.618	-0.550213540150641	0.00299097331076099	0.122361119476777	27.642	39.785	ASO_G0272888_AD_07	AC013394.2	-3.47
ENSG00000119280	C1orf198	979.212	-0.37245492403783	0.00302239998118032	0.122701588846359	69.647	88.287	ASO_G0272888_AD_07	AC013394.2	-1.446
ENSG00000123983	ACSL3	3632.784	-0.399443066082207	0.00304220415892191	0.122867315255684	254.544	327.634	ASO_G0272888_AD_07	AC013394.2	-1.815
ENSG00000159873	CCDC117	275.305	-0.469549168719475	0.00303547401102841	0.122867315255684	18.248	24.926	ASO_G0272888_AD_07	AC013394.2	-2.337
ENSG00000177595	PIDD	128.216	0.417853370403496	0.00307156339019832	0.123733339661855	14.954	10.856	ASO_G0272888_AD_07	AC013394.2	0.893
ENSG00000078018	MAP2	149.637	-0.475886737093252	0.00310184609100595	0.124012135024105	10.129	13.547	ASO_G0272888_AD_07	AC013394.2	-0.928
ENSG00000167641	PPP1R14A	18.854	-1.25427777812741	0.00309261452376965	0.124012135024105	0.723	1.778	ASO_G0272888_AD_07	AC013394.2	-2.867
ENSG00000170745	KCNS3	141.147	-0.603670291269987	0.00310681229361131	0.124012135024105	8.589	12.917	ASO_G0272888_AD_07	AC013394.2	-2.637
ENSG00000184428	TOP1MT	214.424	-0.468154333118208	0.00311022117270949	0.124012135024105	14.327	19.407	ASO_G0272888_AD_07	AC013394.2	-2.877
ENSG00000102796	DHRS12	39.579	-0.751113321243176	0.00314770614105788	0.125187396907722	2.22	3.644	ASO_G0272888_AD_07	AC013394.2	-2.706
ENSG00000182196	ARL6IP4	1029.938	-0.547509108433283	0.00316153110461705	0.125418099403971	65.617	93.57	ASO_G0272888_AD_07	AC013394.2	-3.403
ENSG00000089775	ZBTB25	212.806	-0.396250698866409	0.0032503216703717	0.126097982457196	14.963	19.204	ASO_G0272888_AD_07	AC013394.2	-2.365
ENSG00000102763	VWA8	174.937	-0.550915769538861	0.00319299785049288	0.126097982457196	11.153	15.935	ASO_G0272888_AD_07	AC013394.2	-1.319
ENSG00000110492	MDK	1626.979	-0.510758967965937	0.00325193035569359	0.126097982457196	106.106	147.837	ASO_G0272888_AD_07	AC013394.2	-2.088
ENSG00000115310	RTN4	7866.03	0.277354188321798	0.00321778908249959	0.126097982457196	839.474	673.765	ASO_G0272888_AD_07	AC013394.2	2.02
ENSG00000141696	LEPREL4	296.044	-0.498258807254747	0.00326699332561428	0.126097982457196	19.356	26.877	ASO_G0272888_AD_07	AC013394.2	-2.549
ENSG00000155511	GRIA1	114.939	-0.610038336381933	0.00326741413276803	0.126097982457196	7.158	10.498	ASO_G0272888_AD_07	AC013394.2	-0.467
ENSG00000162066	AMDHD2	362.654	-0.395715855840596	0.00323291165305682	0.126097982457196	25.388	32.727	ASO_G0272888_AD_07	AC013394.2	-1.651
ENSG00000162378	ZYG11B	459.949	-0.531906399616149	0.00320805666925789	0.126097982457196	29.464	41.885	ASO_G0272888_AD_07	AC013394.2	-2.104
ENSG00000165434	PGM2L1	74.823	0.487321224203203	0.00324613345597559	0.126097982457196	9.114	6.274	ASO_G0272888_AD_07	AC013394.2	1.78
ENSG00000183840	GPR39	43.716	-0.734246604353681	0.00325718460565705	0.126097982457196	2.531	4.003	ASO_G0272888_AD_07	AC013394.2	-1.631
ENSG00000188015	S100A3	416.604	0.296656063436468	0.00319568971256645	0.126097982457196	45.016	35.624	ASO_G0272888_AD_07	AC013394.2	0.758
ENSG00000178996	SNX18	688.735	-0.821905895532299	0.00327617037821119	0.126124490175963	36.701	63.609	ASO_G0272888_AD_07	AC013394.2	-2.641
ENSG00000166886	NAB2	393.401	-0.428750286823753	0.00330154814713606	0.126789183144316	26.935	35.598	ASO_G0272888_AD_07	AC013394.2	-1.454
ENSG00000114529	C3orf52	90.892	0.517588813601558	0.00333315451676789	0.127377870255885	11.106	7.61	ASO_G0272888_AD_07	AC013394.2	1.811
ENSG00000116641	DOCK7	809.881	-0.460951868899176	0.0033363684218268	0.127377870255885	54.552	73.279	ASO_G0272888_AD_07	AC013394.2	-1.856
ENSG00000147853	AK3	913.388	-0.424224951069608	0.00334132609116524	0.127377870255885	62.879	82.494	ASO_G0272888_AD_07	AC013394.2	-2.444
CATG00000005936	CATG00000005936.1	5.337	1.35810539669914	0.00337625927170551	0.127774654762124	1.057	0.4	ASO_G0272888_AD_07	AC013394.2	-0.056
ENSG00000075223	SEMA3C	496.362	-0.335864572167842	0.00336069057365876	0.127774654762124	36.437	44.538	ASO_G0272888_AD_07	AC013394.2	-0.891
ENSG00000115677	HDLBP	8335.562	-0.315744296089118	0.00337441396035386	0.127774654762124	617.27	746.715	ASO_G0272888_AD_07	AC013394.2	-1.803
ENSG00000136877	FPGS	493.565	-0.362633448827671	0.00342288308465366	0.128914849670209	35.218	44.434	ASO_G0272888_AD_07	AC013394.2	-2.11
ENSG00000143127	ITGA10	25.512	0.821993617242365	0.00341610580625746	0.128914849670209	3.792	2.066	ASO_G0272888_AD_07	AC013394.2	1.897
ENSG00000167799	NUDT8	131.915	-0.528239575280173	0.0034496018415487	0.129608838421649	8.422	11.991	ASO_G0272888_AD_07	AC013394.2	-2.268
ENSG00000165282	PIGO	322.929	0.282031639730494	0.00346312353184546	0.129804846049747	34.772	27.653	ASO_G0272888_AD_07	AC013394.2	1.86
ENSG00000130508	PXDN	3026.781	-0.498465767311512	0.0034818441495236	0.130194315925966	199.09	274.387	ASO_G0272888_AD_07	AC013394.2	-2.289
ENSG00000072401	UBE2D1	561.505	-0.596535154018871	0.00350030489380159	0.130572232673315	34.59	51.211	ASO_G0272888_AD_07	AC013394.2	-2.674
ENSG00000196591	HDAC2	1762.488	-0.261255783509832	0.0035132713042572	0.130743882108429	134.868	157.521	ASO_G0272888_AD_07	AC013394.2	-2.233
ENSG00000146729	GBAS	1313.662	-0.280961731661545	0.00352456550637172	0.130852633882636	99.324	117.482	ASO_G0272888_AD_07	AC013394.2	-2.471
ENSG00000108960	MMD	69.375	-0.673157337691482	0.00357427327449149	0.130954174166405	4.009	6.369	ASO_G0272888_AD_07	AC013394.2	-2.348
ENSG00000125445	MRPS7	1053.389	0.291166281409869	0.00355063773936756	0.130954174166405	113.453	90.078	ASO_G0272888_AD_07	AC013394.2	2.051
ENSG00000128641	MYO1B	1566.532	-0.800194510722258	0.00353627514541703	0.130954174166405	84.823	144.435	ASO_G0272888_AD_07	AC013394.2	-3.591
ENSG00000149294	NCAM1	51.802	-0.728327370932852	0.00357757084894785	0.130954174166405	2.981	4.751	ASO_G0272888_AD_07	AC013394.2	-0.9
ENSG00000186815	TPCN1	489.388	-0.526373561146903	0.00356463817593045	0.130954174166405	31.465	44.511	ASO_G0272888_AD_07	AC013394.2	-1.535
ENSG00000213853	EMP2	738.736	0.321906418266839	0.00356254549605977	0.130954174166405	81.148	63.072	ASO_G0272888_AD_07	AC013394.2	2.2
CATG00000034824	CATG00000034824.1	238.677	0.385770825902873	0.00361529796317485	0.131429689931147	27.23	20.222	ASO_G0272888_AD_07	AC013394.2	1.255
ENSG00000133606	MKRN1	744.196	-0.504198514266941	0.00360788802282612	0.131429689931147	48.681	67.494	ASO_G0272888_AD_07	AC013394.2	-3.391
ENSG00000143641	GALNT2	913.004	-0.333910027716892	0.00361578801474046	0.131429689931147	66.713	81.944	ASO_G0272888_AD_07	AC013394.2	-0.863
ENSG00000120709	FAM53C	205.883	0.295338584789182	0.00364506181837488	0.132186348541066	22.177	17.623	ASO_G0272888_AD_07	AC013394.2	1.306
ENSG00000089234	BRAP	462.764	-0.478117964706538	0.00368188463958417	0.133212631751622	30.674	41.898	ASO_G0272888_AD_07	AC013394.2	-3.169
ENSG00000026559	KCNG1	65.314	-1.16124231675654	0.0037118546373332	0.133986808271404	2.753	6.115	ASO_G0272888_AD_07	AC013394.2	-3.129
ENSG00000122707	RECK	1683.739	-0.477843811889958	0.00373093645656862	0.134172286638387	112.169	152.503	ASO_G0272888_AD_07	AC013394.2	-1.597
ENSG00000153885	KCTD15	88.412	-0.846810583737444	0.00373416152832364	0.134172286638387	4.57	8.192	ASO_G0272888_AD_07	AC013394.2	-2.882
ENSG00000167383	ZNF229	101.979	0.427267916598601	0.0037693497027092	0.134816786849759	12.03	8.601	ASO_G0272888_AD_07	AC013394.2	1.684
ENSG00000267188	CTC-512J12.4	101.979	0.427267916598601	0.0037693497027092	0.134816786849759	12.03	8.601	ASO_G0272888_AD_07	AC013394.2	1.684
CATG00000032645	CATG00000032645.1	13.344	-1.64007182363137	0.00382059788010492	0.136251368912794	0.399	1.276	ASO_G0272888_AD_07	AC013394.2	-4.025
ENSG00000148331	ASB6	272.801	-0.670366708994801	0.00382689385494029	0.136251368912794	15.934	25	ASO_G0272888_AD_07	AC013394.2	-3.164
ENSG00000124749	COL21A1	113.892	-0.512006899581766	0.00384973338457183	0.136753029092858	7.482	10.356	ASO_G0272888_AD_07	AC013394.2	-0.478
ENSG00000035115	SH3YL1	92.016	-0.507064757360036	0.00391651738445492	0.137647317906677	6.04	8.372	ASO_G0272888_AD_07	AC013394.2	-1.267
ENSG00000109016	DHRS7B	149.827	0.468585131716345	0.00391100854755579	0.137647317906677	18.061	12.59	ASO_G0272888_AD_07	AC013394.2	2.114
ENSG00000148229	POLE3	682.255	0.32683395171771	0.00391687458706134	0.137647317906677	74.953	58.197	ASO_G0272888_AD_07	AC013394.2	1.801
ENSG00000166199	ALKBH3	302.782	0.320301713787181	0.00391894155268529	0.137647317906677	33.186	25.865	ASO_G0272888_AD_07	AC013394.2	1.81
ENSG00000168453	HR	42.961	-0.784254570241866	0.00390382389137438	0.137647317906677	2.327	3.961	ASO_G0272888_AD_07	AC013394.2	-1.375
CATG00000010612	CATG00000010612.1	29.935	0.611961849722131	0.00393032548004681	0.137737639581012	3.894	2.483	ASO_G0272888_AD_07	AC013394.2	2.057
ENSG00000124875	CXCL6	14.722	-1.27107301219633	0.00395467768855198	0.138281011794334	0.603	1.38	ASO_G0272888_AD_07	AC013394.2	-2.676
ENSG00000100889	PCK2	590.958	-0.474957817087052	0.00397731933817554	0.138705936388599	39.592	53.556	ASO_G0272888_AD_07	AC013394.2	-1.495
ENSG00000126456	IRF3	453.824	0.230924545484466	0.00398457872287147	0.138705936388599	47.148	39.069	ASO_G0272888_AD_07	AC013394.2	1.256
CATG00000080377	CATG00000080377.1	6.119	1.17641228491818	0.00400328781920724	0.138872205090285	1.117	0.469	ASO_G0272888_AD_07	AC013394.2	0.762
ENSG00000137312	FLOT1	2012.278	-0.386615881067433	0.00402500723860008	0.138872205090285	142.163	181.377	ASO_G0272888_AD_07	AC013394.2	-2.086
ENSG00000144659	SLC25A38	267.417	0.363189133594819	0.00403377998150923	0.138872205090285	30.146	22.722	ASO_G0272888_AD_07	AC013394.2	1.663
ENSG00000172037	LAMB2	1905.919	0.286291403557373	0.00403219465429123	0.138872205090285	204.736	163.349	ASO_G0272888_AD_07	AC013394.2	1.642
ENSG00000182901	RGS7	64.369	-0.890679267056049	0.00403023626255849	0.138872205090285	3.226	5.971	ASO_G0272888_AD_07	AC013394.2	-1.682
ENSG00000196196	HRCT1	44.673	0.642722738543094	0.00407593783861774	0.140015183335374	5.915	3.687	ASO_G0272888_AD_07	AC013394.2	1.694
ENSG00000166482	MFAP4	424.733	-0.575562355420755	0.00414165766611228	0.141753212070153	26.71	38.73	ASO_G0272888_AD_07	AC013394.2	-1.18
ENSG00000177885	GRB2	1284.315	-0.517953907342092	0.00414467165169929	0.141753212070153	83.325	116.611	ASO_G0272888_AD_07	AC013394.2	-3.468
ENSG00000142227	EMP3	6263.529	0.297950429232617	0.00416570973952514	0.141940642522881	677.069	535.817	ASO_G0272888_AD_07	AC013394.2	2.004
ENSG00000214575	CPEB1	119.018	0.480816623548439	0.00416831445412685	0.141940642522881	14.375	9.986	ASO_G0272888_AD_07	AC013394.2	0.976
ENSG00000267001	AC006538.4	214.32	-0.689029351132984	0.00420570419320589	0.142902514216974	12.319	19.625	ASO_G0272888_AD_07	AC013394.2	-3.478
ENSG00000119333	WDR34	1138.675	-0.613332045214338	0.00422265558897745	0.14316725999071	69.464	103.961	ASO_G0272888_AD_07	AC013394.2	-2.98
ENSG00000035403	VCL	6315.19	0.21183863784602	0.00424410859775184	0.143583154508358	648.1	544.78	ASO_G0272888_AD_07	AC013394.2	1.476
ENSG00000198028	ZNF560	26.99	0.665474276309142	0.00425666301336858	0.143696852913501	3.597	2.231	ASO_G0272888_AD_07	AC013394.2	1.429
ENSG00000066044	ELAVL1	865.736	-0.628487700410856	0.00429516565826052	0.144063174331785	52.342	79.153	ASO_G0272888_AD_07	AC013394.2	-2.568
ENSG00000119231	SENP5	489.951	-0.447360787909216	0.00428086432626073	0.144063174331785	33.187	44.372	ASO_G0272888_AD_07	AC013394.2	-2.179
ENSG00000235387	LINC00961	45.255	0.63166710086726	0.00428670431011778	0.144063174331785	5.952	3.741	ASO_G0272888_AD_07	AC013394.2	1.661
ENSG00000123144	C19orf43	1471.898	-0.549243526443321	0.00431904977557872	0.144554064223331	93.7	133.893	ASO_G0272888_AD_07	AC013394.2	-3.699
ENSG00000082212	ME2	325.177	-0.360914154090886	0.00433663821018152	0.144832596634908	23.269	29.255	ASO_G0272888_AD_07	AC013394.2	-2.277
ENSG00000101773	RBBP8	242.924	-0.410803264600932	0.00438456069916045	0.145478253381925	16.882	21.905	ASO_G0272888_AD_07	AC013394.2	-1.07
ENSG00000151694	ADAM17	415.05	0.251514614210913	0.00439120667802123	0.145478253381925	43.709	35.675	ASO_G0272888_AD_07	AC013394.2	1.85
ENSG00000164933	SLC25A32	668.241	-0.338937694060449	0.00439320125375999	0.145478253381925	48.498	60.061	ASO_G0272888_AD_07	AC013394.2	-2.468
ENSG00000198176	TFDP1	1035.568	-0.437245225295303	0.00438912741599233	0.145478253381925	70.897	93.593	ASO_G0272888_AD_07	AC013394.2	-1.774
ENSG00000204308	RNF5	467.958	-0.579731282803045	0.00443976836382261	0.146709470457817	29.155	42.693	ASO_G0272888_AD_07	AC013394.2	-3.173
ENSG00000160256	FAM207A	448.524	-0.559814638018141	0.00446932492568612	0.14706431281784	28.297	40.783	ASO_G0272888_AD_07	AC013394.2	-2.871
ENSG00000175600	C7orf10	242.31	0.397544035256154	0.00446184693031675	0.14706431281784	27.65	20.527	ASO_G0272888_AD_07	AC013394.2	0.891
ENSG00000067141	NEO1	44.033	-0.879876098286354	0.0044853331222063	0.147228616717903	2.225	4.081	ASO_G0272888_AD_07	AC013394.2	-2.145
ENSG00000260641	RP11-1299A16.3	68.408	0.446135750923182	0.00449315740079589	0.147228616717903	8.215	5.752	ASO_G0272888_AD_07	AC013394.2	1.158
ENSG00000177076	ACER2	31.841	0.627906184743595	0.00450405685613112	0.147277005567635	4.214	2.63	ASO_G0272888_AD_07	AC013394.2	0.799
ENSG00000148773	MKI67	944.881	-0.907370715186396	0.00451358567631758	0.147280467893202	47.714	87.487	ASO_G0272888_AD_07	AC013394.2	-2.334
ENSG00000188211	NCR3LG1	155.43	0.424798040053344	0.00453404181177965	0.147639736496075	18.051	13.162	ASO_G0272888_AD_07	AC013394.2	1.301
ENSG00000234883	MIR155HG	55.048	-0.669947838436125	0.00456410012259024	0.148309532050074	3.175	5.061	ASO_G0272888_AD_07	AC013394.2	-1.837
ENSG00000074219	TEAD2	338.274	-0.417112695686544	0.00457427007026591	0.14833162074327	23.32	30.598	ASO_G0272888_AD_07	AC013394.2	-2.15
ENSG00000127920	GNG11	973.226	0.366809461658443	0.00459478745552713	0.148581920664854	109.544	82.728	ASO_G0272888_AD_07	AC013394.2	1.387
ENSG00000139324	TMTC3	588.16	0.285571071618085	0.00460100125411322	0.148581920664854	63.002	50.35	ASO_G0272888_AD_07	AC013394.2	1.487
ENSG00000159388	BTG2	167.735	0.766311358538151	0.00463293662037611	0.14930474098243	23.882	13.618	ASO_G0272888_AD_07	AC013394.2	0.535
ENSG00000085063	CD59	5241.516	0.363588333214676	0.00478997929354102	0.150025100021987	589.239	445.707	ASO_G0272888_AD_07	AC013394.2	2.079
ENSG00000100612	DHRS7	662.799	0.362343906671211	0.00474324739476474	0.150025100021987	74.405	56.256	ASO_G0272888_AD_07	AC013394.2	0.954
ENSG00000101825	MXRA5	671.98	-0.52428325311796	0.00468140029724349	0.150025100021987	43.534	61.09	ASO_G0272888_AD_07	AC013394.2	-1.063
ENSG00000102189	EEA1	698.738	-0.326995793322905	0.00473919761096791	0.150025100021987	51.061	62.747	ASO_G0272888_AD_07	AC013394.2	-1.527
ENSG00000102393	GLA	285.378	0.344785773941848	0.00474947044863075	0.150025100021987	31.615	24.3	ASO_G0272888_AD_07	AC013394.2	0.929
ENSG00000104687	GSR	514.863	-0.356676991035815	0.00481190631258712	0.150025100021987	36.947	46.379	ASO_G0272888_AD_07	AC013394.2	-1.686
ENSG00000112378	PERP	1783.949	0.341040122482998	0.00480636745385364	0.150025100021987	197.887	151.918	ASO_G0272888_AD_07	AC013394.2	1.842
ENSG00000118785	SPP1	53.355	0.851899195854953	0.00479131824860543	0.150025100021987	7.922	4.288	ASO_G0272888_AD_07	AC013394.2	1.28
ENSG00000123989	CHPF	697.604	-0.613583722414328	0.00481846450486483	0.150025100021987	42.529	63.793	ASO_G0272888_AD_07	AC013394.2	-3.058
ENSG00000135916	ITM2C	2113.413	-0.584223094384587	0.004757374302028	0.150025100021987	131.542	192.565	ASO_G0272888_AD_07	AC013394.2	-3.619
ENSG00000141002	TCF25	1505.381	-0.219913119568247	0.00477346223083943	0.150025100021987	118.288	134.216	ASO_G0272888_AD_07	AC013394.2	-0.842
ENSG00000162419	GMEB1	155.245	-0.399429081027393	0.00475878395765269	0.150025100021987	10.996	13.98	ASO_G0272888_AD_07	AC013394.2	-2.139
ENSG00000175471	MCTP1	82.733	0.468659758414885	0.00478215210069547	0.150025100021987	9.971	6.95	ASO_G0272888_AD_07	AC013394.2	1.036
ENSG00000186417	GLDN	40.105	-0.9924535076767	0.0047439934431313	0.150025100021987	1.961	3.735	ASO_G0272888_AD_07	AC013394.2	-2.203
ENSG00000197170	PSMD12	1180.155	-0.455294241703068	0.00477706453096686	0.150025100021987	79.676	106.749	ASO_G0272888_AD_07	AC013394.2	-2.56
ENSG00000204599	TRIM39	109.277	-0.468908687534102	0.00471227632414533	0.150025100021987	7.231	9.917	ASO_G0272888_AD_07	AC013394.2	-2.481
ENSG00000222000	AC092675.3	7.836	1.3733231762388	0.00475472256440445	0.150025100021987	1.576	0.585	ASO_G0272888_AD_07	AC013394.2	-0.294
ENSG00000165417	GTF2A1	564.034	-0.424580429635202	0.00483816798103588	0.150339096508133	38.763	51.015	ASO_G0272888_AD_07	AC013394.2	-1.976
ENSG00000008256	CYTH3	350.723	-0.554594070131442	0.00490314600132966	0.15039387481101	22.146	31.89	ASO_G0272888_AD_07	AC013394.2	-2.042
ENSG00000104880	ARHGEF18	481.494	-0.544043838045108	0.00493082489415652	0.15039387481101	30.594	43.842	ASO_G0272888_AD_07	AC013394.2	-2.561
ENSG00000108950	FAM20A	92.091	-0.672821551776178	0.0048763957811674	0.15039387481101	5.423	8.461	ASO_G0272888_AD_07	AC013394.2	-1.56
ENSG00000145147	SLIT2	2650.167	-0.522831387651496	0.00489884000448391	0.15039387481101	171.681	240.651	ASO_G0272888_AD_07	AC013394.2	-0.844
ENSG00000146674	IGFBP3	3106.289	-0.830939697588861	0.00492512485632727	0.15039387481101	165.18	287.141	ASO_G0272888_AD_07	AC013394.2	-1.761
ENSG00000167291	TBC1D16	458.338	-0.346177723752285	0.00486978529903622	0.15039387481101	33.165	41.237	ASO_G0272888_AD_07	AC013394.2	-0.806
ENSG00000172534	HCFC1	762.519	-0.312200916099075	0.00491889449196835	0.15039387481101	56.647	68.378	ASO_G0272888_AD_07	AC013394.2	-1.985
ENSG00000175294	CATSPER1	20.137	0.744549640505243	0.00491935228338573	0.15039387481101	2.851	1.638	ASO_G0272888_AD_07	AC013394.2	1.625
ENSG00000183010	PYCR1	692.968	-0.413620880989666	0.00493615212911377	0.15039387481101	48.151	62.605	ASO_G0272888_AD_07	AC013394.2	-1.697
ENSG00000196704	AMZ2	686.277	-0.372150790977041	0.00487305337225178	0.15039387481101	48.776	61.824	ASO_G0272888_AD_07	AC013394.2	-2.179
ENSG00000214670	AC007956.1	326.764	0.361715733325917	0.0049565585380577	0.150721809240937	36.732	27.809	ASO_G0272888_AD_07	AC013394.2	2.482
ENSG00000204524	ZNF805	204.11	-0.490050458472163	0.00497694439785468	0.151047846482463	13.349	18.531	ASO_G0272888_AD_07	AC013394.2	-3.077
ENSG00000004777	ARHGAP33	65.546	-0.66124224806161	0.00510059355312521	0.151115683255297	3.847	6.018	ASO_G0272888_AD_07	AC013394.2	-1.631
ENSG00000100239	PPP6R2	735.412	-0.475498658559533	0.00508503673875602	0.151115683255297	49.062	66.678	ASO_G0272888_AD_07	AC013394.2	-1.816
ENSG00000100429	HDAC10	205.683	-0.531998749296675	0.00509255905443416	0.151115683255297	13.121	18.736	ASO_G0272888_AD_07	AC013394.2	-2.596
ENSG00000100626	GALNT16	35.254	-0.745426556123088	0.00512013049135327	0.151115683255297	1.965	3.239	ASO_G0272888_AD_07	AC013394.2	-1.289
ENSG00000110536	PTPMT1	831.328	-0.469855474920975	0.00508389819047275	0.151115683255297	55.522	75.228	ASO_G0272888_AD_07	AC013394.2	-1.594
ENSG00000113578	FGF1	132.287	0.440321878341916	0.00505897214168934	0.151115683255297	15.459	11.157	ASO_G0272888_AD_07	AC013394.2	1.697
ENSG00000116285	ERRFI1	326.902	-0.611335812925655	0.00510357176710097	0.151115683255297	19.921	29.873	ASO_G0272888_AD_07	AC013394.2	-1.651
ENSG00000121390	PSPC1	494.138	0.333918443076881	0.00511113917299994	0.151115683255297	54.808	42.172	ASO_G0272888_AD_07	AC013394.2	1.786
ENSG00000125844	RRBP1	3183.05	-0.417076439397366	0.00508006252096358	0.151115683255297	220.628	287.478	ASO_G0272888_AD_07	AC013394.2	-1.818
ENSG00000132000	PODNL1	182.982	-0.446008771200262	0.00508233239390703	0.151115683255297	12.446	16.557	ASO_G0272888_AD_07	AC013394.2	-1.573
ENSG00000159403	C1R	1881.833	-0.502569996613363	0.00502608703515647	0.151115683255297	123.839	170.998	ASO_G0272888_AD_07	AC013394.2	-2.279
ENSG00000165097	KDM1B	289.442	-0.653599023401272	0.00506188943754044	0.151115683255297	17.158	26.453	ASO_G0272888_AD_07	AC013394.2	-2.776
ENSG00000174348	PODN	808.575	-0.662811141640556	0.00512420423066586	0.151115683255297	47.831	73.958	ASO_G0272888_AD_07	AC013394.2	-2.077
ENSG00000231518	RP11-327L3.3	45.493	0.622149900844819	0.00499920173611282	0.151115683255297	5.952	3.765	ASO_G0272888_AD_07	AC013394.2	1.646
ENSG00000237172	B3GNT9	201.105	-0.656484382025326	0.00508605949398998	0.151115683255297	11.819	18.442	ASO_G0272888_AD_07	AC013394.2	-2.453
ENSG00000250337	LINC01021	9.907	1.02146152328227	0.00515865808114453	0.151275470559642	1.632	0.778	ASO_G0272888_AD_07	AC013394.2	-0.379
ENSG00000273319	RP11-138A9.2	60.54	-0.567149696511739	0.00514634113541985	0.151275470559642	3.787	5.521	ASO_G0272888_AD_07	AC013394.2	-1.707
ENSG00000273456	RP11-686O6.2	20.254	0.809830506639289	0.00515217551155931	0.151275470559642	2.953	1.643	ASO_G0272888_AD_07	AC013394.2	2.526
ENSG00000068354	TBC1D25	168.844	-0.72089958677758	0.00518760309104947	0.151630371328542	9.519	15.556	ASO_G0272888_AD_07	AC013394.2	-4.309
ENSG00000080709	KCNN2	158.125	0.430317540728185	0.00520956554084625	0.151630371328542	18.574	13.346	ASO_G0272888_AD_07	AC013394.2	1.267
ENSG00000164654	MIOS	186.941	-0.48618126314272	0.00520845493561862	0.151630371328542	12.315	16.996	ASO_G0272888_AD_07	AC013394.2	-2.105
ENSG00000205250	E2F4	687.283	-1.03109201960196	0.00520835220030602	0.151630371328542	31.978	63.888	ASO_G0272888_AD_07	AC013394.2	-3.92
ENSG00000109046	WSB1	821.06	0.445237118447902	0.00524961656784521	0.152297793078869	97.19	69.368	ASO_G0272888_AD_07	AC013394.2	2.209
ENSG00000166123	GPT2	137.954	-0.91964649772014	0.00525198403515743	0.152297793078869	6.836	12.815	ASO_G0272888_AD_07	AC013394.2	-2.533
ENSG00000168883	USP39	654.893	-0.365030529474635	0.00527833563455767	0.152778492533586	46.722	58.922	ASO_G0272888_AD_07	AC013394.2	-2.302
ENSG00000065057	NTHL1	249.152	-0.514085482821161	0.00539826821298345	0.153531119952855	16.055	22.663	ASO_G0272888_AD_07	AC013394.2	-2.824
ENSG00000103066	PLA2G15	358.495	0.442552646134616	0.00539097223107688	0.153531119952855	42.281	30.176	ASO_G0272888_AD_07	AC013394.2	2.675
ENSG00000135899	SP110	249.349	0.436247441759863	0.00533438017654815	0.153531119952855	29.368	21.069	ASO_G0272888_AD_07	AC013394.2	1.622
ENSG00000155465	SLC7A7	26.865	0.846444428539626	0.00537472093963148	0.153531119952855	4.093	2.163	ASO_G0272888_AD_07	AC013394.2	1.942
ENSG00000157911	PEX10	157.988	-0.532755724870364	0.00541200993210433	0.153531119952855	10.09	14.383	ASO_G0272888_AD_07	AC013394.2	-2.423
ENSG00000163739	CXCL1	102.387	-0.498825779164344	0.00537620045328594	0.153531119952855	6.805	9.283	ASO_G0272888_AD_07	AC013394.2	-0.862
ENSG00000164323	KIAA1430	314.094	-0.297199580860484	0.00532436993062188	0.153531119952855	23.474	28.141	ASO_G0272888_AD_07	AC013394.2	-1.763
ENSG00000167272	POP5	455.562	0.29513527448818	0.00531777082207611	0.153531119952855	49.263	38.958	ASO_G0272888_AD_07	AC013394.2	1.779
ENSG00000171150	SOCS5	1102.047	-0.580277442130735	0.00541238944939366	0.153531119952855	68.705	100.602	ASO_G0272888_AD_07	AC013394.2	-2.574
ENSG00000184319	AC002055.4	1076.567	0.205219616078242	0.00540709328825693	0.153531119952855	110.054	92.892	ASO_G0272888_AD_07	AC013394.2	0.99
ENSG00000225398	RP11-395L14.5	31.556	-0.795128747886756	0.00535246612354622	0.153531119952855	1.645	2.918	ASO_G0272888_AD_07	AC013394.2	-1.786
ENSG00000103876	FAH	305.103	-0.295593507065917	0.0054459461331729	0.15392430029203	22.811	27.349	ASO_G0272888_AD_07	AC013394.2	-1.744
ENSG00000167173	C15orf39	410.52	-0.627767363816887	0.00543953586165914	0.15392430029203	24.773	37.488	ASO_G0272888_AD_07	AC013394.2	-3.186
ENSG00000055732	MCOLN3	49.453	0.511233507492149	0.0054925424235671	0.154028796244268	6.077	4.145	ASO_G0272888_AD_07	AC013394.2	1.36
ENSG00000110048	OSBP	194.434	-0.736548863221707	0.00551862609704351	0.154028796244268	10.887	17.87	ASO_G0272888_AD_07	AC013394.2	-3.504
ENSG00000129534	MIS18BP1	478.725	-0.337400405268316	0.00549514925876003	0.154028796244268	34.914	43.014	ASO_G0272888_AD_07	AC013394.2	-1.141
ENSG00000164815	ORC5	214.498	0.341075284162173	0.00550970068924632	0.154028796244268	23.776	18.286	ASO_G0272888_AD_07	AC013394.2	1.946
ENSG00000172590	MRPL52	3119.676	0.305739538861289	0.00547927640527701	0.154028796244268	338.927	266.722	ASO_G0272888_AD_07	AC013394.2	2.101
ENSG00000182551	ADI1	3531.746	-0.560075876703026	0.0055118020448407	0.154028796244268	223.438	321.114	ASO_G0272888_AD_07	AC013394.2	-2.805
ENSG00000213694	S1PR3	230.913	-0.559732557060273	0.00546739158157582	0.154028796244268	14.484	21.049	ASO_G0272888_AD_07	AC013394.2	-2.269
ENSG00000144674	GOLGA4	1270.25	-0.320150154111672	0.00557248446435327	0.154978527006836	93.476	114.088	ASO_G0272888_AD_07	AC013394.2	-1.006
ENSG00000164941	INTS8	562.348	-0.364469129197396	0.005565935388364	0.154978527006836	40.135	50.629	ASO_G0272888_AD_07	AC013394.2	-2.376
ENSG00000182378	PLCXD1	71.621	0.443560238905494	0.00561771357515536	0.155796918849336	8.423	6.04	ASO_G0272888_AD_07	AC013394.2	1.847
ENSG00000267248	CTD-2319I12.4	72.844	0.472365278693683	0.00562184659187625	0.155796918849336	8.78	6.113	ASO_G0272888_AD_07	AC013394.2	2.173
ENSG00000228672	PROB1	37.495	-0.74666643171345	0.005663507204434	0.156673659478413	2.063	3.459	ASO_G0272888_AD_07	AC013394.2	-2.48
ENSG00000070814	TCOF1	501.43	-0.342933782601699	0.00568732354525907	0.156777543231745	36.317	45.042	ASO_G0272888_AD_07	AC013394.2	-1.642
ENSG00000104915	STX10	612.797	-0.263283034590596	0.00568175233446331	0.156777543231745	46.669	54.799	ASO_G0272888_AD_07	AC013394.2	-1.752
CATG00000018519	CATG00000018519.1	18.337	0.757426044570998	0.00578291583880995	0.157151665082966	2.628	1.491	ASO_G0272888_AD_07	AC013394.2	0.693
ENSG00000090487	SPG21	1574.291	-0.380942556545767	0.00573642177605015	0.157151665082966	111.5	141.883	ASO_G0272888_AD_07	AC013394.2	-2.286
ENSG00000104490	NCALD	28.09	0.709983694448837	0.00576529047737447	0.157151665082966	3.848	2.308	ASO_G0272888_AD_07	AC013394.2	1.925
ENSG00000117906	RCN2	1208.476	-0.609246276008014	0.00577660459180384	0.157151665082966	74.014	110.216	ASO_G0272888_AD_07	AC013394.2	-3.716
ENSG00000125827	TMX4	381.178	-0.562304736054023	0.00579138573818223	0.157151665082966	23.929	34.75	ASO_G0272888_AD_07	AC013394.2	-2.672
ENSG00000131435	PDLIM4	136.057	0.42528330056041	0.00572995001792582	0.157151665082966	15.858	11.484	ASO_G0272888_AD_07	AC013394.2	1.12
ENSG00000136861	CDK5RAP2	444.326	-0.357724230149375	0.00578667124018022	0.157151665082966	31.928	40.002	ASO_G0272888_AD_07	AC013394.2	-0.845
ENSG00000163701	IL17RE	124.192	0.40241530782661	0.00575546130452885	0.157151665082966	14.371	10.509	ASO_G0272888_AD_07	AC013394.2	1.393
ENSG00000164122	ASB5	8.93	1.11227835033454	0.00571479275514271	0.157151665082966	1.571	0.69	ASO_G0272888_AD_07	AC013394.2	0.839
ENSG00000151806	GUF1	414.925	-0.277693270023152	0.00583637729714128	0.158031064660845	31.317	37.172	ASO_G0272888_AD_07	AC013394.2	-1.056
ENSG00000178397	FAM220A	183.723	-0.544678724627911	0.00584401505911505	0.158031064660845	11.615	16.746	ASO_G0272888_AD_07	AC013394.2	-2.971
ENSG00000099284	H2AFY2	128.598	-0.490615869656207	0.00592100179938614	0.159836369817626	8.394	11.692	ASO_G0272888_AD_07	AC013394.2	-1.532
ENSG00000112655	PTK7	1241.369	-0.432610229150596	0.00594140338595682	0.160110577452595	85.141	112.244	ASO_G0272888_AD_07	AC013394.2	-1.861
ENSG00000048392	RRM2B	303.601	0.275795502766658	0.00600988561841023	0.160297802415959	32.403	26.023	ASO_G0272888_AD_07	AC013394.2	0.325
ENSG00000129173	E2F8	38.796	-0.706837788808752	0.0059936396592345	0.160297802415959	2.193	3.565	ASO_G0272888_AD_07	AC013394.2	-0.961
ENSG00000141027	NCOR1	1277.046	-0.497155931813742	0.00598939052509444	0.160297802415959	84.021	115.87	ASO_G0272888_AD_07	AC013394.2	-1.814
ENSG00000170144	HNRNPA3	3768.531	-0.216604604909701	0.00600838466216647	0.160297802415959	296.653	335.678	ASO_G0272888_AD_07	AC013394.2	-1.488
ENSG00000175414	ARL10	120.133	-0.569484403811112	0.00598134675190528	0.160297802415959	7.434	10.966	ASO_G0272888_AD_07	AC013394.2	-2.135
ENSG00000196549	MME	2784.75	-0.253421902031279	0.00599378072126761	0.160297802415959	214.447	248.777	ASO_G0272888_AD_07	AC013394.2	-1.16
ENSG00000099290	FAM21A	1027.913	-0.355078321594208	0.00604657865591772	0.161001745131165	74.019	92.424	ASO_G0272888_AD_07	AC013394.2	-2.068
ENSG00000110917	MLEC	1060.778	-0.591790335351972	0.00612590225808946	0.162836483493092	65.652	96.842	ASO_G0272888_AD_07	AC013394.2	-2.704
ENSG00000178177	LCORL	314.773	0.287984437589726	0.00618190176010159	0.164046051800319	33.905	26.985	ASO_G0272888_AD_07	AC013394.2	1.604
ENSG00000134824	FADS2	4257.97	-0.413051303300658	0.00619833370607978	0.164133897972857	296.003	384.806	ASO_G0272888_AD_07	AC013394.2	-2.16
ENSG00000138688	KIAA1109	558.615	-0.529621237466024	0.0062062145682635	0.164133897972857	35.896	50.798	ASO_G0272888_AD_07	AC013394.2	-1.554
ENSG00000126777	KTN1	1590.392	-0.745392880833618	0.00624128389919548	0.164782546189908	89.245	146.069	ASO_G0272888_AD_07	AC013394.2	-4.05
ENSG00000141385	AFG3L2	711.669	-0.553313150001941	0.0062719221781686	0.165033911859891	45.073	64.76	ASO_G0272888_AD_07	AC013394.2	-3.112
ENSG00000257727	CNPY2	1507.876	0.248562838856057	0.00626362940010266	0.165033911859891	158.392	129.596	ASO_G0272888_AD_07	AC013394.2	1.556
ENSG00000128917	DLL4	187.289	0.442390604183313	0.00629842048131063	0.165452625416614	21.888	15.806	ASO_G0272888_AD_07	AC013394.2	1.083
ENSG00000104756	KCTD9	236.392	-0.450401616864825	0.00633342679666162	0.165975005045749	15.907	21.417	ASO_G0272888_AD_07	AC013394.2	-2.228
ENSG00000203791	METTL10	518.778	-0.315061992324698	0.00633954433859961	0.165975005045749	38.287	46.592	ASO_G0272888_AD_07	AC013394.2	-0.837
ENSG00000133874	RNF122	36.77	0.591558485462528	0.00636140628554831	0.166224680704166	4.719	3.057	ASO_G0272888_AD_07	AC013394.2	1.063
ENSG00000186298	PPP1CC	1431.506	-0.497869104223135	0.00638098582357645	0.166224680704166	94.197	129.865	ASO_G0272888_AD_07	AC013394.2	-2.996
ENSG00000259721	RP11-758N13.1	29.938	0.612779734800774	0.0063761059438323	0.166224680704166	3.954	2.474	ASO_G0272888_AD_07	AC013394.2	2.214
ENSG00000178038	ALS2CL	19.306	0.776645582112586	0.00640262072957851	0.166234156151681	2.753	1.578	ASO_G0272888_AD_07	AC013394.2	1.057
ENSG00000178950	GAK	490.592	-0.48038882331755	0.0064000348356101	0.166234156151681	32.509	44.511	ASO_G0272888_AD_07	AC013394.2	-2.782
ENSG00000105989	WNT2	84.32	-0.956133059921294	0.00645909175385893	0.167145039921879	4.153	7.849	ASO_G0272888_AD_07	AC013394.2	-1.513
ENSG00000177728	KIAA0195	157.874	-0.567600724464569	0.00645093462914202	0.167145039921879	9.817	14.421	ASO_G0272888_AD_07	AC013394.2	-3.017
ENSG00000090686	USP48	627.372	-0.730511997461937	0.00652900936928993	0.168217380581932	35.454	57.691	ASO_G0272888_AD_07	AC013394.2	-2.444
ENSG00000120889	TNFRSF10B	852.526	0.320633075412481	0.0065328182989912	0.168217380581932	93.235	72.821	ASO_G0272888_AD_07	AC013394.2	0.703
ENSG00000155755	TMEM237	714.531	-0.358752990875538	0.00652520068325222	0.168217380581932	51.354	64.231	ASO_G0272888_AD_07	AC013394.2	-1.239
CATG00000095804	CATG00000095804.1	38.394	0.532593825539372	0.00667455907656587	0.168535312385662	4.784	3.21	ASO_G0272888_AD_07	AC013394.2	1.961
ENSG00000087303	NID2	1561.596	-0.603005867806559	0.00667396700909142	0.168535312385662	95.984	142.688	ASO_G0272888_AD_07	AC013394.2	-2.252
ENSG00000115806	GORASP2	1284.731	-0.561064570153352	0.0066240836201097	0.168535312385662	81.118	116.969	ASO_G0272888_AD_07	AC013394.2	-2.725
ENSG00000118985	ELL2	2029.357	-0.436983970195967	0.00662367587179683	0.168535312385662	138.847	183.807	ASO_G0272888_AD_07	AC013394.2	-2.415
ENSG00000124574	ABCC10	383.098	0.281161537505756	0.00658250340815053	0.168535312385662	40.973	32.886	ASO_G0272888_AD_07	AC013394.2	1.831
ENSG00000131373	HACL1	103.588	0.413741113651385	0.00660096997024679	0.168535312385662	12.076	8.759	ASO_G0272888_AD_07	AC013394.2	2.285
ENSG00000132002	DNAJB1	768.464	-0.353830570594571	0.00665574341917249	0.168535312385662	55.227	69.155	ASO_G0272888_AD_07	AC013394.2	-2.399
ENSG00000141401	IMPA2	188.125	-0.851213930576774	0.00661924556823133	0.168535312385662	9.793	17.377	ASO_G0272888_AD_07	AC013394.2	-2.323
ENSG00000163171	CDC42EP3	5431.25	-0.492568924862169	0.00656792899867825	0.168535312385662	358.776	492.433	ASO_G0272888_AD_07	AC013394.2	-2.804
ENSG00000168066	SF1	2365.262	-0.359818419753746	0.00665700644494948	0.168535312385662	170.193	212.646	ASO_G0272888_AD_07	AC013394.2	-2.244
ENSG00000172061	LRRC15	304.53	0.422491241379559	0.00656257213540004	0.168535312385662	35.494	25.685	ASO_G0272888_AD_07	AC013394.2	1.848
ENSG00000272702	RP11-44N22.3	23.248	-0.890121191695015	0.00663980599728641	0.168535312385662	1.136	2.162	ASO_G0272888_AD_07	AC013394.2	-2.402
ENSG00000168159	RNF187	908.939	-0.392764154386273	0.00669726844057776	0.168692882257196	63.933	81.981	ASO_G0272888_AD_07	AC013394.2	-2.37
ENSG00000250742	RP11-834C11.4	178.572	0.319016131370761	0.00670238514918227	0.168692882257196	19.594	15.246	ASO_G0272888_AD_07	AC013394.2	0.97
ENSG00000123810	B9D2	83.373	0.41623703003468	0.00671598689972822	0.168763465020502	9.675	7.056	ASO_G0272888_AD_07	AC013394.2	1.914
ENSG00000130723	PRRC2B	865.455	-0.55424460777984	0.00676941264973284	0.169832936942736	54.896	78.869	ASO_G0272888_AD_07	AC013394.2	-2.377
ENSG00000266835	RP11-838N2.4	25.988	0.78133464162306	0.00678819509239159	0.170031232843078	3.709	2.115	ASO_G0272888_AD_07	AC013394.2	0.93
ENSG00000138160	KIF11	1210.292	-0.319468393237672	0.00681298716559218	0.17010701181822	89.178	108.504	ASO_G0272888_AD_07	AC013394.2	-0.686
ENSG00000256043	CTSO	151.836	-0.623033859365594	0.00680948110986573	0.17010701181822	9.145	13.863	ASO_G0272888_AD_07	AC013394.2	-2.233
ENSG00000187792	ZNF70	143.824	-0.689999767085921	0.00684040345379888	0.170415483508655	8.254	13.203	ASO_G0272888_AD_07	AC013394.2	-2.208
ENSG00000204439	C6orf47	283.285	-0.501043990231339	0.00684714802581159	0.170415483508655	18.433	25.704	ASO_G0272888_AD_07	AC013394.2	-2.481
ENSG00000120802	TMPO	1882.038	-0.317125993207834	0.00689039939852432	0.1712193046088	139.015	169.018	ASO_G0272888_AD_07	AC013394.2	-0.717
ENSG00000156170	NDUFAF6	200.757	-0.451819404565234	0.0069410104944026	0.171872509508619	13.418	18.192	ASO_G0272888_AD_07	AC013394.2	-2.522
ENSG00000156463	SH3RF2	20.724	0.772313625019099	0.00693538097442624	0.171872509508619	2.939	1.686	ASO_G0272888_AD_07	AC013394.2	1.833
ENSG00000180104	EXOC3	327.444	-0.336079224285899	0.00694967536848669	0.171872509508619	23.779	29.432	ASO_G0272888_AD_07	AC013394.2	-2.305
ENSG00000178188	SH2B1	363.707	-0.408186774435829	0.00698466050640106	0.172464839992178	25.219	32.902	ASO_G0272888_AD_07	AC013394.2	-2.429
ENSG00000106123	EPHB6	35.173	-0.904454430586757	0.0070194289761393	0.172514412037758	1.701	3.269	ASO_G0272888_AD_07	AC013394.2	-2.478
ENSG00000129187	DCTD	1073.115	-0.340173771687633	0.00700919506941209	0.172514412037758	77.992	96.422	ASO_G0272888_AD_07	AC013394.2	-2.348
ENSG00000148541	FAM13C	5.795	1.22776252003734	0.00701978029788959	0.172514412037758	1.043	0.445	ASO_G0272888_AD_07	AC013394.2	-0.512
ENSG00000106462	EZH2	522.541	-0.506927813238642	0.00709147522257651	0.172916938734588	34.123	47.479	ASO_G0272888_AD_07	AC013394.2	-1.226
ENSG00000124212	PTGIS	100.293	-0.704257138220653	0.00707211804823534	0.172916938734588	5.803	9.232	ASO_G0272888_AD_07	AC013394.2	-0.985
ENSG00000157077	ZFYVE9	249.425	-0.69839534766505	0.00708649776873354	0.172916938734588	14.349	22.919	ASO_G0272888_AD_07	AC013394.2	-2.367
ENSG00000169919	GUSB	367.278	-0.634816740329619	0.00704940827017995	0.172916938734588	22.019	33.631	ASO_G0272888_AD_07	AC013394.2	-3.812
ENSG00000205559	CHKB-AS1	76.394	-0.707856452867556	0.00707825217155335	0.172916938734588	4.282	7.015	ASO_G0272888_AD_07	AC013394.2	-2.849
ENSG00000104613	INTS10	616.333	-0.413618439915571	0.00717830196411469	0.174218726240858	42.73	55.632	ASO_G0272888_AD_07	AC013394.2	-2.459
ENSG00000112697	TMEM30A	3489.57	-0.541799857317613	0.00716579618714531	0.174218726240858	223.257	317.158	ASO_G0272888_AD_07	AC013394.2	-3.268
ENSG00000180902	D2HGDH	131.098	-0.590846587605784	0.00717132020989235	0.174218726240858	8.083	11.996	ASO_G0272888_AD_07	AC013394.2	-1.479
ENSG00000117143	UAP1	1004.934	-0.272732351992159	0.00721484716415169	0.174834203373164	76.346	89.899	ASO_G0272888_AD_07	AC013394.2	-1.308
ENSG00000185127	C6orf120	542.554	-0.388971149601123	0.00723590412286547	0.175073036285429	38.114	48.965	ASO_G0272888_AD_07	AC013394.2	-2.196
ENSG00000206262	C3orf72	132.13	0.33784119284038	0.00724911410960473	0.17512156651178	14.56	11.271	ASO_G0272888_AD_07	AC013394.2	1.07
ENSG00000129474	AJUBA	474.967	-0.459415611236941	0.00727978883548338	0.175591202929946	31.883	43.059	ASO_G0272888_AD_07	AC013394.2	-2.104
ENSG00000150403	TMCO3	738.532	-0.592992145579448	0.00730752947741676	0.175805248898489	45.62	67.417	ASO_G0272888_AD_07	AC013394.2	-2.655
ENSG00000197977	ELOVL2	71.084	-0.593279271231351	0.00731115878336647	0.175805248898489	4.287	6.488	ASO_G0272888_AD_07	AC013394.2	-1.175
ENSG00000115307	AUP1	1155.481	0.326371775903534	0.00736809896094509	0.176385124622622	126.839	98.611	ASO_G0272888_AD_07	AC013394.2	1.933
ENSG00000157637	SLC38A10	690.438	-0.454548293722692	0.0073691290069464	0.176385124622622	46.572	62.56	ASO_G0272888_AD_07	AC013394.2	-1.983
ENSG00000241370	RPP21	647.757	0.29004658791031	0.00736835490708577	0.176385124622622	69.561	55.411	ASO_G0272888_AD_07	AC013394.2	1.781
CATG00000017883	CATG00000017883.1	143.496	0.455526376426932	0.00746564210901952	0.176650983866201	17.031	12.084	ASO_G0272888_AD_07	AC013394.2	1.514
ENSG00000116237	ICMT	971.785	-0.444434279942016	0.00746199358909433	0.176650983866201	66.057	87.864	ASO_G0272888_AD_07	AC013394.2	-2.165
ENSG00000116670	MAD2L2	633.1	-0.555012585884188	0.00746970648571987	0.176650983866201	40.04	57.592	ASO_G0272888_AD_07	AC013394.2	-2.428
ENSG00000135069	PSAT1	1080.932	-0.606237691814064	0.00743313906833532	0.176650983866201	66.595	98.808	ASO_G0272888_AD_07	AC013394.2	-1.742
ENSG00000137338	PGBD1	155.952	-0.489373208273802	0.00740115283490579	0.176650983866201	10.151	14.166	ASO_G0272888_AD_07	AC013394.2	-2.485
ENSG00000144036	EXOC6B	857.077	-0.407030947315181	0.00747065261263974	0.176650983866201	59.633	77.314	ASO_G0272888_AD_07	AC013394.2	-0.688
ENSG00000162004	CCDC78	9.46	0.938382302875992	0.00742108380371517	0.176650983866201	1.493	0.752	ASO_G0272888_AD_07	AC013394.2	-0.47
ENSG00000179454	KLHL28	158.744	0.346327759850763	0.00742318635094931	0.176650983866201	17.852	13.495	ASO_G0272888_AD_07	AC013394.2	1.413
ENSG00000267426	RP11-552F3.12	181.721	-0.703629672405383	0.00749380103237088	0.176930679963681	10.396	16.708	ASO_G0272888_AD_07	AC013394.2	-2.716
CATG00000018128	CATG00000018128.1	60.248	0.459857922429914	0.00758108396904486	0.177383746161933	7.311	5.07	ASO_G0272888_AD_07	AC013394.2	0.761
ENSG00000100307	CBX7	80.105	-0.699243396341001	0.00757931269071251	0.177383746161933	4.556	7.355	ASO_G0272888_AD_07	AC013394.2	-2.691
ENSG00000173801	JUP	227.073	0.32167344340563	0.00757131285706287	0.177383746161933	24.92	19.375	ASO_G0272888_AD_07	AC013394.2	0.44
ENSG00000177058	SLC38A9	160.2	0.326870968177975	0.00753821227439205	0.177383746161933	17.718	13.664	ASO_G0272888_AD_07	AC013394.2	1.543
ENSG00000240857	RDH14	171.946	-0.571572629466355	0.00754329015516218	0.177383746161933	10.688	15.694	ASO_G0272888_AD_07	AC013394.2	-3.161
ENSG00000243660	ZNF487	42.821	-0.610881880919794	0.00757239476451831	0.177383746161933	2.624	3.909	ASO_G0272888_AD_07	AC013394.2	-2.493
ENSG00000124795	DEK	2403.116	-0.22509630016883	0.00760143287349071	0.17744604754836	188.279	214.237	ASO_G0272888_AD_07	AC013394.2	-0.809
ENSG00000140983	RHOT2	915.168	-0.338056241166613	0.00761780536819895	0.17744604754836	66.532	82.237	ASO_G0272888_AD_07	AC013394.2	-2.089
ENSG00000184347	SLIT3	372.062	-0.569403957720494	0.00760938447610761	0.17744604754836	23.37	33.943	ASO_G0272888_AD_07	AC013394.2	-0.537
ENSG00000124762	CDKN1A	6445.096	0.427001743998771	0.00766926224291346	0.178113772446861	752.204	543.408	ASO_G0272888_AD_07	AC013394.2	0.346
ENSG00000189227	C15orf61	207.333	-0.628289683765923	0.00766136219769677	0.178113772446861	12.468	18.958	ASO_G0272888_AD_07	AC013394.2	-3.073
ENSG00000144362	PHOSPHO2	77.865	-0.611101230258331	0.00769179883287451	0.178372130204493	4.723	7.134	ASO_G0272888_AD_07	AC013394.2	-2.351
ENSG00000184702	SEPT5	237.01	-0.447934536688241	0.00772305696178831	0.178831674537409	15.93	21.476	ASO_G0272888_AD_07	AC013394.2	-2.356
ENSG00000106723	SPIN1	1184.245	-0.461327150494271	0.00777802416654516	0.178839785277971	79.698	107.188	ASO_G0272888_AD_07	AC013394.2	-2.008
ENSG00000108840	HDAC5	704.854	-0.469766031946588	0.00777840516352176	0.178839785277971	47.17	63.825	ASO_G0272888_AD_07	AC013394.2	-2.083
ENSG00000121775	TMEM39B	528.185	0.220285704305163	0.00776115451678177	0.178839785277971	54.449	45.485	ASO_G0272888_AD_07	AC013394.2	1.349
ENSG00000170153	RNF150	189.016	-0.488406067332639	0.0077673092202964	0.178839785277971	12.506	17.147	ASO_G0272888_AD_07	AC013394.2	-0.602
ENSG00000176894	PXMP2	176.139	-0.861106594301339	0.0077920597424375	0.178839785277971	9.097	16.303	ASO_G0272888_AD_07	AC013394.2	-3.18
ENSG00000269371	CTD-2207O23.11	7.636	1.02781799915558	0.00778161028356599	0.178839785277971	1.228	0.603	ASO_G0272888_AD_07	AC013394.2	0.079
CATG00000001164	CATG00000001164.1	25.248	-0.921489486876464	0.00781294568056418	0.179056218456332	1.279	2.345	ASO_G0272888_AD_07	AC013394.2	-2.337
ENSG00000166317	SYNPO2L	6.526	1.11933750050466	0.00787010328327554	0.180102070743187	1.122	0.506	ASO_G0272888_AD_07	AC013394.2	-0.182
ENSG00000107738	C10orf54	202.613	-0.575109282801692	0.00800041118213158	0.181101192305641	12.682	18.488	ASO_G0272888_AD_07	AC013394.2	-1.641
ENSG00000143799	PARP1	843.676	-0.367876949892013	0.00794980227734527	0.181101192305641	60.375	75.846	ASO_G0272888_AD_07	AC013394.2	-1.874
ENSG00000148834	GSTO1	4423.468	0.313375114209432	0.00799478336483602	0.181101192305641	482.45	377.783	ASO_G0272888_AD_07	AC013394.2	1.255
ENSG00000149541	B3GAT3	410.005	-0.313809379536296	0.00798063883447868	0.181101192305641	30.273	36.796	ASO_G0272888_AD_07	AC013394.2	-1.802
ENSG00000150457	LATS2	810.786	-0.39345502718152	0.00800431864525146	0.181101192305641	56.933	73.095	ASO_G0272888_AD_07	AC013394.2	-1.612
ENSG00000152952	PLOD2	767.594	-0.757501546466353	0.00802555489922841	0.181101192305641	42.748	70.453	ASO_G0272888_AD_07	AC013394.2	-2.861
ENSG00000167671	UBXN6	179.508	1.0324690955856	0.00804121736788963	0.181101192305641	29.775	14.037	ASO_G0272888_AD_07	AC013394.2	2.776
ENSG00000167986	DDB1	2752.352	-0.21268647328103	0.00803674024894321	0.181101192305641	217.643	245.263	ASO_G0272888_AD_07	AC013394.2	-1.763
ENSG00000184162	NR2C2AP	127.73	0.377749740442362	0.00801353773047901	0.181101192305641	14.44	10.845	ASO_G0272888_AD_07	AC013394.2	1.559
ENSG00000196199	MPHOSPH8	684.029	-0.254610660958635	0.007962559054165	0.181101192305641	52.688	61.11	ASO_G0272888_AD_07	AC013394.2	-1.906
ENSG00000198860	TSEN15	352.387	-0.333108972011221	0.00797928041416853	0.181101192305641	25.694	31.666	ASO_G0272888_AD_07	AC013394.2	-1.428
ENSG00000268061	NAPA-AS1	15.5	-1.09277146989238	0.00815290442735739	0.183352368632512	0.677	1.449	ASO_G0272888_AD_07	AC013394.2	-2.199
ENSG00000100522	GNPNAT1	860.103	-0.257173133114777	0.00819023557230631	0.183927272981534	65.883	76.813	ASO_G0272888_AD_07	AC013394.2	-1.69
ENSG00000137094	DNAJB5	281.11	-0.725234521643015	0.00821859695409912	0.184299383633528	15.911	25.819	ASO_G0272888_AD_07	AC013394.2	-3.414
ENSG00000172661	FAM21C	717.36	-0.496040693523562	0.00827575386887983	0.185315233482223	47.117	65.025	ASO_G0272888_AD_07	AC013394.2	-2.837
ENSG00000123091	RNF11	677.292	-0.525298104234111	0.00829884694149563	0.185566491696104	43.717	61.614	ASO_G0272888_AD_07	AC013394.2	-3.145
ENSG00000119383	PPP2R4	1364.943	0.223640994044853	0.0083270298483908	0.185665444408485	141.197	117.561	ASO_G0272888_AD_07	AC013394.2	1.906
ENSG00000143653	SCCPDH	1071.953	-0.466751782154818	0.00832277373932415	0.185665444408485	71.798	97.031	ASO_G0272888_AD_07	AC013394.2	-2.056
CATG00000088127	CATG00000088127.1	21.794	-0.978639599808678	0.00838800133835822	0.186100147300265	1.024	2.033	ASO_G0272888_AD_07	AC013394.2	-2.079
ENSG00000148090	AUH	362.758	-0.453249366567899	0.00837540429597811	0.186100147300265	24.501	32.885	ASO_G0272888_AD_07	AC013394.2	-1.93
ENSG00000168264	IRF2BP2	196.499	0.329459490613613	0.00839415251738241	0.186100147300265	21.625	16.791	ASO_G0272888_AD_07	AC013394.2	0.926
ENSG00000180776	ZDHHC20	489.25	-0.386551286273901	0.00839352517058856	0.186100147300265	34.378	44.103	ASO_G0272888_AD_07	AC013394.2	-1.813
ENSG00000222032	AC112721.2	15.901	-1.11650673927084	0.00842784250400994	0.186582405577444	0.719	1.481	ASO_G0272888_AD_07	AC013394.2	-2.233
ENSG00000135316	SYNCRIP	2838.841	-0.313931889128957	0.00852336132039592	0.188430180251469	210.065	254.496	ASO_G0272888_AD_07	AC013394.2	-1.885
ENSG00000164400	CSF2	7.133	1.25540722164803	0.00854571198071305	0.188479338155828	1.279	0.547	ASO_G0272888_AD_07	AC013394.2	0.056
ENSG00000175662	TOM1L2	770.142	0.238715107033649	0.00854970254334498	0.188479338155828	80.395	66.226	ASO_G0272888_AD_07	AC013394.2	1.105
ENSG00000188878	FBF1	189.472	-0.684031145146479	0.00858653327178645	0.189024669067637	10.984	17.402	ASO_G0272888_AD_07	AC013394.2	-2.67
CATG00000018158	CATG00000018158.1	11.53	0.88284298391879	0.00863901770306973	0.189114631231064	1.785	0.921	ASO_G0272888_AD_07	AC013394.2	1.401
ENSG00000147592	LACTB2	243.473	-0.321717291005666	0.00861584015899669	0.189114631231064	18.023	21.83	ASO_G0272888_AD_07	AC013394.2	-1.816
ENSG00000151552	QDPR	730.173	-0.517367061719589	0.00863186052142205	0.189114631231064	47.341	66.302	ASO_G0272888_AD_07	AC013394.2	-3.495
ENSG00000253729	PRKDC	3219.034	-0.270193802491953	0.00862588038184003	0.189114631231064	245.352	287.702	ASO_G0272888_AD_07	AC013394.2	-0.35
ENSG00000258539	RP11-12J10.3	509.515	-0.309869198131185	0.00865644186678468	0.189231029899083	37.717	45.746	ASO_G0272888_AD_07	AC013394.2	-0.813
CATG00000116155	CATG00000116155.1	25.856	0.676750267620022	0.00869344502720364	0.189774505272616	3.565	2.115	ASO_G0272888_AD_07	AC013394.2	1.957
ENSG00000122432	SPATA1	17.025	-1.09263039153471	0.0087399271552935	0.190267950563972	0.723	1.594	ASO_G0272888_AD_07	AC013394.2	-2.465
ENSG00000149480	MTA2	1075.702	-0.385883932006762	0.00874039593761559	0.190267950563972	75.865	96.968	ASO_G0272888_AD_07	AC013394.2	-2.655
ENSG00000170323	FABP4	84.355	0.55684734881601	0.00882832751344868	0.191914824805567	10.607	7.034	ASO_G0272888_AD_07	AC013394.2	0.899
ENSG00000136628	EPRS	963.71	-0.427361659617119	0.00885718716948245	0.192195930941007	66.549	87.072	ASO_G0272888_AD_07	AC013394.2	-3.076
ENSG00000259488	RP11-154J22.1	16.122	-1.09754395859621	0.00886585196471311	0.192195930941007	0.742	1.506	ASO_G0272888_AD_07	AC013394.2	-2.332
ENSG00000263721	MIR4444-1	3494.208	-0.222371315696736	0.00888832975495486	0.192416335276931	274.03	311.333	ASO_G0272888_AD_07	AC013394.2	-1.464
ENSG00000249639	CTB-138E5.1	9.16	0.941911016442764	0.00891834870935097	0.19279915674572	1.405	0.731	ASO_G0272888_AD_07	AC013394.2	0.412
ENSG00000132640	BTBD3	264.704	-0.450952318076124	0.00894227636094549	0.193049419228699	17.817	23.966	ASO_G0272888_AD_07	AC013394.2	-2.679
ENSG00000091542	ALKBH5	1010.873	-0.336813308614176	0.00898701602296688	0.193487844549686	73.611	90.86	ASO_G0272888_AD_07	AC013394.2	-2.269
ENSG00000211455	STK38L	271.679	-0.427491032605943	0.00898734325931364	0.193487844549686	18.601	24.565	ASO_G0272888_AD_07	AC013394.2	-2.18
ENSG00000099875	MKNK2	560.725	-0.998039487831675	0.00903425787857159	0.193489426421102	26.711	52.004	ASO_G0272888_AD_07	AC013394.2	-2.966
ENSG00000123700	KCNJ2	56.004	-0.535770502979321	0.00902704209278048	0.193489426421102	3.644	5.082	ASO_G0272888_AD_07	AC013394.2	-1.179
ENSG00000133884	DPF2	665.516	0.293686928536296	0.00903693418345519	0.193489426421102	71.829	56.913	ASO_G0272888_AD_07	AC013394.2	2.009
ENSG00000173960	UBXN2A	552.773	-0.554293588108865	0.00901718547587229	0.193489426421102	34.955	50.211	ASO_G0272888_AD_07	AC013394.2	-2.695
ENSG00000108641	B9D1	386.868	-0.296099797896072	0.00906913613183124	0.193648357569019	29.163	34.637	ASO_G0272888_AD_07	AC013394.2	-0.775
ENSG00000124535	WRNIP1	272.583	-0.639441594341961	0.00906256374177709	0.193648357569019	16.282	24.957	ASO_G0272888_AD_07	AC013394.2	-2.674
ENSG00000101558	VAPA	3402.142	-0.391405665577016	0.00913052648952293	0.194163440858835	239.61	306.217	ASO_G0272888_AD_07	AC013394.2	-2.383
ENSG00000168538	TRAPPC11	372.982	-0.263038972055481	0.00912925657043046	0.194163440858835	28.433	33.403	ASO_G0272888_AD_07	AC013394.2	-1.516
ENSG00000213988	ZNF90	60.273	0.52222634736725	0.00911189974914562	0.194163440858835	7.441	5.042	ASO_G0272888_AD_07	AC013394.2	1.812
ENSG00000070047	PHRF1	294.935	-0.38394386132293	0.00917758068499193	0.194173584468175	20.77	26.588	ASO_G0272888_AD_07	AC013394.2	-2.316
ENSG00000103152	MPG	1784.011	-0.498222208508349	0.00914417540926691	0.194173584468175	117.293	161.619	ASO_G0272888_AD_07	AC013394.2	-3.09
ENSG00000106993	CDC37L1	205.84	0.29698874247206	0.00918069602827778	0.194173584468175	22.302	17.606	ASO_G0272888_AD_07	AC013394.2	1.185
ENSG00000225921	NOL7	2068.317	-0.589819845726191	0.0091572018548739	0.194173584468175	128.319	188.415	ASO_G0272888_AD_07	AC013394.2	-3.675
ENSG00000069998	CECR5	406.338	-0.649813843555396	0.00922719256038773	0.19422168130049	24.113	37.193	ASO_G0272888_AD_07	AC013394.2	-3.58
ENSG00000114520	SNX4	492.426	-0.604241344623945	0.00921739100397276	0.19422168130049	30.134	44.947	ASO_G0272888_AD_07	AC013394.2	-3.957
ENSG00000119682	AREL1	342.727	0.334841492090382	0.00926621515756305	0.19422168130049	37.9	29.243	ASO_G0272888_AD_07	AC013394.2	2.422
ENSG00000130707	ASS1	773.789	-0.362207106489585	0.0092119275727676	0.19422168130049	55.715	69.609	ASO_G0272888_AD_07	AC013394.2	-1.098
ENSG00000172009	THOP1	477.214	-0.731961924252668	0.00926995356686918	0.19422168130049	26.941	43.853	ASO_G0272888_AD_07	AC013394.2	-2.383
ENSG00000197958	RPL12	1280.105	-0.96757579620115	0.00926805564286328	0.19422168130049	62.411	118.644	ASO_G0272888_AD_07	AC013394.2	-1.504
ENSG00000222041	LINC00152	1892.94	0.256226401665115	0.00924410945344405	0.19422168130049	199.643	162.565	ASO_G0272888_AD_07	AC013394.2	1.394
ENSG00000123080	CDKN2C	468.248	-0.253829892754153	0.00929752841152893	0.194278568278338	35.994	41.848	ASO_G0272888_AD_07	AC013394.2	-0.822
ENSG00000176209	SMIM19	365.177	-0.354382886566242	0.00928798243895215	0.194278568278338	26.133	32.875	ASO_G0272888_AD_07	AC013394.2	-1.822
ENSG00000118495	PLAGL1	229.491	-0.469823901362416	0.0093264400135004	0.194499870478587	15.272	20.813	ASO_G0272888_AD_07	AC013394.2	-1.425
ENSG00000132561	MATN2	307.631	-0.403617003721556	0.00933300722066157	0.194499870478587	21.391	27.751	ASO_G0272888_AD_07	AC013394.2	-0.777
ENSG00000135272	MDFIC	1474.789	-0.352923248445483	0.00938683118713007	0.194670266634961	106.452	132.729	ASO_G0272888_AD_07	AC013394.2	-1.051
ENSG00000139644	TMBIM6	3683.851	0.346609164327783	0.00938626231995086	0.194670266634961	410.025	314.098	ASO_G0272888_AD_07	AC013394.2	2.536
ENSG00000141252	VPS53	519.561	-0.576535931446434	0.00940649929257155	0.194670266634961	32.373	47.345	ASO_G0272888_AD_07	AC013394.2	-1.725
ENSG00000164093	PITX2	128.644	-0.495518441557832	0.0094159130886776	0.194670266634961	8.548	11.677	ASO_G0272888_AD_07	AC013394.2	-2.203
ENSG00000173163	COMMD1	1170.854	0.266358411690763	0.00938046926024361	0.194670266634961	124.183	100.395	ASO_G0272888_AD_07	AC013394.2	1.193
ENSG00000242550	SERPINB10	43.474	0.627146265073738	0.00940272714676922	0.194670266634961	5.725	3.585	ASO_G0272888_AD_07	AC013394.2	0.82
ENSG00000143499	SMYD2	316.51	-0.530354077660994	0.00943090494399198	0.194722647654683	20.296	28.821	ASO_G0272888_AD_07	AC013394.2	-2.272
ENSG00000164114	MAP9	129.171	-0.368389522588591	0.00948180488826282	0.195515317155076	9.345	11.617	ASO_G0272888_AD_07	AC013394.2	-2.15
ENSG00000103510	KAT8	276.302	-0.432063516209112	0.00950087928456025	0.195650518073355	18.93	25.004	ASO_G0272888_AD_07	AC013394.2	-2.924
ENSG00000067208	EVI5	568.459	-0.507716312889902	0.00952266552672639	0.195727392943009	37.022	51.624	ASO_G0272888_AD_07	AC013394.2	-1.64
ENSG00000224470	ATXN1L	286.604	-0.505776680489444	0.00952965745551056	0.195727392943009	18.627	26.001	ASO_G0272888_AD_07	AC013394.2	-2.708
ENSG00000125356	NDUFA1	8.74	1.03800605597778	0.00955602908678407	0.19601146276435	1.423	0.687	ASO_G0272888_AD_07	AC013394.2	0.636
ENSG00000132478	UNK	409.33	0.254941682631877	0.00958233761094373	0.196293495228113	43.259	35.182	ASO_G0272888_AD_07	AC013394.2	1.834
ENSG00000080802	CNOT4	300.579	0.280577688927225	0.00964752021943315	0.196342110715808	32.26	25.763	ASO_G0272888_AD_07	AC013394.2	1.828
ENSG00000126254	RBM42	1057.691	-0.560312331835165	0.00964112215087948	0.196342110715808	66.801	96.03	ASO_G0272888_AD_07	AC013394.2	-3.841
ENSG00000139722	VPS37B	585.091	-0.440997089957624	0.00961114109642192	0.196342110715808	39.791	52.822	ASO_G0272888_AD_07	AC013394.2	-3.009
ENSG00000169738	DCXR	612.972	-0.616186422760404	0.00961967687147795	0.196342110715808	37.257	55.98	ASO_G0272888_AD_07	AC013394.2	-3.261
ENSG00000176390	CRLF3	285.05	-0.313578072425539	0.00962321263503035	0.196342110715808	21.021	25.569	ASO_G0272888_AD_07	AC013394.2	-2.274
ENSG00000122861	PLAU	1802.999	0.329152240919505	0.00971706621673078	0.197278782349101	198.323	153.839	ASO_G0272888_AD_07	AC013394.2	0.909
ENSG00000205060	SLC35B4	330.972	0.316281805156955	0.00971878838188151	0.197278782349101	36.284	28.26	ASO_G0272888_AD_07	AC013394.2	2.119
ENSG00000137714	FDX1	357.256	-0.417666816234999	0.00978764345679776	0.19841876424092	24.669	32.301	ASO_G0272888_AD_07	AC013394.2	-2.466
ENSG00000063245	EPN1	1752.823	-0.345561454351321	0.00982297682210832	0.198694792701755	127.054	157.721	ASO_G0272888_AD_07	AC013394.2	-2.485
ENSG00000175970	UNC119B	695.016	-0.711794717467596	0.00982668424558262	0.198694792701755	39.788	63.753	ASO_G0272888_AD_07	AC013394.2	-3.292
CATG00000018875	CATG00000018875.1	8.43	0.958139960341587	0.00987739914276717	0.198911091280032	1.372	0.668	ASO_G0272888_AD_07	AC013394.2	0.954
ENSG00000137133	HINT2	357.132	-0.506427539491563	0.00986138382014617	0.198911091280032	23.202	32.454	ASO_G0272888_AD_07	AC013394.2	-3.038
ENSG00000206630	SNORD60	674.026	0.41721383662457	0.00988828649549488	0.198911091280032	78.286	57.115	ASO_G0272888_AD_07	AC013394.2	1.717
ENSG00000260260	RP11-304L19.5	674.264	0.416613148522839	0.00988827355876734	0.198911091280032	78.286	57.139	ASO_G0272888_AD_07	AC013394.2	1.715
ENSG00000135341	MAP3K7	600.728	-0.351586307172231	0.00997587564239292	0.199587643592645	43.273	54.049	ASO_G0272888_AD_07	AC013394.2	-2.313
ENSG00000188938	FAM120AOS	286.153	-0.537684455001256	0.00995780089098614	0.199587643592645	18.196	26.04	ASO_G0272888_AD_07	AC013394.2	-2.628
ENSG00000196968	FUT11	355.157	-0.410042051114707	0.00993559437834983	0.199587643592645	24.585	32.093	ASO_G0272888_AD_07	AC013394.2	-2.245
ENSG00000256632	RP13-672B3.2	178.431	-0.83392760134225	0.00998576694110353	0.199587643592645	9.385	16.499	ASO_G0272888_AD_07	AC013394.2	-3.085
ENSG00000261105	RP11-173B14.5	419.05	-0.468082337437092	0.00997623367258036	0.199587643592645	28.056	37.982	ASO_G0272888_AD_07	AC013394.2	-1.476
ENSG00000130313	PGLS	1438.273	-0.325908344806133	0.0100463977912887	0.199901865146445	105.515	128.966	ASO_G0272888_AD_07	AC013394.2	-1.92
ENSG00000143153	ATP1B1	292.592	-0.402739320417661	0.0100687896480376	0.199901865146445	20.371	26.396	ASO_G0272888_AD_07	AC013394.2	-2.197
ENSG00000143924	EML4	521.775	-0.602170536126798	0.010066796244585	0.199901865146445	31.993	47.713	ASO_G0272888_AD_07	AC013394.2	-1.842
ENSG00000153976	HS3ST3A1	301.068	-0.540352706248599	0.0100910154574885	0.199901865146445	19.132	27.417	ASO_G0272888_AD_07	AC013394.2	-1.122
ENSG00000187867	PALM3	22.423	-0.891890873963335	0.0100826902470958	0.199901865146445	1.112	2.078	ASO_G0272888_AD_07	AC013394.2	-1.901
ENSG00000196363	WDR5	640.452	-0.702608481137216	0.010050166857963	0.199901865146445	36.921	58.604	ASO_G0272888_AD_07	AC013394.2	-3.037
ENSG00000267577	CTD-2587H24.5	53.068	0.59498586557747	0.0100619711264055	0.199901865146445	6.843	4.4	ASO_G0272888_AD_07	AC013394.2	1.285
ENSG00000185250	PPIL6	15.486	-1.05787275258667	0.0101423913164262	0.200665286424989	0.7	1.447	ASO_G0272888_AD_07	AC013394.2	-2.399
ENSG00000100401	RANGAP1	2129.404	0.28683689415717	0.0101827326730635	0.20085490895308	228.688	182.151	ASO_G0272888_AD_07	AC013394.2	1.509
ENSG00000113494	PRLR	16.502	0.73502915396554	0.0101905273704282	0.20085490895308	2.322	1.347	ASO_G0272888_AD_07	AC013394.2	1.738
ENSG00000143771	CNIH4	912.677	0.289187779105425	0.0101872745905183	0.20085490895308	98.142	78.183	ASO_G0272888_AD_07	AC013394.2	2.427
CATG00000031871	CATG00000031871.1	54.635	0.500478155489185	0.0102930710717476	0.201183642222655	6.652	4.575	ASO_G0272888_AD_07	AC013394.2	1.311
ENSG00000092148	HECTD1	573.738	-0.310740734563355	0.0102501953293799	0.201183642222655	42.337	51.521	ASO_G0272888_AD_07	AC013394.2	-1.928
ENSG00000106610	STAG3L4	150.815	0.385107765091327	0.0102724366619823	0.201183642222655	17.314	12.814	ASO_G0272888_AD_07	AC013394.2	2.256
ENSG00000131446	MGAT1	1148.007	-0.550311466200263	0.01029730734345	0.201183642222655	72.955	104.473	ASO_G0272888_AD_07	AC013394.2	-3.499
ENSG00000151348	EXT2	1563.015	-0.47687740033582	0.0102331616906955	0.201183642222655	104.207	141.409	ASO_G0272888_AD_07	AC013394.2	-2.075
ENSG00000176788	BASP1	1933.015	-0.30487208912534	0.0102852526380684	0.201183642222655	144.03	173.097	ASO_G0272888_AD_07	AC013394.2	-1.85
ENSG00000179195	ZNF664	523.278	-0.397453450474034	0.0102221555960164	0.201183642222655	36.57	47.226	ASO_G0272888_AD_07	AC013394.2	-2.167
CATG00000016371	CATG00000016371.1	13.82	0.776732477047492	0.0103515593427109	0.201991101780987	1.979	1.123	ASO_G0272888_AD_07	AC013394.2	1.209
ENSG00000101596	SMCHD1	454.683	-0.473398912505881	0.0104072739547355	0.202825052259996	30.275	41.246	ASO_G0272888_AD_07	AC013394.2	-1.732
ENSG00000271333	RP11-382B18.5	39.631	-0.627164067621666	0.0104313010787846	0.203040144285682	2.392	3.626	ASO_G0272888_AD_07	AC013394.2	-1.493
ENSG00000005194	CIAPIN1	414.769	0.36714228416533	0.0104482801492287	0.203117684990602	46.771	35.209	ASO_G0272888_AD_07	AC013394.2	1.897
ENSG00000143443	C1orf56	100.908	0.348887726669725	0.0106150113002266	0.206002750737022	11.306	8.593	ASO_G0272888_AD_07	AC013394.2	1.586
ENSG00000197766	CFD	24.919	-0.919674656668658	0.0106230465191324	0.206002750737022	1.252	2.316	ASO_G0272888_AD_07	AC013394.2	-1.883
ENSG00000178882	FAM101A	513.93	-0.389364548866678	0.0106668253882807	0.206595391349228	36.102	46.356	ASO_G0272888_AD_07	AC013394.2	-2.161
ENSG00000129355	CDKN2D	166.489	-0.838321127481692	0.0106875982872774	0.206741536175923	8.717	15.386	ASO_G0272888_AD_07	AC013394.2	-2.515
ENSG00000161677	JOSD2	900.561	-0.447366784820849	0.0107186911622483	0.206831040575236	61.045	81.535	ASO_G0272888_AD_07	AC013394.2	-2.79
ENSG00000172269	DPAGT1	490.322	0.319733741525633	0.0107169408297927	0.206831040575236	53.811	41.824	ASO_G0272888_AD_07	AC013394.2	2.794
ENSG00000035664	DAPK2	118.339	-0.577439524131976	0.0107745641296786	0.207111943464486	7.342	10.815	ASO_G0272888_AD_07	AC013394.2	-1.573
ENSG00000066654	THUMPD1	564.32	0.243565135559654	0.0107598097441998	0.207111943464486	59.239	48.492	ASO_G0272888_AD_07	AC013394.2	1.026
ENSG00000100376	FAM118A	241.362	-0.328802132468913	0.0107862522060199	0.207111943464486	17.749	21.697	ASO_G0272888_AD_07	AC013394.2	-1.523
ENSG00000169507	SLC38A11	104.974	-0.436674431726439	0.0107586745265553	0.207111943464486	7.189	9.498	ASO_G0272888_AD_07	AC013394.2	-0.344
ENSG00000130717	UCK1	196.608	-0.661483122071052	0.0108319699477102	0.207633770533035	11.522	17.998	ASO_G0272888_AD_07	AC013394.2	-2.706
ENSG00000137193	PIM1	87.349	-0.529346107605999	0.0108399972332026	0.207633770533035	5.637	7.929	ASO_G0272888_AD_07	AC013394.2	-1.853
ENSG00000179262	RAD23A	2059.716	-0.31970892956279	0.0108731235807853	0.20801336789189	152.089	184.658	ASO_G0272888_AD_07	AC013394.2	-1.596
ENSG00000183087	GAS6	4638.007	-0.554172304997377	0.0109222772732463	0.208698280905672	294.482	422.189	ASO_G0272888_AD_07	AC013394.2	-1.582
ENSG00000101158	NELFCD	553.976	-0.353349333353506	0.0109396462694609	0.208774934299968	39.896	49.86	ASO_G0272888_AD_07	AC013394.2	-1.664
ENSG00000167881	SRP68	826.671	-0.846325765761714	0.0110351443070648	0.2103406164871	43.392	76.292	ASO_G0272888_AD_07	AC013394.2	-3.852
ENSG00000170471	RALGAPB	467.01	-0.435437701021186	0.0110538022292599	0.21043962100284	31.908	42.305	ASO_G0272888_AD_07	AC013394.2	-2.17
ENSG00000158186	MRAS	379.49	-0.428445406758015	0.0111492697553889	0.211227983365732	25.956	34.317	ASO_G0272888_AD_07	AC013394.2	-1.908
ENSG00000158863	FAM160B2	384.922	-0.415245674994993	0.0111125556620657	0.211227983365732	26.619	34.793	ASO_G0272888_AD_07	AC013394.2	-2.105
ENSG00000159346	ADIPOR1	644.564	-0.544948220265397	0.0111453875638412	0.211227983365732	41.022	58.675	ASO_G0272888_AD_07	AC013394.2	-1.971
ENSG00000172663	TMEM134	259.469	-0.690822780228384	0.0111405957518487	0.211227983365732	14.955	23.811	ASO_G0272888_AD_07	AC013394.2	-2.966
ENSG00000182379	NXPH4	13.885	-1.18307693659196	0.0111850952948493	0.211394243601565	0.575	1.304	ASO_G0272888_AD_07	AC013394.2	-2.432
ENSG00000184056	VPS33B	86.143	0.458966719446443	0.0111754454762172	0.211394243601565	10.352	7.24	ASO_G0272888_AD_07	AC013394.2	2.043
ENSG00000069849	ATP1B3	1939.891	0.445720178864218	0.011354485389342	0.211657519444432	229.157	163.803	ASO_G0272888_AD_07	AC013394.2	1.407
ENSG00000077721	UBE2A	1218.029	0.417364967509462	0.0112841574345489	0.211657519444432	141.53	103.001	ASO_G0272888_AD_07	AC013394.2	2.442
ENSG00000103043	VAC14	1128.515	-0.509350862907642	0.01132351588812	0.211657519444432	73.62	102.407	ASO_G0272888_AD_07	AC013394.2	-1.6
ENSG00000105323	HNRNPUL1	3095.668	-0.280039389580623	0.0113236885624694	0.211657519444432	234.039	276.897	ASO_G0272888_AD_07	AC013394.2	-1.942
ENSG00000126903	SLC10A3	513.719	-0.608534594211611	0.0112283425123063	0.211657519444432	31.424	46.856	ASO_G0272888_AD_07	AC013394.2	-3.079
ENSG00000162434	JAK1	1016.63	-0.594639846329948	0.0112844155906044	0.211657519444432	62.814	92.805	ASO_G0272888_AD_07	AC013394.2	-2.296
ENSG00000169230	PRELID1	3261.24	-0.62897944671015	0.0113055545508427	0.211657519444432	197.302	297.874	ASO_G0272888_AD_07	AC013394.2	-3.708
ENSG00000174125	TLR1	21.215	0.715414144404293	0.011346988568791	0.211657519444432	2.929	1.74	ASO_G0272888_AD_07	AC013394.2	0.881
ENSG00000174652	ZNF266	345.222	0.239540647024879	0.0112640904637914	0.211657519444432	36.204	29.705	ASO_G0272888_AD_07	AC013394.2	1.273
ENSG00000198858	R3HDM4	362.789	-0.482573890857964	0.0112935100421667	0.211657519444432	23.995	32.898	ASO_G0272888_AD_07	AC013394.2	-2.881
ENSG00000215302	CTD-3092A11.1	91.826	-0.739968336931213	0.0113730700585927	0.211657519444432	5.089	8.467	ASO_G0272888_AD_07	AC013394.2	-2.545
ENSG00000226328	CTA-217C2.1	137.305	-0.356941054562811	0.0113248619974793	0.211657519444432	9.915	12.358	ASO_G0272888_AD_07	AC013394.2	-1.332
ENSG00000231789	RP11-558F24.4	66.764	-0.507413072292807	0.0113750682235012	0.211657519444432	4.399	6.061	ASO_G0272888_AD_07	AC013394.2	-1.62
ENSG00000083123	BCKDHB	272	-0.524583182190574	0.0115095336805347	0.212651910122855	17.459	24.732	ASO_G0272888_AD_07	AC013394.2	-0.98
ENSG00000110090	CPT1A	299.443	0.266422777662513	0.0114892981333162	0.212651910122855	31.88	25.661	ASO_G0272888_AD_07	AC013394.2	1.353
ENSG00000138593	SECISBP2L	562.693	0.239690911455377	0.0115101417763234	0.212651910122855	58.909	48.419	ASO_G0272888_AD_07	AC013394.2	1.162
ENSG00000156639	ZFAND3	633.439	-0.497913125847599	0.0115060266233743	0.212651910122855	41.608	57.503	ASO_G0272888_AD_07	AC013394.2	-1.102
ENSG00000162777	DENND2D	39.868	-0.754520978010306	0.0114683946165749	0.212651910122855	2.174	3.671	ASO_G0272888_AD_07	AC013394.2	-2.072
ENSG00000175193	PARL	473.404	-0.444546964739094	0.011468218226447	0.212651910122855	32.12	42.804	ASO_G0272888_AD_07	AC013394.2	-2.23
CATG00000100041	CATG00000100041.1	29.655	0.603044811525745	0.0116016738521434	0.213023391652488	3.945	2.455	ASO_G0272888_AD_07	AC013394.2	2.159
ENSG00000046653	GPM6B	18.902	0.700536911915138	0.0115713158949593	0.213023391652488	2.605	1.542	ASO_G0272888_AD_07	AC013394.2	1.442
ENSG00000125885	MCM8	114.816	-0.420191926860691	0.0115785180424289	0.213023391652488	8.062	10.36	ASO_G0272888_AD_07	AC013394.2	-1.084
ENSG00000147533	GOLGA7	945.903	0.233990404185098	0.0115934238947663	0.213023391652488	98.411	81.378	ASO_G0272888_AD_07	AC013394.2	1.815
ENSG00000187244	BCAM	137.651	-0.545376035789993	0.0116072223991257	0.213023391652488	8.737	12.544	ASO_G0272888_AD_07	AC013394.2	-2.082
ENSG00000204217	BMPR2	764.503	-0.450061712765506	0.0116120236524581	0.213023391652488	51.763	69.276	ASO_G0272888_AD_07	AC013394.2	-1.617
ENSG00000168216	LMBRD1	395.131	0.211231605732678	0.0116407836048047	0.213300642137277	40.728	34.061	ASO_G0272888_AD_07	AC013394.2	1.036
ENSG00000120833	SOCS2	352.655	-0.241739454870085	0.0116762227921757	0.213699487402466	27.149	31.514	ASO_G0272888_AD_07	AC013394.2	-0.693
ENSG00000143797	MBOAT2	93.452	-0.498055265787596	0.0116965789161294	0.213728730735231	6.044	8.506	ASO_G0272888_AD_07	AC013394.2	-1.187
ENSG00000267757	AC006132.1	36.881	0.583199968200158	0.0117051691304771	0.213728730735231	4.845	3.054	ASO_G0272888_AD_07	AC013394.2	0.774
ENSG00000104472	CHRAC1	374.846	-0.515241329187793	0.0117794426485048	0.214833942352543	24.287	34.083	ASO_G0272888_AD_07	AC013394.2	-2.648
ENSG00000130779	CLIP1	500.976	-0.335805328801949	0.0118424668517791	0.215590587512275	36.413	45.055	ASO_G0272888_AD_07	AC013394.2	-1.397
ENSG00000136213	CHST12	218.915	-0.773145028504275	0.0118485166137584	0.215590587512275	11.957	20.177	ASO_G0272888_AD_07	AC013394.2	-3.783
ENSG00000082641	NFE2L1	2240.921	-0.360361689691476	0.0119470583126997	0.217012042902131	160.973	201.561	ASO_G0272888_AD_07	AC013394.2	-2.033
ENSG00000216490	IFI30	112.057	0.505594947110726	0.0119544062020943	0.217012042902131	13.764	9.393	ASO_G0272888_AD_07	AC013394.2	0.425
ENSG00000159788	RGS12	254.23	-0.624061501992591	0.0119811525576272	0.21705843671461	15.322	23.244	ASO_G0272888_AD_07	AC013394.2	-2.292
ENSG00000248905	FMN1	106.29	0.461958342378598	0.0119847364609538	0.21705843671461	12.73	8.941	ASO_G0272888_AD_07	AC013394.2	1.741
ENSG00000133961	NUMB	1135.3	0.192471577823871	0.0120123665210742	0.217307047134711	115.246	98.024	ASO_G0272888_AD_07	AC013394.2	1.146
ENSG00000264817	MIR4741	170.849	-0.383158078482439	0.0120992953283111	0.21862657338902	12.089	15.381	ASO_G0272888_AD_07	AC013394.2	-0.849
ENSG00000130402	ACTN4	4088.772	-0.618970842147529	0.0121501445942161	0.219291870678518	248.947	373.326	ASO_G0272888_AD_07	AC013394.2	-1.651
ENSG00000248787	RP11-666A20.4	123.47	-0.487094080477839	0.0121731506340954	0.219453684441651	8.097	11.233	ASO_G0272888_AD_07	AC013394.2	-1.042
ENSG00000101442	ACTR5	75.14	-0.5277362291195	0.0122327830815112	0.219896738914704	4.751	6.847	ASO_G0272888_AD_07	AC013394.2	-2.722
ENSG00000102760	RGCC	699.623	-0.730844297684472	0.0122540025332506	0.219896738914704	39.565	64.312	ASO_G0272888_AD_07	AC013394.2	-1.348
ENSG00000146386	ABRACL	695.395	0.28032197725533	0.0122534457971422	0.219896738914704	74.403	59.56	ASO_G0272888_AD_07	AC013394.2	0.992
ENSG00000177606	JUN	2173.266	0.337510905052246	0.0122486779628005	0.219896738914704	240.585	184.954	ASO_G0272888_AD_07	AC013394.2	1.904
ENSG00000107175	CREB3	1055.678	0.320030143444847	0.0123337693339395	0.220568437859811	115.724	90.054	ASO_G0272888_AD_07	AC013394.2	2.486
ENSG00000136161	RCBTB2	92.278	-0.456478549435483	0.0123287329372245	0.220568437859811	6.305	8.362	ASO_G0272888_AD_07	AC013394.2	-2.131
ENSG00000138668	HNRNPD	3981.114	-0.206894436921591	0.0123189158001214	0.220568437859811	315.607	354.347	ASO_G0272888_AD_07	AC013394.2	-0.761
ENSG00000103978	TMEM87A	662.416	0.383619347715758	0.012368124125706	0.220930034382611	75.376	56.295	ASO_G0272888_AD_07	AC013394.2	2.482
ENSG00000085511	MAP3K4	219.759	-0.39636041196732	0.0123983203896961	0.22121660695314	15.356	19.829	ASO_G0272888_AD_07	AC013394.2	-0.746
ENSG00000064932	SBNO2	625.879	-0.333638532216702	0.0124610504636829	0.22182111292137	45.684	56.289	ASO_G0272888_AD_07	AC013394.2	-2.445
ENSG00000086598	TMED2	2436.362	-0.441040228552455	0.0124889686097764	0.22182111292137	166.179	219.962	ASO_G0272888_AD_07	AC013394.2	-2.713
ENSG00000087088	BAX	3415.345	-0.864451181666559	0.0124755349963593	0.22182111292137	177.368	315.79	ASO_G0272888_AD_07	AC013394.2	-3.535
ENSG00000130005	GAMT	555.44	-0.524008044354643	0.0124825050063078	0.22182111292137	35.813	50.534	ASO_G0272888_AD_07	AC013394.2	-3.049
ENSG00000108106	UBE2S	7062.041	-0.92642174707022	0.012535075387117	0.222224289317167	352.592	652.333	ASO_G0272888_AD_07	AC013394.2	-3.067
ENSG00000179632	MAF1	1216.376	-0.504461571306708	0.0125401038501434	0.222224289317167	79.583	110.36	ASO_G0272888_AD_07	AC013394.2	-2.762
ENSG00000222043	AC079305.10	24.805	0.584652237556217	0.0125683961533387	0.2224734222839	3.203	2.058	ASO_G0272888_AD_07	AC013394.2	1.859
ENSG00000092094	OSGEP	285.577	0.27863177748042	0.012626018750753	0.222736651325361	30.591	24.477	ASO_G0272888_AD_07	AC013394.2	2.071
ENSG00000105732	ZNF574	318.526	-0.693596405033085	0.012615224050203	0.222736651325361	18.366	29.243	ASO_G0272888_AD_07	AC013394.2	-3.184
ENSG00000143469	SYT14	225.362	0.31388786804864	0.0126125970340438	0.222736651325361	24.56	19.253	ASO_G0272888_AD_07	AC013394.2	1.147
ENSG00000068323	TFE3	1351.681	-0.385223478758962	0.0126453621861443	0.222826393426647	95.476	121.849	ASO_G0272888_AD_07	AC013394.2	-3.17
ENSG00000103490	PYCARD	494.67	-0.351486802946176	0.0126733175984253	0.222991081273832	35.579	44.451	ASO_G0272888_AD_07	AC013394.2	-1.841
ENSG00000174943	KCTD13	261.657	-0.573408793960127	0.0126832419227406	0.222991081273832	16.305	23.892	ASO_G0272888_AD_07	AC013394.2	-3.116
ENSG00000151414	NEK7	2276.538	-0.629383289161609	0.0128015884986133	0.224818908127332	137.672	208.256	ASO_G0272888_AD_07	AC013394.2	-1.791
ENSG00000087903	RFX2	145.594	-0.350521372300623	0.0128747941657118	0.224888647856042	10.62	13.089	ASO_G0272888_AD_07	AC013394.2	-1.033
ENSG00000152377	SPOCK1	950.781	-0.476453148852743	0.0128918892181071	0.224888647856042	63.42	86.163	ASO_G0272888_AD_07	AC013394.2	-1.229
ENSG00000163558	PRKCI	622.183	-0.786659043427115	0.0128687772015734	0.224888647856042	33.924	57.405	ASO_G0272888_AD_07	AC013394.2	-3.68
ENSG00000167604	NFKBID	100.499	-0.583254186959526	0.0128773686927685	0.224888647856042	6.155	9.186	ASO_G0272888_AD_07	AC013394.2	-2.389
ENSG00000198355	PIM3	257.561	-0.592414790276189	0.0128769256344458	0.224888647856042	15.86	23.531	ASO_G0272888_AD_07	AC013394.2	-2.59
ENSG00000198863	RUNDC1	103.137	-0.518836372113576	0.0128831613520196	0.224888647856042	6.623	9.402	ASO_G0272888_AD_07	AC013394.2	-2.75
ENSG00000118496	FBXO30	275.845	-0.602869888799756	0.0129207232414894	0.224889648401425	16.861	25.214	ASO_G0272888_AD_07	AC013394.2	-2.696
ENSG00000271646	RP11-326I11.3	18.55	0.741123737455359	0.0129102646175777	0.224889648401425	2.656	1.51	ASO_G0272888_AD_07	AC013394.2	2.191
ENSG00000162885	B3GALNT2	189.671	-0.475529523348537	0.0129427487858059	0.225022428834423	12.561	17.248	ASO_G0272888_AD_07	AC013394.2	-2.474
ENSG00000214174	AMZ2P1	54.198	-0.551985750037821	0.0129907394507025	0.225605841793866	3.491	4.937	ASO_G0272888_AD_07	AC013394.2	-1.964
ENSG00000099940	SNAP29	742.316	-0.458717680662127	0.0130750157513524	0.226651236580545	49.945	67.194	ASO_G0272888_AD_07	AC013394.2	-2.673
ENSG00000118482	PHF3	405.999	-0.288125850864162	0.0130799370054799	0.226651236580545	30.389	36.334	ASO_G0272888_AD_07	AC013394.2	-2.335
ENSG00000053371	AKR7A2	964.288	-0.393273986614535	0.0131798494616763	0.226810244047271	67.774	86.944	ASO_G0272888_AD_07	AC013394.2	-2.221
ENSG00000063660	GPC1	1564.31	-0.512083375444933	0.0131906917363384	0.226810244047271	101.987	141.955	ASO_G0272888_AD_07	AC013394.2	-2.525
ENSG00000101255	TRIB3	422.304	-0.546246425315124	0.0131823313750551	0.226810244047271	26.858	38.468	ASO_G0272888_AD_07	AC013394.2	-1.873
ENSG00000139651	ZNF740	317.656	-0.401044892466896	0.0131410029331416	0.226810244047271	22.174	28.703	ASO_G0272888_AD_07	AC013394.2	-2.541
ENSG00000139842	CUL4A	1529.732	-0.54249459125899	0.0131839068058707	0.226810244047271	97.78	139.089	ASO_G0272888_AD_07	AC013394.2	-1.897
ENSG00000184178	SCFD2	483.78	0.235989187820537	0.0131417946970404	0.226810244047271	50.589	41.627	ASO_G0272888_AD_07	AC013394.2	1.148
ENSG00000224292	AF196972.9	6.314	1.13878637710244	0.0131231287736522	0.226810244047271	1.066	0.492	ASO_G0272888_AD_07	AC013394.2	-1.005
ENSG00000126602	TRAP1	1174.827	-0.469263325462576	0.0132247133070851	0.227145350538175	78.846	106.097	ASO_G0272888_AD_07	AC013394.2	-1.716
ENSG00000185420	SMYD3	451.619	-0.25199836848173	0.0132495315559024	0.227321820218172	34.822	40.373	ASO_G0272888_AD_07	AC013394.2	0.182
ENSG00000170214	ADRA1B	15.955	-0.994594064593992	0.0132868974125821	0.227463534018246	0.765	1.486	ASO_G0272888_AD_07	AC013394.2	-1.927
ENSG00000197343	ZNF655	726.583	0.192417937118171	0.0132822012249381	0.227463534018246	73.947	62.757	ASO_G0272888_AD_07	AC013394.2	1.532
ENSGR0000169084	DHRSX	580.26	-0.608943896523494	0.0133364038600238	0.227812013477783	35.45	52.907	ASO_G0272888_AD_07	AC013394.2	-2.997
ENSGR0000214717	ZBED1	580.26	-0.608943896523494	0.0133364038600238	0.227812013477783	35.45	52.907	ASO_G0272888_AD_07	AC013394.2	-2.997
ENSG00000136243	NUPL2	368.778	0.236531006449936	0.0134075022024693	0.228227068171864	38.596	31.711	ASO_G0272888_AD_07	AC013394.2	1.25
ENSG00000150687	PRSS23	3220.553	-0.56259657967929	0.0133776322487575	0.228227068171864	203.422	292.212	ASO_G0272888_AD_07	AC013394.2	-2.394
ENSG00000184465	WDR27	141.798	-0.42148004929169	0.0134026722276736	0.228227068171864	9.734	12.84	ASO_G0272888_AD_07	AC013394.2	-0.658
ENSG00000248266	RP11-402C9.1	48.844	-0.802497942033884	0.0134191091266758	0.228227068171864	2.623	4.496	ASO_G0272888_AD_07	AC013394.2	-0.41
ENSG00000001461	NIPAL3	499.326	0.373128744242135	0.01352865978168	0.228597786365036	56.523	42.321	ASO_G0272888_AD_07	AC013394.2	1.42
ENSG00000125901	MRPS26	498.708	-0.420381137078758	0.0135006415534741	0.228597786365036	34.275	45.028	ASO_G0272888_AD_07	AC013394.2	-2.823
ENSG00000163131	CTSS	21.566	0.717409369217546	0.0135184875241397	0.228597786365036	2.939	1.771	ASO_G0272888_AD_07	AC013394.2	1.079
ENSG00000169609	C15orf40	296.955	0.252363968720529	0.0134989828258826	0.228597786365036	31.091	25.531	ASO_G0272888_AD_07	AC013394.2	1.627
ENSG00000179988	PSTK	60.948	0.459000419192894	0.0135100901100529	0.228597786365036	7.269	5.133	ASO_G0272888_AD_07	AC013394.2	1.537
ENSG00000188690	UROS	1038.197	-0.709285498314037	0.013461641332919	0.228597786365036	59.534	95.369	ASO_G0272888_AD_07	AC013394.2	-3.569
ENSG00000160753	RUSC1	201.728	0.261539141517058	0.0135582009402596	0.228849547188182	21.393	17.312	ASO_G0272888_AD_07	AC013394.2	1.506
ENSG00000265629	AC011897.1	25.236	0.614630413720125	0.0135873690382667	0.229094474722879	3.296	2.091	ASO_G0272888_AD_07	AC013394.2	2.132
ENSG00000215154	AC141586.5	191.343	0.326141058761552	0.0136299743434211	0.229565192874647	21.069	16.363	ASO_G0272888_AD_07	AC013394.2	1.669
ENSG00000100412	ACO2	367.442	-0.515991549963569	0.0137647107369721	0.229607714854722	23.999	33.362	ASO_G0272888_AD_07	AC013394.2	-1.937
ENSG00000106635	BCL7B	632.647	-0.604001187774787	0.0137110740851068	0.229607714854722	38.835	57.663	ASO_G0272888_AD_07	AC013394.2	-2.601
ENSG00000111707	SUDS3	823.978	-0.720155653258772	0.0137476228023603	0.229607714854722	46.919	75.649	ASO_G0272888_AD_07	AC013394.2	-2.663
ENSG00000115694	STK25	1146.701	-0.518286547106064	0.0137579866270706	0.229607714854722	74.427	104.102	ASO_G0272888_AD_07	AC013394.2	-3.493
ENSG00000123064	DDX54	518.312	-0.333403274469676	0.0137564793998728	0.229607714854722	37.833	46.519	ASO_G0272888_AD_07	AC013394.2	-2.236
ENSG00000135185	TMEM243	352.363	-0.315869299437539	0.0136958659027052	0.229607714854722	25.892	31.671	ASO_G0272888_AD_07	AC013394.2	-2.169
ENSG00000151092	NGLY1	380.963	-0.282714519889243	0.013707080756451	0.229607714854722	28.697	34.122	ASO_G0272888_AD_07	AC013394.2	-1.657
ENSG00000157500	APPL1	433.719	-0.482451562877612	0.0136969766129875	0.229607714854722	28.732	39.333	ASO_G0272888_AD_07	AC013394.2	-2.811
ENSG00000160445	ZER1	372.03	-0.45302759608584	0.0137202181398694	0.229607714854722	25.061	33.702	ASO_G0272888_AD_07	AC013394.2	-1.894
ENSG00000122592	HOXA7	66.566	0.487590010730966	0.0138210493632474	0.230108719440209	8.075	5.579	ASO_G0272888_AD_07	AC013394.2	1.2
ENSG00000146540	C7orf50	827.402	-0.478947026241985	0.0138246797871306	0.230108719440209	55.059	74.886	ASO_G0272888_AD_07	AC013394.2	-2.845
ENSG00000196668	LINC00173	9.777	0.914731183006545	0.0138389121096479	0.230108719440209	1.548	0.779	ASO_G0272888_AD_07	AC013394.2	-0.195
ENSG00000128510	CPA4	109.338	0.487789911454044	0.0139049735329966	0.230693531849014	13.244	9.184	ASO_G0272888_AD_07	AC013394.2	0.71
ENSG00000146733	PSPH	399.185	-0.222225495514027	0.013918362158261	0.230693531849014	31.476	35.595	ASO_G0272888_AD_07	AC013394.2	-1.244
ENSG00000172819	RARG	703.877	-0.304083767349102	0.0139090314145799	0.230693531849014	52.453	63.158	ASO_G0272888_AD_07	AC013394.2	-1.819
ENSG00000189129	PLAC9	212.442	-0.348634634946727	0.0139556022913565	0.231065745565574	15.198	19.13	ASO_G0272888_AD_07	AC013394.2	-1.575
ENSG00000006327	TNFRSF12A	1605.879	-0.387776134549805	0.0140095554256397	0.231422546082376	113.362	144.491	ASO_G0272888_AD_07	AC013394.2	-0.843
ENSG00000157540	DYRK1A	460.204	-0.27136259741498	0.014000153946126	0.231422546082376	34.858	41.247	ASO_G0272888_AD_07	AC013394.2	-1.169
ENSG00000204131	NHSL2	138.567	0.291735062143776	0.0140215707703141	0.231422546082376	14.963	11.867	ASO_G0272888_AD_07	AC013394.2	1.225
ENSG00000119899	SLC17A5	145.097	0.477237191382169	0.0140700869186848	0.231764428147801	17.496	12.22	ASO_G0272888_AD_07	AC013394.2	1.696
ENSG00000186063	AIDA	819.371	-0.50807446845699	0.0140719412867731	0.231764428147801	53.467	74.383	ASO_G0272888_AD_07	AC013394.2	-1.754
ENSG00000174151	CYB561D1	126.946	0.39161978120146	0.0140901711441791	0.231820394719493	14.63	10.761	ASO_G0272888_AD_07	AC013394.2	2.71
ENSG00000105671	DDX49	283.579	0.307464195374974	0.0141320445031878	0.232264832371004	30.841	24.229	ASO_G0272888_AD_07	AC013394.2	2.117
ENSG00000259753	ITGB3	121.271	-0.561919653202331	0.0141752768913351	0.232730648961731	7.555	11.045	ASO_G0272888_AD_07	AC013394.2	-1.532
ENSG00000169908	TM4SF1	90.687	0.617178376323592	0.0141983339076905	0.232864594939352	11.784	7.518	ASO_G0272888_AD_07	AC013394.2	0.885
ENSG00000168556	ING2	255.085	-0.57094500418023	0.014245194165272	0.233388244028514	15.912	23.244	ASO_G0272888_AD_07	AC013394.2	-2.184
ENSG00000058085	LAMC2	12.927	0.783272433081341	0.0142854177048952	0.233802176678022	1.817	1.056	ASO_G0272888_AD_07	AC013394.2	0.807
ENSG00000016864	GLT8D1	777.603	-0.433979099295024	0.0143625135878002	0.233904589256718	53.2	70.341	ASO_G0272888_AD_07	AC013394.2	-2.515
ENSG00000131669	NINJ1	272.261	-0.517368298539357	0.0143337463271845	0.233904589256718	17.547	24.748	ASO_G0272888_AD_07	AC013394.2	-2.252
ENSG00000169021	UQCRFS1	1502.381	-0.396279897748808	0.0143082691513422	0.233904589256718	105.381	135.295	ASO_G0272888_AD_07	AC013394.2	-2.15
ENSG00000183979	NPB	35.225	-0.855993581600724	0.0143814657885928	0.233904589256718	1.798	3.252	ASO_G0272888_AD_07	AC013394.2	-2.629
ENSG00000235750	KIAA0040	19.608	0.711900874153785	0.0143777166895982	0.233904589256718	2.689	1.602	ASO_G0272888_AD_07	AC013394.2	1.605
ENSG00000258673	RP4-773N10.6	123.264	-0.406270368659454	0.0143424432350814	0.233904589256718	8.659	11.131	ASO_G0272888_AD_07	AC013394.2	-1.061
ENSG00000189362	TMEM194B	114.485	-0.374014744701138	0.0144070542844298	0.234077191752222	8.024	10.316	ASO_G0272888_AD_07	AC013394.2	-0.879
ENSG00000067715	SYT1	106.25	0.350175691345247	0.0144446266427088	0.234110148497726	11.792	9.053	ASO_G0272888_AD_07	AC013394.2	1.381
ENSG00000115993	TRAK2	1462.464	0.209058866804249	0.0144540174856241	0.234110148497726	149.864	126.046	ASO_G0272888_AD_07	AC013394.2	1.986
ENSG00000163466	ARPC2	2603.172	-0.42326380644901	0.0144285912139393	0.234110148497726	179.621	235.406	ASO_G0272888_AD_07	AC013394.2	-2.309
ENSG00000160191	PDE9A	17.117	-1.3334557001368	0.014512612755229	0.234815877188644	0.621	1.61	ASO_G0272888_AD_07	AC013394.2	-2.278
ENSG00000167977	KCTD5	709.429	-0.546121002286969	0.0145830680931985	0.235711845187892	45.156	64.505	ASO_G0272888_AD_07	AC013394.2	-2.634
ENSG00000008282	SYPL1	1175.426	0.379394162315476	0.0146130657634765	0.23595270442473	133.521	99.899	ASO_G0272888_AD_07	AC013394.2	1.868
CATG00000004852	CATG00000004852.1	10.143	0.861210097013425	0.0146482514591099	0.236276749541679	1.548	0.815	ASO_G0272888_AD_07	AC013394.2	1.887
ENSG00000179091	CYC1	792.595	-0.675024606410473	0.014680185814954	0.236547736379104	46.438	72.645	ASO_G0272888_AD_07	AC013394.2	-2.911
ENSG00000048740	CELF2	708.261	0.320586280907241	0.0147612984539448	0.237365323904483	77.759	60.386	ASO_G0272888_AD_07	AC013394.2	1.294
ENSG00000117419	ERI3	348.312	-0.661708778950004	0.0147482996747033	0.237365323904483	20.55	31.903	ASO_G0272888_AD_07	AC013394.2	-1.954
ENSG00000106976	DNM1	576.07	-0.375025925815648	0.0148577402088817	0.238213740463193	40.994	51.973	ASO_G0272888_AD_07	AC013394.2	-0.633
ENSG00000148848	ADAM12	317.248	-0.355785407030203	0.0148545854476151	0.238213740463193	22.815	28.595	ASO_G0272888_AD_07	AC013394.2	-0.199
ENSG00000254806	SYS1-DBNDD2	253.446	0.266206609819361	0.0148597822745754	0.238213740463193	27.003	21.727	ASO_G0272888_AD_07	AC013394.2	1.339
ENSG00000258355	RP11-651L5.2	4578.663	-0.522837274428485	0.0148759130350633	0.238227992559467	296.775	416.073	ASO_G0272888_AD_07	AC013394.2	-2.661
CATG00000036835	CATG00000036835.1	26.858	0.582372913347963	0.0149509344973588	0.23893978138417	3.412	2.237	ASO_G0272888_AD_07	AC013394.2	1.189
ENSG00000199377	RNU5F-1	165.037	0.4068154667058	0.0149379519141902	0.23893978138417	19.02	14.014	ASO_G0272888_AD_07	AC013394.2	0.931
CATG00000092134	CATG00000092134.1	27.767	0.545622674780893	0.015032482023746	0.239015978829689	3.505	2.323	ASO_G0272888_AD_07	AC013394.2	1.19
ENSG00000106348	IMPDH1	1038.165	-0.389680680819225	0.0150570298525848	0.239015978829689	73.07	93.539	ASO_G0272888_AD_07	AC013394.2	-2.241
ENSG00000112640	PPP2R5D	663.354	-0.582667776518106	0.0149894304953218	0.239015978829689	41.249	60.441	ASO_G0272888_AD_07	AC013394.2	-3.492
ENSG00000113194	FAF2	856.575	0.208338943076087	0.0150627472263112	0.239015978829689	87.873	73.835	ASO_G0272888_AD_07	AC013394.2	1.731
ENSG00000130175	PRKCSH	3822.092	0.291691518221765	0.0150222459832975	0.239015978829689	411.693	327.027	ASO_G0272888_AD_07	AC013394.2	1.724
ENSG00000153048	CARHSP1	1622.03	0.288042568965376	0.0149949225863254	0.239015978829689	174.358	138.887	ASO_G0272888_AD_07	AC013394.2	0.811
ENSG00000254893	RP11-466P24.2	6.974	1.23081565593138	0.0150459502002247	0.239015978829689	1.317	0.526	ASO_G0272888_AD_07	AC013394.2	0.433
CATG00000028410	CATG00000028410.1	13.567	-1.02409431936964	0.0152772000084152	0.239562242730539	0.654	1.261	ASO_G0272888_AD_07	AC013394.2	-2.231
ENSG00000078902	TOLLIP	533.296	-0.452521729271927	0.0152047189541671	0.239562242730539	35.981	48.162	ASO_G0272888_AD_07	AC013394.2	-2.602
ENSG00000101608	MYL12A	4255.077	-0.33624682474287	0.0153207222857289	0.239562242730539	311.068	381.887	ASO_G0272888_AD_07	AC013394.2	-1.558
ENSG00000108829	LRRC59	2788.268	-0.420973450450343	0.0152206636040877	0.239562242730539	192.824	251.483	ASO_G0272888_AD_07	AC013394.2	-2.395
ENSG00000116473	RAP1A	579.942	-0.598368403843645	0.015227541608164	0.239562242730539	35.726	52.987	ASO_G0272888_AD_07	AC013394.2	-2.465
ENSG00000125863	MKKS	1654.182	0.248493165845531	0.015149697304618	0.239562242730539	173.554	142.105	ASO_G0272888_AD_07	AC013394.2	1.592
ENSG00000136026	CKAP4	4729.948	-0.509291172229868	0.0151520592637214	0.239562242730539	309.253	429.514	ASO_G0272888_AD_07	AC013394.2	-2.667
ENSG00000136717	BIN1	413.183	-0.522641602790269	0.0153504700936496	0.239562242730539	26.659	37.57	ASO_G0272888_AD_07	AC013394.2	-2.476
ENSG00000136813	KIAA0368	984.974	-0.222750201510023	0.0154005646776607	0.239562242730539	77.221	87.854	ASO_G0272888_AD_07	AC013394.2	-1.052
ENSG00000138095	LRPPRC	1296.346	-0.321078249559715	0.0152856922596918	0.239562242730539	95.538	116.175	ASO_G0272888_AD_07	AC013394.2	-1.737
ENSG00000139263	LRIG3	355.51	-0.316668881015738	0.0153695591760383	0.239562242730539	26.32	31.936	ASO_G0272888_AD_07	AC013394.2	-1.2
ENSG00000142961	MOB3C	88.415	-0.420960636353714	0.0153868111607452	0.239562242730539	6.067	7.996	ASO_G0272888_AD_07	AC013394.2	-1.924
ENSG00000176105	YES1	807.732	-0.450408479926405	0.0152894738193358	0.239562242730539	54.711	73.01	ASO_G0272888_AD_07	AC013394.2	-2.927
ENSG00000183020	AP2A2	1054.608	-0.52411037105216	0.0154037142638639	0.239562242730539	68.148	95.807	ASO_G0272888_AD_07	AC013394.2	-2.45
ENSG00000185565	LSAMP	191.914	0.318161083526171	0.0153452798320031	0.239562242730539	21.181	16.364	ASO_G0272888_AD_07	AC013394.2	1.125
ENSG00000197265	GTF2E2	203.861	-0.667361067712044	0.0153921968616516	0.239562242730539	11.944	18.661	ASO_G0272888_AD_07	AC013394.2	-3.399
ENSG00000204070	SYS1	253.316	0.263961915871938	0.0153825939623428	0.239562242730539	26.952	21.72	ASO_G0272888_AD_07	AC013394.2	1.325
ENSG00000204386	NEU1	548.366	0.412101119318304	0.0152702585969601	0.239562242730539	63.487	46.423	ASO_G0272888_AD_07	AC013394.2	1.256
ENSG00000213619	NDUFS3	1687.736	-0.36797001260271	0.0152314054321264	0.239562242730539	120.552	151.946	ASO_G0272888_AD_07	AC013394.2	-3.019
ENSG00000239779	WBP1	389.049	-0.563483712964612	0.0151302877256339	0.239562242730539	24.444	35.51	ASO_G0272888_AD_07	AC013394.2	-2.935
ENSG00000142102	ATHL1	147.126	-0.403353311609871	0.015442607923894	0.239928391501454	10.304	13.287	ASO_G0272888_AD_07	AC013394.2	-1.288
ENSG00000086015	MAST2	376.617	-0.392969306649745	0.0154997560691087	0.24027424332754	26.364	34.015	ASO_G0272888_AD_07	AC013394.2	-1.031
ENSG00000142784	WDTC1	231.899	-0.732792980253249	0.0155263586539229	0.24027424332754	13.061	21.3	ASO_G0272888_AD_07	AC013394.2	-3.129
ENSG00000196739	COL27A1	199.028	0.616631243763046	0.0155156258040661	0.24027424332754	26.029	16.53	ASO_G0272888_AD_07	AC013394.2	2.141
ENSG00000251867	Y_RNA	16.864	-1.10108041408836	0.0154858679750629	0.24027424332754	0.723	1.579	ASO_G0272888_AD_07	AC013394.2	-2.468
ENSG00000117054	ACADM	477.478	-0.287770941900286	0.0155836068698103	0.240683572505075	35.996	42.76	ASO_G0272888_AD_07	AC013394.2	-1.836
ENSG00000159882	ZNF230	73.617	0.420249221779091	0.0155698992889681	0.240683572505075	8.674	6.218	ASO_G0272888_AD_07	AC013394.2	1.909
ENSG00000204371	EHMT2	341.53	-0.671806610206926	0.01560767217273	0.240817291273218	20.041	31.379	ASO_G0272888_AD_07	AC013394.2	-3.655
ENSG00000130204	TOMM40	918.387	-0.68170081026164	0.0156748883385948	0.241377837174617	53.641	84.16	ASO_G0272888_AD_07	AC013394.2	-2.448
ENSG00000223959	AFG3L1P	165.185	-0.599281104029465	0.0156739228231279	0.241377837174617	10.085	15.106	ASO_G0272888_AD_07	AC013394.2	-1.672
ENSG00000213362	FTH1P12	36.736	-0.992058060478971	0.0156940967347303	0.241435759806924	1.771	3.405	ASO_G0272888_AD_07	AC013394.2	-1.9
ENSG00000146648	EGFR	815.88	-0.427110047953407	0.0157296420424332	0.24174464613887	56.088	73.75	ASO_G0272888_AD_07	AC013394.2	-0.86
ENSG00000203880	PCMTD2	233.271	-0.377561981175081	0.0157839529349487	0.242103223133708	16.478	21.017	ASO_G0272888_AD_07	AC013394.2	-1.606
ENSG00000257594	GALNT4	241.36	0.283038429206218	0.015777918268318	0.242103223133708	25.843	20.688	ASO_G0272888_AD_07	AC013394.2	2.128
ENSG00000178412	RP11-567M16.3	38.677	-0.555494621441521	0.0158143546014481	0.242331727863367	2.401	3.532	ASO_G0272888_AD_07	AC013394.2	-1.894
ENSG00000174851	YIF1A	1127.008	-0.298116139013715	0.0158629448343435	0.242731892665638	84.199	100.957	ASO_G0272888_AD_07	AC013394.2	-1.329
ENSG00000262879	RP11-156P1.3	389.282	-0.338274534486743	0.0158715287462753	0.242731892665638	28.284	34.981	ASO_G0272888_AD_07	AC013394.2	-1.966
ENSG00000234771	RP11-395P17.3	523.492	-0.718207314286014	0.0158921554885696	0.2428097656758	29.818	48.119	ASO_G0272888_AD_07	AC013394.2	-3.862
ENSG00000178234	GALNT11	485.044	-0.372075917161634	0.016005268564785	0.24429916764413	34.415	43.74	ASO_G0272888_AD_07	AC013394.2	-0.913
ENSG00000075213	SEMA3A	1152.72	0.23521147875101	0.0160833179033287	0.245224707570258	120.19	99.186	ASO_G0272888_AD_07	AC013394.2	1.009
ENSG00000272822	RP11-302B13.5	1710.546	-0.53062698324957	0.016097284066992	0.245224707570258	110.124	155.542	ASO_G0272888_AD_07	AC013394.2	-2.908
ENSG00000197121	PGAP1	198.216	-0.416060532398595	0.0161405228506541	0.245643984572273	13.651	17.938	ASO_G0272888_AD_07	AC013394.2	-1.635
ENSG00000134287	ARF3	1709.837	-0.53070034964177	0.0161954319698076	0.246036987017616	110.073	155.479	ASO_G0272888_AD_07	AC013394.2	-2.907
ENSG00000214706	IFRD2	826.097	-0.352473840434976	0.0161978285119083	0.246036987017616	59.473	74.257	ASO_G0272888_AD_07	AC013394.2	-1.96
ENSG00000007968	E2F2	55.56	-0.517354294394237	0.0162311981040299	0.246073379044603	3.55	5.05	ASO_G0272888_AD_07	AC013394.2	-0.8
ENSG00000110888	CAPRIN2	260.169	-0.523941723116082	0.0162317116951366	0.246073379044603	16.741	23.671	ASO_G0272888_AD_07	AC013394.2	-2.467
ENSG00000268895	A1BG-AS1	150.342	0.323945625583832	0.0162805188920266	0.24657413787052	16.716	12.825	ASO_G0272888_AD_07	AC013394.2	1.415
ENSG00000071859	FAM50A	1305.442	-0.427403524928123	0.0163094193342497	0.246772724292664	89.812	117.77	ASO_G0272888_AD_07	AC013394.2	-2.64
ENSG00000070669	ASNS	457.234	-0.546282577479926	0.0163443607353991	0.247062242064108	29.321	41.689	ASO_G0272888_AD_07	AC013394.2	-1.521
ENSG00000023909	GCLM	467.742	-0.410228714287949	0.0164202091865872	0.247449981408648	32.525	42.268	ASO_G0272888_AD_07	AC013394.2	-1.836
ENSG00000090376	IRAK3	133.185	-0.333674857972539	0.0164142567035014	0.247449981408648	9.548	11.987	ASO_G0272888_AD_07	AC013394.2	-1.088
ENSG00000136451	VEZF1	773.157	-0.358581576439792	0.0164650019619318	0.247449981408648	55.5	69.666	ASO_G0272888_AD_07	AC013394.2	-2.643
ENSG00000148334	PTGES2	561.585	-0.669915177274533	0.0164438420262854	0.247449981408648	33.007	51.496	ASO_G0272888_AD_07	AC013394.2	-3.956
ENSG00000149131	SERPING1	426.365	-0.291829701927169	0.0164635698560135	0.247449981408648	32.017	38.22	ASO_G0272888_AD_07	AC013394.2	-1.121
ENSG00000169612	FAM103A1	391.239	0.32779798743114	0.0164550791832411	0.247449981408648	43.043	33.358	ASO_G0272888_AD_07	AC013394.2	1.83
ENSG00000140526	ABHD2	348.846	0.254158322867753	0.0165511069799889	0.248505093273033	36.863	29.958	ASO_G0272888_AD_07	AC013394.2	1.876
ENSG00000224597	PTCHD3P1	887.805	0.211452400150218	0.0165891284682723	0.248836927024085	91.23	76.591	ASO_G0272888_AD_07	AC013394.2	1.458
ENSG00000149084	HSD17B12	1023.447	0.260025399244047	0.0166726922548482	0.249850603972462	108.203	87.874	ASO_G0272888_AD_07	AC013394.2	1.594
ENSG00000089041	P2RX7	90.626	0.337568300010519	0.0167511247383469	0.250066933773029	10.12	7.721	ASO_G0272888_AD_07	AC013394.2	1.112
ENSG00000103966	EHD4	1066.889	-0.622150379172434	0.0167381053982292	0.250066933773029	64.731	97.428	ASO_G0272888_AD_07	AC013394.2	-2.7
ENSG00000119314	PTBP3	840.893	0.255396821395688	0.0167402319158313	0.250066933773029	88.759	72.169	ASO_G0272888_AD_07	AC013394.2	1.565
ENSG00000176597	B3GNT5	39.808	0.557791992183536	0.0167156735542072	0.250066933773029	4.932	3.327	ASO_G0272888_AD_07	AC013394.2	2.167
ENSG00000170899	GSTA4	201.552	-0.268920932332192	0.0167813373222075	0.250278914452388	15.39	18.049	ASO_G0272888_AD_07	AC013394.2	-1.156
ENSG00000089820	ARHGAP4	880.171	0.331513981529502	0.0168199256961265	0.250376608219483	97.203	74.989	ASO_G0272888_AD_07	AC013394.2	2.744
ENSG00000114354	TFG	1597.328	-0.247697063494326	0.0168079502865341	0.250376608219483	123.163	142.775	ASO_G0272888_AD_07	AC013394.2	-1.65
ENSG00000101868	POLA1	229.586	-0.504391130295196	0.0168894554399034	0.25092794316414	15.103	20.823	ASO_G0272888_AD_07	AC013394.2	-0.48
ENSG00000225190	PLEKHM1	216.109	0.293420428889384	0.0168805954223085	0.25092794316414	23.47	18.496	ASO_G0272888_AD_07	AC013394.2	1.181
ENSG00000255197	RP11-750H9.5	10.109	0.851476562496621	0.0169051263053	0.25092794316414	1.534	0.811	ASO_G0272888_AD_07	AC013394.2	1.112
ENSG00000072756	TRNT1	376.594	-0.266484808567628	0.016921875568216	0.25093824965011	28.83	33.67	ASO_G0272888_AD_07	AC013394.2	-1.79
ENSG00000166881	TMEM194A	507.182	0.276910253451716	0.0170424355778712	0.252486510030453	54.26	43.479	ASO_G0272888_AD_07	AC013394.2	1.455
ENSG00000169247	SH3TC2	50.629	0.456798781435175	0.0171047842012279	0.252750896455636	6.031	4.257	ASO_G0272888_AD_07	AC013394.2	1.609
ENSG00000170006	TMEM154	313.089	0.251123717992837	0.0171087938867603	0.252750896455636	33.08	26.901	ASO_G0272888_AD_07	AC013394.2	0.483
ENSG00000272143	FGF14-AS2	19.804	-0.846453889747615	0.0170994085897451	0.252750896455636	1.015	1.828	ASO_G0272888_AD_07	AC013394.2	-1.896
ENSG00000137875	BCL2L10	7.646	0.904196818740365	0.0171685932382686	0.253155766334092	1.163	0.614	ASO_G0272888_AD_07	AC013394.2	-0.643
ENSG00000232559	GS1-124K5.12	628.349	-0.270726152083964	0.0171569630689112	0.253155766334092	47.753	56.206	ASO_G0272888_AD_07	AC013394.2	-1.245
ENSG00000230997	RAB42P1	15.262	-1.07431679385383	0.0171856766388961	0.25316882739486	0.663	1.427	ASO_G0272888_AD_07	AC013394.2	-2.441
ENSG00000066455	GOLGA5	654.032	-0.381838660892518	0.0172494653767125	0.253286773415661	46.253	58.988	ASO_G0272888_AD_07	AC013394.2	-2.544
ENSG00000077713	SLC25A43	216.972	-0.571344897703434	0.0172811293332167	0.253286773415661	13.515	19.805	ASO_G0272888_AD_07	AC013394.2	-1.47
ENSG00000102103	PQBP1	605.257	0.28100975526803	0.0172825606837495	0.253286773415661	64.881	51.86	ASO_G0272888_AD_07	AC013394.2	1.664
ENSG00000153721	CNKSR3	147.516	-0.562273547297254	0.0172125616642534	0.253286773415661	9.237	13.464	ASO_G0272888_AD_07	AC013394.2	-1.964
ENSG00000166260	COX11	635.124	0.284485410296483	0.0172618103117684	0.253286773415661	68.059	54.391	ASO_G0272888_AD_07	AC013394.2	1.79
ENSG00000176490	DIRAS1	136.903	-0.789834449945733	0.0172909140904997	0.253286773415661	7.383	12.6	ASO_G0272888_AD_07	AC013394.2	-2.625
ENSG00000131467	PSME3	1282.581	-0.407956326330001	0.0173751765581384	0.254282780527811	89.235	115.731	ASO_G0272888_AD_07	AC013394.2	-2.689
ENSG00000078043	PIAS2	276.794	-0.506974028698961	0.017450621362263	0.254909543824459	18.016	25.175	ASO_G0272888_AD_07	AC013394.2	-1.779
ENSG00000125347	IRF1	384.13	0.281732232479697	0.0174474721213125	0.254909543824459	41.135	32.929	ASO_G0272888_AD_07	AC013394.2	1.494
ENSG00000136816	TOR1B	526.988	-0.482465093091618	0.0174880093439916	0.255217167177021	34.858	47.724	ASO_G0272888_AD_07	AC013394.2	-3.155
ENSG00000189149	CRYM-AS1	79.795	0.490087258354261	0.0175306374616841	0.255600618960935	9.791	6.714	ASO_G0272888_AD_07	AC013394.2	1.601
ENSG00000114383	TUSC2	796.572	-0.394199407970965	0.0175516952471773	0.255669148847512	55.837	71.875	ASO_G0272888_AD_07	AC013394.2	-2.733
ENSG00000005448	WDR54	477.582	0.289984331334363	0.0177665927820245	0.256409829347223	51.456	40.842	ASO_G0272888_AD_07	AC013394.2	1.534
ENSG00000054611	TBC1D22A	318.712	-0.432645040892597	0.0177651440804452	0.256409829347223	21.766	28.812	ASO_G0272888_AD_07	AC013394.2	-0.708
ENSG00000099377	HSD3B7	408.886	0.239605697414588	0.0177198653693009	0.256409829347223	42.582	35.155	ASO_G0272888_AD_07	AC013394.2	0.754
ENSG00000111906	HDDC2	408.047	-0.259623972791659	0.0176964313963003	0.256409829347223	31.192	36.447	ASO_G0272888_AD_07	AC013394.2	-2.037
ENSG00000114107	CEP70	275.087	-0.348267451877121	0.0177449995208363	0.256409829347223	19.947	24.716	ASO_G0272888_AD_07	AC013394.2	-0.905
ENSG00000144401	METTL21A	98.277	-0.460842009483657	0.0177250973229151	0.256409829347223	6.526	8.919	ASO_G0272888_AD_07	AC013394.2	-2.111
ENSG00000168036	CTNNB1	2821.616	-0.394635283470319	0.0177251731637175	0.256409829347223	198.398	254.33	ASO_G0272888_AD_07	AC013394.2	-2.753
ENSG00000179889	PDXDC1	1069.827	-0.275435974443706	0.0176314448766544	0.256409829347223	81.213	95.635	ASO_G0272888_AD_07	AC013394.2	-1.677
ENSG00000214753	HNRNPUL2	1789.082	-0.619239921353273	0.017648102069864	0.256409829347223	108.923	163.053	ASO_G0272888_AD_07	AC013394.2	-3.06
ENSG00000272688	RP13-270P17.3	33.047	0.534131714516796	0.0177432225845046	0.256409829347223	4.061	2.763	ASO_G0272888_AD_07	AC013394.2	1.893
ENSG00000025796	SEC63	1286.277	-0.393140976739148	0.0178836673209142	0.257149696619953	90.358	116.011	ASO_G0272888_AD_07	AC013394.2	-1.621
ENSG00000137038	TMEM261	625.93	0.271574885875466	0.017847875999331	0.257149696619953	66.575	53.654	ASO_G0272888_AD_07	AC013394.2	1.354
ENSG00000137806	NDUFAF1	207.718	0.278702760939106	0.0178788636494253	0.257149696619953	22.121	17.807	ASO_G0272888_AD_07	AC013394.2	1.482
ENSG00000267314	AC104532.2	73.383	-0.612384951887124	0.0178550383422351	0.257149696619953	4.491	6.713	ASO_G0272888_AD_07	AC013394.2	-2.004
ENSG00000187189	TSPYL4	207.562	0.307613454603761	0.017901091989344	0.25716366525133	22.553	17.752	ASO_G0272888_AD_07	AC013394.2	1.612
ENSG00000137834	SMAD6	178.82	-0.536187657462959	0.0179367700063594	0.257203408439814	11.467	16.319	ASO_G0272888_AD_07	AC013394.2	-1.776
ENSG00000162924	REL	62.93	-0.435644339243787	0.0179264884520432	0.257203408439814	4.246	5.702	ASO_G0272888_AD_07	AC013394.2	-2.054
ENSG00000148019	CEP78	290.993	-0.412462999396713	0.0179606175024903	0.257309304824861	20.046	26.295	ASO_G0272888_AD_07	AC013394.2	-1.52
ENSG00000204264	PSMB8	499.866	0.396320282404368	0.0179775041813804	0.257315375782945	57.385	42.297	ASO_G0272888_AD_07	AC013394.2	1.493
ENSG00000105197	TIMM50	521.356	-0.385083256163215	0.0180092590106376	0.257534051542786	36.69	46.961	ASO_G0272888_AD_07	AC013394.2	-2.765
ENSG00000001630	CYP51A1	1836.336	0.287018061191409	0.0181847385899521	0.258822687656115	197.271	157.38	ASO_G0272888_AD_07	AC013394.2	1.529
ENSG00000109670	FBXW7	197.429	0.305997189732472	0.0181987289657114	0.258822687656115	21.504	16.89	ASO_G0272888_AD_07	AC013394.2	1.107
ENSG00000167258	CDK12	302.295	-0.375626183248301	0.0181562720547704	0.258822687656115	21.4	27.262	ASO_G0272888_AD_07	AC013394.2	-2.687
ENSG00000197381	ADARB1	110.372	-1.01643398279994	0.0181591292516352	0.258822687656115	5.139	10.266	ASO_G0272888_AD_07	AC013394.2	-2.598
ENSG00000236947	RP11-98G7.1	9.715	0.863383072814903	0.0181852759856315	0.258822687656115	1.488	0.778	ASO_G0272888_AD_07	AC013394.2	0.123
ENSG00000257591	ZNF625	84.944	0.377886999461349	0.0181375630550609	0.258822687656115	9.628	7.207	ASO_G0272888_AD_07	AC013394.2	1.482
ENSG00000188677	PARVB	491.891	-0.400985556221675	0.0182458074551513	0.259256336840014	34.412	44.312	ASO_G0272888_AD_07	AC013394.2	-1.147
ENSG00000140285	FGF7	246.071	-0.465609340156591	0.0182902553821467	0.259651854335106	16.665	22.303	ASO_G0272888_AD_07	AC013394.2	-1.272
ENSG00000086232	EIF2AK1	1396.391	-0.569167630438223	0.018308833187132	0.259679730231282	87.74	127.149	ASO_G0272888_AD_07	AC013394.2	-3.644
ENSG00000259132	RP11-298I3.5	262.69	-0.379475159939477	0.0183310349102211	0.259758908111292	18.47	23.701	ASO_G0272888_AD_07	AC013394.2	-1.601
ENSG00000004487	KDM1A	724.299	-0.578628654280547	0.0183718605002189	0.259962384808793	45.204	66.002	ASO_G0272888_AD_07	AC013394.2	-3.614
ENSG00000187650	VMAC	72.254	-0.619103260492453	0.0183786586828993	0.259962384808793	4.403	6.611	ASO_G0272888_AD_07	AC013394.2	-2.019
ENSG00000126870	WDR60	210.089	-0.570614788306868	0.0184023361225341	0.260061947192774	13.121	19.156	ASO_G0272888_AD_07	AC013394.2	-2.298
ENSG00000080839	RBL1	193.864	-0.629239551676161	0.0185540342294968	0.260790966732946	11.619	17.749	ASO_G0272888_AD_07	AC013394.2	-1.284
ENSG00000115129	TP53I3	519.052	0.276736391046436	0.0184755743344589	0.260790966732946	55.474	44.479	ASO_G0272888_AD_07	AC013394.2	0.262
ENSG00000127946	HIP1	488.752	-0.353741274760494	0.0185454620581012	0.260790966732946	35.101	44.014	ASO_G0272888_AD_07	AC013394.2	-0.713
ENSG00000161956	SENP3	152.574	-0.719377660611283	0.0185427258645503	0.260790966732946	8.649	14.015	ASO_G0272888_AD_07	AC013394.2	-2.866
ENSG00000261408	TEN1-CDK3	281.208	0.289910133893386	0.0185085366796459	0.260790966732946	30.33	24.069	ASO_G0272888_AD_07	AC013394.2	1.633
ENSG00000263620	RP11-599B13.6	400.125	-0.260834852053706	0.0185132852755349	0.260790966732946	30.785	35.773	ASO_G0272888_AD_07	AC013394.2	-1.61
ENSG00000101365	IDH3B	592.851	-0.308428426722712	0.0186494406603824	0.260828085383134	44.042	53.087	ASO_G0272888_AD_07	AC013394.2	-2.606
ENSG00000117592	PRDX6	5710.646	-0.313237176845162	0.0186399637495911	0.260828085383134	423.719	511.717	ASO_G0272888_AD_07	AC013394.2	-1.232
ENSG00000119777	TMEM214	1077.99	-0.632460934175513	0.0186548122629341	0.260828085383134	65.025	98.412	ASO_G0272888_AD_07	AC013394.2	-3.388
ENSG00000164176	EDIL3	90.204	0.409440434619002	0.0186395379331498	0.260828085383134	10.364	7.64	ASO_G0272888_AD_07	AC013394.2	1.77
ENSG00000184164	CRELD2	911.335	-0.692016267957869	0.0185878192778401	0.260828085383134	52.856	83.556	ASO_G0272888_AD_07	AC013394.2	-3.252
ENSG00000197451	HNRNPAB	3564.84	-0.608950823991674	0.0186568009890175	0.260828085383134	218.467	325.389	ASO_G0272888_AD_07	AC013394.2	-2.024
ENSG00000054277	OPN3	133.965	-0.742810036085365	0.0187635596192701	0.260846933334303	7.481	12.304	ASO_G0272888_AD_07	AC013394.2	-2.279
ENSG00000090581	GNPTG	750.304	-0.318250544201413	0.0187033474504874	0.260846933334303	55.223	67.287	ASO_G0272888_AD_07	AC013394.2	-1.506
ENSG00000101193	GID8	358.92	-0.365922490847345	0.0187938365820406	0.260846933334303	25.609	32.259	ASO_G0272888_AD_07	AC013394.2	-2.182
ENSG00000122035	RASL11A	88.026	-0.50361975061642	0.0188029738035426	0.260846933334303	5.794	8.003	ASO_G0272888_AD_07	AC013394.2	-1.374
ENSG00000132153	DHX30	720.726	-0.222134372856175	0.0187501519856888	0.260846933334303	56.371	64.252	ASO_G0272888_AD_07	AC013394.2	-2.156
ENSG00000133026	MYH10	955.087	-0.214333158307395	0.0187784637176175	0.260846933334303	75.35	85.099	ASO_G0272888_AD_07	AC013394.2	-0.308
ENSG00000140153	WDR20	325.563	0.242422419140216	0.0187067387164593	0.260846933334303	34.095	27.988	ASO_G0272888_AD_07	AC013394.2	1.128
ENSG00000165688	PMPCA	764.147	-0.274564275645825	0.0188083489358771	0.260846933334303	58.206	68.278	ASO_G0272888_AD_07	AC013394.2	-1.966
ENSG00000178467	P4HTM	188.404	-0.412860153729046	0.0187483706853608	0.260846933334303	13.039	17.043	ASO_G0272888_AD_07	AC013394.2	-2.039
ENSG00000075426	FOSL2	642.743	-0.516510252600985	0.0188296406229172	0.260877881109896	41.68	58.446	ASO_G0272888_AD_07	AC013394.2	-2.464
ENSG00000135766	EGLN1	322.667	-0.507509133153664	0.0188940346395651	0.260877881109896	21.001	29.36	ASO_G0272888_AD_07	AC013394.2	-2.708
ENSG00000164070	HSPA4L	69.516	0.470257327651935	0.0188634932094852	0.260877881109896	8.339	5.839	ASO_G0272888_AD_07	AC013394.2	0.636
ENSG00000185298	CCDC137	675.507	-0.619127063433932	0.0188919884320535	0.260877881109896	41.03	61.583	ASO_G0272888_AD_07	AC013394.2	-2.986
ENSG00000188206	HNRNPU-AS1	1916.575	-0.2829678809703	0.0188755014698795	0.260877881109896	144.661	171.516	ASO_G0272888_AD_07	AC013394.2	-1.368
CATG00000011881	CATG00000011881.1	53.773	0.491803834045609	0.0190833132801346	0.261845240650365	6.629	4.514	ASO_G0272888_AD_07	AC013394.2	2.161
CATG00000049624	CATG00000049624.1	16.668	-1.05190831438418	0.0189878756055266	0.261845240650365	0.718	1.559	ASO_G0272888_AD_07	AC013394.2	-1.622
CATG00000116221	CATG00000116221.1	239.953	-0.817202302647841	0.0191678746558241	0.261845240650365	12.81	22.125	ASO_G0272888_AD_07	AC013394.2	-2.278
ENSG00000119844	AFTPH	168.446	-0.573748548840813	0.0190428084030818	0.261845240650365	10.451	15.369	ASO_G0272888_AD_07	AC013394.2	-2.65
ENSG00000124831	LRRFIP1	898.44	-0.491767193110765	0.0191761388132659	0.261845240650365	59.27	81.55	ASO_G0272888_AD_07	AC013394.2	-2.555
ENSG00000134245	WNT2B	51.414	-0.608361500037655	0.0190820134237953	0.261845240650365	3.152	4.703	ASO_G0272888_AD_07	AC013394.2	-0.943
ENSG00000138744	NAAA	260.421	-0.35053160866143	0.0191935478817356	0.261845240650365	18.693	23.462	ASO_G0272888_AD_07	AC013394.2	-2.071
ENSG00000150977	RILPL2	379.968	-0.343241929935465	0.0191720833441376	0.261845240650365	27.467	34.147	ASO_G0272888_AD_07	AC013394.2	-2.046
ENSG00000159640	ACE	164.665	-0.674632325906656	0.0191712911089602	0.261845240650365	9.584	15.118	ASO_G0272888_AD_07	AC013394.2	-1.967
ENSG00000162073	PAQR4	118.182	-0.796014879114658	0.0191857981403584	0.261845240650365	6.331	10.891	ASO_G0272888_AD_07	AC013394.2	-1.704
ENSG00000180011	ZADH2	393.145	-0.364958845199079	0.0192389105997668	0.261845240650365	27.991	35.388	ASO_G0272888_AD_07	AC013394.2	-2.386
ENSG00000182247	UBE2E2	706.554	-0.417490660450532	0.0192488919710345	0.261845240650365	48.824	63.843	ASO_G0272888_AD_07	AC013394.2	-0.522
ENSG00000184058	TBX1	26.869	-0.729534181527164	0.0192088024243959	0.261845240650365	1.488	2.477	ASO_G0272888_AD_07	AC013394.2	-1.846
ENSG00000187098	MITF	244.324	-0.372868270268372	0.0191819859095766	0.261845240650365	17.429	22.022	ASO_G0272888_AD_07	AC013394.2	-1.033
ENSG00000198826	ARHGAP11A	1286.005	-0.514781057642014	0.0191976556178453	0.261845240650365	83.654	116.755	ASO_G0272888_AD_07	AC013394.2	-1.32
ENSG00000220205	VAMP2	400.91	-0.259337630089452	0.0191826910993495	0.261845240650365	30.874	35.84	ASO_G0272888_AD_07	AC013394.2	-1.603
ENSG00000255364	RP11-94A24.1	12.443	0.75102219349564	0.0192315644693822	0.261845240650365	1.813	1.01	ASO_G0272888_AD_07	AC013394.2	1.292
ENSG00000167528	ZNF641	60.632	-0.643001964536129	0.0193149841499954	0.262515828056024	3.55	5.555	ASO_G0272888_AD_07	AC013394.2	-2.584
ENSG00000005007	UPF1	638.995	-0.511920502186717	0.0193867048662545	0.263261682936193	41.541	58.084	ASO_G0272888_AD_07	AC013394.2	-2.315
ENSG00000197646	PDCD1LG2	187.432	0.49574745608066	0.0194099087397503	0.263331730497211	22.873	15.718	ASO_G0272888_AD_07	AC013394.2	1.275
ENSG00000226259	GTF2H2B	267.741	-0.269556778871028	0.0194255588780093	0.263331730497211	20.354	23.962	ASO_G0272888_AD_07	AC013394.2	-1.518
ENSG00000153560	UBP1	249.462	-0.704453179793472	0.0194434260236806	0.263345536178621	14.298	22.927	ASO_G0272888_AD_07	AC013394.2	-3.171
ENSG00000141543	EIF4A3	729.711	-0.361582805036596	0.0194816535336889	0.263634843923427	52.42	65.596	ASO_G0272888_AD_07	AC013394.2	-2.409
ENSG00000106546	AHR	546.763	-0.361389328496717	0.019520384473043	0.263850317751004	39.209	49.291	ASO_G0272888_AD_07	AC013394.2	-1.923
ENSG00000134575	ACP2	461.737	0.284224729749073	0.0195313383005702	0.263850317751004	49.545	39.511	ASO_G0272888_AD_07	AC013394.2	1.651
ENSG00000141542	RAB40B	88.257	-0.648833781590969	0.0196201925720331	0.264593278603001	5.196	8.086	ASO_G0272888_AD_07	AC013394.2	-2.138
ENSG00000154589	LY96	447.385	0.582970495850249	0.0196035284865934	0.264593278603001	57.293	37.275	ASO_G0272888_AD_07	AC013394.2	0.71
ENSG00000152894	PTPRK	1043.1	0.192567768772882	0.0196531245813914	0.264808911385473	105.912	90.104	ASO_G0272888_AD_07	AC013394.2	1.121
ENSG00000166173	LARP6	1443.985	-0.637337915255306	0.0197175486881229	0.265219695348848	86.884	131.78	ASO_G0272888_AD_07	AC013394.2	-2.712
ENSG00000182054	IDH2	506.594	-0.404185061868066	0.0197095305516958	0.265219695348848	35.418	45.761	ASO_G0272888_AD_07	AC013394.2	-1.578
ENSG00000164932	CTHRC1	1363.442	-0.411654884425338	0.0197398652588967	0.265291568354734	94.815	123.119	ASO_G0272888_AD_07	AC013394.2	-1.472
ENSG00000116691	MIIP	429.364	0.231717074901653	0.0197821993452856	0.265632109765303	44.668	36.925	ASO_G0272888_AD_07	AC013394.2	1.255
ENSG00000130988	RGN	39.234	0.451471907965088	0.0198328205425897	0.265877700977401	4.631	3.313	ASO_G0272888_AD_07	AC013394.2	1.376
ENSG00000165516	KLHDC2	298.423	-0.545826564693709	0.0198345105143729	0.265877700977401	18.984	27.217	ASO_G0272888_AD_07	AC013394.2	-2.328
ENSG00000197050	ZNF420	65.34	0.473346088414155	0.0198808633628063	0.266270689255066	7.923	5.488	ASO_G0272888_AD_07	AC013394.2	2.37
ENSG00000046647	GEMIN8	135.09	-0.322282831987462	0.019912208475269	0.266412212660681	9.989	12.122	ASO_G0272888_AD_07	AC013394.2	-1.316
ENSG00000171311	EXOSC1	650.639	0.284734156039777	0.0199320634869458	0.266412212660681	69.751	55.67	ASO_G0272888_AD_07	AC013394.2	1.887
ENSG00000172493	AFF1	614.099	-0.260591591641585	0.0199425648632756	0.266412212660681	46.899	54.912	ASO_G0272888_AD_07	AC013394.2	-1.26
ENSG00000163605	PPP4R2	331.119	-0.449416689914331	0.019976491299131	0.266637539714277	22.373	29.971	ASO_G0272888_AD_07	AC013394.2	-1.715
ENSG00000185189	NRBP2	276.529	-0.664166676600539	0.0200055484116653	0.266797544090724	16.296	25.332	ASO_G0272888_AD_07	AC013394.2	-2.698
ENSG00000127507	EMR2	233.465	0.342625943351387	0.0201175357000759	0.267723287674184	25.907	19.896	ASO_G0272888_AD_07	AC013394.2	1.163
ENSG00000141698	NT5C3B	563.609	-0.486296358260622	0.0201615986169432	0.267723287674184	37.24	51.162	ASO_G0272888_AD_07	AC013394.2	-2.81
ENSG00000143164	DCAF6	472.93	-0.400976403587009	0.0201654931511585	0.267723287674184	33.01	42.677	ASO_G0272888_AD_07	AC013394.2	-1.867
ENSG00000148343	FAM73B	138.482	0.394829706997333	0.020177737228419	0.267723287674184	15.9	11.76	ASO_G0272888_AD_07	AC013394.2	2.665
ENSG00000179295	PTPN11	2471.39	-0.637346455479333	0.020159117860188	0.267723287674184	148.648	226.021	ASO_G0272888_AD_07	AC013394.2	-3.04
ENSG00000245275	SAP30L-AS1	43.776	0.471040875153688	0.0201351714312019	0.267723287674184	5.387	3.678	ASO_G0272888_AD_07	AC013394.2	1.63
ENSG00000007168	PAFAH1B1	817.573	-0.406840774564478	0.0202079979731875	0.267877840922772	56.951	73.869	ASO_G0272888_AD_07	AC013394.2	-1.54
ENSG00000124151	NCOA3	445.421	0.198364063413081	0.020223662974336	0.267877840922772	45.433	38.451	ASO_G0272888_AD_07	AC013394.2	1.397
ENSG00000138640	FAM13A	248.063	0.227014975238593	0.0202613019257276	0.26814915249714	25.713	21.356	ASO_G0272888_AD_07	AC013394.2	1.245
ENSG00000155330	C16orf87	134.806	-0.311775293873987	0.020341119477384	0.268977747403986	9.948	12.098	ASO_G0272888_AD_07	AC013394.2	-1.703
ENSG00000160094	ZNF362	180.073	-0.475330093500945	0.0203634890036888	0.269045928256683	11.94	16.327	ASO_G0272888_AD_07	AC013394.2	-1.848
ENSG00000213297	ZNF625-ZNF20	88.182	0.35663704268864	0.0204826606144658	0.270391879564275	9.865	7.498	ASO_G0272888_AD_07	AC013394.2	1.379
ENSG00000163719	MTMR14	346.738	-0.425693979248264	0.020587013034778	0.27085438866463	23.735	31.369	ASO_G0272888_AD_07	AC013394.2	-2.168
ENSG00000172845	SP3	712.888	-0.397474162392985	0.0205767264368783	0.27085438866463	49.89	64.34	ASO_G0272888_AD_07	AC013394.2	-3.493
ENSG00000182013	PNMAL1	53.796	0.450621745962941	0.0205495685741404	0.27085438866463	6.332	4.529	ASO_G0272888_AD_07	AC013394.2	0.798
ENSG00000205903	ZNF316	130.938	-0.552905683076981	0.0205647772115719	0.27085438866463	8.25	11.923	ASO_G0272888_AD_07	AC013394.2	-2.681
ENSG00000226091	LINC00937	44.307	0.465695943678754	0.0207485568704281	0.272750163065426	5.335	3.728	ASO_G0272888_AD_07	AC013394.2	1.634
ENSG00000038358	EDC4	716.273	-0.596174967092146	0.0207694730569898	0.272765737683797	44.149	65.384	ASO_G0272888_AD_07	AC013394.2	-2.659
ENSG00000167216	KATNAL2	46.979	-0.636507699659329	0.0207846445029688	0.272765737683797	2.772	4.304	ASO_G0272888_AD_07	AC013394.2	-1.313
ENSG00000198964	SGMS1	389.32	-0.402602021233197	0.0208598224112025	0.273522671381792	27.058	35.147	ASO_G0272888_AD_07	AC013394.2	-1.985
ENSG00000257261	RP11-96H19.1	88.532	-0.401511846070171	0.0209011798813035	0.273835240188411	6.23	7.996	ASO_G0272888_AD_07	AC013394.2	-1.088
ENSG00000001036	FUCA2	2181.998	0.21632586403966	0.021057950572981	0.274206854913385	224.43	188.003	ASO_G0272888_AD_07	AC013394.2	1.564
ENSG00000065060	UHRF1BP1	105.858	-0.442093750373874	0.021198767135564	0.274206854913385	7.171	9.596	ASO_G0272888_AD_07	AC013394.2	-2.241
ENSG00000074935	TUBE1	137.81	-0.337184645234059	0.0211883314376703	0.274206854913385	10.017	12.387	ASO_G0272888_AD_07	AC013394.2	-1.666
ENSG00000078967	UBE2D4	292.348	-0.728252943793842	0.0212320720956981	0.274206854913385	16.494	26.839	ASO_G0272888_AD_07	AC013394.2	-2.868
ENSG00000104343	UBE2W	333.484	0.273623071080856	0.0210086221082639	0.274206854913385	35.672	28.602	ASO_G0272888_AD_07	AC013394.2	1.195
ENSG00000105290	APLP1	40.162	-0.830032135380893	0.0211447411420408	0.274206854913385	2.048	3.714	ASO_G0272888_AD_07	AC013394.2	-2.801
ENSG00000114302	PRKAR2A	519.43	-0.428511694686218	0.0211342727899597	0.274206854913385	35.573	46.972	ASO_G0272888_AD_07	AC013394.2	-1.935
ENSG00000138613	APH1B	367.037	0.338370623432905	0.0209847423432727	0.274206854913385	40.753	31.31	ASO_G0272888_AD_07	AC013394.2	1.499
ENSG00000138758	SEPT11	7183.572	-0.636488034045289	0.0212196737113672	0.274206854913385	432.59	656.833	ASO_G0272888_AD_07	AC013394.2	-1.866
ENSG00000141428	C18orf21	326.395	0.263523701055669	0.0209652438833488	0.274206854913385	34.711	27.976	ASO_G0272888_AD_07	AC013394.2	1.426
ENSG00000150787	PTS	388.164	-0.311577873732954	0.0210601142285612	0.274206854913385	28.707	34.813	ASO_G0272888_AD_07	AC013394.2	-1.883
ENSG00000153233	PTPRR	6.355	1.03484292091285	0.0210794436074004	0.274206854913385	1.043	0.501	ASO_G0272888_AD_07	AC013394.2	-0.316
ENSG00000162614	NEXN	722.235	0.219387874079987	0.0210853522738462	0.274206854913385	74.475	62.17	ASO_G0272888_AD_07	AC013394.2	1.299
ENSG00000168275	COA6	538.413	0.211350611752492	0.0212453295777421	0.274206854913385	55.425	46.382	ASO_G0272888_AD_07	AC013394.2	1.383
ENSG00000168386	FILIP1L	467.339	-0.350015875904623	0.021015913534742	0.274206854913385	33.744	41.993	ASO_G0272888_AD_07	AC013394.2	-1.679
ENSG00000196247	ZNF107	136.666	0.352856497334818	0.021192180178459	0.274206854913385	15.405	11.633	ASO_G0272888_AD_07	AC013394.2	1.521
ENSG00000196526	AFAP1	742.378	-0.347125723594297	0.0211096186323707	0.274206854913385	53.683	66.769	ASO_G0272888_AD_07	AC013394.2	-1.618
ENSG00000197296	FITM2	383.696	0.343188557660169	0.0211600477795229	0.274206854913385	42.695	32.667	ASO_G0272888_AD_07	AC013394.2	1.838
ENSG00000135945	REV1	280.378	-0.777759100348178	0.0212799335871089	0.274426866309004	15.34	25.862	ASO_G0272888_AD_07	AC013394.2	-3.302
ENSG00000140104	C14orf79	43.23	-0.662938818138584	0.0213991004281048	0.275402998476409	2.568	3.962	ASO_G0272888_AD_07	AC013394.2	-2.354
ENSG00000183807	FAM162B	174.995	-0.624785400183448	0.0214084864458629	0.275402998476409	10.483	16.005	ASO_G0272888_AD_07	AC013394.2	-2.749
ENSG00000198040	ZNF84	136.349	-0.336249173934828	0.0213980326613752	0.275402998476409	9.887	12.276	ASO_G0272888_AD_07	AC013394.2	-1.758
ENSG00000029725	RABEP1	846.516	-0.317620670004258	0.0214812696768938	0.276042180159214	62.47	75.821	ASO_G0272888_AD_07	AC013394.2	-2.366
ENSG00000136492	BRIP1	209.299	0.303591909609634	0.0215022662886336	0.276042180159214	22.761	17.914	ASO_G0272888_AD_07	AC013394.2	1.282
ENSG00000175893	ZDHHC21	249.89	-0.380066907384479	0.0215111564577046	0.276042180159214	17.609	22.536	ASO_G0272888_AD_07	AC013394.2	-0.797
ENSG00000109107	ALDOC	160.246	-0.360132939615393	0.0215798028373981	0.276469113400437	11.594	14.413	ASO_G0272888_AD_07	AC013394.2	-1.324
ENSG00000162623	TYW3	260.262	0.280859450032298	0.0215711984455831	0.276469113400437	27.869	22.309	ASO_G0272888_AD_07	AC013394.2	1.042
ENSG00000133107	TRPC4	125.501	0.363506458336654	0.0216002279459323	0.276504146433188	14.265	10.667	ASO_G0272888_AD_07	AC013394.2	1.704
ENSG00000161249	DMKN	301.953	-0.351713911596123	0.0216325877104321	0.276508092895678	21.767	27.141	ASO_G0272888_AD_07	AC013394.2	-1.272
ENSG00000161267	BDH1	79.15	-0.471735491396069	0.0216359179533854	0.276508092895678	5.201	7.179	ASO_G0272888_AD_07	AC013394.2	-1.134
ENSG00000180304	OAZ2	1036.673	0.283973533342619	0.0216686862157986	0.276700625451741	111.217	88.857	ASO_G0272888_AD_07	AC013394.2	1.765
ENSG00000104131	EIF3J	1253.614	-0.32163864663488	0.0217527035717704	0.276868694484342	92.302	112.368	ASO_G0272888_AD_07	AC013394.2	-1.825
ENSG00000106105	GARS	3854.927	-0.231698072913919	0.0217298913949643	0.276868694484342	301.077	343.904	ASO_G0272888_AD_07	AC013394.2	-1.307
ENSG00000134352	IL6ST	5358.203	-0.602193113807868	0.0217173469536166	0.276868694484342	329.859	489.026	ASO_G0272888_AD_07	AC013394.2	-2.994
ENSG00000137692	DCUN1D5	800.3	-0.318630282395106	0.0217520861434409	0.276868694484342	58.804	71.831	ASO_G0272888_AD_07	AC013394.2	-2.43
ENSG00000099219	ERMP1	102.377	-0.628592107992101	0.0218083963908292	0.277351696980196	6.104	9.355	ASO_G0272888_AD_07	AC013394.2	-2.075
ENSG00000054282	SDCCAG8	323.434	0.252658051196731	0.0218738824820736	0.277781383797073	34.137	27.786	ASO_G0272888_AD_07	AC013394.2	1.319
ENSG00000142949	PTPRF	362.852	-0.585607427984071	0.0218867480684847	0.277781383797073	22.478	33.092	ASO_G0272888_AD_07	AC013394.2	-1.842
ENSG00000198597	ZNF536	343.56	0.323047458046534	0.0218954999896349	0.277781383797073	37.86	29.361	ASO_G0272888_AD_07	AC013394.2	1.387
ENSG00000122390	NAA60	405.393	0.313441181190484	0.0219681857571093	0.278026512861229	44.35	34.6	ASO_G0272888_AD_07	AC013394.2	1.893
ENSG00000123106	CCDC91	334.576	-0.372478242384352	0.0219417631791599	0.278026512861229	23.722	30.148	ASO_G0272888_AD_07	AC013394.2	-0.679
ENSG00000135587	SMPD2	87.92	-0.430967481711283	0.0219623313898321	0.278026512861229	6.007	7.942	ASO_G0272888_AD_07	AC013394.2	-2.181
CATG00000016384	CATG00000016384.1	21.931	0.610783457323457	0.0221039296425969	0.278038591743305	2.883	1.819	ASO_G0272888_AD_07	AC013394.2	0.76
CATG00000052162	CATG00000052162.1	15.857	-0.919869830341242	0.0220378867606728	0.278038591743305	0.788	1.474	ASO_G0272888_AD_07	AC013394.2	-1.784
ENSG00000076984	MAP2K7	372.636	-0.386707517648889	0.0221222532157557	0.278038591743305	26.206	33.565	ASO_G0272888_AD_07	AC013394.2	-2.243
ENSG00000140521	POLG	498.851	-0.621083043557921	0.022118897227003	0.278038591743305	30.221	45.637	ASO_G0272888_AD_07	AC013394.2	-3.373
ENSG00000158270	COLEC12	367.477	-1.27096995954335	0.022043745973058	0.278038591743305	14.608	34.497	ASO_G0272888_AD_07	AC013394.2	-1.845
ENSG00000162385	MAGOH	873.973	-0.295270972611037	0.0221826054960909	0.278038591743305	65.563	78.236	ASO_G0272888_AD_07	AC013394.2	-1.685
ENSG00000162729	IGSF8	150.228	-0.367639302432023	0.0221663083229189	0.278038591743305	10.689	13.525	ASO_G0272888_AD_07	AC013394.2	-1.66
ENSG00000173638	SLC19A1	269.463	-0.46771013744564	0.0220516481908801	0.278038591743305	17.927	24.426	ASO_G0272888_AD_07	AC013394.2	-1.376
ENSG00000176349	AC110781.3	130.414	0.375096497801082	0.0221121465423899	0.278038591743305	14.774	11.089	ASO_G0272888_AD_07	AC013394.2	1.425
ENSG00000178665	ZNF713	20.651	-0.76631560083374	0.0221710792207387	0.278038591743305	1.098	1.907	ASO_G0272888_AD_07	AC013394.2	-1.817
ENSG00000181026	AEN	395.91	0.246214266444846	0.02211571570964	0.278038591743305	41.456	34.036	ASO_G0272888_AD_07	AC013394.2	0.624
ENSG00000185504	C17orf70	256.292	-0.299022879340745	0.0221383097246924	0.278038591743305	19.079	22.996	ASO_G0272888_AD_07	AC013394.2	-1.718
ENSG00000077380	DYNC1I2	1914.668	-0.292029147693769	0.0222780324145409	0.279010934807111	143.983	171.268	ASO_G0272888_AD_07	AC013394.2	-1.789
ENSG00000166484	MAPK7	363.469	-0.284136284364319	0.0222980229281529	0.279037708860712	27.297	32.577	ASO_G0272888_AD_07	AC013394.2	-1.419
CATG00000039543	CATG00000039543.1	17.853	-0.841919873369081	0.0225984254701617	0.279467887934184	0.941	1.646	ASO_G0272888_AD_07	AC013394.2	-1.666
ENSG00000063587	ZNF275	172.006	-0.326015287207338	0.0224598042537907	0.279467887934184	12.548	15.466	ASO_G0272888_AD_07	AC013394.2	-2.05
ENSG00000103512	NOMO1	857.26	-0.854911288321265	0.0225946308026249	0.279467887934184	44.739	79.238	ASO_G0272888_AD_07	AC013394.2	-3.263
ENSG00000111269	CREBL2	433.968	-0.29226121146097	0.0224478664814809	0.279467887934184	32.377	38.882	ASO_G0272888_AD_07	AC013394.2	-2.153
ENSG00000139146	FAM60A	132.125	0.315394777567857	0.0223534035091622	0.279467887934184	14.621	11.262	ASO_G0272888_AD_07	AC013394.2	1.156
ENSG00000150961	SEC24D	2156.038	-0.552300592301902	0.0225215690855682	0.279467887934184	136.987	196.323	ASO_G0272888_AD_07	AC013394.2	-2.662
ENSG00000162929	KIAA1841	428.715	-0.251039295431042	0.022390175291828	0.279467887934184	32.761	38.365	ASO_G0272888_AD_07	AC013394.2	-1.078
ENSG00000163618	CADPS	33.473	0.607783392139982	0.022604936638536	0.279467887934184	4.273	2.788	ASO_G0272888_AD_07	AC013394.2	1.625
ENSG00000163659	TIPARP	811.409	0.29644849996943	0.0226184822928178	0.279467887934184	87.686	69.335	ASO_G0272888_AD_07	AC013394.2	1.695
ENSG00000170854	MINA	277.8	-0.303423937679925	0.0225297624007106	0.279467887934184	20.772	24.904	ASO_G0272888_AD_07	AC013394.2	-2.217
ENSG00000173894	CBX2	31.265	-0.833529854942736	0.0225928946265767	0.279467887934184	1.594	2.893	ASO_G0272888_AD_07	AC013394.2	-1.725
ENSG00000182871	COL18A1	1782.121	-0.539526096941338	0.0226017338649957	0.279467887934184	114.183	162.007	ASO_G0272888_AD_07	AC013394.2	-1.45
ENSG00000186340	THBS2	4581.225	-0.268870593994683	0.0226129351981661	0.279467887934184	349.256	410.192	ASO_G0272888_AD_07	AC013394.2	-0.492
ENSG00000197586	ENTPD6	669.12	-0.49596948460465	0.0225472956644474	0.279467887934184	43.965	60.735	ASO_G0272888_AD_07	AC013394.2	-2.371
ENSG00000237187	NR2F1-AS1	298.514	-0.239223760004209	0.0225889923216598	0.279467887934184	23.242	26.671	ASO_G0272888_AD_07	AC013394.2	-0.312
ENSG00000253161	RP11-150O12.1	80.499	0.398539590552192	0.0226040874220022	0.279467887934184	9.313	6.829	ASO_G0272888_AD_07	AC013394.2	1.41
ENSG00000242498	C15orf38	407.241	-0.428649345524156	0.0226836033042308	0.28005112136266	27.939	36.822	ASO_G0272888_AD_07	AC013394.2	-1.86
ENSG00000070367	EXOC5	1139.738	-0.293639153504924	0.022745011282425	0.2803663456974	85.319	101.985	ASO_G0272888_AD_07	AC013394.2	-1.833
ENSG00000118898	PPL	19.569	-0.895191270987394	0.0227272574593392	0.2803663456974	1.001	1.809	ASO_G0272888_AD_07	AC013394.2	-1.612
ENSG00000257949	TEN1	285.18	0.282875925204201	0.0227709430859793	0.280464807276482	30.632	24.429	ASO_G0272888_AD_07	AC013394.2	1.53
ENSG00000178104	PDE4DIP	1376.16	-0.179426664836591	0.022852674522241	0.28109567733183	110.812	122.458	ASO_G0272888_AD_07	AC013394.2	-0.97
ENSG00000204856	FAM216A	338.912	-0.22307399321257	0.0228581321745845	0.28109567733183	26.529	30.2	ASO_G0272888_AD_07	AC013394.2	-1.253
ENSG00000085644	ZNF213	79.032	-0.450320888261579	0.0229459229980127	0.281493066431089	5.233	7.164	ASO_G0272888_AD_07	AC013394.2	-2.242
ENSG00000136828	RALGPS1	26.713	-0.705079522059444	0.0229182455685908	0.281493066431089	1.469	2.463	ASO_G0272888_AD_07	AC013394.2	-0.897
ENSG00000172366	FAM195A	203.997	-0.443103051082089	0.0229349026328052	0.281493066431089	13.752	18.487	ASO_G0272888_AD_07	AC013394.2	-2.891
ENSG00000172638	EFEMP2	2349.527	-0.261529137525863	0.0229624862251848	0.281493066431089	179.675	210.102	ASO_G0272888_AD_07	AC013394.2	-1.498
ENSG00000154928	EPHB1	70.035	0.639588579709315	0.0230071324412901	0.281819341737747	9.248	5.769	ASO_G0272888_AD_07	AC013394.2	1.829
ENSG00000179271	GADD45GIP1	2076.017	-0.47788230769302	0.0230817893047803	0.282512425085134	138.316	188.193	ASO_G0272888_AD_07	AC013394.2	-2.745
ENSG00000134072	CAMK1	349.603	-0.624098863873502	0.0231002871666704	0.282517596568903	21.129	31.93	ASO_G0272888_AD_07	AC013394.2	-3.512
ENSG00000160469	BRSK1	14.2	-1.09460146343391	0.0231361446112686	0.282734902481727	0.626	1.33	ASO_G0272888_AD_07	AC013394.2	-2.874
ENSG00000151474	FRMD4A	499.28	0.235149090725043	0.0231724351774091	0.282957157674144	52.179	42.987	ASO_G0272888_AD_07	AC013394.2	1.282
CATG00000054939	CATG00000054939.1	6.509	0.953206845882039	0.0233176305009939	0.283535654918155	1.043	0.518	ASO_G0272888_AD_07	AC013394.2	-0.564
CATG00000075282	CATG00000075282.1	8.005	0.896281637508285	0.0233830748041908	0.283535654918155	1.191	0.645	ASO_G0272888_AD_07	AC013394.2	-1.363
ENSG00000064961	HMG20B	1127.925	-0.54847403069578	0.023376781033467	0.283535654918155	71.802	102.631	ASO_G0272888_AD_07	AC013394.2	-3.178
ENSG00000089248	ERP29	1774.345	-0.288875497683583	0.0232470406226623	0.283535654918155	133.737	158.85	ASO_G0272888_AD_07	AC013394.2	-2.151
ENSG00000128228	SDF2L1	796.582	-0.633217983308325	0.0233711703101774	0.283535654918155	47.944	72.879	ASO_G0272888_AD_07	AC013394.2	-2.249
ENSG00000176273	SLC35G1	98.745	-0.594202758816024	0.0232976504209353	0.283535654918155	5.988	9.022	ASO_G0272888_AD_07	AC013394.2	-3.02
ENSG00000218336	TENM3	157.198	-0.392950779061458	0.0233455657451335	0.283535654918155	11.037	14.163	ASO_G0272888_AD_07	AC013394.2	-0.351
ENSG00000227124	ZNF717	129.523	-0.332215392227971	0.0233609649536636	0.283535654918155	9.405	11.653	ASO_G0272888_AD_07	AC013394.2	-2.063
ENSG00000243797	CTB-111H14.1	550.68	-0.353203722083957	0.0232573763533031	0.283535654918155	39.63	49.619	ASO_G0272888_AD_07	AC013394.2	-1.791
ENSG00000103381	CPPED1	533.626	0.258531992537627	0.0234153493950465	0.283680304269739	56.425	45.758	ASO_G0272888_AD_07	AC013394.2	1.184
ENSG00000168389	MFSD2A	49.782	-0.586020075348962	0.0234494531744403	0.283680304269739	3.11	4.524	ASO_G0272888_AD_07	AC013394.2	-1.934
ENSG00000168874	ATOH8	135.746	-0.42593879963659	0.023436680587817	0.283680304269739	9.247	12.291	ASO_G0272888_AD_07	AC013394.2	-1.676
ENSG00000182325	FBXL6	172.201	-0.538893091316473	0.0235292694344061	0.284205936058553	10.943	15.703	ASO_G0272888_AD_07	AC013394.2	-2.596
ENSG00000188342	GTF2F2	296.604	0.249051067173022	0.0235130347386258	0.284205936058553	31.258	25.474	ASO_G0272888_AD_07	AC013394.2	1.412
ENSG00000065491	TBC1D22B	186.085	0.351262270604401	0.0236155168521838	0.284699102907731	20.921	15.831	ASO_G0272888_AD_07	AC013394.2	2.029
ENSG00000149577	SIDT2	238.965	0.266660646998234	0.0236247432163357	0.284699102907731	25.379	20.525	ASO_G0272888_AD_07	AC013394.2	1.009
ENSG00000157326	DHRS4	559.827	-0.230424399369947	0.023619133463482	0.284699102907731	43.582	49.927	ASO_G0272888_AD_07	AC013394.2	-1.699
ENSG00000027847	B4GALT7	223.912	-0.343261902061917	0.023646881979807	0.284746352345442	16.139	20.155	ASO_G0272888_AD_07	AC013394.2	-1.571
ENSG00000140750	ARHGAP17	569.906	-0.225142959304352	0.0237006059761619	0.285127005989597	44.438	50.903	ASO_G0272888_AD_07	AC013394.2	-0.925
ENSG00000230082	PRRT3-AS1	42.368	-0.506009069761729	0.0237149781053407	0.285127005989597	2.8	3.84	ASO_G0272888_AD_07	AC013394.2	-1.367
ENSG00000104419	NDRG1	318.482	-0.515964891125143	0.0237438943539513	0.285255241162381	20.757	28.922	ASO_G0272888_AD_07	AC013394.2	-1.542
ENSG00000065485	PDIA5	761.181	-0.564067095494353	0.0237860017488034	0.285322492197849	47.932	69.328	ASO_G0272888_AD_07	AC013394.2	-1.969
ENSG00000109736	MFSD10	453.92	-0.350523531408823	0.0237775613013657	0.285322492197849	32.738	40.852	ASO_G0272888_AD_07	AC013394.2	-2.127
ENSG00000038210	PI4K2B	914.738	-0.460197111774002	0.023856928559793	0.28573470757821	61.685	82.673	ASO_G0272888_AD_07	AC013394.2	-1.979
ENSG00000142002	DPP9	426.483	-0.288255572718902	0.0238488248774309	0.28573470757821	31.899	38.184	ASO_G0272888_AD_07	AC013394.2	-1.505
ENSG00000039139	DNAH5	37.499	-0.664567180128778	0.0238894404468468	0.285895806779914	2.141	3.448	ASO_G0272888_AD_07	AC013394.2	-1.143
ENSG00000079974	RABL2B	252.808	-0.354837774893224	0.0239252536959775	0.285895806779914	18.105	22.781	ASO_G0272888_AD_07	AC013394.2	-1.372
ENSG00000156026	MCU	418.593	-0.524242883462038	0.0239174334128497	0.285895806779914	26.978	38.113	ASO_G0272888_AD_07	AC013394.2	-1.738
ENSG00000171914	TLN2	621.469	-0.596303101603617	0.0239781250106294	0.286308704290403	38.343	56.827	ASO_G0272888_AD_07	AC013394.2	-0.908
CATG00000005866	CATG00000005866.1	15.626	0.661171987109356	0.0241330272318921	0.28747284540077	2.132	1.287	ASO_G0272888_AD_07	AC013394.2	1.729
ENSG00000048028	USP28	206.765	-0.302771941529249	0.0240945125646964	0.28747284540077	15.278	18.555	ASO_G0272888_AD_07	AC013394.2	-1.366
ENSG00000182612	TSPAN10	98.168	0.371924890418052	0.0241491904037883	0.28747284540077	11.111	8.342	ASO_G0272888_AD_07	AC013394.2	0.571
ENSG00000198521	ZNF43	144.98	0.389709301890156	0.0241151318199965	0.28747284540077	16.717	12.301	ASO_G0272888_AD_07	AC013394.2	1.561
ENSG00000265504	AC130689.1	133.081	-0.495934995025296	0.0241773830635236	0.287589419545566	8.649	12.107	ASO_G0272888_AD_07	AC013394.2	-2.354
ENSG00000138768	USO1	1542.084	-0.210809428201805	0.0242282855308023	0.28797574360946	122.04	137.479	ASO_G0272888_AD_07	AC013394.2	-1.287
ENSG00000163872	YEATS2	491.904	-0.399095073417352	0.0242726995735308	0.288284418187148	34.382	44.407	ASO_G0272888_AD_07	AC013394.2	-1.615
ENSG00000065833	ME1	743.098	-0.295278074382172	0.024293137198023	0.288308074719134	55.679	66.702	ASO_G0272888_AD_07	AC013394.2	-0.959
ENSG00000012983	MAP4K5	794.617	-0.58544179474045	0.0243358051880268	0.288376523949097	49.364	72.526	ASO_G0272888_AD_07	AC013394.2	-2.547
ENSG00000167280	ENGASE	144.275	-0.715758801524073	0.0243177072195874	0.288376523949097	8.194	13.266	ASO_G0272888_AD_07	AC013394.2	-3.086
ENSG00000112031	MTRF1L	946.634	-0.491554316506487	0.0243790326580804	0.288502251535839	62.415	85.695	ASO_G0272888_AD_07	AC013394.2	-3.601
ENSG00000175104	TRAF6	195.381	0.312321419727429	0.0243833316877059	0.288502251535839	21.351	16.706	ASO_G0272888_AD_07	AC013394.2	1.769
ENSG00000148840	PPRC1	427.944	-0.552254171076831	0.0244174853681377	0.288687818686832	27.104	39.002	ASO_G0272888_AD_07	AC013394.2	-3.227
ENSG00000214597	TMEM249	171.186	-0.542360172870145	0.0244455421214147	0.288801075856169	10.855	15.614	ASO_G0272888_AD_07	AC013394.2	-2.609
ENSG00000004776	HSPB6	1076.236	-0.181387522556973	0.0244913644686635	0.288976459255436	86.797	95.627	ASO_G0272888_AD_07	AC013394.2	-0.945
ENSG00000103226	NOMO3	852.503	-0.828589937149541	0.0245353480121136	0.288976459255436	45.258	78.673	ASO_G0272888_AD_07	AC013394.2	-3.177
ENSG00000109180	OCIAD1	1153.582	0.259344320589064	0.0245528303193358	0.288976459255436	122.009	99.059	ASO_G0272888_AD_07	AC013394.2	1.463
ENSG00000110881	ASIC1	29.392	-0.796867211039567	0.0245202821251123	0.288976459255436	1.576	2.707	ASO_G0272888_AD_07	AC013394.2	-2.126
ENSG00000167508	MVD	1639.512	-0.173507369371355	0.0245095392086017	0.288976459255436	132.596	145.697	ASO_G0272888_AD_07	AC013394.2	-0.711
ENSG00000068137	PLEKHH3	244.793	-0.329017833790361	0.0246353213971998	0.289511333412205	17.817	22.017	ASO_G0272888_AD_07	AC013394.2	-1.731
ENSG00000164136	IL15	145.317	0.273381872223684	0.02462556144281	0.289511333412205	15.51	12.47	ASO_G0272888_AD_07	AC013394.2	1.202
ENSG00000186532	SMYD4	138.212	-0.463924137803439	0.0246593946999534	0.289576513268424	9.182	12.55	ASO_G0272888_AD_07	AC013394.2	-2.288
ENSG00000011454	RABGAP1	378.165	-0.418093857910646	0.0246793268911064	0.289593002483478	26.053	34.222	ASO_G0272888_AD_07	AC013394.2	-1.799
ENSG00000158711	ELK4	233.887	-0.719028568210557	0.0247463869149844	0.289853540121661	13.292	21.473	ASO_G0272888_AD_07	AC013394.2	-3.333
ENSG00000204403	CASP12	32.062	0.535233954278772	0.0247534739037617	0.289853540121661	4.042	2.672	ASO_G0272888_AD_07	AC013394.2	1.536
ENSG00000215114	UBXN2B	190.971	-0.327660976879092	0.0247571641754586	0.289853540121661	13.994	17.127	ASO_G0272888_AD_07	AC013394.2	-1.788
ENSG00000104835	SARS2	206.877	0.332300506707205	0.0247824538235864	0.289932450046898	22.914	17.647	ASO_G0272888_AD_07	AC013394.2	1.899
ENSG00000105559	PLEKHA4	558.343	-0.711697251260478	0.0248199106275154	0.290153480260334	32.091	50.972	ASO_G0272888_AD_07	AC013394.2	-2.791
ENSG00000230500	RP11-360I20.2	51.736	-0.473684127265763	0.0248501432162479	0.290289789588905	3.532	4.685	ASO_G0272888_AD_07	AC013394.2	-1.691
ENSG00000151135	C12orf23	2016.416	-0.268243932338153	0.0248721721714811	0.290330135205563	153.75	180.267	ASO_G0272888_AD_07	AC013394.2	-1.784
CATG00000106066	CATG00000106066.1	8.708	0.843500062614008	0.0250038175619582	0.291640387541377	1.275	0.707	ASO_G0272888_AD_07	AC013394.2	-0.18
ENSG00000123609	NMI	292.668	0.26793253747104	0.0250217376642985	0.291640387541377	31.175	25.136	ASO_G0272888_AD_07	AC013394.2	1.389
ENSG00000013306	SLC25A39	1062.621	-0.36078238508287	0.0250523599567698	0.291779721404108	76.266	95.527	ASO_G0272888_AD_07	AC013394.2	-2.288
ENSG00000157036	EXOG	271.722	0.268089961561915	0.0251172476119356	0.292253410609198	29.057	23.297	ASO_G0272888_AD_07	AC013394.2	1.657
ENSG00000184557	SOCS3	364.429	-0.521148975764904	0.0251304276301191	0.292253410609198	23.559	33.208	ASO_G0272888_AD_07	AC013394.2	-2.523
ENSG00000152578	GRIA4	65.417	0.491907241859678	0.025215554103818	0.29289889045412	7.936	5.486	ASO_G0272888_AD_07	AC013394.2	1.523
ENSG00000169252	ADRB2	32.433	0.609942452523309	0.0252234105279108	0.29289889045412	4.191	2.685	ASO_G0272888_AD_07	AC013394.2	1.213
ENSG00000115652	UXS1	608.578	-0.389254183307613	0.0252601565630915	0.293107830052798	42.895	54.788	ASO_G0272888_AD_07	AC013394.2	-1.042
ENSG00000099995	SF3A1	1400.754	-0.254487740495936	0.0254523061514835	0.294484787619644	107.519	125.08	ASO_G0272888_AD_07	AC013394.2	-1.995
ENSG00000127511	SIN3B	868.743	-0.753275438994503	0.0254802219051752	0.294484787619644	48.434	79.881	ASO_G0272888_AD_07	AC013394.2	-3.078
ENSG00000155256	ZFYVE27	258.777	0.278431698242087	0.0254887733940149	0.294484787619644	27.74	22.197	ASO_G0272888_AD_07	AC013394.2	1.571
ENSG00000165506	DNAAF2	172.998	-0.643025131040943	0.0254580680272808	0.294484787619644	10.251	15.846	ASO_G0272888_AD_07	AC013394.2	-3.479
ENSG00000186205	MARC1	13.037	0.778482732934537	0.025423186149471	0.294484787619644	1.905	1.058	ASO_G0272888_AD_07	AC013394.2	1.592
ENSG00000223652	AC106786.1	16.311	-0.938568429624754	0.0254918693313741	0.294484787619644	0.788	1.516	ASO_G0272888_AD_07	AC013394.2	-1.369
ENSG00000106351	AGFG2	113.463	-0.533667375307989	0.0255131327104298	0.294512750564267	7.212	10.296	ASO_G0272888_AD_07	AC013394.2	-1.758
ENSG00000156017	C9orf41	533.792	-0.577619201652791	0.0255731200440394	0.294987355194343	33.267	48.666	ASO_G0272888_AD_07	AC013394.2	-2.708
ENSG00000258186	SLC7A5P2	641.933	-0.733700942368176	0.0256020517516056	0.295103295632445	36.256	59.199	ASO_G0272888_AD_07	AC013394.2	-1.465
ENSG00000025772	TOMM34	1260.181	0.273163658196493	0.0256786127053758	0.295206642197952	134.213	107.929	ASO_G0272888_AD_07	AC013394.2	0.956
ENSG00000111897	SERINC1	856.388	0.281091413669668	0.025755016720248	0.295206642197952	91.741	73.399	ASO_G0272888_AD_07	AC013394.2	1.303
ENSG00000114030	KPNA1	954.989	-0.404159574000365	0.0257474953980327	0.295206642197952	66.688	86.044	ASO_G0272888_AD_07	AC013394.2	-2.354
ENSG00000127314	RAP1B	2293.278	-0.3433310593437	0.0257215648816426	0.295206642197952	166.419	206.191	ASO_G0272888_AD_07	AC013394.2	-2.021
ENSG00000171492	LRRC8D	187.772	-0.31746855355113	0.0257621151604611	0.295206642197952	13.827	16.88	ASO_G0272888_AD_07	AC013394.2	-1.582
ENSG00000197457	STMN3	146.921	-0.379406621460736	0.0257585452134197	0.295206642197952	10.546	13.217	ASO_G0272888_AD_07	AC013394.2	-1.395
ENSG00000204227	RING1	1106.211	-0.485254404410004	0.025674828352583	0.295206642197952	73.28	100.267	ASO_G0272888_AD_07	AC013394.2	-2.518
ENSG00000256338	RPL41P2	17.018	-1.20271745600787	0.0257232881002027	0.295206642197952	0.7	1.603	ASO_G0272888_AD_07	AC013394.2	-2.663
ENSG00000259768	RP5-991G20.1	96.32	-0.377215247155696	0.025787020608873	0.295275554664238	6.884	8.678	ASO_G0272888_AD_07	AC013394.2	-0.482
ENSG00000156599	ZDHHC5	688.467	-0.283938015515901	0.0258619271508096	0.295911636459427	51.751	61.639	ASO_G0272888_AD_07	AC013394.2	-2.155
ENSG00000174807	CD248	2241.021	-0.532908476983988	0.0258804355111987	0.295911636459427	144.215	204.156	ASO_G0272888_AD_07	AC013394.2	-2.106
ENSG00000100445	SDR39U1	529.929	0.24891815912748	0.0259223525509913	0.296174247347949	55.669	45.505	ASO_G0272888_AD_07	AC013394.2	1.524
ENSG00000003056	M6PR	1568.762	0.236468176238309	0.0259649368877528	0.296227710624508	163.353	134.978	ASO_G0272888_AD_07	AC013394.2	0.917
ENSG00000160741	CRTC2	339.852	-0.68514864068012	0.0259512296618139	0.296227710624508	19.752	31.188	ASO_G0272888_AD_07	AC013394.2	-3.18
ENSG00000100181	TPTEP1	72.466	-0.431633472312163	0.0259923869724901	0.296324586710445	4.843	6.562	ASO_G0272888_AD_07	AC013394.2	-1.207
ENSG00000102030	NAA10	976.455	0.281737743983288	0.0261025460482699	0.297146973586642	104.623	83.583	ASO_G0272888_AD_07	AC013394.2	2.438
ENSG00000197927	C2orf27A	254.519	0.274556485894391	0.0260868698288637	0.297146973586642	27.244	21.82	ASO_G0272888_AD_07	AC013394.2	0.95
ENSG00000126524	SBDS	1217.807	0.259786868199285	0.0262150525605577	0.297993652015649	128.776	104.483	ASO_G0272888_AD_07	AC013394.2	1.128
ENSG00000174165	ZDHHC24	241.618	-0.471630081858034	0.0262073805106257	0.297993652015649	16.069	21.937	ASO_G0272888_AD_07	AC013394.2	-2.736
ENSG00000023318	ERP44	510.905	0.244701879182669	0.0262442831305335	0.298109117245813	53.71	43.896	ASO_G0272888_AD_07	AC013394.2	1.338
ENSG00000253882	RP11-61L23.2	57.978	0.414577206764726	0.0262649613739243	0.298127339342365	6.763	4.9	ASO_G0272888_AD_07	AC013394.2	1.363
ENSG00000115289	PCGF1	279.554	-0.259779622081057	0.0263482228772043	0.298855387206606	21.481	24.964	ASO_G0272888_AD_07	AC013394.2	-2.009
ENSG00000109390	NDUFC1	1971.456	0.249828872526967	0.0265603064535106	0.300023564007911	207.063	169.392	ASO_G0272888_AD_07	AC013394.2	1.299
ENSG00000120992	LYPLA1	653.39	-0.225183582823368	0.0265855813276364	0.300023564007911	51.195	58.252	ASO_G0272888_AD_07	AC013394.2	-1.754
ENSG00000162642	C1orf52	349.862	0.240955792951546	0.0265076997380203	0.300023564007911	36.733	30.055	ASO_G0272888_AD_07	AC013394.2	1.344
ENSG00000169118	CSNK1G1	292.844	0.312963042656721	0.0264850559183667	0.300023564007911	31.99	25.039	ASO_G0272888_AD_07	AC013394.2	2.046
ENSG00000197530	MIB2	223.043	-0.372311004336741	0.0265549128984098	0.300023564007911	15.848	20.106	ASO_G0272888_AD_07	AC013394.2	-1.667
ENSG00000213639	PPP1CB	2188.163	-0.191897497155857	0.0265807847764086	0.300023564007911	175.091	194.63	ASO_G0272888_AD_07	AC013394.2	-1.641
ENSG00000265091	RP11-835E18.5	25.879	0.511991281434893	0.0265546963884789	0.300023564007911	3.231	2.163	ASO_G0272888_AD_07	AC013394.2	1.506
ENSG00000049860	HEXB	3624.942	-0.48217139006856	0.0266630292054057	0.300366870938946	240.878	327.899	ASO_G0272888_AD_07	AC013394.2	-2.583
ENSG00000100280	AP1B1	823.378	-0.292077895221281	0.0266736543098693	0.300366870938946	61.68	73.674	ASO_G0272888_AD_07	AC013394.2	-1.458
ENSG00000132970	WASF3	358.298	-0.54452964935481	0.0266436340201475	0.300366870938946	22.775	32.63	ASO_G0272888_AD_07	AC013394.2	-2.279
ENSG00000171703	TCEA2	153.886	-0.723091225518891	0.0268237411702184	0.301839506472652	8.68	14.147	ASO_G0272888_AD_07	AC013394.2	-2.825
ENSG00000188002	RP11-43F13.1	194.685	-0.331116777029104	0.0268504549515364	0.30192274164929	14.137	17.508	ASO_G0272888_AD_07	AC013394.2	-1.642
ENSG00000026297	RNASET2	176.717	-0.617526007855745	0.0268759263357452	0.301965943371138	10.65	16.182	ASO_G0272888_AD_07	AC013394.2	-2.686
ENSG00000132661	NXT1	235.381	-0.412081064961531	0.026912255861548	0.301965943371138	16.171	21.256	ASO_G0272888_AD_07	AC013394.2	-1.561
ENSG00000187951	ARHGAP11B	1006.688	-0.485019321475564	0.0269091142884093	0.301965943371138	66.752	91.344	ASO_G0272888_AD_07	AC013394.2	-1.166
ENSG00000166562	SEC11C	432.541	0.245348394092125	0.0269517568795969	0.302192223836513	45.126	37.211	ASO_G0272888_AD_07	AC013394.2	0.98
ENSG00000111913	FAM65B	263.841	-0.337363794097251	0.0271317637618847	0.303464047703356	19.255	23.746	ASO_G0272888_AD_07	AC013394.2	-0.609
ENSG00000117385	LEPRE1	1247.426	-0.242065385690185	0.0271622650503516	0.303464047703356	96.554	111.354	ASO_G0272888_AD_07	AC013394.2	-1.144
ENSG00000122870	BICC1	968.591	-0.476624771244703	0.0271482418198461	0.303464047703356	64.597	87.772	ASO_G0272888_AD_07	AC013394.2	-1.506
ENSG00000163644	PPM1K	93.502	0.339600931026937	0.0271550844764613	0.303464047703356	10.379	7.974	ASO_G0272888_AD_07	AC013394.2	1.481
ENSG00000170832	USP32	660.582	-0.439196629266962	0.0270913186147702	0.303464047703356	45.095	59.857	ASO_G0272888_AD_07	AC013394.2	-2.224
ENSG00000134086	VHL	232.424	-0.744541818006365	0.0272039403143906	0.303712562224232	12.972	21.375	ASO_G0272888_AD_07	AC013394.2	-3.417
ENSG00000110446	SLC15A3	91.195	0.380231356885911	0.0272358595588244	0.303783622158239	10.244	7.762	ASO_G0272888_AD_07	AC013394.2	1.145
ENSG00000151353	TMEM18	435.35	0.239629392416522	0.0272491771123385	0.303783622158239	45.476	37.449	ASO_G0272888_AD_07	AC013394.2	1.552
ENSG00000077463	SIRT6	241.5	0.286092293137683	0.0272892577164291	0.30401361233627	26.043	20.668	ASO_G0272888_AD_07	AC013394.2	1.174
CATG00000005873	CATG00000005873.1	15.417	0.715962364041808	0.0273308074231113	0.30402325005239	2.151	1.263	ASO_G0272888_AD_07	AC013394.2	1.008
ENSG00000116132	PRRX1	3967.997	0.231003567539019	0.0273767487482958	0.30402325005239	412.02	341.061	ASO_G0272888_AD_07	AC013394.2	1.195
ENSG00000132300	PTCD3	932.779	0.177616188110653	0.0273224708769883	0.30402325005239	93.716	80.691	ASO_G0272888_AD_07	AC013394.2	1.441
ENSG00000164125	FAM198B	80.744	0.398716173449663	0.0273556835597431	0.30402325005239	9.257	6.842	ASO_G0272888_AD_07	AC013394.2	0.346
ENSG00000171365	CLCN5	112.475	0.318102046797	0.0273873791473938	0.30402325005239	12.452	9.596	ASO_G0272888_AD_07	AC013394.2	1.378
ENSG00000151835	SACS	923.783	-0.349860339297576	0.027471007574282	0.304153322108159	66.76	83.107	ASO_G0272888_AD_07	AC013394.2	-1.161
ENSG00000183044	ABAT	20.498	-0.757403219148912	0.0274514968566517	0.304153322108159	1.154	1.89	ASO_G0272888_AD_07	AC013394.2	-1.658
ENSG00000221852	KRTAP1-5	164.571	-0.545506957488272	0.0274376569880513	0.304153322108159	10.495	14.937	ASO_G0272888_AD_07	AC013394.2	-1.334
ENSG00000224043	AC016725.4	18.871	0.607781852502069	0.0274769347931363	0.304153322108159	2.429	1.566	ASO_G0272888_AD_07	AC013394.2	1.804
ENSG00000089060	SLC8B1	190.624	-0.324533645751707	0.0276133393712074	0.305015190368885	13.803	17.129	ASO_G0272888_AD_07	AC013394.2	-1.458
ENSG00000153827	TRIP12	1341.41	-0.267707399655416	0.027608740830241	0.305015190368885	102.209	119.955	ASO_G0272888_AD_07	AC013394.2	-1.041
ENSG00000176697	BDNF	292.348	-0.448154541055976	0.0275984325148838	0.305015190368885	19.834	26.504	ASO_G0272888_AD_07	AC013394.2	-1.105
ENSG00000137275	RIPK1	287.211	-0.492470611313602	0.0276821972185519	0.305559846416643	18.85	26.079	ASO_G0272888_AD_07	AC013394.2	-2.451
ENSG00000106415	GLCCI1	97.297	0.356940412687393	0.0277447200814015	0.306033856649475	10.842	8.297	ASO_G0272888_AD_07	AC013394.2	1.118
ENSG00000133056	PIK3C2B	75.216	-0.432900519226106	0.0279032108771958	0.30734826357334	5.206	6.803	ASO_G0272888_AD_07	AC013394.2	-1.52
ENSG00000242779	ZNF702P	67.287	0.3920694160992	0.0278893251903102	0.30734826357334	7.723	5.694	ASO_G0272888_AD_07	AC013394.2	0.739
ENSG00000105755	ETHE1	783.389	0.313952399748349	0.0279258012839226	0.307380474695571	85.508	66.845	ASO_G0272888_AD_07	AC013394.2	1.694
ENSG00000065675	PRKCQ	11.242	-1.0799427232167	0.0281203969146216	0.307398788013497	0.515	1.048	ASO_G0272888_AD_07	AC013394.2	-2.038
ENSG00000071575	TRIB2	173.939	-0.30471194484721	0.0280079735134332	0.307398788013497	13.063	15.599	ASO_G0272888_AD_07	AC013394.2	-1.014
ENSG00000126603	GLIS2	256.028	-0.574167870390333	0.0280872874735159	0.307398788013497	16	23.277	ASO_G0272888_AD_07	AC013394.2	-2.541
ENSG00000129255	MPDU1	412.376	0.278464424116216	0.0281260123002117	0.307398788013497	43.991	35.362	ASO_G0272888_AD_07	AC013394.2	0.825
ENSG00000138138	ATAD1	314.79	0.236112318990941	0.0280149679998227	0.307398788013497	32.96	27.067	ASO_G0272888_AD_07	AC013394.2	1.137
ENSG00000150636	CCDC102B	396.723	-0.244267036379476	0.0280835288853738	0.307398788013497	30.799	35.451	ASO_G0272888_AD_07	AC013394.2	-0.302
ENSG00000162869	PPP1R21	142.224	-0.441181544160174	0.0281831390418005	0.307398788013497	9.571	12.897	ASO_G0272888_AD_07	AC013394.2	-2.066
ENSG00000169992	NLGN2	508.708	-0.361139747855794	0.0279936252494348	0.307398788013497	36.572	45.717	ASO_G0272888_AD_07	AC013394.2	-1.676
ENSG00000175866	BAIAP2	308.523	0.303742421245619	0.028024898148599	0.307398788013497	33.553	26.385	ASO_G0272888_AD_07	AC013394.2	1.117
ENSG00000184967	NOC4L	440.558	-0.484239371459236	0.02816501190558	0.307398788013497	29.092	39.932	ASO_G0272888_AD_07	AC013394.2	-2.905
ENSG00000185164	NOMO2	882.917	-0.822212854746047	0.0281569900036656	0.307398788013497	47.065	81.497	ASO_G0272888_AD_07	AC013394.2	-3.251
ENSG00000235162	C12orf75	11829.203	-0.360250125556519	0.02810388971756	0.307398788013497	850.892	1062.658	ASO_G0272888_AD_07	AC013394.2	-1.163
ENSG00000250021	C15orf38-AP3S2	380.505	-0.435113209979988	0.0281458369093974	0.307398788013497	25.997	34.404	ASO_G0272888_AD_07	AC013394.2	-1.769
ENSG00000010295	IFFO1	405.51	0.304170622586105	0.0282934862629726	0.30838716198763	44.066	34.75	ASO_G0272888_AD_07	AC013394.2	1.441
ENSG00000260018	RP11-505K9.1	89.341	0.348302522235919	0.0283728043048693	0.309036189048855	9.902	7.613	ASO_G0272888_AD_07	AC013394.2	1.495
ENSG00000136603	SKIL	355.682	-0.333170816229561	0.0284029315119367	0.309148899395244	25.85	32.007	ASO_G0272888_AD_07	AC013394.2	-1.699
CATG00000030857	CATG00000030857.1	33.008	-0.641097209477982	0.0284906317962561	0.309256985250733	1.951	3.026	ASO_G0272888_AD_07	AC013394.2	-2.001
CATG00000088545	CATG00000088545.1	35.389	0.530991474011521	0.0286217767328308	0.309256985250733	4.441	2.957	ASO_G0272888_AD_07	AC013394.2	1.667
ENSG00000100219	XBP1	2932.063	-0.505014539994408	0.0285695438336492	0.309256985250733	192.079	265.676	ASO_G0272888_AD_07	AC013394.2	-2.24
ENSG00000111452	GPR133	80.985	-0.627531212426664	0.0285894395487292	0.309256985250733	4.941	7.43	ASO_G0272888_AD_07	AC013394.2	-1.152
ENSG00000115241	PPM1G	1153.128	-0.307229979829401	0.0285731042232305	0.309256985250733	85.821	103.312	ASO_G0272888_AD_07	AC013394.2	-1.822
ENSG00000115446	UNC50	721.887	-0.203517023348694	0.028577566053849	0.309256985250733	57.182	64.263	ASO_G0272888_AD_07	AC013394.2	-1.37
ENSG00000141503	MINK1	411.112	-0.439586434127053	0.0285767972891166	0.309256985250733	27.952	37.24	ASO_G0272888_AD_07	AC013394.2	-2.17
ENSG00000143033	MTF2	282.731	0.254760114766965	0.028532956890848	0.309256985250733	29.923	24.3	ASO_G0272888_AD_07	AC013394.2	1.454
ENSG00000144909	OSBPL11	162.689	-0.340660402162351	0.0285937800610406	0.309256985250733	11.699	14.636	ASO_G0272888_AD_07	AC013394.2	-1.786
ENSG00000185418	TARSL2	140.653	-0.761483051829539	0.0285501030502734	0.309256985250733	7.749	12.958	ASO_G0272888_AD_07	AC013394.2	-3.3
ENSG00000186575	NF2	1134.019	-0.339534946587443	0.0286305091271792	0.309256985250733	82.525	101.761	ASO_G0272888_AD_07	AC013394.2	-1.358
ENSG00000157657	ZNF618	235.479	-0.408929345684822	0.0286515647701944	0.309270688783244	16.31	21.292	ASO_G0272888_AD_07	AC013394.2	-1.269
ENSG00000137710	RDX	1030.19	-0.258393948499081	0.0287026896706271	0.309559983267507	79.138	92	ASO_G0272888_AD_07	AC013394.2	-0.96
ENSG00000184900	SUMO3	493.529	-0.231497867113449	0.0287179766946823	0.309559983267507	38.311	44.011	ASO_G0272888_AD_07	AC013394.2	-1.494
ENSG00000166135	HIF1AN	652.887	-0.227228296078226	0.0287623325709911	0.309824436998339	50.92	58.191	ASO_G0272888_AD_07	AC013394.2	-1.32
ENSG00000007202	KIAA0100	622.51	-0.582304464443576	0.0288080255232016	0.30988949685316	38.703	56.856	ASO_G0272888_AD_07	AC013394.2	-2.679
ENSG00000130227	XPO7	591.911	-0.338605679407145	0.0287939607723144	0.30988949685316	43.029	53.181	ASO_G0272888_AD_07	AC013394.2	-1.822
ENSG00000101294	HM13	2934.799	0.235181593773159	0.0288406081503522	0.310026619938105	305.483	252.157	ASO_G0272888_AD_07	AC013394.2	1.59
ENSG00000143093	STRIP1	663.663	-0.518180274337637	0.0288898212320977	0.310342203338617	43.001	60.349	ASO_G0272888_AD_07	AC013394.2	-2.542
CATG00000085494	CATG00000085494.1	11.213	-1.12321750171253	0.0289665409156039	0.310806682944703	0.459	1.055	ASO_G0272888_AD_07	AC013394.2	-1.872
ENSG00000168283	BMI1	284.113	-0.528045347687952	0.0289728302655426	0.310806682944703	18.248	25.805	ASO_G0272888_AD_07	AC013394.2	-3.156
ENSG00000198252	STYX	563.092	0.199762127675959	0.029051614903153	0.311438093920632	57.319	48.586	ASO_G0272888_AD_07	AC013394.2	1.12
ENSG00000130770	ATPIF1	3974.22	0.237429573729879	0.029093079722032	0.311668838968718	414.099	341.426	ASO_G0272888_AD_07	AC013394.2	1.695
ENSG00000145675	PIK3R1	575.714	-0.655949983524738	0.029234601561096	0.312115315846947	34.161	52.688	ASO_G0272888_AD_07	AC013394.2	-2.854
ENSG00000149600	COMMD7	658.202	-0.587589862988365	0.0291812509690756	0.312115315846947	40.789	60.08	ASO_G0272888_AD_07	AC013394.2	-2.248
ENSG00000159216	RUNX1	1521.757	-0.293360654674205	0.0292248621888157	0.312115315846947	114.205	136.498	ASO_G0272888_AD_07	AC013394.2	-1.311
ENSG00000186300	ZNF555	69.568	0.324159992379478	0.0291711006954699	0.312115315846947	7.677	5.933	ASO_G0272888_AD_07	AC013394.2	1.497
ENSG00000213341	CHUK	435.608	-0.447110369431298	0.0292269098992769	0.312115315846947	29.529	39.402	ASO_G0272888_AD_07	AC013394.2	-2.306
ENSG00000159917	ZNF235	44.861	0.455832107602944	0.0292917882961266	0.312512389807822	5.382	3.775	ASO_G0272888_AD_07	AC013394.2	1.656
ENSG00000063854	HAGH	237.293	-0.33907503181384	0.0293291127510655	0.312697157093556	17.103	21.329	ASO_G0272888_AD_07	AC013394.2	-1.832
ENSG00000010322	NISCH	774.37	-0.355414397667048	0.0294602469596052	0.312734542389356	55.798	69.619	ASO_G0272888_AD_07	AC013394.2	-1.737
ENSG00000109846	CRYAB	1034.754	0.298531643102031	0.0293846858139183	0.312734542389356	111.978	88.431	ASO_G0272888_AD_07	AC013394.2	1.272
ENSG00000142871	CYR61	3969.156	-0.455687642341205	0.0294365476165111	0.312734542389356	268.555	359.016	ASO_G0272888_AD_07	AC013394.2	-1.6
ENSG00000150990	DHX37	503.757	-0.336247168418394	0.0294242374016796	0.312734542389356	36.641	45.205	ASO_G0272888_AD_07	AC013394.2	-2.318
ENSG00000168067	MAP4K2	72.276	-0.594763221265817	0.0293849178400277	0.312734542389356	4.38	6.598	ASO_G0272888_AD_07	AC013394.2	-1.937
ENSG00000248405	PRR5-ARHGAP8	64.609	-0.660998853105432	0.0294726795226821	0.312734542389356	3.763	5.93	ASO_G0272888_AD_07	AC013394.2	-2.039
ENSG00000249884	RNF103-CHMP3	172.442	-0.334024943578241	0.0293936467188105	0.312734542389356	12.613	15.468	ASO_G0272888_AD_07	AC013394.2	-1.741
ENSG00000157191	NECAP2	883.665	0.241268736846178	0.0295006910024652	0.312819403235096	92.315	75.967	ASO_G0272888_AD_07	AC013394.2	1.737
ENSG00000090097	PCBP4	629.559	-0.293552730308075	0.0295397833144492	0.312983854465028	47.018	56.411	ASO_G0272888_AD_07	AC013394.2	-2.249
ENSG00000132199	ENOSF1	209.641	-0.362464422879905	0.0295562488285593	0.312983854465028	14.986	18.924	ASO_G0272888_AD_07	AC013394.2	-1.064
ENSG00000123643	SLC36A1	367.182	0.227390323408759	0.0296025841398625	0.313142870354635	38.151	31.627	ASO_G0272888_AD_07	AC013394.2	1.322
ENSG00000142552	RCN3	2532.441	-0.284488522715951	0.0296229143287004	0.313142870354635	191.122	226.545	ASO_G0272888_AD_07	AC013394.2	-1.949
ENSG00000262621	NAA60	303.731	0.283630534141751	0.029631369498049	0.313142870354635	32.663	26.011	ASO_G0272888_AD_07	AC013394.2	1.925
ENSG00000166770	ZNF667-AS1	199.299	0.321160780432734	0.0296776569324548	0.313420120171803	21.852	17.013	ASO_G0272888_AD_07	AC013394.2	1.877
ENSG00000160294	MCM3AP	548.676	-0.401531771906695	0.0297583543075589	0.313930762788271	38.304	49.589	ASO_G0272888_AD_07	AC013394.2	-2.385
ENSG00000166783	KIAA0430	332.714	-0.490295736049935	0.0297661798114023	0.313930762788271	21.899	30.207	ASO_G0272888_AD_07	AC013394.2	-1.847
ENSG00000173786	CNP	570.14	-0.320260175821995	0.0297950480437538	0.314023331708612	41.921	51.174	ASO_G0272888_AD_07	AC013394.2	-1.554
CATG00000012368	CATG00000012368.1	21.815	0.641712893092986	0.0298274385228564	0.314152873391001	2.897	1.8	ASO_G0272888_AD_07	AC013394.2	0.697
ENSG00000006607	FARP2	443.466	-0.387442448498871	0.0300403909007735	0.314594902218403	31.183	40.015	ASO_G0272888_AD_07	AC013394.2	-1.649
ENSG00000019144	PHLDB1	637.862	0.226456308600106	0.0298966463138482	0.314594902218403	66.229	54.945	ASO_G0272888_AD_07	AC013394.2	1.329
ENSG00000085377	PREP	587.979	-0.282618454127234	0.030018460302871	0.314594902218403	44.374	52.587	ASO_G0272888_AD_07	AC013394.2	-1.484
ENSG00000104549	SQLE	1467.053	-0.327212776270324	0.0300467183277772	0.314594902218403	107.621	131.845	ASO_G0272888_AD_07	AC013394.2	-1.483
ENSG00000105825	TFPI2	449.791	0.54971646273525	0.0300505559188788	0.314594902218403	56.447	37.528	ASO_G0272888_AD_07	AC013394.2	0.99
ENSG00000141424	SLC39A6	1482.29	0.256761720552365	0.030013697081988	0.314594902218403	156.091	127.108	ASO_G0272888_AD_07	AC013394.2	1.266
ENSG00000156011	PSD3	630.559	-0.318064606430824	0.0300272777730223	0.314594902218403	46.495	56.683	ASO_G0272888_AD_07	AC013394.2	-0.412
ENSG00000184307	ZDHHC23	17.441	-1.25602909261538	0.0299587606303972	0.314594902218403	0.672	1.634	ASO_G0272888_AD_07	AC013394.2	-3.148
ENSG00000196159	FAT4	117.987	-0.326800633790514	0.0300405944376543	0.314594902218403	8.654	10.6	ASO_G0272888_AD_07	AC013394.2	-0.814
ENSG00000172071	EIF2AK3	188.915	-0.363888114533325	0.0300807355059007	0.314700064228398	13.474	17.045	ASO_G0272888_AD_07	AC013394.2	-1.46
ENSG00000137185	ZSCAN9	64.655	0.399626900005647	0.0301197063825712	0.314896997163604	7.477	5.486	ASO_G0272888_AD_07	AC013394.2	1.509
ENSG00000142082	SIRT3	108.357	-0.411043144389754	0.030181497191842	0.315332086302467	7.388	9.804	ASO_G0272888_AD_07	AC013394.2	-1.803
ENSG00000134318	ROCK2	383.714	-0.705571044150426	0.0302281611799458	0.315608656808653	22.028	35.222	ASO_G0272888_AD_07	AC013394.2	-2.567
ENSG00000104518	GSDMD	534.676	0.191125776312522	0.0302604427031427	0.31564505776145	54.277	46.206	ASO_G0272888_AD_07	AC013394.2	1.215
ENSG00000125875	TBC1D20	843.806	-0.483445565272002	0.0302794036898978	0.31564505776145	55.96	76.51	ASO_G0272888_AD_07	AC013394.2	-2.66
ENSG00000240859	AC093627.10	24.321	0.608176668079263	0.0302922320308494	0.31564505776145	3.171	2.025	ASO_G0272888_AD_07	AC013394.2	1.887
ENSG00000103353	UBFD1	919.375	-0.50032978897412	0.0303508643280729	0.316045309425569	60.379	83.384	ASO_G0272888_AD_07	AC013394.2	-1.61
ENSG00000017797	RALBP1	768.662	-0.505045937435636	0.0305402275283898	0.316264947922813	50.313	69.685	ASO_G0272888_AD_07	AC013394.2	-3.158
ENSG00000092847	AGO1	389.805	-0.678731036958311	0.030452759691411	0.316264947922813	22.755	35.772	ASO_G0272888_AD_07	AC013394.2	-3.079
ENSG00000105364	MRPL4	1101.104	-0.359300414741076	0.0304743278576246	0.316264947922813	78.988	99.005	ASO_G0272888_AD_07	AC013394.2	-2.695
ENSG00000154146	NRGN	96.272	-0.366289033485326	0.0304944134123125	0.316264947922813	6.823	8.665	ASO_G0272888_AD_07	AC013394.2	-0.885
ENSG00000167074	TEF	152.319	-0.503839148155178	0.0305170032505001	0.316264947922813	9.891	13.848	ASO_G0272888_AD_07	AC013394.2	-2.223
ENSG00000168813	ZNF507	265.315	-0.235969783568144	0.0305320250109605	0.316264947922813	20.581	23.68	ASO_G0272888_AD_07	AC013394.2	-1.429
ENSG00000173068	BNC2	509.557	-0.246514988353069	0.0304958745303038	0.316264947922813	39.406	45.581	ASO_G0272888_AD_07	AC013394.2	-0.116
ENSG00000213015	ZNF580	862.877	-0.374854028273991	0.030481362872394	0.316264947922813	61.359	77.659	ASO_G0272888_AD_07	AC013394.2	-2.294
ENSG00000235257	AC093415.2	113.055	-0.326843104752252	0.0305638109289102	0.316264947922813	8.376	10.152	ASO_G0272888_AD_07	AC013394.2	-0.792
ENSG00000246090	RP11-696N14.1	97.865	-0.414301532974887	0.0305743017473685	0.316264947922813	6.861	8.845	ASO_G0272888_AD_07	AC013394.2	-1.323
ENSG00000124786	SLC35B3	538.75	-0.194506540349559	0.0306601409193407	0.316943123392391	43.054	47.921	ASO_G0272888_AD_07	AC013394.2	-1.53
CATG00000074075	CATG00000074075.1	13.061	-0.959036416725545	0.0308723639679212	0.317040110918928	0.626	1.215	ASO_G0272888_AD_07	AC013394.2	-2.229
ENSG00000115762	PLEKHB2	784.542	0.260107263028764	0.0307590118643817	0.317040110918928	83.012	67.326	ASO_G0272888_AD_07	AC013394.2	0.879
ENSG00000119969	HELLS	1055.199	-0.243354973909341	0.0307444141208209	0.317040110918928	81.833	94.196	ASO_G0272888_AD_07	AC013394.2	-0.111
ENSG00000125246	CLYBL	28.393	-0.611359001371604	0.0308486521564313	0.317040110918928	1.687	2.602	ASO_G0272888_AD_07	AC013394.2	-1.199
ENSG00000135318	NT5E	2295.982	0.332314815700169	0.0308342984503573	0.317040110918928	253.423	195.624	ASO_G0272888_AD_07	AC013394.2	1.472
ENSG00000136193	SCRN1	1324.561	-0.357354616322333	0.0307270633522648	0.317040110918928	95.192	119.121	ASO_G0272888_AD_07	AC013394.2	-2.345
ENSG00000150540	HNMT	78.382	-0.49406909586893	0.0307999291584875	0.317040110918928	5.243	7.122	ASO_G0272888_AD_07	AC013394.2	-1.311
ENSG00000154864	PIEZO2	31.137	-0.698030153621967	0.0308679939354492	0.317040110918928	1.747	2.871	ASO_G0272888_AD_07	AC013394.2	-1.254
ENSG00000179859	AC025335.1	24.839	-0.699468358465158	0.0307494090617449	0.317040110918928	1.391	2.281	ASO_G0272888_AD_07	AC013394.2	-2.038
ENSG00000267534	S1PR2	514.884	-0.426413967384808	0.0307984435860177	0.317040110918928	35.378	46.594	ASO_G0272888_AD_07	AC013394.2	-2.011
ENSG00000169499	PLEKHA2	516.713	-0.354671906517007	0.0310230453310127	0.317960785917199	37.192	46.516	ASO_G0272888_AD_07	AC013394.2	-1.946
ENSG00000173272	MZT2A	708.729	-0.535563995596233	0.0309948984037251	0.317960785917199	45.486	64.435	ASO_G0272888_AD_07	AC013394.2	-2.669
ENSG00000258924	CTB-96E2.3	448.627	0.229552264252156	0.031007698954868	0.317960785917199	46.62	38.586	ASO_G0272888_AD_07	AC013394.2	1.625
ENSG00000041357	PSMA4	1467.748	0.220121068637857	0.0311137900164652	0.318425406630488	151.471	126.439	ASO_G0272888_AD_07	AC013394.2	0.98
ENSG00000119787	ATL2	250.98	-0.310829368168533	0.0311790078943748	0.318425406630488	18.541	22.536	ASO_G0272888_AD_07	AC013394.2	-1
ENSG00000123388	HOXC11	118.014	0.332126984012226	0.0312428348957416	0.318425406630488	13.087	10.044	ASO_G0272888_AD_07	AC013394.2	1.186
ENSG00000128245	YWHAH	2230.352	-0.408668114187975	0.031196771101259	0.318425406630488	155.658	200.852	ASO_G0272888_AD_07	AC013394.2	-2.281
ENSG00000143473	KCNH1	27.703	-0.661275566324457	0.0313128502873359	0.318425406630488	1.58	2.548	ASO_G0272888_AD_07	AC013394.2	-1.154
ENSG00000153933	DGKE	70.609	0.3678562803277	0.0312923615729715	0.318425406630488	7.945	6.01	ASO_G0272888_AD_07	AC013394.2	1.436
ENSG00000156671	SAMD8	327.387	-0.414836144897948	0.0312938145967627	0.318425406630488	22.604	29.61	ASO_G0272888_AD_07	AC013394.2	-2.575
ENSG00000163393	SLC22A15	72.925	-0.616992688592192	0.0311494267106823	0.318425406630488	4.427	6.695	ASO_G0272888_AD_07	AC013394.2	-2.169
ENSG00000168802	CHTF8	971.02	-0.248724086128389	0.0313091071799236	0.318425406630488	74.734	86.756	ASO_G0272888_AD_07	AC013394.2	-1.951
ENSG00000175166	PSMD2	3878.656	-0.714265254456218	0.0312764668236279	0.318425406630488	222.058	355.991	ASO_G0272888_AD_07	AC013394.2	-3.353
ENSG00000175602	CCDC85B	1600.993	-0.299480794576671	0.0312808361611199	0.318425406630488	119.55	143.554	ASO_G0272888_AD_07	AC013394.2	-1.265
ENSG00000198363	ASPH	6799.592	-0.312915530747779	0.0312494064656644	0.318425406630488	503.837	608.899	ASO_G0272888_AD_07	AC013394.2	-0.711
ENSG00000114850	SSR3	4789.483	0.279106070367833	0.0313362034775726	0.318455695939181	512.116	410.283	ASO_G0272888_AD_07	AC013394.2	1.247
ENSG00000172830	SSH3	246.264	-0.435749906022601	0.0313933911996739	0.318829567544446	16.746	22.232	ASO_G0272888_AD_07	AC013394.2	-2.225
ENSG00000021776	AQR	451.326	-0.229055775805329	0.0314286675059716	0.318849159683217	35.505	40.23	ASO_G0272888_AD_07	AC013394.2	-1.136
ENSG00000160752	FDPS	2589.526	-0.184681078759271	0.0314361199662084	0.318849159683217	208.386	230.377	ASO_G0272888_AD_07	AC013394.2	-0.815
ENSG00000104324	CPQ	131.053	-0.291734449300506	0.0315463020034909	0.319236385993799	9.869	11.754	ASO_G0272888_AD_07	AC013394.2	-0.525
ENSG00000136068	FLNB	501.019	-0.237744686756666	0.0315559959283698	0.319236385993799	39.148	44.688	ASO_G0272888_AD_07	AC013394.2	-0.763
ENSG00000151575	TEX9	19.054	-0.753698542916018	0.0314994391909104	0.319236385993799	1.066	1.751	ASO_G0272888_AD_07	AC013394.2	-1.899
ENSG00000196456	ZNF775	802.464	-0.442703858655058	0.0315152813645035	0.319236385993799	54.55	72.611	ASO_G0272888_AD_07	AC013394.2	-2.817
ENSG00000099821	POLRMT	180.066	-0.384715381488981	0.0316538589683757	0.320019285689335	12.612	16.25	ASO_G0272888_AD_07	AC013394.2	-2.721
ENSG00000244045	TMEM199	445.52	0.234383692577556	0.0316748812517309	0.320024818335199	46.43	38.301	ASO_G0272888_AD_07	AC013394.2	1.663
ENSG00000005955	GGNBP2	431.962	-0.300809010442801	0.0316991655051277	0.32005663439496	32.028	38.777	ASO_G0272888_AD_07	AC013394.2	-2.455
ENSG00000119318	RAD23B	3654.574	-0.386195883243414	0.0317189844323604	0.32005663439496	258.293	329.03	ASO_G0272888_AD_07	AC013394.2	-2.224
ENSG00000050628	PTGER3	29.011	-0.700911136653313	0.0317862464624098	0.320350078966436	1.622	2.668	ASO_G0272888_AD_07	AC013394.2	-1.27
ENSG00000152022	LIX1L	800.983	-0.289491372808025	0.0317890577400474	0.320350078966436	60.057	71.844	ASO_G0272888_AD_07	AC013394.2	-1.947
ENSG00000079263	SP140	10.588	0.743129781895205	0.0318120593034002	0.320375313732052	1.465	0.866	ASO_G0272888_AD_07	AC013394.2	0.696
ENSG00000103202	NME4	1741.12	-0.35701215513561	0.0318915103289208	0.320700330478085	125.352	156.697	ASO_G0272888_AD_07	AC013394.2	-2.505
ENSG00000105701	FKBP8	2447.734	-0.689892546353172	0.031885721160806	0.320700330478085	142.338	224.202	ASO_G0272888_AD_07	AC013394.2	-3.129
ENSG00000143384	MCL1	736.096	0.526477344848421	0.031917154490799	0.320700330478085	91.352	61.641	ASO_G0272888_AD_07	AC013394.2	1.867
ENSG00000204628	GNB2L1	16190.61	-0.216866114679584	0.0319264052606462	0.320700330478085	1276.094	1441.949	ASO_G0272888_AD_07	AC013394.2	-1.383
ENSG00000110063	DCPS	286.3	-0.27254401396959	0.0320081162869798	0.320730156125838	21.736	25.599	ASO_G0272888_AD_07	AC013394.2	-0.857
ENSG00000111321	LTBR	1353.086	-0.315924274817545	0.0319712856811456	0.320730156125838	99.87	121.374	ASO_G0272888_AD_07	AC013394.2	-2.133
ENSG00000113575	PPP2CA	1658.266	-0.297737992674441	0.0320319752855043	0.320730156125838	123.912	148.564	ASO_G0272888_AD_07	AC013394.2	-2.081
ENSG00000118454	ANKRD13C	421.042	0.259576472908676	0.0319531106297651	0.320730156125838	44.507	36.158	ASO_G0272888_AD_07	AC013394.2	2.108
ENSG00000269554	AL590822.2	17.673	-0.780838872918546	0.0320166014307422	0.320730156125838	0.964	1.628	ASO_G0272888_AD_07	AC013394.2	-1.825
ENSG00000158402	CDC25C	169.948	0.30286883445617	0.0320588037146341	0.320793279167561	18.418	14.544	ASO_G0272888_AD_07	AC013394.2	1.206
ENSG00000073050	XRCC1	308.002	0.241238537874172	0.0322792517672979	0.321763204797746	32.362	26.478	ASO_G0272888_AD_07	AC013394.2	1.268
ENSG00000100092	SH3BP1	218.136	-0.680668296983624	0.0322413460832381	0.321763204797746	12.675	20.011	ASO_G0272888_AD_07	AC013394.2	-3.652
ENSG00000107949	BCCIP	1154.622	-0.299844463766409	0.0322629584277563	0.321763204797746	86.399	103.242	ASO_G0272888_AD_07	AC013394.2	-2.38
ENSG00000152818	UTRN	1171.92	-0.177967810820857	0.0322012422027039	0.321763204797746	94.676	104.287	ASO_G0272888_AD_07	AC013394.2	0.039
ENSG00000204310	AGPAT1	548.31	-0.277174117452341	0.0322019681902313	0.321763204797746	41.529	49.115	ASO_G0272888_AD_07	AC013394.2	-1.983
ENSG00000266983	CTC-232P5.1	25.198	-0.627280506813901	0.0322380766767603	0.321763204797746	1.53	2.303	ASO_G0272888_AD_07	AC013394.2	-1.455
ENSG00000172939	OXSR1	484.935	-0.35622463101309	0.0323094595045327	0.321859051660833	34.762	43.665	ASO_G0272888_AD_07	AC013394.2	-2.106
ENSG00000027001	MIPEP	284.043	-0.406127735819503	0.0323431184183202	0.321989134317417	19.656	25.618	ASO_G0272888_AD_07	AC013394.2	-1.179
ENSG00000163191	S100A11	17760.22	0.278138961850543	0.0323824440647266	0.322175430128375	1897.822	1521.168	ASO_G0272888_AD_07	AC013394.2	1.52
ENSG00000182179	UBA7	34.394	0.484144491310064	0.0324145847411244	0.32229005057492	4.2	2.887	ASO_G0272888_AD_07	AC013394.2	1.167
ENSG00000178381	ZFAND2A	55.246	0.449199511725152	0.0324517850637839	0.322454800093415	6.625	4.649	ASO_G0272888_AD_07	AC013394.2	0.976
ENSG00000175309	PHYKPL	338.368	-0.364682472119115	0.0325069529774601	0.322797760506798	24.148	30.524	ASO_G0272888_AD_07	AC013394.2	-1.741
ENSG00000171720	HDAC3	413.458	-0.590374402000958	0.0325935154187991	0.323451838727511	25.537	37.709	ASO_G0272888_AD_07	AC013394.2	-2.469
ENSG00000048707	VPS13D	220.975	-0.334099897184668	0.0326474623350176	0.323576307099763	16.164	19.886	ASO_G0272888_AD_07	AC013394.2	-0.902
ENSG00000167244	IGF2	95.448	-0.658978170896917	0.0326296237938269	0.323576307099763	5.73	8.747	ASO_G0272888_AD_07	AC013394.2	-1.669
ENSG00000047188	YTHDC2	218.226	-0.356059236326542	0.0328660245400939	0.323894050164985	15.597	19.682	ASO_G0272888_AD_07	AC013394.2	-1.882
ENSG00000103148	NPRL3	141.085	-0.362461393914968	0.0328547073815803	0.323894050164985	10.11	12.682	ASO_G0272888_AD_07	AC013394.2	-1.202
ENSG00000115275	MOGS	222.09	-0.538817564396738	0.0328171839164	0.323894050164985	14.14	20.243	ASO_G0272888_AD_07	AC013394.2	-2.033
ENSG00000119638	NEK9	389.599	-0.351320080587153	0.0328550321917201	0.323894050164985	28.023	35.116	ASO_G0272888_AD_07	AC013394.2	-1.962
ENSG00000136715	SAP130	387.374	-0.480488187919784	0.03274137747632	0.323894050164985	25.63	35.146	ASO_G0272888_AD_07	AC013394.2	-1.759
ENSG00000168758	SEMA4C	163.635	-0.353091271720195	0.0328235082287812	0.323894050164985	11.662	14.738	ASO_G0272888_AD_07	AC013394.2	-2.18
ENSG00000221990	C5orf55	78.339	0.389899079021645	0.0327979605486713	0.323894050164985	8.895	6.65	ASO_G0272888_AD_07	AC013394.2	1.635
ENSG00000243970	PPIEL	245.61	-0.395606991135398	0.0328322516642009	0.323894050164985	17.296	22.137	ASO_G0272888_AD_07	AC013394.2	-1.828
ENSG00000248643	RBM14-RBM4	953.128	0.229137878578756	0.0327024427385699	0.323894050164985	98.854	82.132	ASO_G0272888_AD_07	AC013394.2	1.648
ENSG00000101938	CHRDL1	21.989	-0.713323493681574	0.033042337115298	0.323997320647496	1.279	2.015	ASO_G0272888_AD_07	AC013394.2	-1.917
ENSG00000109084	TMEM97	1174.775	0.237463684680826	0.032913142666551	0.323997320647496	122.355	100.889	ASO_G0272888_AD_07	AC013394.2	1.212
ENSG00000146197	SCUBE3	228.982	0.29629699418158	0.0330159521826907	0.323997320647496	24.525	19.639	ASO_G0272888_AD_07	AC013394.2	1.18
ENSG00000175854	SWI5	814.605	0.224119820592702	0.0330226378438142	0.323997320647496	84.346	70.077	ASO_G0272888_AD_07	AC013394.2	1.545
ENSG00000198482	ZNF808	270.098	0.27337438825501	0.0329682531109191	0.323997320647496	28.806	23.145	ASO_G0272888_AD_07	AC013394.2	1.459
ENSG00000198618	PPIAP22	18.015	-1.08514080607388	0.0330226061665072	0.323997320647496	0.816	1.685	ASO_G0272888_AD_07	AC013394.2	-2.13
ENSG00000235106	LINC00094	205.586	-0.442912879176433	0.0330286961201998	0.323997320647496	13.947	18.552	ASO_G0272888_AD_07	AC013394.2	-1.904
ENSG00000257038	RP11-800A3.7	22.796	-0.749709648895341	0.0329562072676887	0.323997320647496	1.233	2.107	ASO_G0272888_AD_07	AC013394.2	-2
CATG00000034570	CATG00000034570.1	6.336	0.932108724358078	0.033406755538753	0.324196340186866	1.006	0.504	ASO_G0272888_AD_07	AC013394.2	-0.957
ENSG00000047849	MAP4	2877.19	-0.245569449471389	0.0333086152991116	0.324196340186866	222.855	256.557	ASO_G0272888_AD_07	AC013394.2	-0.662
ENSG00000066933	MYO9A	351.626	-0.346241521359861	0.0332579010218159	0.324196340186866	25.335	31.668	ASO_G0272888_AD_07	AC013394.2	-1.044
ENSG00000072210	ALDH3A2	255.364	-0.284405512532648	0.0334774723647858	0.324196340186866	19.204	22.886	ASO_G0272888_AD_07	AC013394.2	-1.273
ENSG00000087510	TFAP2C	805.53	0.2396260820875	0.033225900993604	0.324196340186866	84.202	69.272	ASO_G0272888_AD_07	AC013394.2	1.444
ENSG00000104231	ZFAND1	231.65	-0.292928317065285	0.0334001983694949	0.324196340186866	17.346	20.738	ASO_G0272888_AD_07	AC013394.2	-2.091
ENSG00000115073	ACTR1B	712.141	-0.435321705211251	0.0333508710323471	0.324196340186866	48.717	64.409	ASO_G0272888_AD_07	AC013394.2	-1.719
ENSG00000121297	TSHZ3	299.654	-0.369645639393059	0.0333897841677062	0.324196340186866	21.387	26.973	ASO_G0272888_AD_07	AC013394.2	-0.998
ENSG00000127980	PEX1	108.904	-0.440007607881207	0.0332780139392327	0.324196340186866	7.398	9.869	ASO_G0272888_AD_07	AC013394.2	-2.069
ENSG00000130176	CNN1	379.939	0.352056411105596	0.0331683462270902	0.324196340186866	42.481	32.296	ASO_G0272888_AD_07	AC013394.2	1.712
ENSG00000138448	ITGAV	682.75	-0.347205851872271	0.0331965847642417	0.324196340186866	49.335	61.478	ASO_G0272888_AD_07	AC013394.2	-1.56
ENSG00000139597	N4BP2L1	22.016	0.536697907047628	0.0331898177351933	0.324196340186866	2.772	1.84	ASO_G0272888_AD_07	AC013394.2	0.869
ENSG00000142197	DOPEY2	170.141	0.341879478781977	0.0332774361840407	0.324196340186866	18.9	14.496	ASO_G0272888_AD_07	AC013394.2	1.601
ENSG00000148248	SURF4	3245.328	-0.405027351715022	0.0333435977971044	0.324196340186866	226.539	292.645	ASO_G0272888_AD_07	AC013394.2	-2.37
ENSG00000157399	ARSE	26.61	0.527114392389855	0.033468480249529	0.324196340186866	3.398	2.218	ASO_G0272888_AD_07	AC013394.2	1.208
ENSG00000163964	PIGX	327.593	-0.423015149640387	0.0333569250683948	0.324196340186866	22.47	29.648	ASO_G0272888_AD_07	AC013394.2	-2.229
ENSG00000197182	FLJ27365	927.537	-0.331776225320099	0.0331276825391776	0.324196340186866	67.783	83.502	ASO_G0272888_AD_07	AC013394.2	-2.05
ENSG00000198130	HIBCH	262.526	-0.290709707452471	0.0334449022087586	0.324196340186866	19.803	23.524	ASO_G0272888_AD_07	AC013394.2	-0.95
ENSG00000258376	RP4-647C14.2	52.936	-0.508856827639748	0.0334350788657082	0.324196340186866	3.323	4.823	ASO_G0272888_AD_07	AC013394.2	-1.84
ENSG00000269547	CTC-360G5.8	207.2	0.320700468630514	0.0332557046991746	0.324196340186866	22.784	17.695	ASO_G0272888_AD_07	AC013394.2	1.838
ENSG00000154640	BTG3	763.919	-0.265457262694075	0.0335000309901599	0.324213922214365	58.191	68.21	ASO_G0272888_AD_07	AC013394.2	-1.419
ENSG00000172531	PPP1CA	3737.044	-0.37269900887617	0.0336204683017026	0.325178168041839	266.296	336.076	ASO_G0272888_AD_07	AC013394.2	-2.347
ENSG00000137076	TLN1	4251.539	-0.639312535914108	0.0336979235991968	0.325422358226856	255.582	388.509	ASO_G0272888_AD_07	AC013394.2	-2.812
ENSG00000169180	XPO6	442.478	-0.530709574553291	0.0337081764535688	0.325422358226856	28.416	40.273	ASO_G0272888_AD_07	AC013394.2	-1.771
ENSG00000242147	RP13-463N16.6	51.548	0.386818039246789	0.0337020393023429	0.325422358226856	5.864	4.373	ASO_G0272888_AD_07	AC013394.2	0.635
ENSG00000159884	CCDC107	141.325	0.337767670572448	0.0337500688556146	0.325625664329171	15.715	12.035	ASO_G0272888_AD_07	AC013394.2	1.639
ENSG00000136854	STXBP1	504.086	-0.42033249139292	0.0337926869932539	0.325641040308381	34.767	45.567	ASO_G0272888_AD_07	AC013394.2	-2.224
ENSG00000169084	DHRSX	614.353	-0.502898642238607	0.0337933312463336	0.325641040308381	40.177	55.705	ASO_G0272888_AD_07	AC013394.2	-2.618
ENSG00000203434	RP11-163F15.1	13.164	0.671500887902012	0.0338415993067678	0.325905235468133	1.771	1.086	ASO_G0272888_AD_07	AC013394.2	1.29
ENSG00000109790	KLHL5	578.963	-0.55263724366278	0.0339131618995102	0.326045123683816	36.716	52.688	ASO_G0272888_AD_07	AC013394.2	-2.442
ENSG00000180806	HOXC9	98.073	0.285220189451112	0.0338903453875492	0.326045123683816	10.495	8.409	ASO_G0272888_AD_07	AC013394.2	1.384
ENSG00000236617	RP11-46H11.12	7.696	0.818266863346253	0.0339187057651878	0.326045123683816	1.159	0.618	ASO_G0272888_AD_07	AC013394.2	-0.081
ENSG00000102805	CLN5	380.196	-0.439406075591931	0.0339727450932308	0.326363863434049	25.834	34.382	ASO_G0272888_AD_07	AC013394.2	-2.409
ENSG00000100991	TRPC4AP	1710.746	-0.591240750142618	0.0342184668341045	0.326720745350085	105.959	156.194	ASO_G0272888_AD_07	AC013394.2	-2.836
ENSG00000102054	RBBP7	1161.748	-0.236981118557555	0.0342308554302948	0.326720745350085	90.1	103.581	ASO_G0272888_AD_07	AC013394.2	-1.458
ENSG00000118507	AKAP7	59.284	-0.428077957715275	0.0342384342648401	0.326720745350085	4.033	5.363	ASO_G0272888_AD_07	AC013394.2	-1.274
ENSG00000151773	CCDC122	109.673	-0.349129656177113	0.0342221222935098	0.326720745350085	7.945	9.868	ASO_G0272888_AD_07	AC013394.2	-1.789
ENSG00000158195	WASF2	1483.641	-0.415777138404309	0.0341913438256524	0.326720745350085	102.781	134.057	ASO_G0272888_AD_07	AC013394.2	-1.657
ENSG00000164896	FASTK	577.29	-0.523811067173637	0.0342201318848926	0.326720745350085	37.234	52.531	ASO_G0272888_AD_07	AC013394.2	-2.128
ENSG00000177119	ANO6	850.484	-0.291326636607372	0.0342398324301624	0.326720745350085	63.771	76.121	ASO_G0272888_AD_07	AC013394.2	-0.925
ENSG00000181396	OGFOD3	247.973	-0.406129967802013	0.0340504093517162	0.326720745350085	17.327	22.36	ASO_G0272888_AD_07	AC013394.2	-1.982
ENSG00000214717	ZBED1	610.813	-0.505105732086681	0.0342206023946291	0.326720745350085	39.89	55.391	ASO_G0272888_AD_07	AC013394.2	-2.623
ENSG00000235159	RP6-109B7.4	50.599	-0.466085638286467	0.0340954824590917	0.326720745350085	3.467	4.585	ASO_G0272888_AD_07	AC013394.2	-1.6
ENSG00000272523	LINC01023	36.135	0.465271553290807	0.0342292965631802	0.326720745350085	4.292	3.048	ASO_G0272888_AD_07	AC013394.2	1.5
CATG00000072615	CATG00000072615.1	17.951	0.642757772190873	0.034265946779728	0.326770438173977	2.383	1.486	ASO_G0272888_AD_07	AC013394.2	1.252
ENSG00000136514	RTP4	20.702	0.582377092358639	0.0342959299675972	0.326856942313136	2.698	1.716	ASO_G0272888_AD_07	AC013394.2	1.244
ENSG00000065029	ZNF76	176.124	-0.363852635986323	0.0343598034893134	0.327262483432377	12.547	15.885	ASO_G0272888_AD_07	AC013394.2	-1.393
ENSG00000185475	TMEM179B	518.944	0.320321675163314	0.0343803581443355	0.327262483432377	56.935	44.324	ASO_G0272888_AD_07	AC013394.2	1.364
ENSG00000253320	KB-1507C5.2	39.299	-0.500262286912809	0.0344239539017069	0.32747802768331	2.624	3.569	ASO_G0272888_AD_07	AC013394.2	-1.951
ENSG00000099899	TRMT2A	222.441	-0.347419414225978	0.0344591969134713	0.327613897662748	16.019	20.019	ASO_G0272888_AD_07	AC013394.2	-1.963
ENSG00000185963	BICD2	465.327	-0.814322842379325	0.0344911633012191	0.327718469542891	24.89	42.831	ASO_G0272888_AD_07	AC013394.2	-3.778
ENSG00000134910	STT3A	4072.402	0.230275705808467	0.0345665296328148	0.32807617345016	422.803	350.316	ASO_G0272888_AD_07	AC013394.2	1.623
ENSG00000146858	ZC3HAV1L	113.272	-0.489286430182161	0.0345917807962804	0.32807617345016	7.43	10.302	ASO_G0272888_AD_07	AC013394.2	-2.017
ENSG00000259207	ITGB3	134.438	-0.449537433391166	0.0345906026527812	0.32807617345016	9.019	12.168	ASO_G0272888_AD_07	AC013394.2	-1.255
CATG00000007372	CATG00000007372.1	104.947	-0.365515946951597	0.0346448106141826	0.328379860460687	7.402	9.464	ASO_G0272888_AD_07	AC013394.2	-1.769
ENSG00000163900	TMEM41A	98.688	0.322371790973368	0.0346723603317869	0.328441813324745	10.754	8.438	ASO_G0272888_AD_07	AC013394.2	1.431
ENSG00000201524	RNU6-450P	26.043	0.612357954274961	0.034721379823668	0.328507413696668	3.412	2.163	ASO_G0272888_AD_07	AC013394.2	1.364
ENSG00000266173	STRADA	242.54	0.235698046568918	0.0347166785865239	0.328507413696668	25.245	20.884	ASO_G0272888_AD_07	AC013394.2	1.5
ENSG00000272772	CTD-2410N18.5	1565.736	-0.31521584767018	0.0347423387613942	0.328507413696668	115.716	140.419	ASO_G0272888_AD_07	AC013394.2	-2.236
ENSG00000149187	CELF1	1137.837	-0.413318019684585	0.0348489603168768	0.329008083826714	78.961	102.766	ASO_G0272888_AD_07	AC013394.2	-2.743
ENSG00000157214	STEAP2	58.268	-0.455860882750703	0.0348584380561125	0.329008083826714	3.861	5.293	ASO_G0272888_AD_07	AC013394.2	-1.736
ENSG00000188305	C19orf35	6.492	0.933940469947606	0.0348361391823934	0.329008083826714	1.048	0.514	ASO_G0272888_AD_07	AC013394.2	-1.253
ENSG00000131196	NFATC1	155.562	-0.629139573872438	0.0349489397135603	0.329169173830167	9.344	14.231	ASO_G0272888_AD_07	AC013394.2	-2.975
ENSG00000172057	ORMDL3	539.401	0.257532133479759	0.034959745909026	0.329169173830167	56.999	46.349	ASO_G0272888_AD_07	AC013394.2	1.953
ENSG00000237310	GS1-124K5.4	73.195	0.326951570221662	0.0349156206610315	0.329169173830167	7.992	6.259	ASO_G0272888_AD_07	AC013394.2	0.629
ENSG00000254731	CTD-2005H7.1	6.539	0.929288604597487	0.034919324390411	0.329169173830167	1.01	0.526	ASO_G0272888_AD_07	AC013394.2	1.115
ENSG00000100983	GSS	777.318	0.237177825410611	0.0351173696446941	0.330071115235175	81.046	66.824	ASO_G0272888_AD_07	AC013394.2	1.241
ENSG00000143067	ZNF697	234.778	-0.329774533714474	0.0351162787282116	0.330071115235175	17.066	21.111	ASO_G0272888_AD_07	AC013394.2	-1.448
ENSG00000169679	BUB1	925.561	-0.264327187670329	0.0351188908916249	0.330071115235175	70.952	82.718	ASO_G0272888_AD_07	AC013394.2	-0.721
ENSG00000160087	UBE2J2	581.171	-0.389859996954354	0.0351903551851218	0.330544021360249	40.885	52.318	ASO_G0272888_AD_07	AC013394.2	-2.079
CATG00000038107	CATG00000038107.1	22.004	0.536301915348926	0.0353353853458608	0.330565521652707	2.754	1.831	ASO_G0272888_AD_07	AC013394.2	1.495
ENSG00000001629	ANKIB1	349.693	-0.412122234800444	0.0353406901267866	0.330565521652707	24.213	31.632	ASO_G0272888_AD_07	AC013394.2	-1.46
ENSG00000111785	RIC8B	185.164	-0.430579162849992	0.035267066704468	0.330565521652707	12.588	16.768	ASO_G0272888_AD_07	AC013394.2	-1.894
ENSG00000128965	CHAC1	661.835	0.336666498068027	0.0352161883582925	0.330565521652707	73.303	56.479	ASO_G0272888_AD_07	AC013394.2	1.173
ENSG00000141564	RPTOR	368.631	0.290425937527102	0.0353124562164229	0.330565521652707	39.779	31.621	ASO_G0272888_AD_07	AC013394.2	1.333
ENSG00000221923	ZNF880	128.903	0.305749184211049	0.0352481624839249	0.330565521652707	14	11.018	ASO_G0272888_AD_07	AC013394.2	1.255
ENSG00000259891	CTA-204B4.2	19.555	-0.751467025348689	0.0352805932429517	0.330565521652707	1.075	1.806	ASO_G0272888_AD_07	AC013394.2	-1.933
ENSG00000035681	NSMAF	977.11	-0.392943139402695	0.0354116352385185	0.330612592248926	68.628	88.127	ASO_G0272888_AD_07	AC013394.2	-2.506
ENSG00000136003	ISCU	708.533	-0.324123329459075	0.0354254542641882	0.330612592248926	51.94	63.58	ASO_G0272888_AD_07	AC013394.2	-1.74
ENSG00000143376	SNX27	210.617	-0.362649942086926	0.0353965242430333	0.330612592248926	15.027	18.978	ASO_G0272888_AD_07	AC013394.2	-2.223
ENSG00000167578	RAB4B	275.46	-0.474926458824303	0.0354303321827864	0.330612592248926	18.341	25.045	ASO_G0272888_AD_07	AC013394.2	-2.386
ENSG00000144815	NXPE3	406.888	-0.331146231880882	0.0354654875192658	0.330743180146852	29.599	36.611	ASO_G0272888_AD_07	AC013394.2	-2.221
ENSG00000087053	MTMR2	717.228	0.20290282557289	0.0355791658950113	0.330816396751354	73.401	61.88	ASO_G0272888_AD_07	AC013394.2	1.349
ENSG00000117602	RCAN3	227.089	-0.479053780712322	0.0355723991486981	0.330816396751354	15.022	20.568	ASO_G0272888_AD_07	AC013394.2	-2.761
ENSG00000131724	IL13RA1	775.29	-0.444516164540749	0.0355644277908723	0.330816396751354	52.698	70.151	ASO_G0272888_AD_07	AC013394.2	-2.309
ENSG00000170577	SIX2	48.389	-0.874364740154331	0.0355585757280463	0.330816396751354	2.452	4.477	ASO_G0272888_AD_07	AC013394.2	-2.793
ENSG00000262766	RP11-196G11.4	1262.935	-0.177826497671696	0.0355360165917274	0.330816396751354	101.714	112.281	ASO_G0272888_AD_07	AC013394.2	-0.955
ENSG00000163827	LRRC2	33.091	0.519090583426984	0.0356726757949341	0.331291694993951	4.172	2.757	ASO_G0272888_AD_07	AC013394.2	1.32
ENSG00000176248	ANAPC2	244.082	-0.28206682363259	0.0356637487717216	0.331291694993951	18.403	21.868	ASO_G0272888_AD_07	AC013394.2	-1.241
ENSG00000184584	TMEM173	1037.488	0.256681236481256	0.0357068553482598	0.331412202549466	109.491	89.128	ASO_G0272888_AD_07	AC013394.2	0.546
ENSG00000117155	SSX2IP	1157.596	-0.273369279802118	0.0358770361813288	0.332111461283166	87.725	103.546	ASO_G0272888_AD_07	AC013394.2	-0.857
ENSG00000141298	SSH2	338.073	0.242420747850092	0.0359521812214407	0.332111461283166	35.542	29.03	ASO_G0272888_AD_07	AC013394.2	1.436
ENSG00000162341	TPCN2	203.857	-0.502858461913128	0.0358679884376225	0.332111461283166	13.279	18.575	ASO_G0272888_AD_07	AC013394.2	-2.36
ENSG00000163755	HPS3	513.24	-0.394655662544596	0.0359404013064915	0.332111461283166	36.001	46.322	ASO_G0272888_AD_07	AC013394.2	-2.701
ENSG00000166106	ADAMTS15	29.989	-0.682596066409684	0.0358459095004843	0.332111461283166	1.743	2.753	ASO_G0272888_AD_07	AC013394.2	-1.128
ENSG00000186654	PRR5	105.447	-0.548917954454609	0.0358926373021864	0.332111461283166	6.651	9.615	ASO_G0272888_AD_07	AC013394.2	-1.864
ENSG00000228989	AC133528.2	218.247	-0.795151920065165	0.0359316682745128	0.332111461283166	11.799	20.142	ASO_G0272888_AD_07	AC013394.2	-2.972
ENSG00000264425	MIR4653	13.069	-1.47020493094995	0.0359060941735343	0.332111461283166	0.45	1.244	ASO_G0272888_AD_07	AC013394.2	-2.178
ENSG00000132507	EIF5A	12760.962	-0.510727053037896	0.036150341554704	0.332370493235308	832.968	1158.388	ASO_G0272888_AD_07	AC013394.2	-2.784
ENSG00000132612	VPS4A	907.365	-0.527242184860334	0.0360852734272958	0.332370493235308	58.566	82.382	ASO_G0272888_AD_07	AC013394.2	-2.65
ENSG00000139832	RAB20	43.974	-0.496003071752456	0.0360067925783726	0.332370493235308	2.865	3.995	ASO_G0272888_AD_07	AC013394.2	-1.67
ENSG00000144455	SUMF1	849.006	-0.35331731038453	0.0361284229347552	0.332370493235308	61.126	76.354	ASO_G0272888_AD_07	AC013394.2	-1.117
ENSG00000144567	FAM134A	274.101	-0.494484189547885	0.0361309625951308	0.332370493235308	18.021	24.853	ASO_G0272888_AD_07	AC013394.2	-2.409
ENSG00000146066	HIGD2A	1551.417	0.270942053098652	0.0361075114517238	0.332370493235308	165.065	132.843	ASO_G0272888_AD_07	AC013394.2	1.652
ENSG00000180228	PRKRA	776.601	-0.234701528150816	0.0360841375028244	0.332370493235308	60.295	69.289	ASO_G0272888_AD_07	AC013394.2	-1.136
ENSG00000197632	SERPINB2	57.086	0.452472341309566	0.0361340720136334	0.332370493235308	6.814	4.797	ASO_G0272888_AD_07	AC013394.2	0.666
CATG00000057187	CATG00000057187.1	12.297	0.753108200543919	0.0364367944104496	0.332848977111742	1.72	1.006	ASO_G0272888_AD_07	AC013394.2	1.352
ENSG00000090530	LEPREL1	104.263	-0.528244251563902	0.0363943839209314	0.332848977111742	6.628	9.498	ASO_G0272888_AD_07	AC013394.2	-1.464
ENSG00000114054	PCCB	366.134	0.227969338714297	0.036294374403652	0.332848977111742	37.97	31.502	ASO_G0272888_AD_07	AC013394.2	1.219
ENSG00000120254	MTHFD1L	462.075	-0.413026369905295	0.0363827058742514	0.332848977111742	31.995	41.766	ASO_G0272888_AD_07	AC013394.2	-1.581
ENSG00000134463	ECHDC3	118.226	-0.428873557169986	0.0363376581466139	0.332848977111742	8.08	10.692	ASO_G0272888_AD_07	AC013394.2	-1.464
ENSG00000143013	LMO4	864.798	-0.174421264505043	0.0363948455466683	0.332848977111742	69.978	76.869	ASO_G0272888_AD_07	AC013394.2	-1.242
ENSG00000176715	ACSF3	188.258	-0.405195631286084	0.0364511533864522	0.332848977111742	13.024	17.004	ASO_G0272888_AD_07	AC013394.2	-1.867
ENSG00000180998	GPR137C	19.069	-0.810334634654329	0.0363402641945858	0.332848977111742	0.987	1.76	ASO_G0272888_AD_07	AC013394.2	-0.929
ENSG00000185633	NDUFA4L2	43.632	-0.535076148389681	0.0364579301865196	0.332848977111742	2.837	3.972	ASO_G0272888_AD_07	AC013394.2	-1.512
ENSG00000185730	ZNF696	90.696	-0.542409326155108	0.0363271225980446	0.332848977111742	5.701	8.275	ASO_G0272888_AD_07	AC013394.2	-2.701
ENSG00000196116	TDRD7	173.213	-0.739739616958833	0.0363177570746675	0.332848977111742	9.686	15.924	ASO_G0272888_AD_07	AC013394.2	-2.447
ENSG00000248334	WHAMMP2	39.163	-0.545074746896366	0.0363746813360179	0.332848977111742	2.517	3.573	ASO_G0272888_AD_07	AC013394.2	-1.608
ENSG00000198885	ITPRIPL1	32.547	-0.714201852261881	0.0365171838281155	0.333195320042875	1.761	2.995	ASO_G0272888_AD_07	AC013394.2	-2.114
ENSG00000079999	KEAP1	607.153	-0.240171451434213	0.0366551298712269	0.334258856410313	47.129	54.208	ASO_G0272888_AD_07	AC013394.2	-1.542
ENSG00000122674	CCZ1	524.715	-0.655914355240197	0.03672249544189	0.334585002544743	31.145	47.987	ASO_G0272888_AD_07	AC013394.2	-3.672
ENSG00000136867	SLC31A2	114.226	0.299443502360456	0.0367976871378703	0.334585002544743	12.317	9.767	ASO_G0272888_AD_07	AC013394.2	0.535
ENSG00000171488	LRRC8C	495.397	-0.361271340648646	0.0368835546631218	0.334585002544743	35.448	44.519	ASO_G0272888_AD_07	AC013394.2	-2.326
ENSG00000172965	MIR4435-1HG	1811.405	0.221348695302319	0.0368585800204197	0.334585002544743	187.051	156.021	ASO_G0272888_AD_07	AC013394.2	1.247
ENSG00000197483	ZNF628	108.06	-0.474351134393048	0.036869840941378	0.334585002544743	7.105	9.824	ASO_G0272888_AD_07	AC013394.2	-2.347
ENSG00000204516	MICB	139.242	0.286633959479435	0.0367878189223221	0.334585002544743	14.973	11.917	ASO_G0272888_AD_07	AC013394.2	0.831
ENSG00000243449	C4orf48	769.85	-0.43375830556945	0.0368362268929052	0.334585002544743	52.661	69.705	ASO_G0272888_AD_07	AC013394.2	-2.113
ENSG00000266904	LINC00663	11.255	0.839765749552058	0.0368177691408703	0.334585002544743	1.66	0.91	ASO_G0272888_AD_07	AC013394.2	0.682
ENSG00000267022	ZNF223	103.298	0.296635454653014	0.0368304130766037	0.334585002544743	11.297	8.827	ASO_G0272888_AD_07	AC013394.2	1.155
ENSG00000059122	FLYWCH1	270.637	-0.580360442426287	0.036925748499259	0.334622844734535	16.781	24.694	ASO_G0272888_AD_07	AC013394.2	-2.6
ENSG00000124588	NQO2	614.07	-0.229711087476751	0.0369305442845217	0.334622844734535	47.879	54.778	ASO_G0272888_AD_07	AC013394.2	-1.284
ENSG00000103485	QPRT	904.812	0.368246329022749	0.0370279076264505	0.335107842714416	102.06	76.925	ASO_G0272888_AD_07	AC013394.2	0.956
ENSG00000173933	RBM4	1972.587	0.16273396786707	0.0370831469455502	0.335107842714416	196.532	170.771	ASO_G0272888_AD_07	AC013394.2	1.522
ENSG00000177675	CD163L1	105.876	0.286529198621837	0.0370261384693902	0.335107842714416	11.385	9.06	ASO_G0272888_AD_07	AC013394.2	0.229
ENSG00000198890	PRMT6	79.181	-0.456142120675461	0.0370528223145245	0.335107842714416	5.228	7.166	ASO_G0272888_AD_07	AC013394.2	-2.16
ENSG00000270087	RP11-399K21.11	116.685	-0.352976547477261	0.0370912711385758	0.335107842714416	8.38	10.506	ASO_G0272888_AD_07	AC013394.2	-1.222
ENSG00000130177	CDC16	618.402	-0.624716584722864	0.0372381962576122	0.33624090554967	37.452	56.492	ASO_G0272888_AD_07	AC013394.2	-2.862
ENSG00000072657	TRHDE	248.577	-0.354680733735059	0.037306180353497	0.336436972220304	17.841	22.347	ASO_G0272888_AD_07	AC013394.2	-0.588
ENSG00000101473	ACOT8	330.43	0.238760736044132	0.0373931566186783	0.336436972220304	34.386	28.417	ASO_G0272888_AD_07	AC013394.2	1.495
ENSG00000136231	IGF2BP3	841.649	0.263352022508353	0.0374146834462154	0.336436972220304	89.194	72.206	ASO_G0272888_AD_07	AC013394.2	1.251
ENSG00000164040	PGRMC2	616.969	-0.570911819206046	0.0374121191744882	0.336436972220304	38.648	56.295	ASO_G0272888_AD_07	AC013394.2	-2.199
ENSG00000166002	SMCO4	82.885	-0.481488248767517	0.0374121146743855	0.336436972220304	5.4	7.533	ASO_G0272888_AD_07	AC013394.2	-1.221
ENSG00000170276	HSPB2	204.311	0.326004703633726	0.0374536360629129	0.336436972220304	22.52	17.409	ASO_G0272888_AD_07	AC013394.2	1.267
ENSG00000196924	FLNA	10186.871	-0.348843123271046	0.0374258087388072	0.336436972220304	737.832	914.553	ASO_G0272888_AD_07	AC013394.2	-1.239
ENSG00000234745	HLA-B	3197.9	0.28029712148959	0.0373814256099496	0.336436972220304	341.894	273.853	ASO_G0272888_AD_07	AC013394.2	1.867
ENSG00000239306	RBM14	951.693	0.224742918764262	0.0374446698113121	0.336436972220304	98.432	82.042	ASO_G0272888_AD_07	AC013394.2	1.616
ENSG00000141480	ARRB2	211.388	-0.272488120634501	0.0375111547079513	0.3367601080329	15.899	18.944	ASO_G0272888_AD_07	AC013394.2	-1.531
ENSG00000100154	TTC28	348.335	-0.626352300741386	0.0375965055195026	0.336926342495189	21.055	31.915	ASO_G0272888_AD_07	AC013394.2	-0.808
ENSG00000148291	SURF2	258.345	0.354343620350488	0.037615896842873	0.336926342495189	28.883	21.955	ASO_G0272888_AD_07	AC013394.2	1.508
ENSG00000162408	NOL9	621.951	-0.321885326035768	0.0376119729857215	0.336926342495189	45.641	55.791	ASO_G0272888_AD_07	AC013394.2	-1.688
ENSG00000269636	AC010441.1	649.806	0.361447012678577	0.037593132317375	0.336926342495189	73.016	55.116	ASO_G0272888_AD_07	AC013394.2	1.196
ENSG00000126773	PCNXL4	740.868	0.151685963730214	0.0376585638341771	0.337094000858677	73.283	64.259	ASO_G0272888_AD_07	AC013394.2	0.8
ENSG00000165102	HGSNAT	436.557	-0.517029101823222	0.0376777491682731	0.337094000858677	28.276	39.679	ASO_G0272888_AD_07	AC013394.2	-1.803
ENSG00000166033	HTRA1	425.871	0.4592733949176	0.0377379849873686	0.337246829818508	50.762	35.865	ASO_G0272888_AD_07	AC013394.2	1.873
ENSG00000183696	UPP1	398.276	0.232868997820061	0.0377317392331246	0.337246829818508	41.54	34.261	ASO_G0272888_AD_07	AC013394.2	0.752
ENSG00000119760	SUPT7L	440.643	0.250093647497237	0.037777638143054	0.337275777908601	46.319	37.911	ASO_G0272888_AD_07	AC013394.2	1.497
ENSG00000140577	CRTC3	334.019	-0.405304208014021	0.037784381773382	0.337275777908601	23.23	30.199	ASO_G0272888_AD_07	AC013394.2	-1.124
ENSG00000058453	CROCC	104.017	-0.432289127532676	0.0379150262798063	0.337824456037207	7.059	9.417	ASO_G0272888_AD_07	AC013394.2	-1.693
ENSG00000143373	ZNF687	247.591	-0.431782962496811	0.0378891625542783	0.337824456037207	16.88	22.378	ASO_G0272888_AD_07	AC013394.2	-2.135
ENSG00000149380	P4HA3	119.653	-0.554729584449858	0.0378917318180645	0.337824456037207	7.466	10.907	ASO_G0272888_AD_07	AC013394.2	-2.192
ENSG00000171570	RAB4B-EGLN2	273.311	-0.466846240417954	0.0379323045646384	0.337824456037207	18.29	24.839	ASO_G0272888_AD_07	AC013394.2	-2.336
ENSG00000089163	SIRT4	16.071	0.678682939939709	0.0379769052606309	0.337845910052304	2.174	1.325	ASO_G0272888_AD_07	AC013394.2	1.623
ENSG00000157450	RNF111	342.24	-0.330060635546709	0.037977943951497	0.337845910052304	24.927	30.802	ASO_G0272888_AD_07	AC013394.2	-2.403
ENSG00000170088	TMEM192	358.238	0.233335825882624	0.0380381639937605	0.33818913721415	37.19	30.82	ASO_G0272888_AD_07	AC013394.2	0.902
ENSG00000040199	PHLPP2	237.213	-0.570143955533433	0.0383566656453029	0.338900330150415	14.845	21.6	ASO_G0272888_AD_07	AC013394.2	-2.221
ENSG00000104313	EYA1	63.827	0.430273959975008	0.0381791178321578	0.338900330150415	7.575	5.383	ASO_G0272888_AD_07	AC013394.2	1.382
ENSG00000104763	ASAH1	1316.94	0.234297152350469	0.0382535835384714	0.338900330150415	137.175	113.193	ASO_G0272888_AD_07	AC013394.2	1.032
ENSG00000147799	ARHGAP39	66.487	-0.696985671565646	0.0383565861951452	0.338900330150415	3.8	6.105	ASO_G0272888_AD_07	AC013394.2	-1.825
ENSG00000154642	C21orf91	237.323	0.282730188648278	0.0382608314350235	0.338900330150415	25.315	20.345	ASO_G0272888_AD_07	AC013394.2	1.23
ENSG00000159214	CCDC24	64.687	-0.399004613111365	0.0383010676491494	0.338900330150415	4.515	5.84	ASO_G0272888_AD_07	AC013394.2	-1.435
ENSG00000177822	AC108142.1	25.358	-0.612027167207935	0.0383230910522321	0.338900330150415	1.516	2.321	ASO_G0272888_AD_07	AC013394.2	-1.715
ENSG00000182224	CYB5D1	102.506	0.339619451972989	0.0382433234546406	0.338900330150415	11.324	8.732	ASO_G0272888_AD_07	AC013394.2	1.252
ENSG00000186001	LRCH3	673.156	0.206329547203273	0.038316463953069	0.338900330150415	69.002	58.043	ASO_G0272888_AD_07	AC013394.2	1.491
ENSG00000188732	FAM221A	11.526	0.828516915465555	0.0383060661673457	0.338900330150415	1.734	0.93	ASO_G0272888_AD_07	AC013394.2	1.415
ENSG00000214022	REPIN1	671.579	-0.484184944039893	0.0381667941646703	0.338900330150415	44.446	60.932	ASO_G0272888_AD_07	AC013394.2	-2.498
ENSG00000233016	SNHG7	311.845	-0.430753035912043	0.0384261323433343	0.339322287303003	21.405	28.182	ASO_G0272888_AD_07	AC013394.2	-1.915
ENSG00000226085	UQCRFS1P1	80.366	-0.395816909126777	0.0384904483971396	0.339698310811571	5.576	7.248	ASO_G0272888_AD_07	AC013394.2	-2.015
ENSG00000135723	FHOD1	334.888	-0.331161369230541	0.0386176365802543	0.340628476156532	24.366	30.1	ASO_G0272888_AD_07	AC013394.2	-2.024
ENSG00000271949	RP11-302M6.4	476.662	-0.375187379253536	0.0387395349230647	0.341510959304851	33.803	42.866	ASO_G0272888_AD_07	AC013394.2	-2.309
ENSG00000116750	UCHL5	607.83	-0.20446317227841	0.0387927231205249	0.341779270309508	48.121	54.091	ASO_G0272888_AD_07	AC013394.2	-0.731
ENSG00000136197	C7orf25	209.677	-0.299134203739523	0.0388574384734482	0.341779270309508	15.621	18.782	ASO_G0272888_AD_07	AC013394.2	-2.161
ENSG00000163814	CDCP1	356.089	0.305178031215611	0.0388209582689347	0.341779270309508	38.605	30.435	ASO_G0272888_AD_07	AC013394.2	0.972
ENSG00000182492	BGN	2091.537	-0.326248399086149	0.0388518423855923	0.341779270309508	153.914	187.536	ASO_G0272888_AD_07	AC013394.2	-1.301
ENSG00000147912	FBXO10	117.129	-0.394206230418822	0.0389175583284006	0.341923235903823	8.162	10.583	ASO_G0272888_AD_07	AC013394.2	-1.836
ENSG00000164880	INTS1	662.366	-0.569881601456755	0.0388964277115214	0.341923235903823	41.573	60.313	ASO_G0272888_AD_07	AC013394.2	-2.547
ENSG00000068745	IP6K2	702.693	0.179094299876678	0.0390102373113266	0.34244818906385	70.803	60.785	ASO_G0272888_AD_07	AC013394.2	0.449
ENSG00000073605	GSDMB	532.981	0.254014591815424	0.03912921488697	0.34244818906385	56.216	45.81	ASO_G0272888_AD_07	AC013394.2	1.92
ENSG00000088305	DNMT3B	73.008	-0.500217715744664	0.0391306759864386	0.34244818906385	4.77	6.637	ASO_G0272888_AD_07	AC013394.2	-1.288
ENSG00000104824	HNRNPL	2957.071	-0.627919399396028	0.0390495123259958	0.34244818906385	179.061	270.151	ASO_G0272888_AD_07	AC013394.2	-2.456
ENSG00000117151	CTBS	385.702	-0.260942892014228	0.0391171608488893	0.34244818906385	29.621	34.477	ASO_G0272888_AD_07	AC013394.2	-1.645
ENSG00000158669	AGPAT6	461.072	0.200694255055153	0.039118986807604	0.34244818906385	46.958	39.81	ASO_G0272888_AD_07	AC013394.2	1.019
ENSG00000187097	ENTPD5	157.451	-0.298825344792218	0.0390658526475009	0.34244818906385	11.793	14.125	ASO_G0272888_AD_07	AC013394.2	-1.179
ENSG00000231249	ITPR1-AS1	7.015	0.908763963281254	0.0391557220240949	0.342475621285173	1.071	0.561	ASO_G0272888_AD_07	AC013394.2	-1.253
ENSG00000187741	FANCA	352.393	-0.356615434608395	0.0392356853826647	0.342983088663898	25.327	31.787	ASO_G0272888_AD_07	AC013394.2	-0.506
ENSG00000145824	CXCL14	29.28	-0.734419029670648	0.0393673237687631	0.343602097176965	1.622	2.704	ASO_G0272888_AD_07	AC013394.2	-1.12
ENSG00000204682	CASC10	44.873	-0.613332684782505	0.0393724476035793	0.343602097176965	2.693	4.112	ASO_G0272888_AD_07	AC013394.2	-1.896
ENSG00000272686	RP11-390E23.6	32.029	0.446499360831581	0.0393421467661265	0.343602097176965	3.824	2.696	ASO_G0272888_AD_07	AC013394.2	1.441
ENSG00000100243	CYB5R3	4611.708	-0.463535098324316	0.0394057910513174	0.343701179761211	310.176	417.356	ASO_G0272888_AD_07	AC013394.2	-2.658
ENSG00000092096	SLC22A17	318.269	-0.331211946722105	0.0394554602841929	0.343942467508051	23.222	28.618	ASO_G0272888_AD_07	AC013394.2	-1.446
ENSG00000117620	SLC35A3	302.517	-0.560129423587188	0.0394796311198633	0.343961334673057	19.03	27.558	ASO_G0272888_AD_07	AC013394.2	-2.374
ENSG00000103254	FAM173A	239.841	-0.338319024506819	0.0396674038114336	0.344118967377946	17.316	21.59	ASO_G0272888_AD_07	AC013394.2	-1.948
ENSG00000104722	NEFM	31.757	0.563606337873532	0.0396958732042505	0.344118967377946	3.987	2.642	ASO_G0272888_AD_07	AC013394.2	1.435
ENSG00000135617	PRADC1	328.327	-0.596024994910736	0.0396782544636972	0.344118967377946	20.197	29.953	ASO_G0272888_AD_07	AC013394.2	-2.222
ENSG00000161281	COX7A1	699.081	0.333683369155892	0.0395885038327362	0.344118967377946	77.111	59.71	ASO_G0272888_AD_07	AC013394.2	1.669
ENSG00000204514	ZNF814	82.678	0.34023088195644	0.039641791402515	0.344118967377946	9.197	7.037	ASO_G0272888_AD_07	AC013394.2	1.207
ENSG00000205726	ITSN1	479.224	-0.321372344576149	0.0396479317158071	0.344118967377946	35.138	43.046	ASO_G0272888_AD_07	AC013394.2	-1.252
ENSG00000214725	CDIPT-AS1	13.318	0.617024698783191	0.0395216165693305	0.344118967377946	1.757	1.103	ASO_G0272888_AD_07	AC013394.2	1.447
ENSG00000225706	RP11-75C9.1	26.057	0.541954893258681	0.0396468568513468	0.344118967377946	3.291	2.166	ASO_G0272888_AD_07	AC013394.2	1.516
ENSG00000267191	RP11-15A1.2	8.114	0.791361623940997	0.0396443367598079	0.344118967377946	1.168	0.66	ASO_G0272888_AD_07	AC013394.2	0.457
ENSG00000172927	MYEOV	170.223	0.256776206893687	0.0397416848430623	0.344325129765557	18.051	14.603	ASO_G0272888_AD_07	AC013394.2	0.914
CATG00000083589	CATG00000083589.1	131.84	0.306741900965636	0.0398431184342838	0.34482167282827	14.306	11.257	ASO_G0272888_AD_07	AC013394.2	1.679
ENSG00000146757	ZNF92	89.52	0.308651755043158	0.0398226666436729	0.34482167282827	9.832	7.647	ASO_G0272888_AD_07	AC013394.2	1.277
ENSG00000151240	DIP2C	335.661	-0.460194335920062	0.0399384548551904	0.345073548582989	22.563	30.455	ASO_G0272888_AD_07	AC013394.2	-0.509
ENSG00000183530	PRR14L	286.984	-0.223828386379118	0.0399086718981497	0.345073548582989	22.356	25.625	ASO_G0272888_AD_07	AC013394.2	-0.922
ENSG00000184838	PRR16	1676.767	-0.542868684378683	0.0399196596012038	0.345073548582989	107.192	152.497	ASO_G0272888_AD_07	AC013394.2	-1.021
ENSG00000115998	C2orf42	474.788	-0.215821943026891	0.0399774238265618	0.34521941127578	37.567	42.302	ASO_G0272888_AD_07	AC013394.2	-0.966
ENSG00000149483	TMEM138	436.794	0.277154446553409	0.0400682335707185	0.345499448978649	46.649	37.404	ASO_G0272888_AD_07	AC013394.2	2.015
ENSG00000159921	GNE	354.982	-0.239693040509733	0.0400668770703944	0.345499448978649	27.712	31.677	ASO_G0272888_AD_07	AC013394.2	-1.217
ENSG00000167123	CERCAM	987.41	-0.351427053613684	0.0400982725813991	0.345499448978649	71.411	88.831	ASO_G0272888_AD_07	AC013394.2	-1.709
ENSG00000197013	ZNF429	62.686	0.371812365438009	0.0400785021683461	0.345499448978649	7.092	5.337	ASO_G0272888_AD_07	AC013394.2	1.509
ENSG00000075142	SRI	2213.126	-0.233529943231232	0.0401401818514433	0.345605515460957	172.234	197.533	ASO_G0272888_AD_07	AC013394.2	-1.892
ENSG00000104524	PYCRL	169.525	-0.278675199464301	0.040176917568302	0.345605515460957	12.724	15.199	ASO_G0272888_AD_07	AC013394.2	-1.206
ENSG00000131238	PPT1	923.999	0.266686044710639	0.0401565636374983	0.345605515460957	98.119	79.247	ASO_G0272888_AD_07	AC013394.2	1.337
ENSG00000070087	PFN2	2303.866	-0.197932535356277	0.0405530025359285	0.346741482295712	183.737	204.913	ASO_G0272888_AD_07	AC013394.2	-1.11
ENSG00000101605	MYOM1	35.902	0.476094191505009	0.0404728309084937	0.346741482295712	4.26	3.022	ASO_G0272888_AD_07	AC013394.2	1.681
ENSG00000120875	DUSP4	32.055	0.4528061487302	0.0403697621228625	0.346741482295712	3.731	2.705	ASO_G0272888_AD_07	AC013394.2	0.424
ENSG00000129933	MAU2	680.977	-0.555981086280193	0.0405274188265634	0.346741482295712	43.087	62.09	ASO_G0272888_AD_07	AC013394.2	-3.251
ENSG00000130813	C19orf66	340.429	-0.391221899605476	0.0405402086234364	0.346741482295712	23.879	30.662	ASO_G0272888_AD_07	AC013394.2	-1.586
ENSG00000143919	CAMKMT	160.073	-0.387142852313452	0.0404180660781506	0.346741482295712	11.231	14.469	ASO_G0272888_AD_07	AC013394.2	-0.523
ENSG00000162409	PRKAA2	80.933	-0.402121380271965	0.0405337430077765	0.346741482295712	5.567	7.308	ASO_G0272888_AD_07	AC013394.2	-1.291
ENSG00000169826	CSGALNACT2	497.323	-0.479696835273753	0.0405294762178769	0.346741482295712	33.033	45.058	ASO_G0272888_AD_07	AC013394.2	-2.408
ENSG00000179119	SPTY2D1	282.097	-0.222216321989981	0.0404316552244402	0.346741482295712	22.233	25.136	ASO_G0272888_AD_07	AC013394.2	-1.812
ENSG00000188641	DPYD	404.958	-0.299893069942111	0.0404562854132861	0.346741482295712	30.411	36.319	ASO_G0272888_AD_07	AC013394.2	-0.325
ENSG00000204237	OXLD1	267.898	-0.479752696346283	0.0405327628889409	0.346741482295712	17.676	24.317	ASO_G0272888_AD_07	AC013394.2	-2.66
ENSG00000102908	NFAT5	848.27	0.24484554635005	0.0405804036683089	0.346786063059414	88.885	73.052	ASO_G0272888_AD_07	AC013394.2	1.432
ENSG00000185813	PCYT2	1298.087	-0.783675167013023	0.040608712246533	0.346838345581044	70.988	119.58	ASO_G0272888_AD_07	AC013394.2	-2.839
ENSG00000223485	RP11-417E7.1	230.652	0.239792739191245	0.0407863380816386	0.348165190724201	24.142	19.839	ASO_G0272888_AD_07	AC013394.2	0.984
ENSG00000198464	ZNF480	256.29	0.253535644871976	0.0408138937075006	0.348210239436809	26.947	22	ASO_G0272888_AD_07	AC013394.2	1.232
ENSG00000186395	KRT10	2159.35	-0.586397984620747	0.0409367319677112	0.349067714487358	134.187	196.738	ASO_G0272888_AD_07	AC013394.2	-2.73
ENSG00000145555	MYO10	1658.89	-0.452078243961105	0.0411548253950437	0.350544916035168	112.377	150.033	ASO_G0272888_AD_07	AC013394.2	-1.367
ENSG00000174282	ZBTB4	871.503	-0.481054204092924	0.0411362518368886	0.350544916035168	57.932	78.885	ASO_G0272888_AD_07	AC013394.2	-2.402
ENSG00000135048	TMEM2	626.235	0.239026385372043	0.0412043615662842	0.350775692418857	65.262	53.834	ASO_G0272888_AD_07	AC013394.2	1.383
ENSG00000181789	COPG1	2654.291	-0.207327310806567	0.0413077419494763	0.351464347670286	210.666	236.283	ASO_G0272888_AD_07	AC013394.2	-1.627
ENSG00000067646	ZFY	188.701	-0.270906774490889	0.0414994337475115	0.351471918587012	14.211	16.897	ASO_G0272888_AD_07	AC013394.2	-2.018
ENSG00000084636	COL16A1	1330.157	-0.264972389972938	0.0415150770291629	0.351471918587012	101.569	118.955	ASO_G0272888_AD_07	AC013394.2	-0.713
ENSG00000095209	TMEM38B	140.854	0.33138335588992	0.0414482226457223	0.351471918587012	15.6	12.01	ASO_G0272888_AD_07	AC013394.2	0.92
ENSG00000113721	PDGFRB	2432.095	0.282196359423408	0.0415335018317474	0.351471918587012	260.354	208.639	ASO_G0272888_AD_07	AC013394.2	1.696
ENSG00000134201	GSTM5	188.336	-0.278661719202628	0.0414198910264017	0.351471918587012	14.399	16.83	ASO_G0272888_AD_07	AC013394.2	-1.147
ENSG00000176148	TCP11L1	355.608	-0.209196315256431	0.0414708276092316	0.351471918587012	27.96	31.678	ASO_G0272888_AD_07	AC013394.2	-1.549
ENSG00000183963	SMTN	1558.595	0.279169230752448	0.0414873757176604	0.351471918587012	166.71	133.461	ASO_G0272888_AD_07	AC013394.2	1.533
ENSG00000188522	FAM83G	115.43	-0.355751746348523	0.0413940322885362	0.351471918587012	8.26	10.385	ASO_G0272888_AD_07	AC013394.2	-1.757
ENSG00000255036	RP11-23J9.4	45.176	-0.43713594115627	0.0414417762884906	0.351471918587012	3.115	4.088	ASO_G0272888_AD_07	AC013394.2	-0.953
ENSG00000271614	LINC00936	53.98	-0.457703609464552	0.0413763073141064	0.351471918587012	3.588	4.905	ASO_G0272888_AD_07	AC013394.2	-1.923
ENSG00000147251	DOCK11	407.199	-0.55048101124886	0.04156921416508	0.351583775649459	25.848	37.049	ASO_G0272888_AD_07	AC013394.2	-1.588
ENSG00000023171	GRAMD1B	102.706	0.381580995310609	0.0417039283107236	0.352061836907276	11.807	8.734	ASO_G0272888_AD_07	AC013394.2	1.716
ENSG00000108292	MLLT6	132.208	-0.630150903986775	0.0417158363373177	0.352061836907276	7.949	12.11	ASO_G0272888_AD_07	AC013394.2	-2.2
ENSG00000167693	NXN	865.348	-0.580417986017564	0.0416966612945	0.352061836907276	53.968	78.873	ASO_G0272888_AD_07	AC013394.2	-1.293
ENSG00000243452	NBPF15	600.945	-0.266357419030997	0.041652604756292	0.352061836907276	45.877	53.844	ASO_G0272888_AD_07	AC013394.2	-1.096
ENSG00000134371	CDC73	941.119	-0.426278045627458	0.041756064821222	0.352211167380303	64.768	85.144	ASO_G0272888_AD_07	AC013394.2	-1.859
ENSG00000106789	CORO2A	11.895	-0.899893493330621	0.0418922996805012	0.352967198203818	0.589	1.103	ASO_G0272888_AD_07	AC013394.2	-2.261
ENSG00000125398	SOX9	94.122	0.404736881187775	0.0419134433695641	0.352967198203818	10.847	7.96	ASO_G0272888_AD_07	AC013394.2	1.657
ENSG00000149474	CSRP2BP	435.642	-0.304213019873583	0.041873494086942	0.352967198203818	32.335	39.006	ASO_G0272888_AD_07	AC013394.2	-2.517
ENSG00000096080	MRPS18A	506.384	0.196195450293089	0.0421432429374489	0.353294674072446	51.599	43.7	ASO_G0272888_AD_07	AC013394.2	1.44
ENSG00000099250	NRP1	3724.885	0.190841245116622	0.0421443429659732	0.353294674072446	377.559	321.928	ASO_G0272888_AD_07	AC013394.2	1.007
ENSG00000105372	RPS19	11205.749	0.285562836690935	0.0420432622838082	0.353294674072446	1202.487	959.221	ASO_G0272888_AD_07	AC013394.2	1.242
ENSG00000128185	DGCR6L	744.628	-0.325494792502579	0.042185541945685	0.353294674072446	54.559	66.745	ASO_G0272888_AD_07	AC013394.2	-2.298
ENSG00000144283	PKP4	78.249	-0.524520725428923	0.0421872456368409	0.353294674072446	5.029	7.127	ASO_G0272888_AD_07	AC013394.2	-1.237
ENSG00000144711	IQSEC1	241.306	-0.43623382825322	0.0420544544942214	0.353294674072446	16.44	21.805	ASO_G0272888_AD_07	AC013394.2	-1.97
ENSG00000154133	ROBO4	14.12	0.688879785042303	0.0422235733312431	0.353294674072446	1.952	1.157	ASO_G0272888_AD_07	AC013394.2	0.547
ENSG00000168092	PAFAH1B2	1481.333	-0.487542831329899	0.0420192504371769	0.353294674072446	98.042	134.255	ASO_G0272888_AD_07	AC013394.2	-3.246
ENSG00000180035	ZNF48	78.519	-0.633863858534631	0.0422117712615484	0.353294674072446	4.663	7.166	ASO_G0272888_AD_07	AC013394.2	-2.375
ENSG00000260448	RP11-449H11.1	41.012	0.427407188473192	0.0420883588995565	0.353294674072446	4.798	3.471	ASO_G0272888_AD_07	AC013394.2	1.819
ENSG00000262003	RP11-676J12.7	167.999	0.297904198374658	0.0419890937746636	0.353294674072446	18.214	14.352	ASO_G0272888_AD_07	AC013394.2	0.707
ENSG00000266715	MIR5090	234.441	-0.356581660124198	0.0422017760227863	0.353294674072446	16.765	21.077	ASO_G0272888_AD_07	AC013394.2	-1.837
ENSG00000100294	MCAT	159.093	-0.459533077344088	0.0422712348571074	0.353336810718786	10.6	14.418	ASO_G0272888_AD_07	AC013394.2	-2.582
ENSG00000108312	UBTF	577.28	-0.184856543671175	0.0422738218838215	0.353336810718786	46.158	51.346	ASO_G0272888_AD_07	AC013394.2	-1.555
ENSG00000148153	INIP	247.254	0.218394207948649	0.0423412515837135	0.353421279343269	25.547	21.299	ASO_G0272888_AD_07	AC013394.2	1.413
ENSG00000149499	EML3	322.858	-0.515721923052942	0.0423517630332656	0.353421279343269	20.917	29.374	ASO_G0272888_AD_07	AC013394.2	-2.63
ENSG00000161981	SNRNP25	410.461	-0.538782350800889	0.0423191237871065	0.353421279343269	26.195	37.309	ASO_G0272888_AD_07	AC013394.2	-2.569
ENSG00000196659	TTC30B	40.38	0.445978045770332	0.0424056165518399	0.353506101227034	4.844	3.397	ASO_G0272888_AD_07	AC013394.2	1.613
ENSG00000255836	RP11-157G21.2	9.936	0.783484018651073	0.0424071618554503	0.353506101227034	1.418	0.807	ASO_G0272888_AD_07	AC013394.2	1.795
ENSG00000079150	FKBP7	647.49	-0.240680774851227	0.0425049019121148	0.353619715932984	50.31	57.782	ASO_G0272888_AD_07	AC013394.2	-1.583
ENSG00000106089	STX1A	177.916	0.299976391766076	0.0424705826006812	0.353619715932984	19.381	15.211	ASO_G0272888_AD_07	AC013394.2	0.996
ENSG00000160293	VAV2	307.275	-0.369938687511771	0.0424963602140054	0.353619715932984	21.873	27.655	ASO_G0272888_AD_07	AC013394.2	-0.967
ENSG00000244021	RP11-50D9.1	16.105	-0.904816961601017	0.042511288946774	0.353619715932984	0.802	1.485	ASO_G0272888_AD_07	AC013394.2	-2.111
ENSG00000112365	ZBTB24	192.7	-0.589449502901448	0.0425870158138779	0.354061200622825	11.85	17.589	ASO_G0272888_AD_07	AC013394.2	-3.145
ENSG00000197976	AKAP17A	121.511	-0.682821101970542	0.042664953779241	0.354520588819531	7.049	11.138	ASO_G0272888_AD_07	AC013394.2	-3.032
ENSG00000162076	FLYWCH2	381.107	-0.26476239813645	0.0427013087835158	0.354634142553853	28.914	34.079	ASO_G0272888_AD_07	AC013394.2	-1.727
ENSG00000100413	POLR3H	223.649	-0.36550128543727	0.0427261458343726	0.354651969936933	15.884	20.166	ASO_G0272888_AD_07	AC013394.2	-1.849
ENSG00000149923	PPP4C	1378.504	-0.61116799410464	0.0428085586465691	0.354959030050862	84.254	125.835	ASO_G0272888_AD_07	AC013394.2	-2.641
ENSG00000245112	SMARCA5-AS1	6.764	0.870360353536399	0.0428047590198078	0.354959030050862	1.029	0.54	ASO_G0272888_AD_07	AC013394.2	-0.925
ENSG00000137414	FAM8A1	321.508	-0.3180853270341	0.0429045815901483	0.355566601407221	23.611	28.841	ASO_G0272888_AD_07	AC013394.2	-1.716
ENSG00000138814	PPP3CA	955.419	-0.613419712932904	0.0429357285495632	0.355636161753933	58.331	87.255	ASO_G0272888_AD_07	AC013394.2	-1.712
ENSG00000255680	RP11-732A19.9	6.421	0.951186552669333	0.0430306779311886	0.356233843254491	1.053	0.505	ASO_G0272888_AD_07	AC013394.2	-1.291
ENSG00000088766	CRLS1	430.755	-0.241169643601529	0.0431082989581859	0.356687513349097	33.198	38.5	ASO_G0272888_AD_07	AC013394.2	-1.328
ENSG00000131067	GGT7	320.329	-0.390823968794511	0.0431369440077327	0.35673567980998	22.47	28.949	ASO_G0272888_AD_07	AC013394.2	-1.384
ENSG00000103365	GGA2	874.073	-0.273829241136348	0.043210113857562	0.356774474164656	66.198	78.206	ASO_G0272888_AD_07	AC013394.2	-1.926
ENSG00000126562	WNK4	136.758	0.355997996895165	0.0432089006855634	0.356774474164656	15.442	11.629	ASO_G0272888_AD_07	AC013394.2	1.036
ENSG00000161036	LRWD1	237.6	-0.351712721011961	0.0431690602872653	0.356774474164656	17.039	21.356	ASO_G0272888_AD_07	AC013394.2	-1.835
ENSG00000107779	BMPR1A	260.476	-0.490860006423887	0.043244012208322	0.35686584520384	17.13	23.671	ASO_G0272888_AD_07	AC013394.2	-1.537
ENSG00000057935	MTA3	313.751	-0.324176865701401	0.0435088663502402	0.357917674239081	23	28.177	ASO_G0272888_AD_07	AC013394.2	-1.473
ENSG00000118922	KLF12	303.73	0.249803986046246	0.0434468675497294	0.357917674239081	32.01	26.113	ASO_G0272888_AD_07	AC013394.2	1.482
ENSG00000124508	BTN2A2	78.098	0.323072990618952	0.0434820869443145	0.357917674239081	8.622	6.662	ASO_G0272888_AD_07	AC013394.2	1.165
ENSG00000160298	C21orf58	363.704	-0.207189095306698	0.0434645007609623	0.357917674239081	28.791	32.441	ASO_G0272888_AD_07	AC013394.2	-0.134
ENSG00000187231	SESTD1	90.652	-0.455126798539345	0.0434809868340672	0.357917674239081	6.105	8.202	ASO_G0272888_AD_07	AC013394.2	-1.693
ENSG00000260369	CTD-2526A2.2	15.533	-0.798501540137268	0.0434961995135679	0.357917674239081	0.825	1.435	ASO_G0272888_AD_07	AC013394.2	-2.109
CATG00000047047	CATG00000047047.1	10.749	-0.980357733707141	0.0435891868281325	0.357979447009503	0.487	1	ASO_G0272888_AD_07	AC013394.2	-2.204
ENSG00000119541	VPS4B	678.238	0.218710731818146	0.0436372746652868	0.357979447009503	70.11	58.428	ASO_G0272888_AD_07	AC013394.2	1.218
ENSG00000124440	HIF3A	31.937	0.529397414841562	0.0437126498433039	0.357979447009503	4.042	2.662	ASO_G0272888_AD_07	AC013394.2	1.271
ENSG00000144134	RABL2A	145.575	-0.304926036670745	0.0437454090715388	0.357979447009503	10.707	13.074	ASO_G0272888_AD_07	AC013394.2	-1.256
ENSG00000162458	FBLIM1	838.809	-0.236318152509214	0.0436203808795206	0.357979447009503	64.956	74.895	ASO_G0272888_AD_07	AC013394.2	-1.052
ENSG00000168569	TMEM223	149.133	0.402103614982124	0.0436774837720827	0.357979447009503	17.198	12.642	ASO_G0272888_AD_07	AC013394.2	2.554
ENSG00000183172	SMDT1	634.241	-0.400749980485448	0.0436793746398947	0.357979447009503	44.282	57.314	ASO_G0272888_AD_07	AC013394.2	-1.881
ENSG00000196470	SIAH1	285.909	-0.542122583989004	0.0436187458520545	0.357979447009503	18.181	25.995	ASO_G0272888_AD_07	AC013394.2	-2.565
ENSG00000227482	RP11-18B16.2	18.771	0.663790716588581	0.0437287968108078	0.357979447009503	2.536	1.547	ASO_G0272888_AD_07	AC013394.2	1.466
ENSG00000237037	NDUFA6-AS1	671.522	-0.383764917928153	0.043651373965023	0.357979447009503	47.397	60.617	ASO_G0272888_AD_07	AC013394.2	-1.894
ENSG00000103042	SLC38A7	241.848	0.243444041055553	0.0438240741315503	0.358116986446495	25.296	20.774	ASO_G0272888_AD_07	AC013394.2	1.087
ENSG00000159322	ADPGK	483.434	-0.408386018082449	0.0438212727945858	0.358116986446495	33.571	43.679	ASO_G0272888_AD_07	AC013394.2	-1.415
ENSG00000204103	MAFB	73.502	0.328602964376614	0.0438309529796638	0.358116986446495	8.131	6.271	ASO_G0272888_AD_07	AC013394.2	0.698
CATG00000024325	CATG00000024325.1	7.51	0.920405073921014	0.0440170965651019	0.358483938676178	1.173	0.602	ASO_G0272888_AD_07	AC013394.2	0.806
ENSG00000066117	SMARCD1	458.579	-0.359753441894496	0.0439510285714864	0.358483938676178	32.797	41.268	ASO_G0272888_AD_07	AC013394.2	-2.086
ENSG00000152558	TMEM123	3272.883	-0.364889125692209	0.0440117711065697	0.358483938676178	234.39	294.253	ASO_G0272888_AD_07	AC013394.2	-1.926
ENSG00000164342	TLR3	47.185	0.428184167502543	0.0440168812387513	0.358483938676178	5.572	3.979	ASO_G0272888_AD_07	AC013394.2	0.987
ENSG00000165527	ARF6	1231.935	-0.328237475375148	0.0439594556757814	0.358483938676178	90.226	110.677	ASO_G0272888_AD_07	AC013394.2	-1.702
ENSG00000173821	RNF213	1035.471	-0.202853122706259	0.0440364147318146	0.358483938676178	82.182	92.326	ASO_G0272888_AD_07	AC013394.2	-0.597
ENSG00000258655	ARHGAP5-AS1	19.868	0.546716212242136	0.0439358911682507	0.358483938676178	2.512	1.654	ASO_G0272888_AD_07	AC013394.2	1.135
ENSG00000147364	FBXO25	175.867	-0.35716146943262	0.0440766709098976	0.358624865341853	12.687	15.804	ASO_G0272888_AD_07	AC013394.2	-1.443
ENSG00000155016	CYP2U1	65.879	-0.602867469748293	0.0441094697210339	0.358705000905182	3.981	6.031	ASO_G0272888_AD_07	AC013394.2	-2.331
CATG00000026345	CATG00000026345.1	11.935	0.667622927634238	0.0441904048525633	0.359164653364739	1.604	0.985	ASO_G0272888_AD_07	AC013394.2	1.095
ENSG00000162745	OLFML2B	338.343	0.34151286751453	0.0442579093013747	0.359164653364739	37.638	28.772	ASO_G0272888_AD_07	AC013394.2	1.361
ENSG00000163535	SGOL2	414.45	-0.228221315167785	0.0442356672310534	0.359164653364739	32.515	36.948	ASO_G0272888_AD_07	AC013394.2	-0.658
ENSG00000170727	BOP1	443.351	-0.703988450841642	0.0442123886052461	0.359164653364739	25.475	40.642	ASO_G0272888_AD_07	AC013394.2	-2.365
ENSG00000108389	MTMR4	386.405	-0.306801325925473	0.0443625605379768	0.359454028620309	28.65	34.618	ASO_G0272888_AD_07	AC013394.2	-1.964
ENSG00000108861	DUSP3	633.971	0.372562388163158	0.0443436776132467	0.359454028620309	71.743	53.832	ASO_G0272888_AD_07	AC013394.2	1.4
ENSG00000184786	TCTE3	24.161	-0.587078227917922	0.044356868322903	0.359454028620309	1.52	2.199	ASO_G0272888_AD_07	AC013394.2	-1.461
ENSG00000160305	DIP2A	435.073	-0.325992392026447	0.0444104283609732	0.359655437969954	31.777	39.074	ASO_G0272888_AD_07	AC013394.2	-1.273
CATG00000089732	CATG00000089732.1	7.649	0.853399920191644	0.0445453778403955	0.359734677004602	1.154	0.615	ASO_G0272888_AD_07	AC013394.2	0.326
ENSG00000013588	GPRC5A	406.648	0.269399172793635	0.0446459521186755	0.359734677004602	43.227	34.906	ASO_G0272888_AD_07	AC013394.2	-0.04
ENSG00000121022	COPS5	686.299	-0.448233320715641	0.0446405554921211	0.359734677004602	46.778	62.042	ASO_G0272888_AD_07	AC013394.2	-1.735
ENSG00000137809	ITGA11	121.004	-0.601034800490875	0.0446160889872955	0.359734677004602	7.397	11.079	ASO_G0272888_AD_07	AC013394.2	-1.1
ENSG00000161835	GRASP	133.129	-0.355543558154459	0.044688062868138	0.359734677004602	9.53	12.016	ASO_G0272888_AD_07	AC013394.2	-1.184
ENSG00000165996	PTPLA	856.685	-0.473339455370858	0.0445179308727031	0.359734677004602	57.155	77.658	ASO_G0272888_AD_07	AC013394.2	-1.604
ENSG00000166797	FAM96A	1016.896	0.215010267112273	0.0446230786770704	0.359734677004602	104.603	87.551	ASO_G0272888_AD_07	AC013394.2	1.041
ENSG00000170365	SMAD1	200.115	-0.363356502947753	0.044696400687328	0.359734677004602	14.206	18.058	ASO_G0272888_AD_07	AC013394.2	-2.053
ENSG00000170871	KIAA0232	237.52	-0.334517965126263	0.044607963319162	0.359734677004602	17.247	21.359	ASO_G0272888_AD_07	AC013394.2	-1.619
ENSG00000176783	RUFY1	341.069	-0.307262313029892	0.044621008634298	0.359734677004602	25.271	30.64	ASO_G0272888_AD_07	AC013394.2	-1.924
ENSG00000214357	NEURL1B	101.466	-0.33946434845168	0.0446547225439205	0.359734677004602	7.319	9.131	ASO_G0272888_AD_07	AC013394.2	-0.693
ENSG00000272735	RP11-467P9.1	19.886	-0.72381877309375	0.0444706990579887	0.359734677004602	1.187	1.82	ASO_G0272888_AD_07	AC013394.2	-1.662
ENSG00000236750	AC009237.16	31.639	0.508357011126155	0.0447198019470988	0.359737778915674	3.908	2.643	ASO_G0272888_AD_07	AC013394.2	1.485
ENSG00000168404	MLKL	95.285	0.33685964411546	0.0447853994432339	0.360080140585261	10.537	8.124	ASO_G0272888_AD_07	AC013394.2	1.065
ENSG00000250232	AF196779.12	273.463	-0.294108402764615	0.0448139749661887	0.36012464201621	20.357	24.514	ASO_G0272888_AD_07	AC013394.2	-1.719
ENSG00000050165	DKK3	8186.178	-0.444472105175112	0.044932205939872	0.360889197759609	557.449	739.174	ASO_G0272888_AD_07	AC013394.2	-2.349
ENSG00000152487	ARL5B-AS1	24.083	-0.618900479577622	0.0449627945236014	0.360949398255721	1.497	2.204	ASO_G0272888_AD_07	AC013394.2	-1.376
ENSG00000134531	EMP1	2581.155	0.264949842926293	0.0450224014584544	0.361052956708193	273.606	221.401	ASO_G0272888_AD_07	AC013394.2	1.371
ENSG00000164535	DAGLB	4663.054	-0.209777901052095	0.0450039514893369	0.361052956708193	368.864	415.7	ASO_G0272888_AD_07	AC013394.2	-0.938
ENSG00000177374	HIC1	948.353	-0.633015738384174	0.0450449945989109	0.361052956708193	57.172	86.942	ASO_G0272888_AD_07	AC013394.2	-2.707
ENSG00000058272	PPP1R12A	680.623	0.214422557245739	0.0452062520515467	0.362000318542458	70.189	58.64	ASO_G0272888_AD_07	AC013394.2	1.577
ENSG00000129116	PALLD	1985.583	-0.428453043445694	0.0452095087520715	0.362000318542458	136.821	178.926	ASO_G0272888_AD_07	AC013394.2	-1.424
ENSG00000169410	PTPN9	275.761	-0.287894134644882	0.0452596212622029	0.362216016553114	20.599	24.732	ASO_G0272888_AD_07	AC013394.2	-1.342
ENSG00000116954	RRAGC	723.353	-0.508512406125249	0.0452889952641663	0.3622438788307	47.157	65.707	ASO_G0272888_AD_07	AC013394.2	-2.134
ENSG00000124181	PLCG1	536.388	-0.288713257877513	0.045332631285531	0.3622438788307	40.265	48.098	ASO_G0272888_AD_07	AC013394.2	-1.736
ENSG00000164961	KIAA0196	1213.645	-0.219172296197163	0.0453269360373237	0.3622438788307	95.34	108.17	ASO_G0272888_AD_07	AC013394.2	-1.306
ENSG00000005059	CCDC109B	448.801	-0.329009625821611	0.045360166036586	0.362264255923708	32.732	40.36	ASO_G0272888_AD_07	AC013394.2	-0.748
ENSG00000124249	KCNK15	13.832	-0.878319270179345	0.0454047138422613	0.362264255923708	0.686	1.288	ASO_G0272888_AD_07	AC013394.2	-2.018
ENSG00000182552	RWDD4	516.52	-0.296734530984191	0.0453941446006023	0.362264255923708	38.569	46.24	ASO_G0272888_AD_07	AC013394.2	-1.741
ENSG00000128626	MRPS12	1037.433	0.296676122330593	0.0454968955413831	0.362597581553288	112	88.658	ASO_G0272888_AD_07	AC013394.2	1.684
ENSG00000188581	KRTAP1-1	7.49	0.855834980093881	0.0455160879723321	0.362597581553288	1.122	0.603	ASO_G0272888_AD_07	AC013394.2	0.142
ENSG00000272501	XXbac-BPG299F13.17	72.015	0.332281642601525	0.0455061812247705	0.362597581553288	8.075	6.132	ASO_G0272888_AD_07	AC013394.2	1.248
ENSG00000083937	CHMP2B	1019.774	0.188076094613378	0.0456431625703366	0.363026982975469	103.091	88.035	ASO_G0272888_AD_07	AC013394.2	1.057
ENSG00000163444	TMEM183A	817.108	-0.56522540640965	0.0457325738630005	0.363026982975469	51.392	74.406	ASO_G0272888_AD_07	AC013394.2	-3.411
ENSG00000164088	PPM1M	153.751	-0.327250895253435	0.0457265755776882	0.363026982975469	11.273	13.807	ASO_G0272888_AD_07	AC013394.2	-1.297
ENSG00000165655	ZNF503	110.997	-0.348892343709841	0.0456893710955504	0.363026982975469	7.991	9.992	ASO_G0272888_AD_07	AC013394.2	-1.228
ENSG00000181991	MRPS11	1309.478	0.290740045260048	0.0456599381301761	0.363026982975469	141.008	111.857	ASO_G0272888_AD_07	AC013394.2	2.22
ENSG00000232838	PET117	409.499	-0.307048546763803	0.0457265503677203	0.363026982975469	30.351	36.669	ASO_G0272888_AD_07	AC013394.2	-2.368
ENSG00000254445	HSPB2-C11orf52	216.022	0.279331600968788	0.0456225782523191	0.363026982975469	23.202	18.483	ASO_G0272888_AD_07	AC013394.2	1.071
ENSG00000196776	CD47	1258.121	-0.489003031153777	0.0457635238128872	0.36308826253575	83.11	114.092	ASO_G0272888_AD_07	AC013394.2	-2.421
ENSG00000075239	ACAT1	1245.527	0.148465872114807	0.0457962960060851	0.363163930276565	122.949	107.975	ASO_G0272888_AD_07	AC013394.2	1.025
ENSG00000136240	KDELR2	4775.383	-0.206560209680778	0.0459044633362451	0.363502957478618	378.515	425.623	ASO_G0272888_AD_07	AC013394.2	-0.849
ENSG00000140181	HERC2P2	166.939	-0.609890523127301	0.0458643634987847	0.363502957478618	10.15	15.26	ASO_G0272888_AD_07	AC013394.2	-1.874
ENSG00000203965	EFCAB7	82.642	-0.350075165742247	0.0459088188139982	0.363502957478618	6.082	7.423	ASO_G0272888_AD_07	AC013394.2	-1.458
ENSG00000166188	ZNF319	51.384	-0.461218201426053	0.0459621941515108	0.3637413137155	3.416	4.66	ASO_G0272888_AD_07	AC013394.2	-2.081
ENSG00000162032	SPSB3	248.567	0.276464619062531	0.0460262871319026	0.363811389823122	26.52	21.325	ASO_G0272888_AD_07	AC013394.2	1.473
ENSG00000205362	MT1A	15.945	-0.742689267683232	0.0460408783794072	0.363811389823122	0.876	1.466	ASO_G0272888_AD_07	AC013394.2	-1.9
ENSG00000246985	SOCS2-AS1	93.105	-0.347503808759139	0.0460293136993927	0.363811389823122	6.801	8.368	ASO_G0272888_AD_07	AC013394.2	-0.619
ENSG00000131375	CAPN7	429.746	-0.502262448775223	0.0461181016981111	0.364154140595368	28.076	39.072	ASO_G0272888_AD_07	AC013394.2	-2.937
ENSG00000133103	COG6	550.23	-0.183996512777441	0.0461541492334884	0.364154140595368	44.153	48.936	ASO_G0272888_AD_07	AC013394.2	-0.626
ENSG00000198836	OPA1	1023.523	-0.198360456120634	0.0461474949551639	0.364154140595368	81.294	91.164	ASO_G0272888_AD_07	AC013394.2	-1.199
ENSG00000125149	C16orf70	270.395	0.275788031279921	0.0462133360889392	0.364437155938506	28.918	23.185	ASO_G0272888_AD_07	AC013394.2	1.538
ENSG00000064545	TMEM161A	251.348	0.282972518043593	0.0464395219056814	0.36444194600806	27.091	21.502	ASO_G0272888_AD_07	AC013394.2	1.26
ENSG00000080200	CRYBG3	193.47	-0.22538432770326	0.0463812664363171	0.36444194600806	14.967	17.277	ASO_G0272888_AD_07	AC013394.2	-0.86
ENSG00000080298	RFX3	65.208	0.375448251197514	0.046431345872837	0.36444194600806	7.519	5.535	ASO_G0272888_AD_07	AC013394.2	1.101
ENSG00000100418	DESI1	417.261	-0.354315750916276	0.0463859009588484	0.36444194600806	30.031	37.607	ASO_G0272888_AD_07	AC013394.2	-1.667
ENSG00000115977	AAK1	590.043	-0.193744607253623	0.0463309705837589	0.36444194600806	46.992	52.538	ASO_G0272888_AD_07	AC013394.2	-0.538
ENSG00000135119	RNFT2	88.797	0.374071393829965	0.0464471117369197	0.36444194600806	10.004	7.534	ASO_G0272888_AD_07	AC013394.2	1.012
ENSG00000135736	CCDC102A	51.691	-0.499396305045015	0.0464117342577761	0.36444194600806	3.314	4.708	ASO_G0272888_AD_07	AC013394.2	-1.944
ENSG00000162585	C1orf86	1229.174	-0.540453591239799	0.0463417617680944	0.36444194600806	78.64	111.782	ASO_G0272888_AD_07	AC013394.2	-2.904
ENSG00000198876	DCAF12	384.826	0.27300028884814	0.0463974677282261	0.36444194600806	41.049	32.94	ASO_G0272888_AD_07	AC013394.2	1.697
ENSG00000265575	MIR4784	11.95	0.744107248939673	0.0464224347662988	0.36444194600806	1.669	0.979	ASO_G0272888_AD_07	AC013394.2	1.885
ENSG00000017483	SLC38A5	106.07	0.319937231803218	0.0465277062032085	0.364891142978499	11.617	9.055	ASO_G0272888_AD_07	AC013394.2	1.212
ENSG00000107758	PPP3CB	237.443	-0.45754194528016	0.0465561656587305	0.3648988969543	16.044	21.517	ASO_G0272888_AD_07	AC013394.2	-1.95
ENSG00000197208	SLC22A4	152.244	0.292898078832117	0.0465753870392725	0.3648988969543	16.452	13.016	ASO_G0272888_AD_07	AC013394.2	1.398
ENSG00000198900	TOP1	1600.961	0.25410559660985	0.0466419660458216	0.36523743952715	168.81	137.595	ASO_G0272888_AD_07	AC013394.2	1.3
ENSG00000133812	SBF2	746.332	-0.41635794277532	0.0466892974298905	0.365424996909959	51.742	67.496	ASO_G0272888_AD_07	AC013394.2	-0.725
ENSG00000197935	ZNF311	10.113	0.741946586767985	0.0467193862549935	0.365477481063838	1.446	0.823	ASO_G0272888_AD_07	AC013394.2	1.592
ENSG00000105647	PIK3R2	1135.983	-0.497581128658803	0.0467988475271429	0.365605783656699	74.668	102.952	ASO_G0272888_AD_07	AC013394.2	-2.423
[truncated: 13,631 more rows]
