# Supplementary material for: Direct Interactions with Nascent Transcripts Is Potentially a Common Targeting Mechanism of Long Non-Coding RNAs
Source: Genes (Basel). 2020 Dec 10;11(12):1483. doi: 10.3390/genes11121483 (PMC7764144; doi:10.3390/genes11121483)
Supplement: Supplementary file 1 [file genes-11-01483-s001.zip › Supplementary Data S1/Supplementary Data/data/ASO_G0272888_AD_10.DE_Summary]

prmtrID	geneSymbol	baseMean	log2FC	pvalue	fdr	KD.tpm.ave	NC.tpm.ave	perturb_id	KD.geneSymbol	ZScore
chr3_49786392_49786691_-	p001@IP6K1	639.894	-0.981998330286405	4.12741607084815e-11	1.16075322160463e-06	32.593	61.209	ASO_G0272888_AD_10	AC013394.2	-4.9
chr15_92882573_92882776_+	p001@AC013394.2	93.303	-1.61079244928224	4.01890857157836e-10	5.65118828792491e-06	3.072	9.14	ASO_G0272888_AD_10	AC013394.2	-4.753
chr8_38030401_38030683_+	p003@EIF4EBP1	2852.191	-0.429952105919021	1.1997775657254e-08	0.000112471148269652	208.684	265.243	ASO_G0272888_AD_10	AC013394.2	-1.914
chr10_124461673_124461972_+	p001@LHPP	359.982	-0.466605006303071	1.82368950310536e-08	0.00012821904973958	25.598	33.572	ASO_G0272888_AD_10	AC013394.2	-1.469
chr2_200609093_200609392_+	p006@AOX1	41.977	0.971390783730404	1.39370180652015e-07	0.000783901518095325	7.207	3.422	ASO_G0272888_AD_10	AC013394.2	1.609
chr9_137086835_137087033_+	p002@MAN1B1	655.572	-0.506087287744515	5.2847353963527e-07	0.00247704355919378	45.684	61.184	ASO_G0272888_AD_10	AC013394.2	-3
chr10_88990721_88990952_+	p008@FAS	217.587	0.552126801543328	8.65539540027487e-07	0.0032363661399084	29.115	18.708	ASO_G0272888_AD_10	AC013394.2	1.706
chr19_46413414_46413713_-	p003@CCDC8	343.018	-0.610391643757072	9.20631835837827e-07	0.0032363661399084	22.396	32.289	ASO_G0272888_AD_10	AC013394.2	-2.338
chr10_68074600_68074899_-	p004@HERC4	173.811	0.633640976337597	1.33409924093843e-06	0.00375188729529115	24.384	14.786	ASO_G0272888_AD_10	AC013394.2	2.109
chr11_57598079_57598378_+	p003@SERPING1	285.748	-0.623196833499109	1.28246036194748e-06	0.00375188729529115	18.55	26.87	ASO_G0272888_AD_10	AC013394.2	-2.233
chr17_81937089_81937268_-	p007@PYCR1	123.156	-0.900663217892254	1.78511131564663e-06	0.00418355712749418	6.551	11.764	ASO_G0272888_AD_10	AC013394.2	-2.363
chr6_39792226_39792525_+	p001@DAAM2	238.88	-0.705605761215478	1.75360374855746e-06	0.00418355712749418	14.492	22.603	ASO_G0272888_AD_10	AC013394.2	-2.005
chr12_6535323_6535530_+	p005@GAPDH	26.846	2.37619099138545	2.29160052461892e-06	0.00495743704260444	9.264	2.489	ASO_G0272888_AD_10	AC013394.2	2.539
chr12_2052837_2053136_+	p002@CACNA1C	368.089	-0.803306146039636	3.04393662588715e-06	0.00611461640927318	21.16	35.02	ASO_G0272888_AD_10	AC013394.2	-0.869
chr19_4457644_4457836_-	p003@UBXN6	80.21	1.74932925260813	3.76205016993378e-06	0.00692282889065596	20.757	7.285	ASO_G0272888_AD_10	AC013394.2	3.443
chr9_98943757_98944056_+	p003@COL15A1	129.05	-0.763195714606178	3.93860051383193e-06	0.00692282889065596	7.739	12.208	ASO_G0272888_AD_10	AC013394.2	-1.137
chr6_26251450_26251607_+	p004@HIST1H2BH	1944.338	-1.0192737069564	6.14515551576779e-06	0.0099451584273201	97.589	185.867	ASO_G0272888_AD_10	AC013394.2	-1.49
chr7_47537192_47537491_-	p012@TNS3	334.216	-0.640480005635173	6.36535404088333e-06	0.0099451584273201	21.268	31.546	ASO_G0272888_AD_10	AC013394.2	-1.406
chr5_27472151_27472302_+	p002@LINC01021	7.462	1.81733921907082	7.62702531071889e-06	0.0112892017270183	1.981	0.523	ASO_G0272888_AD_10	AC013394.2	0.104
chr22_50481393_50481559_+	p001@ADM2	38.388	-1.19691639038665	1.18692640734487e-05	0.0166899656768799	1.702	3.709	ASO_G0272888_AD_10	AC013394.2	-1.687
chr16_28538959_28538992_-	p004@NUPR1	2109.773	-0.55552510893761	1.53691843795397e-05	0.0196467078320816	142.852	197.659	ASO_G0272888_AD_10	AC013394.2	-1.689
chr19_40285210_40285470_-	p003@AKT2	1701.678	-0.433011103388473	1.53521126467773e-05	0.0196467078320816	124.177	158.186	ASO_G0272888_AD_10	AC013394.2	-2.005
chr1_110082544_110082843_+	p001@RP4-773N10.6	90.407	-0.784370587540324	1.94104858351002e-05	0.0222599358765839	5.406	8.566	ASO_G0272888_AD_10	AC013394.2	-1.965
chr20_44531725_44532024_+	p001@PKIG	669.904	-0.431676482044762	1.82724574009517e-05	0.0222599358765839	48.647	62.332	ASO_G0272888_AD_10	AC013394.2	-1.561
chr6_26199502_26199665_+	p002@HIST1H2BF	4538.245	-0.475798266211483	1.97880168159371e-05	0.0222599358765839	323.48	422.892	ASO_G0272888_AD_10	AC013394.2	-0.764
chr17_77373187_77373486_+	p020@SEPT9	1655.36	-0.389492929538094	2.08166601734112e-05	0.0225164205406479	124.094	153.623	ASO_G0272888_AD_10	AC013394.2	-1.343
chr16_28538792_28538958_-	p005@NUPR1	559.62	-0.50124935845385	2.26547977110496e-05	0.0235970694825129	39.246	52.291	ASO_G0272888_AD_10	AC013394.2	-1.533
chr17_75515324_75515499_-	p003@CASKIN2	84.176	-0.80149780521418	2.59746004961731e-05	0.0260887032054955	4.724	8.003	ASO_G0272888_AD_10	AC013394.2	-3.365
chr4_169270800_169271099_-	p002@SH3RF1	371.111	0.490286802154024	2.94191625331161e-05	0.0285294864799595	47.928	32.118	ASO_G0272888_AD_10	AC013394.2	2.427
chr15_92882777_92882845_+	p002@AC013394.2	362.139	-1.58550709330309	3.52418071918889e-05	0.0319711401179836	12.336	35.369	ASO_G0272888_AD_10	AC013394.2	-5.442
chr17_63446156_63446455_-	p002@CYB561	304.949	-0.5691797338076	3.5026502129147e-05	0.0319711401179836	20.308	28.62	ASO_G0272888_AD_10	AC013394.2	-2.645
chr3_98901015_98901314_-	p003@DCBLD2	69.315	0.684383795093357	3.74752363142006e-05	0.0329348772145082	10.008	5.881	ASO_G0272888_AD_10	AC013394.2	1.6
chr12_64404479_64404713_+	p004@XPOT	1265.277	-0.613679532819055	4.03682477706265e-05	0.0344023100622221	82.289	118.814	ASO_G0272888_AD_10	AC013394.2	-2.345
chr16_55505213_55505512_+	p015@MMP2	40.227	1.48655900370167	4.59077029055327e-05	0.0379724214356558	8.946	3.033	ASO_G0272888_AD_10	AC013394.2	2.6
chr11_104164083_104164127_-	p004@PDGFD	48.887	-0.902473269797613	6.30528214040928e-05	0.0479252566580352	2.63	4.658	ASO_G0272888_AD_10	AC013394.2	-1.148
chr15_81000667_81000948_-	p001@MIR4514	21.156	-1.68879851705666	6.14238656808309e-05	0.0479252566580352	0.646	2.082	ASO_G0272888_AD_10	AC013394.2	-5.168
chr6_166627065_166627233_-	p019@RPS6KA2	113.674	-0.934166375675845	6.19680495703633e-05	0.0479252566580352	5.893	10.885	ASO_G0272888_AD_10	AC013394.2	-1.99
chr13_19782795_19783094_-	p001@PSPC1	496.595	0.408110535701939	6.86373516613449e-05	0.0494945702762052	61.228	43.341	ASO_G0272888_AD_10	AC013394.2	2.218
chr13_75636499_75636798_+	p007@LMO7	122.043	0.536721375003545	6.72986398334924e-05	0.0494945702762052	16.302	10.494	ASO_G0272888_AD_10	AC013394.2	1.995
chrX_153494830_153495129_+	p003@BGN	2077.456	-0.638192935445373	7.83129203616739e-05	0.0550598564832839	133.481	195.191	ASO_G0272888_AD_10	AC013394.2	-2.584
chr9_134067849_134068012_-	p003@BRD3	200.402	-0.620783399358181	8.53394713222685e-05	0.058536632975516	12.805	18.841	ASO_G0272888_AD_10	AC013394.2	-3.065
chr7_100602217_100602384_+	p001@PCOLCE	9197.214	-0.644304304951974	8.88666047302076e-05	0.0595046553530388	587.304	865.577	ASO_G0272888_AD_10	AC013394.2	-3.368
chr11_57597535_57597834_+	p002@SERPING1	135.192	-0.68787457612202	0.000110208750399338	0.0700451240315003	8.528	12.749	ASO_G0272888_AD_10	AC013394.2	-2.081
chr16_2883231_2883395_+	p003@FLYWCH2	271.191	-0.414451047789703	0.000112201400393598	0.0700451240315003	20.001	25.189	ASO_G0272888_AD_10	AC013394.2	-2.167
chr18_36187369_36187668_+	p002@MOCOS	142.843	-0.64979008102184	0.000114570839008961	0.0700451240315003	9.085	13.437	ASO_G0272888_AD_10	AC013394.2	-1.95
chr2_55923770_55923931_-	p002@EFEMP1	992.486	-0.760539970824232	0.00014779327809284	0.0831278071960986	58.902	93.938	ASO_G0272888_AD_10	AC013394.2	-2.069
chr14_100375501_100375570_-	p003@WARS	36.587	-1.03140175771823	0.000154994510362933	0.0838252041333991	1.853	3.503	ASO_G0272888_AD_10	AC013394.2	-2.249
chr3_171460255_171460554_-	p003@TNIK	152.83	0.690183664271885	0.000153966054929292	0.0838252041333991	22.165	12.977	ASO_G0272888_AD_10	AC013394.2	2.14
chr11_67353515_67353571_-	p005@POLD4	494.973	-0.418358985762486	0.000171175195027474	0.0908294341463706	36.511	45.953	ASO_G0272888_AD_10	AC013394.2	-2.193
chr14_24094244_24094460_+	p005@PCK2	574.071	-0.652837920564899	0.000178939488034611	0.0914966403999523	36.458	54.088	ASO_G0272888_AD_10	AC013394.2	-2.07
chr1_155324402_155324656_+	p009@RUSC1	126.222	0.502734288690289	0.000176119948614037	0.0914966403999523	16.567	10.89	ASO_G0272888_AD_10	AC013394.2	2.589
chr2_241315075_241315374_-	p005@HDLBP	1408.224	-0.781398072391737	0.000188182356389494	0.0945045072989596	81.968	133.365	ASO_G0272888_AD_10	AC013394.2	-3.736
chr13_112588001_112588300_-	p003@TUBGCP3	462.323	-0.623988782097352	0.000193557002638107	0.0954983085121313	29.761	43.463	ASO_G0272888_AD_10	AC013394.2	-1.768
chr19_33373582_33373881_+	p001@CEBPG	412.085	-0.481940514686328	0.000202558909571866	0.0982166243774068	28.896	38.515	ASO_G0272888_AD_10	AC013394.2	-2.144
chr10_28532476_28532664_-	p005@WAC-AS1	76.928	-0.728106181054437	0.000242373487824415	0.109939832227194	4.581	7.281	ASO_G0272888_AD_10	AC013394.2	-3
chr12_7092470_7092514_-	p002@C1R	234.343	-0.653857856113264	0.000251417504623953	0.112201575444415	14.925	22.069	ASO_G0272888_AD_10	AC013394.2	-2.387
chr1_94541609_94541908_-	p003@F3	334.321	0.724489270262507	0.000258432110689245	0.112201575444415	49.593	28.21	ASO_G0272888_AD_10	AC013394.2	2.418
chr20_2800456_2800755_-	p001@CPXM1	105.815	-0.657593121064604	0.000259328748849234	0.112201575444415	6.624	9.979	ASO_G0272888_AD_10	AC013394.2	-1.733
chr19_44757388_44757687_+	p021@BCL3	82.267	-0.594084828280242	0.00027784076073717	0.117103197624529	5.388	7.732	ASO_G0272888_AD_10	AC013394.2	-1.729
chr10_133357869_133358168_-	p001@FUOM	177.821	-0.525344100858229	0.000294431068875247	0.121756522888738	12.213	16.64	ASO_G0272888_AD_10	AC013394.2	-2.116
chr12_55715927_55716090_+	p003@BLOC1S1;p004@RP11-644F5.10	1259.752	-0.55453435256997	0.00030306000790142	0.121756522888738	85.296	117.733	ASO_G0272888_AD_10	AC013394.2	-2.487
chr1_204494765_204494954_-	p003@PIK3C2B	31.906	-1.03432242740509	0.000300294356222288	0.121756522888738	1.609	3.051	ASO_G0272888_AD_10	AC013394.2	-2.702
chr19_13938206_13938376_-	p004@PODNL1	87.572	-0.698481597235829	0.000341364827594432	0.13413265187901	5.423	8.266	ASO_G0272888_AD_10	AC013394.2	-1.869
chr22_20859023_20859058_+	p004@SNAP29	361.641	-0.541832576723956	0.000343404008650881	0.13413265187901	24.532	33.825	ASO_G0272888_AD_10	AC013394.2	-2.467
chr12_6607394_6607558_-	p009@CHD4	286.345	-0.444841172479762	0.000353508084715849	0.134994260467738	20.666	26.674	ASO_G0272888_AD_10	AC013394.2	-2.272
chr7_143288258_143288557_+	p001@CASP2	314.631	0.457518933693963	0.000355210158041908	0.134994260467738	39.957	27.307	ASO_G0272888_AD_10	AC013394.2	2.623
chr12_120710316_120710574_+	p002@UNC119B	693.505	-1.00268364436844	0.000375317869450355	0.135321339007081	34.838	66.311	ASO_G0272888_AD_10	AC013394.2	-4.541
chr17_7884646_7884945_+	p002@CHD3	622.912	-0.756327125874579	0.000371324661959536	0.135321339007081	36.827	58.95	ASO_G0272888_AD_10	AC013394.2	-3.627
chr1_40979726_40979904_+	p003@CTPS1	172.017	0.439871412208871	0.000369436424587603	0.135321339007081	21.559	14.947	ASO_G0272888_AD_10	AC013394.2	1.944
chr6_33208350_33208633_+	p002@RING1	1084.712	-0.756747993999327	0.000371215185589836	0.135321339007081	64.042	102.607	ASO_G0272888_AD_10	AC013394.2	-3.864
chr1_246566507_246566706_+	p003@CNST	184.346	0.461951523855018	0.000389873235513019	0.138789936738388	23.611	15.983	ASO_G0272888_AD_10	AC013394.2	2.347
chr5_148826461_148826760_+	p002@ADRB2	33.506	0.953203884994026	0.000410494738529615	0.142350610239689	5.595	2.741	ASO_G0272888_AD_10	AC013394.2	2.096
chr9_16726858_16727055_+	p002@RP11-62F24.2	38.961	-0.852395178068024	0.000466250511734432	0.152469338854737	2.162	3.701	ASO_G0272888_AD_10	AC013394.2	-2.507
chr17_80147144_80147307_-	p002@EIF4A3	221.231	-0.659496294451669	0.000521233001694264	0.160906808127878	13.846	20.817	ASO_G0272888_AD_10	AC013394.2	-3.253
chr6_28259174_28259473_+	p001@NKAPL	38.044	0.751737884216458	0.000518483004579707	0.160906808127878	5.822	3.187	ASO_G0272888_AD_10	AC013394.2	2.232
chr7_1665957_1666256_+	p002@ELFN1	50.153	-0.961087895144522	0.000504117134080781	0.160906808127878	2.577	4.814	ASO_G0272888_AD_10	AC013394.2	-2.085
chr12_53097487_53097652_+	p002@IGFBP6	1399.068	-0.504745851421043	0.000536295114297776	0.162174489240821	97.69	130.924	ASO_G0272888_AD_10	AC013394.2	-2.41
chr1_228457723_228458022_-	p001@HIST3H2A	370.284	-0.566457794048903	0.000551229313736368	0.164917255214978	24.875	34.711	ASO_G0272888_AD_10	AC013394.2	-1.683
chr16_1959390_1959571_+	p001@NDUFB10	2660.947	-0.396078022165874	0.000574087125570278	0.166443837447556	198.706	246.698	ASO_G0272888_AD_10	AC013394.2	-2.58
chr20_58889006_58889165_+	p024@GNAS	153.82	-0.916299093711859	0.000573386546829094	0.166443837447556	8.076	14.656	ASO_G0272888_AD_10	AC013394.2	-3.574
chr16_55479185_55479347_+	p006@MMP2	8917.043	-0.582225964435416	0.000580476558375985	0.166579002563345	590.969	836.429	ASO_G0272888_AD_10	AC013394.2	-2.962
chr14_24136185_24136359_+	p003@PSME1	1889.483	-0.316177220076125	0.000622594498963922	0.167076794228154	148.952	174.333	ASO_G0272888_AD_10	AC013394.2	-2.115
chr19_41264401_41264571_+	p007@HNRNPUL1	1927.753	-0.573153427384499	0.000621497429837144	0.167076794228154	128.386	180.548	ASO_G0272888_AD_10	AC013394.2	-3.19
chr1_119711787_119712086_+	p004@PHGDH	733.158	-0.642158499440709	0.000607507906216578	0.167076794228154	47.023	69.041	ASO_G0272888_AD_10	AC013394.2	-2.146
chr2_74198465_74198764_+	p001@MTHFD2	681.36	-0.684208885266222	0.000626788654631818	0.167076794228154	42.369	64.09	ASO_G0272888_AD_10	AC013394.2	-2.277
chr6_85450097_85450259_+	p003@NT5E	344.085	0.392059872730897	0.000591277680583935	0.167076794228154	41.794	30.027	ASO_G0272888_AD_10	AC013394.2	1.848
chr7_92836419_92836718_-	p004@CDK6	235.917	0.418888044528153	0.000596745107028073	0.167076794228154	29.298	20.518	ASO_G0272888_AD_10	AC013394.2	2.293
chr9_68779915_68780214_+	p001@FAM122A	242.484	-0.531559593692541	0.000629738654773115	0.167076794228154	16.523	22.677	ASO_G0272888_AD_10	AC013394.2	-3.121
chr7_56034021_56034320_-	p005@PSPH	161.002	-0.595403368952495	0.000766657025840355	0.194240500339714	10.734	15.129	ASO_G0272888_AD_10	AC013394.2	-1.692
chr14_100375412_100375500_-	p004@WARS	343.409	-0.68763468641657	0.000787667001344467	0.197737435236472	21.417	32.476	ASO_G0272888_AD_10	AC013394.2	-1.78
chr1_182839332_182839496_+	p003@DHX9	788.768	0.30097230961081	0.000794521572439687	0.197737435236472	91.235	69.444	ASO_G0272888_AD_10	AC013394.2	1.797
chr11_320666_320831_-	p012@IFITM3	2768.041	-0.529891344181023	0.000839647291149961	0.20182393819667	190.32	258.25	ASO_G0272888_AD_10	AC013394.2	-2.746
chr16_2883014_2883189_+	p001@FLYWCH2	36.761	-0.89960126641674	0.000834701079660912	0.20182393819667	1.961	3.502	ASO_G0272888_AD_10	AC013394.2	-3.096
chr20_62387085_62387206_+	p004@RPS21	9442.47	-0.514515520223434	0.000831112267269948	0.20182393819667	655.822	881.482	ASO_G0272888_AD_10	AC013394.2	-2.302
chr11_114400685_114400723_+	p006@RBM7	139.115	-0.55953581943977	0.000867033259409871	0.203196469619865	9.35	13.003	ASO_G0272888_AD_10	AC013394.2	-2.571
chr12_104265522_104265821_-	p001@CATG00000013129.1	17.35	-6.99534426520268	0.000860626490906344	0.203196469619865	0	1.76	ASO_G0272888_AD_10	AC013394.2	-4.498
chr5_151758458_151758626_-	p007@ATOX1	959.761	-0.37394188549831	0.000856989817522834	0.203196469619865	72.775	88.968	ASO_G0272888_AD_10	AC013394.2	-2.158
chr2_181891740_181891778_+	p003@SSFA2	48.783	-1.00700900931458	0.00088630953770784	0.204629805719967	2.37	4.698	ASO_G0272888_AD_10	AC013394.2	-3.211
chr5_78648833_78649042_-	p004@LHFPL2	108.004	-0.829101683466246	0.00088770174938079	0.204629805719967	6.03	10.255	ASO_G0272888_AD_10	AC013394.2	-2.372
chr2_119366841_119367140_+	p001@DBI	3272.326	-0.555623627423791	0.000905213316104785	0.205300920071088	221.51	306.255	ASO_G0272888_AD_10	AC013394.2	-2.533
chr8_22133234_22133533_-	p002@HR	34.635	-0.980433687065839	0.000913184468775996	0.205451894523099	1.842	3.307	ASO_G0272888_AD_10	AC013394.2	-1.784
chr12_6943921_6944057_+	p007@C12orf57	1030.68	-0.391611958385113	0.000943797038690944	0.208995308024452	77.424	95.508	ASO_G0272888_AD_10	AC013394.2	-2.025
chr1_31365553_31365852_-	p006@FABP3	23.15	-1.54511277911129	0.000984184998134097	0.211284234370421	0.794	2.259	ASO_G0272888_AD_10	AC013394.2	-2.02
chr19_17862812_17863111_-	p003@CATG00000040474.1	37.794	-5.14528917578984	0.00102405957053371	0.214922591806863	0.113	3.816	ASO_G0272888_AD_10	AC013394.2	-3.512
chr1_15759016_15759315_-	p001@CATG00000048372.1	28.089	-1.05481949630083	0.00105622430848111	0.215477767590904	1.326	2.703	ASO_G0272888_AD_10	AC013394.2	-2.172
chr1_175004492_175004791_+	p006@CACYBP	16.19	1.15962984597113	0.00105735276917629	0.215477767590904	3.037	1.294	ASO_G0272888_AD_10	AC013394.2	1.749
chr7_100612504_100612689_+	p003@MOSPD3	311.438	-0.480755946857337	0.00105542241080489	0.215477767590904	22.025	28.999	ASO_G0272888_AD_10	AC013394.2	-2.147
chr10_125823270_125823431_-	p001@UROS	107.258	-0.687626598716197	0.00106715014353711	0.215909809256793	6.527	10.148	ASO_G0272888_AD_10	AC013394.2	-2.764
chr22_20858857_20859022_+	p003@SNAP29	141.862	-0.694500854595881	0.00108980336691487	0.216726509513416	8.571	13.41	ASO_G0272888_AD_10	AC013394.2	-1.952
chr2_37671657_37671819_-	p011@CDC42EP3	276.274	-0.521809810773787	0.00108779710964805	0.216726509513416	18.837	25.888	ASO_G0272888_AD_10	AC013394.2	-2.501
chr12_25958418_25958502_-	p005@RASSF8-AS1	41.573	-0.90305337580258	0.00113010820068933	0.216749117364176	2.161	3.974	ASO_G0272888_AD_10	AC013394.2	-2.963
chr2_126656024_126656133_+	p004@GYPC	227.242	-0.458010534164158	0.00112269030192066	0.216749117364176	16.306	21.173	ASO_G0272888_AD_10	AC013394.2	-1.959
chr5_443026_443325_+	p004@EXOC3	308.385	-0.427931228009453	0.00112405977865745	0.216749117364176	22.39	28.698	ASO_G0272888_AD_10	AC013394.2	-2.871
chr3_43690788_43691087_+	p001@ABHD5	371.523	0.473065034165888	0.00115271597745831	0.219039401581487	47.549	32.191	ASO_G0272888_AD_10	AC013394.2	2.096
chr2_218282045_218282272_-	p011@TMBIM1	18.393	1.40392526727305	0.00116501280372354	0.21989030254441	3.989	1.415	ASO_G0272888_AD_10	AC013394.2	1.977
chr11_9138919_9139218_-	p001@SCUBE2	17.309	-2.14242321252613	0.00126561836897068	0.225125808226448	0.387	1.71	ASO_G0272888_AD_10	AC013394.2	-3.156
chr3_52705765_52705903_-	p003@GLT8D1	286.291	-0.830103038692262	0.00125326388629356	0.225125808226448	16.034	27.23	ASO_G0272888_AD_10	AC013394.2	-3.412
chr9_13279626_13279829_-	p001@MPDZ	114.922	-0.621774929894933	0.00123147160101154	0.225125808226448	7.237	10.83	ASO_G0272888_AD_10	AC013394.2	-2.013
chr10_114631896_114632195_-	p021@ABLIM1	34.642	0.668821787021255	0.00132587375231303	0.230066857098853	4.969	2.935	ASO_G0272888_AD_10	AC013394.2	1.904
chr13_75636075_75636303_-	p001@RP11-173B14.5	342.433	-0.704961234611191	0.0013396383235313	0.230066857098853	20.878	32.37	ASO_G0272888_AD_10	AC013394.2	-2.38
chr14_52068908_52069207_-	p001@NID2	1570.365	-0.495767356174888	0.00134164081229641	0.230066857098853	109.876	146.942	ASO_G0272888_AD_10	AC013394.2	-1.759
chr15_55196786_55197006_-	p003@RSL24D1	969.209	-0.38154605468725	0.00132716776267102	0.230066857098853	73.308	89.731	ASO_G0272888_AD_10	AC013394.2	-2.091
chr21_26111896_26112089_-	p010@APP	13.089	1.41387379356692	0.00137237067501005	0.233910184807925	2.877	1	ASO_G0272888_AD_10	AC013394.2	1.725
chr15_88803457_88803626_+	p003@ACAN	86.869	-0.922423019294852	0.00140870917707345	0.237228312496028	4.684	8.307	ASO_G0272888_AD_10	AC013394.2	-1.67
chr22_46762378_46762545_-	p002@CTA-29F11.1	87.57	-0.558697285962194	0.00142903647494036	0.237301817834377	5.856	8.219	ASO_G0272888_AD_10	AC013394.2	-1.721
chr11_46381519_46381691_+	p003@MDK	819.53	-0.817051482876257	0.00144650197297062	0.237894590560542	46.489	77.952	ASO_G0272888_AD_10	AC013394.2	-2.9
chr4_41214339_41214515_-	p005@APBB2	251.144	0.387532661979718	0.00146541700913085	0.23897810269444	30.751	21.939	ASO_G0272888_AD_10	AC013394.2	1.736
chr6_85643717_85643971_-	p002@SYNCRIP	198.04	-0.774230976867648	0.00151837853694101	0.245410112611449	11.45	18.768	ASO_G0272888_AD_10	AC013394.2	-3.525
chr17_44123623_44123787_-	p002@HDAC5	358.539	-0.859583619353826	0.00157525262723599	0.250287173083377	19.724	34.061	ASO_G0272888_AD_10	AC013394.2	-3.144
chr11_114296249_114296446_+	p011@NNMT	751.411	-0.560464926218678	0.00163476542305666	0.255009382309412	50.757	70.498	ASO_G0272888_AD_10	AC013394.2	-2.432
chr17_81666438_81666639_-	p002@OXLD1	260.277	-0.40022488370658	0.00165937904784775	0.255009382309412	19.135	24.225	ASO_G0272888_AD_10	AC013394.2	-2.092
chr1_46616823_46616982_-	p001@MKNK1;p001@MOB3C	88.468	-0.507641166933793	0.00165023604003372	0.255009382309412	6.203	8.264	ASO_G0272888_AD_10	AC013394.2	-2.3
chr10_11742281_11742580_+	p001@ECHDC3	118.322	-0.646383938172948	0.00176191940829583	0.266894267111601	7.527	11.147	ASO_G0272888_AD_10	AC013394.2	-2.231
chr5_141636699_141636998_-	p002@HDAC3	406.482	-0.755363411644423	0.00176605613619719	0.266894267111601	23.967	38.455	ASO_G0272888_AD_10	AC013394.2	-3.063
chr5_95555129_95555304_+	p002@ARSK	42.135	0.64944824138463	0.00176168912870628	0.266894267111601	5.999	3.581	ASO_G0272888_AD_10	AC013394.2	2.34
chr19_50511215_50511296_-	p002@JOSD2	172.215	-0.536026365737231	0.00181984254666452	0.267607533751694	11.574	16.149	ASO_G0272888_AD_10	AC013394.2	-2.593
chr1_154961632_154961893_-	p003@PYGO2	462.781	-0.330979585410634	0.00182699735022313	0.267607533751694	35.786	42.834	ASO_G0272888_AD_10	AC013394.2	-1.788
chr6_132401325_132401624_-	p002@MOXD1	1255.406	-0.706297982104787	0.00181287447881798	0.267607533751694	76.801	118.273	ASO_G0272888_AD_10	AC013394.2	-2.183
chr12_112938362_112938661_+	p002@OAS3	115.495	0.697229092290581	0.00190102884640917	0.275580588904974	16.787	9.774	ASO_G0272888_AD_10	AC013394.2	2.319
chr3_57165336_57165502_-	p002@IL17RD	20.223	-1.10888361437535	0.00194387110440403	0.280346087534126	0.887	1.953	ASO_G0272888_AD_10	AC013394.2	-1.674
chr19_17511502_17511801_+	p001@PGLS	1446.074	-0.339941456564326	0.0019824690470639	0.284267779541499	112.277	133.545	ASO_G0272888_AD_10	AC013394.2	-1.935
chr2_20225267_20225439_-	p004@SDC1	64.566	-0.655296684341076	0.00199695746322485	0.284267779541499	3.962	6.103	ASO_G0272888_AD_10	AC013394.2	-2.42
chr16_3500854_3501153_+	p002@CLUAP1	170.93	-0.434060840134437	0.00203794567418013	0.287529515030744	12.51	15.892	ASO_G0272888_AD_10	AC013394.2	-1.783
chr19_5293095_5293394_-	p002@PTPRS	756.278	-0.691000735687985	0.00204479973708882	0.287529515030744	46.624	71.343	ASO_G0272888_AD_10	AC013394.2	-1.898
chr10_6202782_6203081_+	p009@PFKFB3	205.782	0.513347576839359	0.00208775704715523	0.287735814332681	27.028	17.75	ASO_G0272888_AD_10	AC013394.2	1.674
chr15_90184770_90185069_+	p002@SEMA4B	64.884	-0.664642727459993	0.00209742353014257	0.287735814332681	4.011	6.133	ASO_G0272888_AD_10	AC013394.2	-2.465
chr15_88803286_88803456_+	p002@ACAN	112.265	-1.05672031634871	0.0021388794943173	0.289041283429855	5.501	10.832	ASO_G0272888_AD_10	AC013394.2	-1.796
chr17_82037326_82037490_-	p002@DCXR	95.51	-0.671546503229186	0.00214932299047464	0.289041283429855	5.829	9.022	ASO_G0272888_AD_10	AC013394.2	-2.746
chr1_145824052_145824244_-	p001@RNF115	278.266	-0.470139378419107	0.00214131734980572	0.289041283429855	19.719	25.986	ASO_G0272888_AD_10	AC013394.2	-1.984
chr20_32358225_32358416_+	p003@ASXL1	304.628	-0.411862580506485	0.00213361328715125	0.289041283429855	22.675	28.321	ASO_G0272888_AD_10	AC013394.2	-1.702
chr9_70043715_70043997_+	p003@MAMDC2	141.266	0.658804858235283	0.0021686061516801	0.289041283429855	20.154	11.961	ASO_G0272888_AD_10	AC013394.2	1.844
chr2_110212397_110212696_-	p003@NPHP1	940.818	-0.566859967437729	0.00222014307294994	0.294514545474392	63.162	88.066	ASO_G0272888_AD_10	AC013394.2	-1.949
chr17_63476911_63477210_+	p001@ACE	163.296	-0.76774318883671	0.00223452502397858	0.295030738259857	9.481	15.506	ASO_G0272888_AD_10	AC013394.2	-2.27
chr19_8514017_8514316_-	p003@ZNF414	246.645	-0.342102261422019	0.00227478136560097	0.297551982999051	19.161	22.815	ASO_G0272888_AD_10	AC013394.2	-1.898
chr2_69806252_69806551_+	p021@ANXA4	8.35	1.69800250082644	0.00235154674515949	0.304235906017426	2.133	0.605	ASO_G0272888_AD_10	AC013394.2	2.317
chr1_119648116_119648415_-	p001@ZNF697	231.63	-0.578747025944201	0.00238052284591478	0.30569609130439	15.194	21.755	ASO_G0272888_AD_10	AC013394.2	-2.449
chr2_46908945_46909244_-	p009@MCFD2	10.639	1.39310193293212	0.00239393352895716	0.30602087561301	2.31	0.818	ASO_G0272888_AD_10	AC013394.2	1.721
chr16_2033144_2033443_+	p011@SLC9A3R2	909.055	0.476148794023563	0.00243171981646509	0.309444599087999	116.231	78.85	ASO_G0272888_AD_10	AC013394.2	1.951
chr17_35119608_35119697_-	p006@RAD51D	17.332	0.928453926378842	0.0024838847139489	0.314427590108421	2.915	1.423	ASO_G0272888_AD_10	AC013394.2	2.614
chr17_5486889_5487060_+	p007@MIS12	11.955	-1.52572418180209	0.00249388177250333	0.314427590108421	0.439	1.165	ASO_G0272888_AD_10	AC013394.2	-2.743
chr19_44072011_44072310_+	p001@ZNF284	40.29	0.584591845589741	0.0025044191652486	0.314427590108421	5.517	3.444	ASO_G0272888_AD_10	AC013394.2	2.155
chr2_37671492_37671656_-	p012@CDC42EP3	5137.538	-0.416138992176858	0.00252956478984445	0.314939588172547	378.968	477.369	ASO_G0272888_AD_10	AC013394.2	-2.214
chr9_129488581_129488794_+	p009@LINC00963	94.341	-0.688144058952666	0.0025821665431557	0.31721007624241	5.756	8.93	ASO_G0272888_AD_10	AC013394.2	-2.038
chr12_53097653_53097816_+	p003@IGFBP6	1910.752	-0.613267891765467	0.00269554813722839	0.319860338663603	123.923	180.043	ASO_G0272888_AD_10	AC013394.2	-2.297
chr1_42335082_42335381_-	p002@FOXJ3	683.739	-0.335611529157558	0.00269125321483955	0.319860338663603	52.932	63.331	ASO_G0272888_AD_10	AC013394.2	-2.184
chr1_9234624_9234923_+	p004@H6PD	258.23	-0.740167437329471	0.00266545518686433	0.319860338663603	15.295	24.48	ASO_G0272888_AD_10	AC013394.2	-2.465
chr22_46335828_46336071_+	p005@TRMU	12.88	0.947493835572932	0.00269036809402053	0.319860338663603	2.197	1.055	ASO_G0272888_AD_10	AC013394.2	1.764
chr4_39638949_39639111_-	p001@SMIM14	159.151	-0.488383993921108	0.00264640685110982	0.319860338663603	11.298	14.839	ASO_G0272888_AD_10	AC013394.2	-1.686
chr2_219279393_219279567_+	p004@DNAJB2	435.116	-0.677756019759222	0.0027477156125192	0.320639029754678	26.962	40.992	ASO_G0272888_AD_10	AC013394.2	-3.084
chr4_25862697_25862917_-	p006@SEL1L3	11.355	-1.68485460723141	0.00274232591496167	0.320639029754678	0.337	1.121	ASO_G0272888_AD_10	AC013394.2	-3.164
chr9_133375879_133376044_-	p004@SURF4	216.928	0.493212910259556	0.00272796062946726	0.320639029754678	28.127	18.751	ASO_G0272888_AD_10	AC013394.2	2.823
chr12_29381000_29381299_-	p001@ERGIC2	780.846	0.282999184735624	0.00278510239781612	0.320794688327625	89.047	68.875	ASO_G0272888_AD_10	AC013394.2	1.782
chr13_111337312_111337611_+	p003@TEX29	42.703	-0.726056993277494	0.00281451956370317	0.320794688327625	2.654	4.038	ASO_G0272888_AD_10	AC013394.2	-1.834
chr19_36772655_36772820_-	p003@ZNF850	26.941	0.722396706769199	0.00281749059548851	0.320794688327625	3.954	2.267	ASO_G0272888_AD_10	AC013394.2	1.893
chr2_47403017_47403316_+	p001@MSH2	417.408	0.372385236234959	0.00279732968007262	0.320794688327625	50.266	36.559	ASO_G0272888_AD_10	AC013394.2	1.81
chr11_46380794_46380998_+	p001@MDK	59.306	-0.62807457236779	0.00287748333507668	0.323693855329446	3.87	5.565	ASO_G0272888_AD_10	AC013394.2	-2.142
chr17_7479403_7479592_-	p004@ZBTB4	347.123	-0.727835501020984	0.00296201737344458	0.32692586826168	20.775	32.809	ASO_G0272888_AD_10	AC013394.2	-2.812
chr6_31620545_31620705_+	p003@PRRC2A	319.075	-0.792450967892888	0.00296433866965574	0.32692586826168	18.314	30.298	ASO_G0272888_AD_10	AC013394.2	-3.917
chrX_38327523_38327684_-	p001@RPGR	49.497	-0.641092123109911	0.00293611515630549	0.32692586826168	3.224	4.655	ASO_G0272888_AD_10	AC013394.2	-2.054
chr18_59696375_59696674_-	p006@CCBE1	9.314	0.994099279777564	0.00298594753463791	0.328022666080555	1.588	0.76	ASO_G0272888_AD_10	AC013394.2	1.897
chr17_58531893_58532164_-	p005@SEPT4	28.715	-0.812865922804569	0.00300564061949806	0.328901288490832	1.568	2.727	ASO_G0272888_AD_10	AC013394.2	-1.863
chr5_181261063_181261362_+	p001@TRIM52-AS1	149.164	-0.655417070355236	0.00305294853544204	0.330298588647117	9.234	14.082	ASO_G0272888_AD_10	AC013394.2	-2.682
chr9_96854196_96854426_-	p007@ZNF782	26.819	-0.995187346867915	0.00305364410085163	0.330298588647117	1.291	2.577	ASO_G0272888_AD_10	AC013394.2	-2.515
chr6_107958162_107958357_-	p001@SEC63	338.194	-0.733122131185784	0.00307444080903137	0.331273942039805	20.178	32.015	ASO_G0272888_AD_10	AC013394.2	-2.76
chr17_28661756_28662029_-	p003@SDF2	535.356	0.328399574231678	0.0031606241367012	0.332088870617782	62.754	47.052	ASO_G0272888_AD_10	AC013394.2	1.656
chr8_94823201_94823445_+	p004@INTS8	552.092	-0.391517712264418	0.00313469853849944	0.332088870617782	41.116	51.252	ASO_G0272888_AD_10	AC013394.2	-2.473
chrX_132219297_132219596_-	p001@RAP2C	62.278	-0.569729189348993	0.00312900927301259	0.332088870617782	4.102	5.856	ASO_G0272888_AD_10	AC013394.2	-2.553
chr10_80132525_80132702_+	p002@PLAC9	152.633	-0.370285199633205	0.00320029588357924	0.33334044864407	11.438	14.173	ASO_G0272888_AD_10	AC013394.2	-1.665
chr7_32490230_32490529_-	p003@LSM5	348.113	0.446732175072192	0.00322463230250847	0.334635919717512	43.794	30.263	ASO_G0272888_AD_10	AC013394.2	1.922
chr2_64524198_64524497_+	p002@AFTPH	166.224	-0.636869684443103	0.00329070286329294	0.335310534015533	10.521	15.658	ASO_G0272888_AD_10	AC013394.2	-2.814
chr14_58637842_58638141_+	p003@DACT1	20.936	-1.06567053051446	0.00333236371257673	0.337370815812779	0.969	2.017	ASO_G0272888_AD_10	AC013394.2	-2.014
chr16_28822684_28822870_+	p003@ATXN2L	218.879	-0.511442148247306	0.0033349602388064	0.337370815812779	15.281	20.456	ASO_G0272888_AD_10	AC013394.2	-2.048
chr17_81666593_81666892_+	p002@CCDC137	681.033	-0.625445483589784	0.00337826474457832	0.338771241830892	43.824	63.881	ASO_G0272888_AD_10	AC013394.2	-2.862
chr19_1270819_1271074_+	p013@CIRBP	13.155	1.39809187602337	0.00336924271164909	0.338771241830892	2.819	1.015	ASO_G0272888_AD_10	AC013394.2	1.906
chr1_67054031_67054129_-	p003@SLC35D1	70.985	0.57681840960483	0.00344270277018499	0.338909165174149	9.717	6.084	ASO_G0272888_AD_10	AC013394.2	2.16
chr2_215365602_215365779_-	p029@FN1	12.66	-1.87588288415547	0.00344617789005555	0.338909165174149	0.358	1.24	ASO_G0272888_AD_10	AC013394.2	-1.916
chr5_103258616_103258901_+	p001@C5orf30	723.787	0.427953895893893	0.00344657473384087	0.338909165174149	89.918	62.973	ASO_G0272888_AD_10	AC013394.2	1.795
chr1_161159350_161159649_+	p001@USP21	332.234	-0.630949379344554	0.00347171820036825	0.340192093898802	21.141	31.329	ASO_G0272888_AD_10	AC013394.2	-4.005
chr11_20363564_20363863_+	p001@HTATIP2	466.933	-0.294884352841209	0.00349582243517427	0.34026542204475	36.989	43.102	ASO_G0272888_AD_10	AC013394.2	-1.794
chr17_1762008_1762039_+	p002@SERPINF1	162.236	-0.383924684867006	0.0035065172538353	0.34026542204475	12.239	15.052	ASO_G0272888_AD_10	AC013394.2	-1.856
chr3_169765054_169765208_-	p001@TERC	820.385	0.677634455126703	0.00352086327258907	0.34026542204475	118.1	69.661	ASO_G0272888_AD_10	AC013394.2	2.078
chr10_43138464_43138631_+	p004@CSGALNACT2	200.868	-0.467061321719655	0.00356938233982496	0.341434488241147	14.254	18.733	ASO_G0272888_AD_10	AC013394.2	-2.131
chr3_37176102_37176286_-	p006@LRRFIP2	319.918	0.404858670794187	0.00356118701881976	0.341434488241147	39.22	27.857	ASO_G0272888_AD_10	AC013394.2	1.732
chr15_29674990_29675139_+	p005@RP11-680F8.1	22.576	0.719556613902505	0.0036187956115198	0.343951173333825	3.346	1.901	ASO_G0272888_AD_10	AC013394.2	1.652
chr1_203861724_203861996_+	p003@SNRPE	55.658	0.501652056869611	0.00368275627102987	0.344233940398074	7.157	4.817	ASO_G0272888_AD_10	AC013394.2	2.153
chr20_51022957_51023256_-	p001@KCNG1	65.898	-1.26330360741277	0.00369185650395687	0.344233940398074	2.734	6.378	ASO_G0272888_AD_10	AC013394.2	-3.35
chr3_170357565_170357864_+	p006@SKIL	296.714	-0.396201969865339	0.00368455322477182	0.344233940398074	22.059	27.603	ASO_G0272888_AD_10	AC013394.2	-1.85
chr19_41219086_41219307_+	p002@AXL	5984.094	-0.611919735158604	0.00371157104677419	0.344490140423863	388.815	563.353	ASO_G0272888_AD_10	AC013394.2	-2.509
chr15_101277324_101277623_-	p001@VIMP	1243.705	-0.3306801539667	0.00374211548484996	0.345047586165362	96.704	114.881	ASO_G0272888_AD_10	AC013394.2	-2.133
chr19_49513116_49513329_+	p005@FCGRT	181.542	-0.464917485552436	0.00373870972644161	0.345047586165362	12.872	16.984	ASO_G0272888_AD_10	AC013394.2	-2.346
chr10_131981946_131982117_-	p002@BNIP3	390.815	-0.482085739099078	0.00381055693896742	0.34601771263512	27.674	36.367	ASO_G0272888_AD_10	AC013394.2	-2.241
chr11_117327704_117328002_+	p007@CEP164	127.91	-0.503274924428915	0.00380972178930327	0.34601771263512	8.829	11.964	ASO_G0272888_AD_10	AC013394.2	-1.683
chr19_3761657_3761680_-	p003@APBA3	74.909	-0.703610162017183	0.00381415535031424	0.34601771263512	4.473	7.102	ASO_G0272888_AD_10	AC013394.2	-3.17
chr1_155983240_155983497_-	p011@ARHGEF2	117.829	-0.554093706326469	0.00380275926253056	0.34601771263512	8.097	11.059	ASO_G0272888_AD_10	AC013394.2	-1.858
chr1_114780496_114780795_-	p001@SIKE1	658.522	-0.260684692951018	0.0038595444395124	0.346053754217341	53.706	60.548	ASO_G0272888_AD_10	AC013394.2	-1.997
chr2_18560503_18560802_-	p001@RDH14	174.244	-0.635092973433054	0.00388838268793087	0.346053754217341	11.015	16.438	ASO_G0272888_AD_10	AC013394.2	-3.394
chr2_28393330_28393629_+	p007@FOSL2	316.436	-0.536603988363119	0.00384365118719123	0.346053754217341	21.458	29.65	ASO_G0272888_AD_10	AC013394.2	-2.419
chr2_70088674_70088875_+	p005@PCBP1	14.876	-1.71449281284146	0.00393157522827775	0.347082464370814	0.454	1.459	ASO_G0272888_AD_10	AC013394.2	-2.557
chr15_92882846_92883011_+	p003@AC013394.2	7.929	-2.09005927642914	0.0040505287888747	0.348507369968603	0.212	0.779	ASO_G0272888_AD_10	AC013394.2	-3.86
chr17_45051531_45051757_-	p004@DCAKD	149.567	-0.443467353913615	0.00414560636938884	0.348507369968603	10.863	13.949	ASO_G0272888_AD_10	AC013394.2	-1.72
chr19_9838519_9838748_+	p005@PIN1	7.786	1.42375367291061	0.0040323014908689	0.348507369968603	1.676	0.598	ASO_G0272888_AD_10	AC013394.2	1.729
chr1_40984702_40985001_+	p009@CTPS1	6.304	1.79399407932312	0.00408595326145703	0.348507369968603	1.69	0.45	ASO_G0272888_AD_10	AC013394.2	1.894
chr22_20859059_20859228_+	p005@SNAP29	237.533	-0.375844371285457	0.00413404477517305	0.348507369968603	17.873	22.036	ASO_G0272888_AD_10	AC013394.2	-2.361
chr2_27071504_27071803_-	p002@OST4	5891.389	-0.399332282582385	0.00414364009362066	0.348507369968603	440.64	545.919	ASO_G0272888_AD_10	AC013394.2	-1.966
chr3_111978884_111979183_+	p001@ABHD10	480.119	0.410697568607541	0.00415291742527027	0.348507369968603	59.214	41.887	ASO_G0272888_AD_10	AC013394.2	2.96
chr3_49007249_49007411_+	p001@WDR6	544.938	0.335536464400275	0.00401310905170234	0.348507369968603	64.371	47.885	ASO_G0272888_AD_10	AC013394.2	1.886
chr3_57597194_57597361_-	p005@ARF4	2517.89	0.268000723957741	0.00401696830565804	0.348507369968603	284.808	222.486	ASO_G0272888_AD_10	AC013394.2	1.655
chr5_157142714_157143013_-	p002@HAVCR2;p004@MED7	227.763	-0.350671439465291	0.00409045463370475	0.348507369968603	17.479	21.083	ASO_G0272888_AD_10	AC013394.2	-1.834
chr6_112087506_112087805_+	p002@FAM229B	292.183	-0.347278683910901	0.00413046906700493	0.348507369968603	22.642	27.012	ASO_G0272888_AD_10	AC013394.2	-1.836
chr19_39413376_39413652_+	p005@PLEKHG2	48.13	-0.90940139102406	0.00426357713353679	0.353700825151785	2.478	4.603	ASO_G0272888_AD_10	AC013394.2	-2.444
chr1_154220972_154221133_+	p006@UBAP2L	64.722	0.464193035766947	0.00425855631174748	0.353700825151785	8.277	5.616	ASO_G0272888_AD_10	AC013394.2	1.765
chr3_48847654_48847953_-	p001@PRKAR2A	521.355	-0.455906283343634	0.00425968335260758	0.353700825151785	37.276	48.599	ASO_G0272888_AD_10	AC013394.2	-2.003
chr19_12945712_12946011_+	p001@RAD23A	2030.987	-0.390581650274449	0.00430114898448462	0.355171104311081	152.481	188.172	ASO_G0272888_AD_10	AC013394.2	-1.873
chr4_182917429_182917626_-	p003@DCTD	254.24	-0.753029160100653	0.00431918777066421	0.355171104311081	14.94	24.044	ASO_G0272888_AD_10	AC013394.2	-3.26
chr5_55534832_55534975_-	p003@PPAP2A	346.057	-0.816630298795857	0.00431394834755771	0.355171104311081	19.581	32.86	ASO_G0272888_AD_10	AC013394.2	-2.014
chr19_49850910_49851209_-	p002@PTOV1-AS1	20.479	-1.04217359219943	0.00443055656161905	0.36116099183308	0.969	1.978	ASO_G0272888_AD_10	AC013394.2	-2.351
chr20_35278094_35278271_-	p002@EDEM2;p003@MMP24-AS1	1130.347	-0.610165649985679	0.00447631775431423	0.363836659550807	73.682	105.742	ASO_G0272888_AD_10	AC013394.2	-3.174
chr11_61891332_61891499_-	p005@FADS3	336.091	-0.540915555988208	0.0045212510560044	0.36557182738183	22.681	31.518	ASO_G0272888_AD_10	AC013394.2	-2.849
chr2_137963961_137964260_+	p003@HNMT	24.382	-1.04512599675043	0.00452366376022746	0.36557182738183	1.219	2.344	ASO_G0272888_AD_10	AC013394.2	-2.035
chr21_44801813_44801969_-	p004@UBE2G2	321.328	-0.511204194316686	0.00459553540086352	0.369257834509957	22.367	29.989	ASO_G0272888_AD_10	AC013394.2	-1.987
chr9_78297144_78297309_+	p004@PSAT1	325.545	-0.629421363290078	0.00459524195745228	0.369257834509957	21.1	30.686	ASO_G0272888_AD_10	AC013394.2	-1.649
chr2_130144986_130145260_-	p001@CCDC74B	148.832	-0.591666424549663	0.00463497909036697	0.371366145180599	9.683	13.986	ASO_G0272888_AD_10	AC013394.2	-2.507
chr9_127527119_127527402_-	p009@FAM129B	16.457	1.07888848497823	0.00467960384394261	0.37387641733863	2.983	1.333	ASO_G0272888_AD_10	AC013394.2	1.949
chr22_38272855_38273019_-	p003@TMEM184B	1326.316	-0.594434816849875	0.00475267961385077	0.374016258577834	87.029	124.391	ASO_G0272888_AD_10	AC013394.2	-2.389
chr9_136944073_136944372_-	p004@FBXW5	19.267	0.742964416936089	0.00473830348142274	0.374016258577834	2.863	1.618	ASO_G0272888_AD_10	AC013394.2	2.045
chr10_46016541_46016840_-	p005@NCOA4	12.815	1.37822752227027	0.00478881766905126	0.375141836508993	2.773	0.987	ASO_G0272888_AD_10	AC013394.2	1.828
chr3_149813065_149813364_+	p004@RNF13	365.379	-0.399866502650055	0.00480474488321025	0.375344000973672	27.355	33.901	ASO_G0272888_AD_10	AC013394.2	-1.903
chr16_30527141_30527440_-	p001@ZNF768	142.707	-0.780363317636483	0.00483389651029816	0.375535004306948	8.178	13.584	ASO_G0272888_AD_10	AC013394.2	-2.575
chr19_1174240_1174416_-	p005@SBNO2	237.366	-0.59972719477508	0.00482470297666621	0.375535004306948	15.445	22.322	ASO_G0272888_AD_10	AC013394.2	-2.489
chr11_65181133_65181303_+	p003@CAPN1	74.901	-0.530122219855235	0.00516113490803994	0.375670221435959	4.962	7.016	ASO_G0272888_AD_10	AC013394.2	-1.908
chr11_7673350_7673624_-	p005@CYB5R2	292.626	-0.331006746334117	0.0050738352482303	0.375670221435959	22.762	27.031	ASO_G0272888_AD_10	AC013394.2	-2.009
chr12_64404246_64404371_+	p002@XPOT	61.983	-0.748320574566818	0.00514148761622914	0.375670221435959	3.58	5.896	ASO_G0272888_AD_10	AC013394.2	-2.221
chr16_71845826_71846125_+	p001@IST1;p005@ATXN1L	273.298	-0.467695176141205	0.00485552597824775	0.375670221435959	19.388	25.452	ASO_G0272888_AD_10	AC013394.2	-2.358
chr17_40100605_40100679_-	p004@NR1D1	42.919	-0.78348958783212	0.00497209883029056	0.375670221435959	2.499	4.054	ASO_G0272888_AD_10	AC013394.2	-2.741
chr17_48048179_48048344_+	p002@NFE2L1	381.767	-0.56584291514545	0.00514418255651104	0.375670221435959	25.416	35.796	ASO_G0272888_AD_10	AC013394.2	-2.435
chr17_56960900_56961199_-	p001@COIL	185.074	-0.388003883641176	0.00517448478118289	0.375670221435959	13.921	17.188	ASO_G0272888_AD_10	AC013394.2	-2.402
chr19_48993159_48993458_-	p001@GYS1	586.196	0.313213260804403	0.00512658602782319	0.375670221435959	68.165	51.623	ASO_G0272888_AD_10	AC013394.2	1.992
chr19_57240648_57240770_+	p003@ZNF805	103.873	-0.499660990659272	0.00521947711313498	0.375670221435959	7.183	9.708	ASO_G0272888_AD_10	AC013394.2	-2.624
chr1_150579460_150579759_-	p005@MCL1	757.061	0.667720373692978	0.00499496567885844	0.375670221435959	108.673	64.314	ASO_G0272888_AD_10	AC013394.2	2.503
chr20_45833753_45833979_+	p002@SNX21	206.178	-0.566571051952812	0.00523634467493796	0.375670221435959	13.638	19.378	ASO_G0272888_AD_10	AC013394.2	-2.344
chr22_23966754_23967053_+	p001@DDTL	144.958	-0.390381593179807	0.00503409407593233	0.375670221435959	10.884	13.439	ASO_G0272888_AD_10	AC013394.2	-1.906
chr3_49166171_49166470_-	p001@CCDC71	379.448	-0.263264808058888	0.00512398209725311	0.375670221435959	30.886	34.95	ASO_G0272888_AD_10	AC013394.2	-1.914
chr5_40835072_40835371_-	p003@RPL37	6156.005	-0.712716888215093	0.00501348745053976	0.375670221435959	376.363	579.746	ASO_G0272888_AD_10	AC013394.2	-2.59
chr6_159762396_159762695_+	p006@ACAT2	56.646	0.492933367340913	0.00493008110441148	0.375670221435959	7.402	4.895	ASO_G0272888_AD_10	AC013394.2	1.899
chr6_33298795_33299075_-	p003@RGL2	152.602	-0.370923520015794	0.00523638042893347	0.375670221435959	11.558	14.163	ASO_G0272888_AD_10	AC013394.2	-1.95
chr6_7107766_7107874_+	p006@RREB1	166.561	-0.746179744829034	0.00510953936195945	0.375670221435959	9.804	15.796	ASO_G0272888_AD_10	AC013394.2	-2.613
chr7_100602385_100602550_+	p002@PCOLCE	1051.426	-0.464776963716602	0.0051474161988937	0.375670221435959	75.336	98.182	ASO_G0272888_AD_10	AC013394.2	-2.113
chr9_107283258_107283428_+	p002@RAD23B	2671.534	-0.570933677485112	0.00500648864166518	0.375670221435959	178.155	250.206	ASO_G0272888_AD_10	AC013394.2	-2.819
chr2_86105725_86106024_-	p001@POLR1A	395.4	0.320815783936024	0.00527120562885205	0.37663525868308	46.235	34.816	ASO_G0272888_AD_10	AC013394.2	2.048
chr12_22625185_22625346_+	p002@ETNK1	117.004	0.47057397330751	0.0053457632050948	0.380604806625015	15.016	10.154	ASO_G0272888_AD_10	AC013394.2	2.205
chr19_41353879_41353908_-	p002@TGFB1	38.584	-0.937621504280141	0.00537872872637004	0.381984818110365	1.969	3.68	ASO_G0272888_AD_10	AC013394.2	-3.185
chr18_12377157_12377358_-	p001@AFG3L2	616.997	-0.476258049116675	0.00540035181585509	0.382554393242551	43.559	57.579	ASO_G0272888_AD_10	AC013394.2	-2.581
chr17_42682381_42682554_+	p001@CNTNAP1	147.212	-0.510294158121778	0.00547140996047173	0.383810145075178	10.276	13.726	ASO_G0272888_AD_10	AC013394.2	-2.015
chr19_1554762_1555061_-	p001@AC027307.2	58.258	-1.64807318999682	0.00547036568320405	0.383810145075178	1.941	5.694	ASO_G0272888_AD_10	AC013394.2	-2.329
chr1_36156072_36156331_+	p006@MAP7D1	1208.473	-0.470261946490376	0.00549026854792416	0.383810145075178	86.025	112.51	ASO_G0272888_AD_10	AC013394.2	-2.76
chr20_52191628_52191927_-	p003@ZFP64	185.519	-0.339921366312843	0.00549996403176392	0.383810145075178	14.492	17.129	ASO_G0272888_AD_10	AC013394.2	-1.713
chr7_117322908_117323157_-	p003@WNT2	45.369	-1.18202824187097	0.00547844107745098	0.383810145075178	2.086	4.392	ASO_G0272888_AD_10	AC013394.2	-1.765
chr12_108731368_108731667_-	p004@CORO1C	3405.477	0.390947729585951	0.00555438587100592	0.383969083416081	414.274	297.418	ASO_G0272888_AD_10	AC013394.2	1.803
chr1_67687999_67688186_-	p002@CATG00000061698.1	24.081	-1.81771393435933	0.00558416083338112	0.383969083416081	0.736	2.365	ASO_G0272888_AD_10	AC013394.2	-2.551
chr2_75199369_75199668_-	p001@TACR1	14.426	1.03117648484299	0.00552456861123177	0.383969083416081	2.578	1.163	ASO_G0272888_AD_10	AC013394.2	1.754
chr4_6987082_6987381_+	p008@TBC1D14	137.671	-0.539852045678068	0.00555009866371901	0.383969083416081	9.311	12.879	ASO_G0272888_AD_10	AC013394.2	-2.849
chr7_35694750_35694970_-	p004@HERPUD2	159.122	-0.66520072119567	0.00557480126141337	0.383969083416081	9.88	15.016	ASO_G0272888_AD_10	AC013394.2	-2.713
chr5_43483709_43484008_-	p002@C5orf28	189.497	-0.421861313252357	0.00562488463955502	0.384887179363031	13.921	17.62	ASO_G0272888_AD_10	AC013394.2	-2.305
chr6_110179503_110179802_-	p005@WASF1	350.083	-0.435882649028328	0.00561855200732854	0.384887179363031	25.304	32.602	ASO_G0272888_AD_10	AC013394.2	-2.129
chr11_61828204_61828450_+	p010@FADS2	2783.131	-0.572500150758145	0.00566916093021897	0.385646361694606	185.723	261.711	ASO_G0272888_AD_10	AC013394.2	-2.124
chr17_82273281_82273565_-	p003@CSNK1D	642.192	0.494600888851443	0.00566511958485156	0.385646361694606	83.196	55.615	ASO_G0272888_AD_10	AC013394.2	3.181
chr19_5903636_5903887_-	p001@FUT5;p002@NDUFA11;p001@AC024592.12	3797.583	-0.31528515942173	0.00567711815032418	0.385646361694606	298.962	350.158	ASO_G0272888_AD_10	AC013394.2	-1.949
chr19_1104029_1104212_+	p003@GPX4	5350.867	-0.250600737549299	0.00571649868002265	0.386454548986243	439.539	491.655	ASO_G0272888_AD_10	AC013394.2	-1.815
chr12_124913624_124913923_-	p009@UBC	73.377	1.07348859712721	0.00577576208054311	0.388067312437886	13.223	5.954	ASO_G0272888_AD_10	AC013394.2	1.921
chr4_170090099_170090379_-	p003@AADAT	74.981	-0.760849488983009	0.00589044193555757	0.392551892307312	4.325	7.116	ASO_G0272888_AD_10	AC013394.2	-3.355
chr11_14358317_14358616_-	p006@RRAS2	83.852	0.375662792710637	0.00613987297884969	0.393840967081933	10.192	7.322	ASO_G0272888_AD_10	AC013394.2	1.648
chr11_62727338_62727606_-	p001@HNRNPUL2;p002@HNRNPUL2-BSCL2	770.152	-0.472742698328392	0.00605903633987307	0.393840967081933	54.593	71.742	ASO_G0272888_AD_10	AC013394.2	-2.836
chr16_69565816_69565985_+	p002@NFAT5	134.291	0.582427768867972	0.00592964058517081	0.393840967081933	18.441	11.519	ASO_G0272888_AD_10	AC013394.2	2.228
chr17_19187863_19188162_+	p001@SNORD3A	1227.71	1.2520764611475	0.0062038739969881	0.393840967081933	243.457	97.203	ASO_G0272888_AD_10	AC013394.2	2.233
chr17_40342026_40342274_+	p015@RARA	27.301	-0.741262606040194	0.00612126022380334	0.393840967081933	1.623	2.587	ASO_G0272888_AD_10	AC013394.2	-1.818
chr17_82273566_82273849_-	p002@CSNK1D	335.688	0.346202195371722	0.00611575076623233	0.393840967081933	39.778	29.486	ASO_G0272888_AD_10	AC013394.2	1.863
chr22_17084850_17085016_+	p004@IL17RA	492.861	-0.56016904447429	0.0061982492427315	0.393840967081933	32.93	46.214	ASO_G0272888_AD_10	AC013394.2	-2.718
chr7_128748463_128748762_+	p005@CALU	26.605	0.939120633367896	0.00617881303785328	0.393840967081933	4.434	2.191	ASO_G0272888_AD_10	AC013394.2	1.99
chr16_3134872_3135031_-	p007@RP11-473M20.14	41.342	0.539859519983064	0.00623332691844176	0.394819488575085	5.595	3.556	ASO_G0272888_AD_10	AC013394.2	1.763
chr9_124415289_124415588_-	p002@PSMB7	2234.617	0.356174102816559	0.0062974264998978	0.397983203273316	266.108	195.775	ASO_G0272888_AD_10	AC013394.2	1.796
chr11_819422_819721_+	p002@PNPLA2	288.363	-0.484190779213049	0.00673642450196626	0.398578736117962	20.154	26.937	ASO_G0272888_AD_10	AC013394.2	-2.597
chr12_132144317_132144616_+	p001@NOC4L	447.535	-0.421021076279501	0.00714279124637858	0.398578736117962	32.68	41.601	ASO_G0272888_AD_10	AC013394.2	-2.418
chr12_57229561_57229860_+	p003@SHMT2	1118.126	-0.37975100395449	0.00684536144553621	0.398578736117962	84.631	103.506	ASO_G0272888_AD_10	AC013394.2	-2.622
chr12_57230017_57230267_+	p004@SHMT2	291.633	-0.494317487781809	0.00665696040741266	0.398578736117962	20.546	27.252	ASO_G0272888_AD_10	AC013394.2	-1.653
chr12_57240577_57240876_-	p002@NDUFA4L2	21.432	-0.918234634515247	0.00664104097474104	0.398578736117962	1.152	2.05	ASO_G0272888_AD_10	AC013394.2	-2.247
chr14_49633824_49634123_-	p002@DNAAF2	169.816	-0.675728165559521	0.00667622862571664	0.398578736117962	10.429	16.048	ASO_G0272888_AD_10	AC013394.2	-3.446
chr16_1984055_1984354_+	p002@GFER	468.884	-0.492374323343475	0.0069450718787326	0.398578736117962	32.779	43.774	ASO_G0272888_AD_10	AC013394.2	-2.556
chr16_2777124_2777423_-	p002@TCEB2	4347.651	-0.475721178937699	0.00662020949451484	0.398578736117962	309.107	404.631	ASO_G0272888_AD_10	AC013394.2	-2.866
chr17_18039258_18039516_+	p001@GID4	171.581	-0.430542248612083	0.00662485113649492	0.398578736117962	12.506	16.001	ASO_G0272888_AD_10	AC013394.2	-1.973
chr17_19190192_19190393_-	p001@SNORD3B-2;p001@SNORD3D	1227.236	1.25331229894624	0.00695112174078276	0.398578736117962	243.375	97.164	ASO_G0272888_AD_10	AC013394.2	2.232
chr17_39461358_39461657_+	p001@CDK12	284.869	0.375011904504165	0.00681891639865425	0.398578736117962	34.387	24.94	ASO_G0272888_AD_10	AC013394.2	2.326
chr17_40819009_40819204_-	p004@KRT10	503.291	-0.814212656209112	0.00691797221058806	0.398578736117962	28.556	47.701	ASO_G0272888_AD_10	AC013394.2	-3.372
chr17_7238097_7238281_-	p007@PHF23	39.473	-0.659307942305501	0.00683300309728653	0.398578736117962	2.461	3.719	ASO_G0272888_AD_10	AC013394.2	-2.297
chr18_12307964_12308263_-	p002@CATG00000036944.1	78.619	-0.827964448166835	0.00709251836511773	0.398578736117962	4.327	7.476	ASO_G0272888_AD_10	AC013394.2	-2.916
chr19_15200845_15201144_-	p002@NOTCH3	65.089	-0.783122869587618	0.00638760254143791	0.398578736117962	3.697	6.164	ASO_G0272888_AD_10	AC013394.2	-2.442
chr19_3572854_3573093_+	p003@HMG20B	1107.032	-0.672238591632957	0.00654389927819386	0.398578736117962	69.055	104.379	ASO_G0272888_AD_10	AC013394.2	-3.761
chr19_47130905_47131068_+	p008@SAE1	270.858	0.357907428120928	0.00662760022007018	0.398578736117962	32.399	23.739	ASO_G0272888_AD_10	AC013394.2	2.056
chr19_47741943_47742242_+	p007@EHD2	318.552	-0.975641027738848	0.0063883065361219	0.398578736117962	16.477	30.371	ASO_G0272888_AD_10	AC013394.2	-2.26
chr1_109667907_109668206_+	p003@GSTM2	518.191	-0.326976921809552	0.00682635871107162	0.398578736117962	40.595	47.933	ASO_G0272888_AD_10	AC013394.2	-1.656
chr1_25232494_25232651_-	p001@SYF2	1224.937	-0.35882925190148	0.00686731841257944	0.398578736117962	93.811	113.186	ASO_G0272888_AD_10	AC013394.2	-2.072
chr20_6006109_6006272_+	p003@CRLS1	153.601	-0.400803871668217	0.00720712612846707	0.398578736117962	11.413	14.277	ASO_G0272888_AD_10	AC013394.2	-1.795
chr22_38700804_38700953_-	p006@JOSD1	190.791	-0.832518184694347	0.0069747318577156	0.398578736117962	10.623	18.162	ASO_G0272888_AD_10	AC013394.2	-3.361
chr2_240133853_240134152_-	p002@MYEOV2	19.07	-2.07429195770805	0.007173589426478	0.398578736117962	0.471	1.888	ASO_G0272888_AD_10	AC013394.2	-2.369
chr3_196082109_196082276_-	p001@TFRC	453.169	-0.32076596727305	0.00676380016131201	0.398578736117962	35.496	41.789	ASO_G0272888_AD_10	AC013394.2	-1.823
chr3_196712395_196712560_+	p008@PIGX	47.773	-0.577912594712663	0.00693845838538291	0.398578736117962	3.057	4.497	ASO_G0272888_AD_10	AC013394.2	-1.812
chr4_101347541_101347729_-	p003@PPP3CA	299.746	-0.934446304347769	0.00702080410075289	0.398578736117962	15.695	28.604	ASO_G0272888_AD_10	AC013394.2	-2.274
chr4_168878006_168878305_+	p024@PALLD	32.38	0.721680690609205	0.00665325452588563	0.398578736117962	4.891	2.73	ASO_G0272888_AD_10	AC013394.2	2.097
chr9_107283086_107283257_+	p001@RAD23B	515.856	-0.373161176278808	0.00639546890437282	0.398578736117962	38.935	47.794	ASO_G0272888_AD_10	AC013394.2	-2.234
chr9_35815021_35815191_-	p003@HINT2	186.27	-0.503688464663738	0.00658263201699445	0.398578736117962	12.79	17.421	ASO_G0272888_AD_10	AC013394.2	-2.629
chrX_53686569_53686868_-	p004@HUWE1	315.778	-0.537889518107516	0.00654968745098377	0.398578736117962	21.464	29.591	ASO_G0272888_AD_10	AC013394.2	-2.003
chr16_2019639_2019938_+	p003@NPW	24.896	-0.871317962694331	0.00733810195982583	0.400717361973169	1.326	2.382	ASO_G0272888_AD_10	AC013394.2	-2.14
chr12_121894633_121894932_+	p003@PSMD9	27.726	1.14745373753397	0.00736965580302087	0.401660523543325	5.249	2.221	ASO_G0272888_AD_10	AC013394.2	2.111
chr1_109687831_109687993_+	p003@GSTM1	200.959	-0.402553075318742	0.00748205981832975	0.405581575940533	15.004	18.65	ASO_G0272888_AD_10	AC013394.2	-1.988
chrX_10620536_10620717_-	p007@MID1	168.154	0.406655219907039	0.00750913349221457	0.406114156156827	20.725	14.648	ASO_G0272888_AD_10	AC013394.2	1.661
chr6_119349759_119350058_+	p001@CATG00000085494.1	11.308	-1.37427428620751	0.00754123261553941	0.40706734135665	0.419	1.105	ASO_G0272888_AD_10	AC013394.2	-2.254
chr6_85643186_85643485_-	p003@SYNCRIP;p001@SNX14	1309.815	-0.438904691190445	0.00761388017732199	0.409376543425791	95.119	121.749	ASO_G0272888_AD_10	AC013394.2	-1.818
chr7_43926286_43926585_+	p001@UBE2D4	294.908	-0.82713952803163	0.00762768227981064	0.409376543425791	16.533	27.986	ASO_G0272888_AD_10	AC013394.2	-3.199
chr17_64975572_64975725_-	p002@AMZ2P1	19.919	-0.891739576082839	0.00765499425386562	0.410059816002786	1.088	1.9	ASO_G0272888_AD_10	AC013394.2	-1.94
chr2_46542421_46542720_-	p002@ATP6V1E2	30.58	-1.30418884656974	0.00779188179200086	0.410567955355077	1.204	2.966	ASO_G0272888_AD_10	AC013394.2	-3.254
chr3_172711123_172711329_-	p002@NCEH1	25.162	0.689370712888215	0.00781047029530868	0.410567955355077	3.716	2.121	ASO_G0272888_AD_10	AC013394.2	1.658
chr5_78294542_78294841_-	p001@AP3B1	657.597	0.289237073699419	0.00780078317026916	0.410567955355077	75.552	58.048	ASO_G0272888_AD_10	AC013394.2	1.829
chr6_30556856_30557148_+	p006@PRR3	20.894	-0.891347629843145	0.00779223156332403	0.410567955355077	1.19	1.983	ASO_G0272888_AD_10	AC013394.2	-2.783
chr7_73578429_73578672_-	p002@TBL2	652.829	-0.252135446022248	0.00774440008440172	0.410567955355077	53.308	60.019	ASO_G0272888_AD_10	AC013394.2	-1.703
chr5_181243695_181243875_-	p006@GNB2L1	413.464	0.568070607193904	0.00783092608574516	0.41087525057726	55.892	35.593	ASO_G0272888_AD_10	AC013394.2	1.734
chr1_171781585_171781751_+	p009@METTL13	377.872	0.343427235000662	0.00792797917207674	0.41365224166292	44.636	33.085	ASO_G0272888_AD_10	AC013394.2	2.207
chr11_114296447_114296642_+	p012@NNMT	734.212	-0.734321383489684	0.00820443349827441	0.414949143353652	44.355	69.5	ASO_G0272888_AD_10	AC013394.2	-2.155
chr12_55716091_55716252_+	p004@BLOC1S1	272.429	-0.363462731601773	0.00799833049747061	0.414949143353652	20.825	25.211	ASO_G0272888_AD_10	AC013394.2	-1.912
chr16_56451406_56451705_+	p002@OGFOD1	431.001	0.269760679885417	0.00799077744661006	0.414949143353652	48.797	38.054	ASO_G0272888_AD_10	AC013394.2	2.015
chr17_47896086_47896385_+	p002@SP2	188.574	-0.645630122865375	0.00809352968479731	0.414949143353652	12.015	17.671	ASO_G0272888_AD_10	AC013394.2	-2.369
chr1_43365196_43365473_-	p009@ELOVL1	10.56	1.10328764552338	0.00823317647446352	0.414949143353652	1.97	0.85	ASO_G0272888_AD_10	AC013394.2	1.719
chr5_151758627_151758794_-	p006@ATOX1	546.567	-0.322842553662641	0.00808153173388647	0.414949143353652	42.825	50.462	ASO_G0272888_AD_10	AC013394.2	-1.852
chr6_42984439_42984738_+	p002@PPP2R5D	664.618	-0.543333145838387	0.00804111593318512	0.414949143353652	45.032	62.191	ASO_G0272888_AD_10	AC013394.2	-3.075
chr7_108569556_108569855_-	p001@PNPLA8;p001@THAP5	311.162	-0.32091755407553	0.00799424719196385	0.414949143353652	24.404	28.71	ASO_G0272888_AD_10	AC013394.2	-1.945
chr7_151248820_151249093_-	p008@SMARCD3	66.27	-0.870251486591118	0.00811602004271781	0.414949143353652	3.566	6.299	ASO_G0272888_AD_10	AC013394.2	-3.087
chr2_121736884_121736909_-	p002@MKI67IP	103.385	-0.848585900965861	0.00828105009979876	0.415871378494001	5.813	9.816	ASO_G0272888_AD_10	AC013394.2	-2.22
chr15_29730460_29730759_+	p001@HMGN2P5	27.918	-1.06165018094561	0.0083068676854575	0.416424313579539	1.347	2.67	ASO_G0272888_AD_10	AC013394.2	-2.245
chr17_15563333_15563535_-	p002@TVP23C;p002@TVP23C-CDRT4	203.653	0.32264646178899	0.00834087498124644	0.417385101597142	23.849	17.925	ASO_G0272888_AD_10	AC013394.2	2.147
chr10_58334995_58335155_+	p003@UBE2D1	405.309	-0.611750819093619	0.00847973403925748	0.420591817259326	26.2	38.066	ASO_G0272888_AD_10	AC013394.2	-2.385
chr17_19061741_19062040_+	p001@SNORD3B-1	1145.887	1.21749588132202	0.008502220413908	0.420964691373828	223.008	91.225	ASO_G0272888_AD_10	AC013394.2	2.102
chr1_87328732_87329031_+	p003@LMO4	594.903	-0.3321776378028	0.00853119447976465	0.421656910991953	46.349	54.993	ASO_G0272888_AD_10	AC013394.2	-1.858
chr14_85621241_85621540_+	p029@FLRT2	25.674	-1.5086005723509	0.00865628546846319	0.422640132343039	0.905	2.496	ASO_G0272888_AD_10	AC013394.2	-2.708
chr16_54928736_54929029_-	p005@CRNDE	244.081	-0.545114764569592	0.00863282923067193	0.422640132343039	16.39	22.898	ASO_G0272888_AD_10	AC013394.2	-1.749
chr17_38752611_38752910_+	p007@PSMB3	1718.59	-0.37701655946062	0.00861171991616545	0.422640132343039	130.341	159.157	ASO_G0272888_AD_10	AC013394.2	-1.918
chr9_95507309_95507576_-	p008@PTCH1	33.231	-0.791496228638666	0.00873779022420178	0.425778674668713	1.821	3.159	ASO_G0272888_AD_10	AC013394.2	-2.221
chr11_61827956_61828203_+	p009@FADS2	516.219	-0.457276034614906	0.00883049018911992	0.42594563543022	36.831	48.197	ASO_G0272888_AD_10	AC013394.2	-2.02
chr22_38290833_38291132_-	p005@KCNJ4	18.625	-1.54162525152694	0.00881964209438261	0.42594563543022	0.649	1.813	ASO_G0272888_AD_10	AC013394.2	-2.501
chr2_85327150_85327449_-	p006@TGOLN2	86.544	1.02634647700785	0.00884090140068824	0.42594563543022	15.214	7.065	ASO_G0272888_AD_10	AC013394.2	2.361
chr7_142854937_142855236_+	p007@EPHB6	35.242	-0.799033972330645	0.00884515347193573	0.42594563543022	1.952	3.354	ASO_G0272888_AD_10	AC013394.2	-2.101
chr12_108565273_108565572_-	p001@SART3	41.448	-1.41080028753724	0.0088989466848713	0.426116614002725	1.612	4.033	ASO_G0272888_AD_10	AC013394.2	-2.097
chr16_87869355_87869654_-	p002@SLC7A5	410.68	-0.748257049082702	0.00909243215262458	0.426116614002725	24.301	38.952	ASO_G0272888_AD_10	AC013394.2	-2.031
chr17_7307609_7307777_+	p009@EIF5A	8729.018	-0.429017038294213	0.00910311972931378	0.426116614002725	638.144	811.894	ASO_G0272888_AD_10	AC013394.2	-2.204
chr19_55385782_55386081_+	p005@RPL28	8954.483	-0.58074007526246	0.00911596092505234	0.426116614002725	596.621	836.279	ASO_G0272888_AD_10	AC013394.2	-2.283
chr2_207625313_207625512_-	p006@METTL21A	23.453	-0.89429321013296	0.00899673929529098	0.426116614002725	1.213	2.244	ASO_G0272888_AD_10	AC013394.2	-2.481
chr2_65432444_65432571_-	p005@SPRED2	299.186	-0.439979725737399	0.00889410386594776	0.426116614002725	21.678	27.846	ASO_G0272888_AD_10	AC013394.2	-2.126
chr8_38176343_38176612_-	p002@LSM1	865.857	0.273014285523723	0.00904457159185106	0.426116614002725	98.072	76.448	ASO_G0272888_AD_10	AC013394.2	1.922
chrX_118495758_118496020_+	p003@DOCK11	362.961	-0.757982715463649	0.00891510546998192	0.426116614002725	21.368	34.339	ASO_G0272888_AD_10	AC013394.2	-2.211
chr12_124863892_124863930_-	p014@SCARB1	101.147	-0.44544514665597	0.00917363997899066	0.427155415464123	7.246	9.428	ASO_G0272888_AD_10	AC013394.2	-1.804
chr12_50222205_50222504_-	p008@LIMA1	42.942	0.698442533504412	0.00921662367936377	0.428428277247516	6.261	3.631	ASO_G0272888_AD_10	AC013394.2	2.567
chr11_44950866_44951032_-	p001@TP53I11	329.529	-0.590881952801381	0.00965928427790257	0.428641454332875	21.548	30.96	ASO_G0272888_AD_10	AC013394.2	-2.168
chr12_49269722_49269995_+	p014@TUBA1C	56.523	1.05971631416805	0.0104613243308141	0.428641454332875	10.17	4.591	ASO_G0272888_AD_10	AC013394.2	1.938
chr14_24367918_24368106_+	p007@NFATC4	8.145	1.02031230478043	0.00937045774003137	0.428641454332875	1.452	0.659	ASO_G0272888_AD_10	AC013394.2	1.922
chr15_41416982_41417281_+	p003@RTF1	619.501	-0.984219909719235	0.0098976322979363	0.428641454332875	31.479	59.138	ASO_G0272888_AD_10	AC013394.2	-3.648
chr16_18790319_18790483_-	p001@RPS15A	4736.451	-0.408446493261272	0.00939902316559567	0.428641454332875	352.208	439.16	ASO_G0272888_AD_10	AC013394.2	-1.99
chr16_18798640_18798939_-	p002@ARL6IP1	39.702	0.740942515286819	0.0102464886985751	0.428641454332875	5.959	3.356	ASO_G0272888_AD_10	AC013394.2	1.887
chr16_4614738_4614965_-	p004@UBALD1	470.709	-0.490237255615982	0.00972098974045721	0.428641454332875	32.92	43.88	ASO_G0272888_AD_10	AC013394.2	-2.693
chr16_46884348_46884533_+	p006@GPT2	116.215	-0.861903664096451	0.0103352198158019	0.428641454332875	6.325	11.093	ASO_G0272888_AD_10	AC013394.2	-2.153
chr17_17836836_17837004_-	p004@SREBF1	1214.558	-0.51492332589554	0.0101290029974398	0.428641454332875	84.06	113.375	ASO_G0272888_AD_10	AC013394.2	-1.656
chr17_61399496_61399770_-	p005@RP11-332H18.4	92.743	-0.788072540838091	0.0102032433038648	0.428641454332875	5.284	8.844	ASO_G0272888_AD_10	AC013394.2	-2.209
chr17_75046814_75047113_-	p002@ATP5H	3567.71	-0.471546278139759	0.0101540527240047	0.428641454332875	254.741	331.838	ASO_G0272888_AD_10	AC013394.2	-2.296
chr19_16076396_16076485_+	p011@TPM4	2308.815	-0.425333494664933	0.0103872781387995	0.428641454332875	169.274	214.231	ASO_G0272888_AD_10	AC013394.2	-1.919
chr19_27793110_27793319_-	p004@LINC00662	40.622	-0.651120448893491	0.00924724801631439	0.428641454332875	2.619	3.826	ASO_G0272888_AD_10	AC013394.2	-1.998
chr19_39412437_39412614_+	p002@PLEKHG2	189.352	-0.418837316918726	0.0102341987662067	0.428641454332875	13.808	17.619	ASO_G0272888_AD_10	AC013394.2	-2.036
chr19_46608084_46608383_+	p010@CALM3	41.487	1.04874895524462	0.0101897976122331	0.428641454332875	7.396	3.373	ASO_G0272888_AD_10	AC013394.2	2.451
chr19_58326739_58327038_-	p002@CATG00000041529.1	142.842	-0.454072847623704	0.00995299655850566	0.428641454332875	10.267	13.291	ASO_G0272888_AD_10	AC013394.2	-2.049
chr19_7535854_7536136_+	p007@PNPLA6	19.31	0.64420647766591	0.0101501652047234	0.428641454332875	2.743	1.639	ASO_G0272888_AD_10	AC013394.2	1.844
chr1_1574724_1575012_-	p002@SSU72	1702.254	-0.651623717929545	0.0102664291161541	0.428641454332875	107.661	160.117	ASO_G0272888_AD_10	AC013394.2	-2.567
chr1_162561381_162561556_+	p001@UAP1	198.2	-0.668716793595894	0.00968963732200879	0.428641454332875	12.305	18.678	ASO_G0272888_AD_10	AC013394.2	-2.97
chr1_29236372_29236671_+	p001@PTPRU	126.305	-0.68978528374584	0.0104710265308355	0.428641454332875	7.74	11.943	ASO_G0272888_AD_10	AC013394.2	-2.064
chr20_63740336_63740558_+	p003@SLC2A4RG	155.134	-0.719263847717651	0.00954529032452867	0.428641454332875	9.289	14.672	ASO_G0272888_AD_10	AC013394.2	-2.096
chr21_45405015_45405314_+	p001@COL18A1	1741.931	-0.679572959859411	0.00929110380043427	0.428641454332875	108.191	164.074	ASO_G0272888_AD_10	AC013394.2	-1.918
chr22_20982147_20982446_+	p009@LZTR1	547.471	-0.397735515539151	0.00943314833078919	0.428641454332875	40.697	50.922	ASO_G0272888_AD_10	AC013394.2	-2.379
chr2_231255914_231256213_+	p001@AC018738.2	30.13	-0.997014127831125	0.00940740538562235	0.428641454332875	1.507	2.87	ASO_G0272888_AD_10	AC013394.2	-2.441
chr2_237692274_237692482_+	p005@LRRFIP1	259.748	-0.404576450902971	0.00988634279718721	0.428641454332875	19.176	24.147	ASO_G0272888_AD_10	AC013394.2	-2.103
chr2_27051544_27051817_+	p007@AGBL5	256.133	-0.553602265362522	0.00930437744681906	0.428641454332875	17.14	24.036	ASO_G0272888_AD_10	AC013394.2	-2.856
chr3_101579703_101580002_+	p009@PCNP	22.763	1.07291411461042	0.0104006659847121	0.428641454332875	4.114	1.845	ASO_G0272888_AD_10	AC013394.2	1.742
chr3_158644380_158644679_+	p002@GFM1	727.326	0.24935213837356	0.0100935899315654	0.428641454332875	81.331	64.336	ASO_G0272888_AD_10	AC013394.2	1.909
chr4_117575829_117576080_-	p002@NT5C3AP1	7.853	1.17367645650306	0.0100214308387418	0.428641454332875	1.516	0.626	ASO_G0272888_AD_10	AC013394.2	1.977
chr4_76213713_76213850_-	p004@SCARB2	610.415	-0.52332438897928	0.0102233972774097	0.428641454332875	41.818	57.164	ASO_G0272888_AD_10	AC013394.2	-2.673
chr5_157575625_157575924_-	p005@ADAM19	424.354	-0.489579063278694	0.00927616114707127	0.428641454332875	29.739	39.644	ASO_G0272888_AD_10	AC013394.2	-2.019
chr5_180071578_180071877_-	p002@RNF130	187.171	-0.540008839174258	0.0103637216465099	0.428641454332875	12.586	17.57	ASO_G0272888_AD_10	AC013394.2	-2.091
chr6_106086355_106086522_+	p009@PRDM1	68.049	-0.707138615875678	0.0103914843433882	0.428641454332875	4.048	6.423	ASO_G0272888_AD_10	AC013394.2	-2.383
chr6_116765708_116765868_-	p003@FAM162B	64.858	-0.772438076112512	0.00999075891576855	0.428641454332875	3.694	6.157	ASO_G0272888_AD_10	AC013394.2	-2.699
chr8_133297102_133297401_-	p004@NDRG1	304.93	-0.610777335575649	0.0102662619628894	0.428641454332875	19.92	28.661	ASO_G0272888_AD_10	AC013394.2	-1.683
chr8_13514602_13514801_-	p005@DLC1	36.219	0.599200682298396	0.0102823757773575	0.428641454332875	5.019	3.109	ASO_G0272888_AD_10	AC013394.2	1.963
chr8_23528723_23528914_+	p002@SLC25A37	79.212	-0.50601358572992	0.0101288913034402	0.428641454332875	5.457	7.413	ASO_G0272888_AD_10	AC013394.2	-1.939
chr8_70607516_70607815_-	p005@TRAM1	46.482	-0.775419867204066	0.0098085898260879	0.428641454332875	2.647	4.422	ASO_G0272888_AD_10	AC013394.2	-2.464
chr8_70608310_70608383_-	p003@TRAM1	1469.701	-0.514200630193279	0.0101268840512205	0.428641454332875	101.492	137.562	ASO_G0272888_AD_10	AC013394.2	-2.445
chr9_136977354_136977653_+	p005@PTGDS	84.76	-0.682894403154614	0.0101239446796652	0.428641454332875	5.319	7.994	ASO_G0272888_AD_10	AC013394.2	-1.847
chr9_88389231_88389408_+	p008@SPIN1	12.038	0.914565023194213	0.00995538851965286	0.428641454332875	1.932	0.994	ASO_G0272888_AD_10	AC013394.2	1.782
chr7_151276992_151277291_-	p001@SMARCD3	42.666	-1.05879387426467	0.0105757536511593	0.430623787551182	2.009	4.116	ASO_G0272888_AD_10	AC013394.2	-2.17
chrX_71284247_71284546_+	p006@NONO	20.863	1.36071786035328	0.0106030951380633	0.430623787551182	4.422	1.618	ASO_G0272888_AD_10	AC013394.2	1.839
chr2_180980483_180980740_+	p005@UBE2E3	857.084	-0.599504400253795	0.0107611104244601	0.431333173417869	56.118	80.391	ASO_G0272888_AD_10	AC013394.2	-2.224
chr7_100603075_100603357_+	p003@PCOLCE	127.346	-0.418057045113547	0.0106970764946933	0.431333173417869	9.538	11.816	ASO_G0272888_AD_10	AC013394.2	-1.863
chr7_26197544_26197783_-	p010@HNRNPA2B1	190.357	1.18304993189496	0.010663040438495	0.431333173417869	36.394	15.231	ASO_G0272888_AD_10	AC013394.2	1.892
chr7_38178095_38178308_+	p001@STARD3NL	207.405	-0.522723011153885	0.0107272795128728	0.431333173417869	14.147	19.413	ASO_G0272888_AD_10	AC013394.2	-2.156
chr11_2137138_2137437_-	p009@IGF2	39.075	-1.05980818035694	0.0109853298526466	0.432192623881194	1.935	3.755	ASO_G0272888_AD_10	AC013394.2	-2.642
chr11_9460862_9461161_+	p004@ZNF143	175.737	0.320222248020464	0.0108632869690618	0.432192623881194	20.564	15.465	ASO_G0272888_AD_10	AC013394.2	1.658
chr12_106357598_106357777_+	p001@POLR3B	87.585	0.39425015659272	0.0112488820155852	0.432192623881194	10.862	7.639	ASO_G0272888_AD_10	AC013394.2	1.86
chr14_24141551_24141740_-	p002@EMC9	201.455	-0.722254459174253	0.0112497596923708	0.432192623881194	12.049	19.065	ASO_G0272888_AD_10	AC013394.2	-2.698
chr17_80101567_80101730_+	p002@GAA	70.865	-0.48030092846971	0.0111750704696481	0.432192623881194	4.954	6.619	ASO_G0272888_AD_10	AC013394.2	-1.698
chr19_55640907_55641206_+	p002@ZNF581;p001@CCDC106;p002@ZNF580	758.528	-0.47451341344286	0.0109956094871128	0.432192623881194	53.775	70.647	ASO_G0272888_AD_10	AC013394.2	-2.143
chr19_8005663_8005962_+	p001@CTD-2325M2.1	29.33	-0.857554310479972	0.0110396224325088	0.432192623881194	1.661	2.792	ASO_G0272888_AD_10	AC013394.2	-2.775
chr1_148952257_148952479_+	p036@PDE4DIP	307.812	-0.406240328958107	0.0112647012518193	0.432192623881194	22.674	28.671	ASO_G0272888_AD_10	AC013394.2	-2.301
chr1_160343376_160343535_+	p002@NCSTN	585.046	-0.576469961190053	0.0111221483724331	0.432192623881194	39.097	54.773	ASO_G0272888_AD_10	AC013394.2	-2.461
chr1_32014044_32014343_+	p003@KHDRBS1	24.605	0.723086970729477	0.0109629332594056	0.432192623881194	3.605	2.085	ASO_G0272888_AD_10	AC013394.2	1.689
chr22_38273020_38273183_-	p002@TMEM184B	102.264	-0.661168645950303	0.0109986793441989	0.432192623881194	6.305	9.653	ASO_G0272888_AD_10	AC013394.2	-2.488
chr4_24576507_24576806_-	p003@DHX15	13.415	0.949018841438995	0.0110082925542047	0.432192623881194	2.226	1.106	ASO_G0272888_AD_10	AC013394.2	1.69
chr6_117602342_117602641_-	p001@GOPC	618.473	-0.346805652225529	0.0109362437998655	0.432192623881194	47.719	57.299	ASO_G0272888_AD_10	AC013394.2	-2.451
chr7_100612326_100612503_+	p002@MOSPD3	11.997	-1.18434906681756	0.0110098266532895	0.432192623881194	0.518	1.153	ASO_G0272888_AD_10	AC013394.2	-2.384
chrX_103357536_103357835_-	p002@CATG00000114155.1	48.732	-2.62271089705941	0.0108261825106902	0.432192623881194	0.853	4.848	ASO_G0272888_AD_10	AC013394.2	-1.986
chr22_28800554_28800718_-	p004@XBP1	1092.182	-0.745839230249197	0.0113277230448734	0.432251770951119	64.854	103.206	ASO_G0272888_AD_10	AC013394.2	-1.844
chr2_190534700_190534987_+	p002@AC093388.3	11.746	-1.13284097286691	0.0112998264881429	0.432251770951119	0.5	1.132	ASO_G0272888_AD_10	AC013394.2	-2.478
chr6_35497860_35498159_-	p002@TEAD3	54.798	-0.55340838515195	0.0113259314906201	0.432251770951119	3.665	5.154	ASO_G0272888_AD_10	AC013394.2	-1.906
chr13_45391011_45391264_-	p001@RCN1P2	29.197	0.907764164583001	0.0113686813649827	0.432384102884352	4.779	2.418	ASO_G0272888_AD_10	AC013394.2	1.92
chr20_1894540_1894687_+	p008@SIRPA	22.326	-1.36129075600133	0.011372725626986	0.432384102884352	0.835	2.164	ASO_G0272888_AD_10	AC013394.2	-3.767
chr22_50290437_50290736_-	p013@PLXNB2	13.251	1.39727576154915	0.0113926899775026	0.432384102884352	2.884	1.018	ASO_G0272888_AD_10	AC013394.2	1.814
chr2_131527917_131528085_+	p003@CCDC74A	55.514	-0.529264200542717	0.0114505153430777	0.4339930498563	3.761	5.191	ASO_G0272888_AD_10	AC013394.2	-1.922
chr1_113904914_113905047_-	p005@AP4B1	27.584	-0.676479979895987	0.011584132807366	0.437289351599401	1.684	2.606	ASO_G0272888_AD_10	AC013394.2	-2.333
chr20_35547292_35547591_+	p004@ERGIC3	8.514	1.3525107438515	0.0116435308547761	0.437712572867433	1.807	0.658	ASO_G0272888_AD_10	AC013394.2	2.482
chr9_36400743_36400932_-	p008@RNF38	104.701	-0.482265072037773	0.0116576011477334	0.437712572867433	7.246	9.787	ASO_G0272888_AD_10	AC013394.2	-1.793
chr19_31350076_31350309_-	p004@TSHZ3	40.178	-0.917139582843486	0.0117453327351489	0.43926428474382	2.079	3.846	ASO_G0272888_AD_10	AC013394.2	-1.928
chr20_56391741_56392040_-	p004@AURKA	18.322	0.661774751160498	0.0117457860870943	0.43926428474382	2.601	1.552	ASO_G0272888_AD_10	AC013394.2	1.967
chr1_50970154_50970403_+	p010@CDKN2C	64.876	-0.586798015799971	0.0117989121539303	0.439497756960242	4.259	6.095	ASO_G0272888_AD_10	AC013394.2	-1.825
chr10_91220522_91220727_+	p005@PCGF5	96.937	-0.598623471264474	0.0118163744248039	0.439566002577724	6.263	9.122	ASO_G0272888_AD_10	AC013394.2	-2.48
chr14_73245979_73246128_-	p002@RP4-647C14.2	45.646	-0.565983746279706	0.0118343239415134	0.439652169362195	2.961	4.294	ASO_G0272888_AD_10	AC013394.2	-1.889
chr8_22245283_22245581_+	p006@POLR3D	286.806	-0.323277991167912	0.011863244734891	0.440145160526833	22.336	26.504	ASO_G0272888_AD_10	AC013394.2	-1.954
chr9_91361746_91362045_-	p001@AUH	365.67	-0.52614638979781	0.0118905028065893	0.440575244307918	24.961	34.269	ASO_G0272888_AD_10	AC013394.2	-2.248
chr15_60382258_60382557_-	p017@ANXA2	42.565	1.02849606553437	0.0120126396711784	0.441356031661705	7.527	3.471	ASO_G0272888_AD_10	AC013394.2	1.997
chr21_42879384_42879565_-	p003@WDR4	316.753	0.361292164568424	0.0120359590815935	0.441356031661705	37.893	27.792	ASO_G0272888_AD_10	AC013394.2	1.838
chr5_66144098_66144274_+	p001@SREK1	204.902	-0.374328426599387	0.0119487843056859	0.441356031661705	15.741	18.974	ASO_G0272888_AD_10	AC013394.2	-1.737
chr5_98928494_98928788_-	p005@CHD1	17.463	0.749104747717281	0.0119976659316938	0.441356031661705	2.615	1.472	ASO_G0272888_AD_10	AC013394.2	1.872
chr20_63981173_63981361_+	p004@PRPF6	119.012	-0.383644957826124	0.0120901092905735	0.441571615037402	8.957	11.023	ASO_G0272888_AD_10	AC013394.2	-1.765
chr17_77450660_77450898_+	p042@SEPT9	60.028	-0.520268384121375	0.012192473156512	0.442437319458821	4.105	5.607	ASO_G0272888_AD_10	AC013394.2	-1.781
chr22_16601202_16601414_+	p001@TPTEP1	12.304	-1.24322434982502	0.0123393022331812	0.445466234536271	0.5	1.195	ASO_G0272888_AD_10	AC013394.2	-2.52
chr6_57046619_57046842_+	p002@ZNF451;p002@KIAA1586	319.106	0.23024612607379	0.0124536143370194	0.446725760204077	35.144	28.301	ASO_G0272888_AD_10	AC013394.2	1.674
chr19_58278834_58279133_+	p001@ZNF8;p002@AC010642.1;p007@ZNF8	103.096	0.446812983602151	0.012525725628596	0.448649509751971	12.97	8.956	ASO_G0272888_AD_10	AC013394.2	2.622
chr15_41660281_41660580_+	p005@MGA	253.75	0.2777782285426	0.0126062205423328	0.449334271624874	28.872	22.45	ASO_G0272888_AD_10	AC013394.2	2.11
chr7_117323158_117323406_-	p002@WNT2	35.876	-0.948638679598125	0.0125821702230875	0.449334271624874	1.882	3.437	ASO_G0272888_AD_10	AC013394.2	-1.764
chr12_123584402_123584701_+	p001@TMED2	2493.902	-0.291427512961421	0.0126592463430734	0.450440643268127	199.306	229.544	ASO_G0272888_AD_10	AC013394.2	-1.654
chr10_130110671_130110825_-	p002@LINC00959	20.722	-0.767802314970089	0.0129586903645221	0.45078558998441	1.254	1.957	ASO_G0272888_AD_10	AC013394.2	-1.707
chr12_49568193_49568332_+	p002@PRPF40B	24.322	0.627973246491954	0.0129281493307272	0.45078558998441	3.489	2.065	ASO_G0272888_AD_10	AC013394.2	1.768
chr12_6700665_6700964_-	p001@PIANP	17.2	-0.989906627171683	0.0130366860661431	0.45078558998441	0.82	1.653	ASO_G0272888_AD_10	AC013394.2	-1.879
chr13_30307290_30307486_-	p003@KATNAL1	93.104	0.33503133259172	0.0129253935629564	0.45078558998441	10.916	8.185	ASO_G0272888_AD_10	AC013394.2	1.669
chr19_8389929_8390228_-	p001@MIR4999;p002@RAB11B-AS1	21.91	-0.794846005213705	0.0130696274104599	0.45078558998441	1.304	2.071	ASO_G0272888_AD_10	AC013394.2	-1.703
chr1_156020025_156020324_-	p002@SSR2	32.669	1.22672688999016	0.0127003123110784	0.45078558998441	6.439	2.597	ASO_G0272888_AD_10	AC013394.2	1.963
chr20_45416480_45416779_+	p002@PIGT	9.496	1.31520719942673	0.0128077582235689	0.45078558998441	1.984	0.74	ASO_G0272888_AD_10	AC013394.2	1.844
chr2_171517587_171517886_-	p002@AC007969.5	82.058	-0.938762025947189	0.0127903964059823	0.45078558998441	4.371	7.81	ASO_G0272888_AD_10	AC013394.2	-1.758
chr2_74502996_74503295_+	p005@LBX2-AS1	24.325	-0.725874349390589	0.0129019675578962	0.45078558998441	1.46	2.3	ASO_G0272888_AD_10	AC013394.2	-2.014
chr4_76213851_76213887_-	p003@SCARB2	476.865	-0.557931054426891	0.0131021625212474	0.45078558998441	31.933	44.791	ASO_G0272888_AD_10	AC013394.2	-2.849
chr5_74640432_74640654_-	p004@ENC1	122.784	0.422136535870539	0.0129537910499727	0.45078558998441	15.327	10.69	ASO_G0272888_AD_10	AC013394.2	1.699
chr7_65750925_65751074_-	p001@CATG00000095991.1	54.619	0.517700872181537	0.0130700331293232	0.45078558998441	7.312	4.705	ASO_G0272888_AD_10	AC013394.2	1.757
chr12_52949847_52950009_-	p003@KRT8	89.715	-0.413703402739182	0.0131656794368234	0.451534637563151	6.677	8.329	ASO_G0272888_AD_10	AC013394.2	-1.842
chr10_125823236_125823269_-	p002@UROS	690.557	-0.637838226304662	0.0132194311082901	0.452825896538906	43.908	65.098	ASO_G0272888_AD_10	AC013394.2	-2.731
chr10_70815798_70816097_+	p002@SGPL1	353.448	-0.44237157839189	0.0133506233865774	0.454001912334602	25.555	32.848	ASO_G0272888_AD_10	AC013394.2	-2.528
chr16_48385191_48385375_-	p008@SIAH1	177.378	-0.529515886799628	0.0133378643999416	0.454001912334602	11.995	16.587	ASO_G0272888_AD_10	AC013394.2	-1.769
chr17_56833887_56834064_-	p002@C17orf67	63.393	-0.49358089607991	0.0133089345572736	0.454001912334602	4.317	5.938	ASO_G0272888_AD_10	AC013394.2	-2.107
chr18_55586066_55586268_-	p009@TCF4	11.625	-1.18489548762795	0.0133855633001658	0.454091913981377	0.5	1.123	ASO_G0272888_AD_10	AC013394.2	-2.94
chr13_81690148_81690447_-	p001@CATG00000017623.1	563.94	-2.175554708985	0.013470742252228	0.455002392793191	13.186	55.82	ASO_G0272888_AD_10	AC013394.2	-2.645
chr17_18677146_18677445_+	p001@UBE2SP2	20.022	1.02954148469063	0.0134983328307073	0.455002392793191	3.547	1.631	ASO_G0272888_AD_10	AC013394.2	1.804
chr19_10625520_10625702_+	p003@SLC44A2	268.013	-0.574871054557979	0.0135647385260661	0.455002392793191	17.713	25.227	ASO_G0272888_AD_10	AC013394.2	-1.867
chr20_3173378_3173677_-	p002@LZTS3;p001@FASTKD5	42.446	-0.676463369116786	0.0134377699087745	0.455002392793191	2.589	4.005	ASO_G0272888_AD_10	AC013394.2	-1.893
chr1_100037858_100038157_-	p001@RP5-884G6.2	16.386	-1.00315721518264	0.0136338711749714	0.45591600363106	0.826	1.57	ASO_G0272888_AD_10	AC013394.2	-1.782
chr17_44503491_44503738_-	p001@GPATCH8	95.937	-0.727312210083903	0.0138505382842389	0.455916672356131	5.695	9.109	ASO_G0272888_AD_10	AC013394.2	-2.699
chr17_67826113_67826289_+	p003@BPTF	17.12	0.812696957578618	0.0136881573101547	0.455916672356131	2.703	1.43	ASO_G0272888_AD_10	AC013394.2	1.932
chr17_7239289_7239535_-	p003@PHF23	557.48	-0.643427721291212	0.0137507247322817	0.455916672356131	35.348	52.514	ASO_G0272888_AD_10	AC013394.2	-3.043
chr1_149832507_149832806_+	p001@HIST2H4A	463.798	-1.44024104584932	0.0138328114492235	0.455916672356131	17.661	45.025	ASO_G0272888_AD_10	AC013394.2	-1.878
chr1_31919263_31919481_-	p016@PTP4A2	19	-0.970825448593818	0.0138725594129711	0.455916672356131	0.957	1.817	ASO_G0272888_AD_10	AC013394.2	-1.92
chrX_48521658_48521822_+	p002@EBP	320.924	-0.351068080356882	0.0138654255917499	0.455916672356131	24.774	29.626	ASO_G0272888_AD_10	AC013394.2	-1.848
chr16_67192017_67192316_+	p001@E2F4	689.008	-0.918779424126735	0.0140468862938394	0.458167268275008	36.563	65.599	ASO_G0272888_AD_10	AC013394.2	-3.327
chr6_3750343_3750642_+	p004@RP11-420L9.5	19.691	-0.916862864123044	0.0140686386637355	0.458167268275008	1.001	1.885	ASO_G0272888_AD_10	AC013394.2	-2.061
chr7_128830154_128830356_+	p001@FLNC	255.468	-0.918536408643224	0.0140694174792421	0.458167268275008	13.529	24.296	ASO_G0272888_AD_10	AC013394.2	-3.218
chr8_22599612_22599771_+	p002@CCAR2;p004@C8orf58	58.137	-0.609142229903274	0.0140706662508694	0.458167268275008	3.679	5.483	ASO_G0272888_AD_10	AC013394.2	-2.413
chr14_60724169_60724335_-	p002@SIX4	290.069	-0.311165269460215	0.0141966906220357	0.459082389761509	22.855	26.777	ASO_G0272888_AD_10	AC013394.2	-2.013
chr22_28800387_28800553_-	p005@XBP1	1841.613	-0.566186263526307	0.0141395769051483	0.459082389761509	123.243	172.168	ASO_G0272888_AD_10	AC013394.2	-2.889
chr3_31532613_31532787_+	p005@STT3B	247.246	0.404086564100358	0.0141635921970653	0.459082389761509	30.401	21.578	ASO_G0272888_AD_10	AC013394.2	1.767
chr5_150449724_150449748_-	p002@RPS14	9601.488	-0.504956865058462	0.0141567094220441	0.459082389761509	670.749	894.978	ASO_G0272888_AD_10	AC013394.2	-2.4
chr20_45406438_45406629_+	p004@DBNDD2	132.291	-0.627453748968923	0.0142552972616186	0.459431169211938	8.347	12.468	ASO_G0272888_AD_10	AC013394.2	-2.656
chr21_39313482_39313781_-	p003@BRWD1	92.572	-0.595246936474307	0.014353435231522	0.461570826297262	6.012	8.716	ASO_G0272888_AD_10	AC013394.2	-2.315
chr6_52577031_52577237_+	p002@TRAM2-AS1	20.655	-0.928270855400774	0.0144357831998152	0.461862947586351	1.012	1.983	ASO_G0272888_AD_10	AC013394.2	-2.316
chr17_18697848_18698147_+	p001@TRIM16L	29.574	-0.65940413717493	0.0144624047878072	0.462090222878342	1.941	2.783	ASO_G0272888_AD_10	AC013394.2	-2.223
chr17_74203528_74203799_+	p005@RPL38	6415.984	-0.389996398261498	0.0145952300598734	0.462090222878342	482.311	594.675	ASO_G0272888_AD_10	AC013394.2	-2.144
chr1_201888795_201889058_+	p002@SHISA4	372.728	-0.433039541950585	0.0145609864401549	0.462090222878342	27.037	34.751	ASO_G0272888_AD_10	AC013394.2	-1.874
chr20_25195578_25195864_+	p001@ENTPD6	658.886	-0.40934915147243	0.0146101137523505	0.462090222878342	48.617	61.269	ASO_G0272888_AD_10	AC013394.2	-1.86
chr5_138542793_138543054_-	p004@ETF1	54.373	0.460239760865869	0.0146156888244746	0.462090222878342	6.966	4.715	ASO_G0272888_AD_10	AC013394.2	1.655
chr6_127266874_127267032_+	p002@RNF146	199.006	0.272192595201422	0.0147338424124697	0.463191170461539	22.699	17.571	ASO_G0272888_AD_10	AC013394.2	1.728
chr10_14954076_14954235_-	p002@DCLRE1C	54.448	-0.569162371762139	0.0150558549979031	0.464045251753311	3.692	5.099	ASO_G0272888_AD_10	AC013394.2	-1.878
chr10_70403995_70404294_+	p001@EIF4EBP2	860.86	-0.774299500524469	0.0151574591620151	0.464045251753311	50.305	81.276	ASO_G0272888_AD_10	AC013394.2	-3.712
chr10_96832974_96833016_+	p005@LCOR	8.941	0.87964644824532	0.0148711071333143	0.464045251753311	1.443	0.739	ASO_G0272888_AD_10	AC013394.2	1.805
chr12_131894489_131894788_+	p002@ULK1	234.786	-0.420079225114201	0.0152153778186697	0.464045251753311	17.138	21.858	ASO_G0272888_AD_10	AC013394.2	-2.04
chr12_7092295_7092469_-	p003@C1R	1167.368	-0.476532174650148	0.0152939699782388	0.464045251753311	83.105	109.159	ASO_G0272888_AD_10	AC013394.2	-1.831
chr15_92900174_92900473_+	p012@CHD2	561.418	0.38223081366785	0.0149471862613965	0.464045251753311	68.084	49.211	ASO_G0272888_AD_10	AC013394.2	2.117
chr16_4847343_4847585_+	p002@UBN1	141.718	-0.505145220582469	0.0148625855521004	0.464045251753311	9.75	13.254	ASO_G0272888_AD_10	AC013394.2	-1.928
chr16_54929030_54929321_-	p004@CRNDE	50.259	-0.794606208291841	0.0152769084735218	0.464045251753311	2.824	4.793	ASO_G0272888_AD_10	AC013394.2	-2.429
chr16_67150812_67151111_-	p002@B3GNT9	205.755	-0.497830908888015	0.0152198948856731	0.464045251753311	14.229	19.271	ASO_G0272888_AD_10	AC013394.2	-1.726
chr16_74700659_74700835_-	p003@MLKL	21.459	0.619952533565717	0.0154115231354263	0.464045251753311	2.959	1.838	ASO_G0272888_AD_10	AC013394.2	1.719
chr17_43025091_43025373_+	p002@RND2	10.565	-1.77688658683004	0.0154108154804827	0.464045251753311	0.288	1.04	ASO_G0272888_AD_10	AC013394.2	-3.152
chr17_59331505_59331701_+	p003@YPEL2	53.909	-0.640086490256259	0.0149954693216689	0.464045251753311	3.359	5.082	ASO_G0272888_AD_10	AC013394.2	-1.797
chr17_68247925_68248224_+	p005@AMZ2	609.416	-0.368614265423431	0.0148632430633346	0.464045251753311	46.135	56.486	ASO_G0272888_AD_10	AC013394.2	-1.902
chr18_57586648_57586797_-	p002@FECH	397.816	-0.288051266119217	0.0149352207206838	0.464045251753311	31.738	36.648	ASO_G0272888_AD_10	AC013394.2	-1.87
chr1_176207378_176207659_-	p001@RFWD2	12.747	0.749689778108678	0.0154002682716057	0.464045251753311	1.97	1.068	ASO_G0272888_AD_10	AC013394.2	1.806
chr2_74458288_74458587_+	p002@WBP1	395.01	-0.488751765422567	0.0152927189600377	0.464045251753311	27.659	36.989	ASO_G0272888_AD_10	AC013394.2	-2.513
chr3_47282555_47282588_-	p006@KIF9	11.856	-1.21102560167089	0.0148675245417714	0.464045251753311	0.556	1.137	ASO_G0272888_AD_10	AC013394.2	-2.397
chr5_88268679_88268978_-	p004@TMEM161B	105.893	0.370350727088966	0.0151002149726957	0.464045251753311	12.735	9.268	ASO_G0272888_AD_10	AC013394.2	1.728
chr8_96493588_96493732_+	p003@SDC2	206.663	-0.790224249365143	0.0150269776730775	0.464045251753311	11.845	19.565	ASO_G0272888_AD_10	AC013394.2	-2
chr10_122461540_122461598_+	p002@HTRA1	236.042	0.663599633821119	0.0155581424826172	0.466253536862427	33.838	20.045	ASO_G0272888_AD_10	AC013394.2	2.169
chr3_40457189_40457488_+	p001@RPL14	7533.222	-0.525722834255198	0.0155830494263761	0.466253536862427	519.04	702.329	ASO_G0272888_AD_10	AC013394.2	-2.311
chr9_137605504_137605670_+	p001@ARRDC1	111.598	-0.736316469683847	0.0155651859673757	0.466253536862427	6.587	10.602	ASO_G0272888_AD_10	AC013394.2	-2.653
chr10_60944030_60944329_-	p006@RHOBTB1	108.854	-0.576151970011423	0.0158333260555917	0.467937482875906	7.138	10.232	ASO_G0272888_AD_10	AC013394.2	-1.771
chr15_44536969_44537145_+	p001@EIF3J	503.553	-0.400626151930332	0.0157124831143167	0.467937482875906	37.448	46.679	ASO_G0272888_AD_10	AC013394.2	-2.195
chr2_10812782_10812957_-	p005@PDIA6	3362.14	-0.472524064251857	0.0157324640303909	0.467937482875906	238.688	313.522	ASO_G0272888_AD_10	AC013394.2	-2.187
chr7_151083333_151083632_-	p003@TMUB1	518.246	-0.307468381608282	0.0158402902854554	0.467937482875906	40.834	47.781	ASO_G0272888_AD_10	AC013394.2	-1.775
chr8_100721984_100722189_-	p004@PABPC1	1126.274	-0.577802688970568	0.015913582526056	0.468690273207973	75.353	105.582	ASO_G0272888_AD_10	AC013394.2	-1.982
chr1_167553784_167553954_-	p001@CREG1	35.223	-0.709486625687168	0.0159776189469126	0.469549310959993	2.03	3.344	ASO_G0272888_AD_10	AC013394.2	-2.558
chr7_143381468_143381672_+	p007@ZYX	62.293	1.09119388268191	0.015978334124692	0.469549310959993	11.37	5.043	ASO_G0272888_AD_10	AC013394.2	2.053
chr19_36850726_36851025_+	p004@ZNF345	40.379	-0.564699461507887	0.0160216232820744	0.46983953238976	2.694	3.79	ASO_G0272888_AD_10	AC013394.2	-2.025
chr16_1827075_1827374_+	p001@FAHD1	330.33	0.316016543273234	0.0161469665191447	0.470235284494564	38.478	29.066	ASO_G0272888_AD_10	AC013394.2	2.042
chr17_32142352_32142651_+	p001@RHOT1	174.062	-0.435621451144421	0.0161688838355169	0.470235284494564	12.649	16.174	ASO_G0272888_AD_10	AC013394.2	-1.801
chr17_61402624_61402923_+	p011@TBX2	22.31	-1.11558090312857	0.0161258115676036	0.470235284494564	1.059	2.144	ASO_G0272888_AD_10	AC013394.2	-1.821
chr8_48042952_48043251_+	p008@UBE2V2	19.378	1.18706246666198	0.016120755698786	0.470235284494564	3.76	1.544	ASO_G0272888_AD_10	AC013394.2	1.926
chr17_50150527_50150826_-	p004@PPP1R9B	49.994	-0.938037075515836	0.0162681028269348	0.472144330032908	2.654	4.768	ASO_G0272888_AD_10	AC013394.2	-2.358
chr16_54286762_54286925_-	p002@IRX3	35.772	-0.570441844381849	0.0163226833341447	0.472427278528222	2.406	3.351	ASO_G0272888_AD_10	AC013394.2	-1.674
chr1_53946155_53946428_-	p002@HSPB11	50.793	-0.707164917257667	0.0163581018015157	0.472427278528222	3.101	4.789	ASO_G0272888_AD_10	AC013394.2	-2.121
chr4_183504913_183505211_+	p004@ING2	117.749	-0.916551586104748	0.0163321913842824	0.472427278528222	6.171	11.222	ASO_G0272888_AD_10	AC013394.2	-2.485
chr11_65662931_65663019_-	p003@RELA	416.707	-0.338182037120304	0.0165195887117602	0.472755300972788	32.446	38.458	ASO_G0272888_AD_10	AC013394.2	-2.133
chr21_17608958_17609257_-	p004@BTG3	14.022	1.35654635992354	0.0165413084008542	0.472755300972788	2.983	1.089	ASO_G0272888_AD_10	AC013394.2	1.765
chr22_42079550_42079849_+	p001@SMDT1;p001@NDUFA6-AS1	643.893	-0.415549653534902	0.016489709708389	0.472755300972788	47.357	59.965	ASO_G0272888_AD_10	AC013394.2	-1.913
chr14_35046122_35046319_+	p004@FAM177A1	145.138	-0.383261805563378	0.0165680520876412	0.472793858940384	10.783	13.477	ASO_G0272888_AD_10	AC013394.2	-2.043
chr18_63367399_63367698_-	p001@KDSR	156.487	-0.358172865516885	0.0165930924429883	0.472793858940384	12.062	14.483	ASO_G0272888_AD_10	AC013394.2	-1.682
chr15_80404255_80404554_+	p005@ARNT2	118.266	-0.826170287695641	0.0166672641718834	0.474426589378419	6.602	11.227	ASO_G0272888_AD_10	AC013394.2	-1.662
chr7_99374704_99374720_+	p003@ARPC1B	482.22	-0.391563803808517	0.0167829003248051	0.476753036196459	36.171	44.632	ASO_G0272888_AD_10	AC013394.2	-1.742
chr12_27244143_27244442_+	p003@STK38L	270.206	-0.343968979527598	0.0168735342164343	0.47694094016231	20.77	25.023	ASO_G0272888_AD_10	AC013394.2	-1.757
chr12_68610749_68611048_+	p002@RAP1B	2304.286	-0.292971715249536	0.01694299935495	0.47694094016231	183.476	212.672	ASO_G0272888_AD_10	AC013394.2	-1.688
chr13_75537691_75537990_-	p002@COMMD6	2459.356	-0.285517794429307	0.0168882585678151	0.47694094016231	197.425	226.358	ASO_G0272888_AD_10	AC013394.2	-2.123
chr4_74099045_74099344_-	p002@CXCL2	16.153	-0.86411802635475	0.0169429028073872	0.47694094016231	0.893	1.538	ASO_G0272888_AD_10	AC013394.2	-2.121
chr19_33373963_33374262_+	p002@CEBPG	11.05	-1.16872682080556	0.0170214782717481	0.477322629592427	0.503	1.068	ASO_G0272888_AD_10	AC013394.2	-1.976
chr13_109786934_109787233_+	p003@CATG00000016231.1	27.577	-0.817443000042874	0.0172038635972277	0.47759994441401	1.48	2.636	ASO_G0272888_AD_10	AC013394.2	-2.295
chr17_17837005_17837171_-	p003@SREBF1	221.84	-0.49778735646104	0.0171299066493201	0.47759994441401	15.488	20.691	ASO_G0272888_AD_10	AC013394.2	-1.871
chr19_2051093_2051392_-	p003@MKNK2	531.88	-1.07398307221658	0.0171633914210615	0.47759994441401	25.525	50.877	ASO_G0272888_AD_10	AC013394.2	-2.947
chr20_63626925_63627224_-	p004@GMEB2	137.382	-0.677427042876873	0.0170545741576002	0.47759994441401	8.422	12.961	ASO_G0272888_AD_10	AC013394.2	-3.27
chr2_30232266_30232518_+	p005@LBH	12.287	-1.01454151065505	0.0171921507539407	0.47759994441401	0.617	1.178	ASO_G0272888_AD_10	AC013394.2	-2.04
chr6_116370797_116371096_+	p012@DSE	787.763	-0.547779645654566	0.0171297250692603	0.47759994441401	53.368	73.683	ASO_G0272888_AD_10	AC013394.2	-2.937
chr13_49691332_49691631_-	p001@EBPL	654.733	-0.483743503977333	0.0172378705813797	0.477616388532159	46.044	61.074	ASO_G0272888_AD_10	AC013394.2	-2.694
chr7_6348823_6349116_-	p001@FAM220A	179.329	-0.551279986060465	0.0172972037580482	0.477847997335549	11.941	16.839	ASO_G0272888_AD_10	AC013394.2	-2.797
chr22_46044969_46045155_-	p004@LINC00899	12.227	-1.36830226333736	0.017521101142245	0.481837594690925	0.451	1.189	ASO_G0272888_AD_10	AC013394.2	-2.863
chr12_49127902_49128164_+	p002@RP11-386G11.10	14.043	-1.73888597420957	0.0177705093627478	0.483794806203829	0.439	1.377	ASO_G0272888_AD_10	AC013394.2	-1.694
chr17_19112483_19112782_-	p002@SNORD3D	34.418	1.46291667177268	0.0177291313799297	0.483794806203829	7.684	2.631	ASO_G0272888_AD_10	AC013394.2	1.968
chr4_38664023_38664185_+	p002@KLF3	160.508	-0.604981222119114	0.0177409933565911	0.483794806203829	10.36	15.101	ASO_G0272888_AD_10	AC013394.2	-3.062
chr8_142700468_142700650_+	p003@LY6K	37.333	0.831054700698691	0.0176859346412505	0.483794806203829	5.912	3.122	ASO_G0272888_AD_10	AC013394.2	1.67
chr7_128409832_128410131_-	p006@IMPDH1	423.128	-0.331700316266207	0.0178318545301369	0.484695367489805	32.716	39.171	ASO_G0272888_AD_10	AC013394.2	-1.861
chrX_38801309_38801608_+	p001@MID1IP1	140.95	-0.315569388498195	0.0178564257998686	0.484726122364579	11.225	12.995	ASO_G0272888_AD_10	AC013394.2	-1.665
chr13_27271031_27271330_+	p004@RASL11A	10.831	-1.17549948172894	0.0179385835878768	0.485018222938844	0.451	1.049	ASO_G0272888_AD_10	AC013394.2	-2.72
chr16_69754774_69755073_-	p001@NOB1	741.791	-0.409941678378421	0.0179522192994185	0.485018222938844	55.099	68.714	ASO_G0272888_AD_10	AC013394.2	-2.146
chr17_39730521_39730681_-	p004@MIEN1	661.912	-0.431238181251932	0.0180342340602373	0.486065041182868	48.187	61.624	ASO_G0272888_AD_10	AC013394.2	-2.162
chr6_158511256_158511525_+	p016@TULP4	20.965	-1.29519187047856	0.0180973045478774	0.486114649112519	0.838	2.036	ASO_G0272888_AD_10	AC013394.2	-1.802
chr17_44219077_44219275_-	p008@UBTF	17.223	-1.19528389945058	0.018140867385318	0.486344722094661	0.724	1.666	ASO_G0272888_AD_10	AC013394.2	-3.22
chr7_118183982_118184148_+	p001@NAA38	399.873	-0.290493786429765	0.0181305358032084	0.486344722094661	31.947	36.895	ASO_G0272888_AD_10	AC013394.2	-1.843
chr12_112978550_112978729_+	p005@OAS2	11.103	1.53889363999088	0.0183591502104152	0.490327047832391	2.576	0.824	ASO_G0272888_AD_10	AC013394.2	1.71
chr4_118352867_118353109_-	p004@PRSS12	231.545	-0.751325025977978	0.0183420789552237	0.490327047832391	13.693	21.944	ASO_G0272888_AD_10	AC013394.2	-2.794
chr2_148644636_148644900_+	p004@EPC2	228.253	-0.59283614886911	0.0185525857761875	0.493618136030011	14.951	21.454	ASO_G0272888_AD_10	AC013394.2	-3.021
chr17_50184324_50184623_-	p032@COL1A1	539.465	-0.879920724399114	0.0186012331679705	0.494444688452585	29.616	51.441	ASO_G0272888_AD_10	AC013394.2	-1.867
chr1_155173152_155173451_-	p003@KRTCAP2	2137.247	-0.255244303104105	0.0187662603316997	0.496990719087754	175	196.259	ASO_G0272888_AD_10	AC013394.2	-1.823
chr22_30326920_30327087_-	p001@TBC1D10A	89.753	-0.802766127350983	0.0187677041450483	0.496990719087754	5.048	8.547	ASO_G0272888_AD_10	AC013394.2	-3.564
chr19_49362264_49362563_-	p001@TEAD2	270.594	-0.45207849913787	0.0188062243863434	0.497074669564978	19.287	25.257	ASO_G0272888_AD_10	AC013394.2	-1.833
chr2_24047241_24047540_-	p002@C2orf44	52.887	0.458230670758131	0.0188541753289721	0.497874152841954	6.759	4.579	ASO_G0272888_AD_10	AC013394.2	2.01
chr6_100881316_100881478_-	p001@ASCC3	805.777	0.318116429202214	0.018900832289026	0.498170671475424	93.879	70.898	ASO_G0272888_AD_10	AC013394.2	2.013
chr9_107283458_107283757_+	p003@RAD23B	460.474	0.395036893636956	0.0188903781143931	0.498170671475424	56.128	40.137	ASO_G0272888_AD_10	AC013394.2	1.89
chr12_31729115_31729414_+	p004@CATG00000008523.1	14.982	-0.927124838619902	0.018924185000383	0.498319152402408	0.815	1.431	ASO_G0272888_AD_10	AC013394.2	-2.201
chr15_64989872_64990060_-	p002@SPG21	683.995	-0.607180909273748	0.0190656042437152	0.499443989781643	44.373	64.299	ASO_G0272888_AD_10	AC013394.2	-2.953
chr20_50190965_50191244_+	p008@RP11-112L6.4	33.043	0.721299812271956	0.0190739125908476	0.499443989781643	4.984	2.786	ASO_G0272888_AD_10	AC013394.2	1.702
chr12_49186552_49186851_-	p008@TUBA1A	93.953	0.928529273700781	0.019292729991376	0.500115172118847	15.624	7.776	ASO_G0272888_AD_10	AC013394.2	1.991
chr1_21907906_21908205_+	p003@RP11-26H16.1	15.288	-1.25884232441957	0.0193302703158691	0.500115172118847	0.652	1.468	ASO_G0272888_AD_10	AC013394.2	-2.349
chr20_50096519_50096818_-	p013@UBE2V1	32.612	1.01779036997432	0.0193119022193562	0.500115172118847	5.723	2.666	ASO_G0272888_AD_10	AC013394.2	2.253
chr2_219627519_219627779_+	p003@SLC4A3	58.756	-0.772115597085856	0.0191709767568447	0.500115172118847	3.365	5.588	ASO_G0272888_AD_10	AC013394.2	-2.574
chr1_42683058_42683290_+	p003@YBX1	91.036	-0.497298251726141	0.0193945653574545	0.500724595624001	6.239	8.508	ASO_G0272888_AD_10	AC013394.2	-1.912
chr19_38647499_38647668_+	p002@ACTN4	1581.261	-0.807416692263917	0.0196557048956001	0.505280976946035	90.268	150.175	ASO_G0272888_AD_10	AC013394.2	-2.64
chr10_133379121_133379279_+	p004@PAOX;p001@RP11-108K14.8	41.725	-0.820318058824088	0.0198244535213194	0.506256064134611	2.265	3.972	ASO_G0272888_AD_10	AC013394.2	-2.475
chr12_56724383_56724682_-	p006@NACA	35.133	1.01941273907178	0.0198651781637091	0.506256064134611	6.144	2.874	ASO_G0272888_AD_10	AC013394.2	1.814
chr12_8914653_8914842_+	p006@PHC1	57.325	-0.597955927001052	0.0197469588028204	0.506256064134611	3.665	5.397	ASO_G0272888_AD_10	AC013394.2	-2.649
chr5_178730523_178730687_-	p002@ZNF354A	122.306	-0.332682294432211	0.0197692170949472	0.506256064134611	9.431	11.331	ASO_G0272888_AD_10	AC013394.2	-1.805
chr6_32151789_32152028_-	p008@PRRT1	63.449	-0.532554367032361	0.0198265775224398	0.506256064134611	4.364	5.923	ASO_G0272888_AD_10	AC013394.2	-1.675
chr14_63727905_63728204_-	p002@SGPP1	238.595	0.441890749315189	0.0202262507908443	0.506837396005438	29.814	20.778	ASO_G0272888_AD_10	AC013394.2	1.947
chr19_12722318_12722457_-	p006@TNPO2	17.14	-0.821147023365984	0.0203360831360066	0.506837396005438	0.94	1.634	ASO_G0272888_AD_10	AC013394.2	-1.814
chr19_18281452_18281546_-	p002@JUND	236.752	-0.432956248863616	0.0204133868247592	0.506837396005438	17.097	22.044	ASO_G0272888_AD_10	AC013394.2	-2.047
chr19_38619139_38619210_+	p002@EIF3K	1382.106	-0.535824606893469	0.0202216021699356	0.506837396005438	94.692	128.585	ASO_G0272888_AD_10	AC013394.2	-3.08
chr1_24502971_24503162_+	p004@RCAN3	122.067	-0.62369727050819	0.0200910209409373	0.506837396005438	7.766	11.46	ASO_G0272888_AD_10	AC013394.2	-3.047
chr1_51236163_51236321_+	p004@RNF11	524.056	-0.491949077317725	0.0201589900205369	0.506837396005438	36.667	49.039	ASO_G0272888_AD_10	AC013394.2	-2.582
chr2_227325310_227325500_+	p002@MFF	29.074	-0.696011144243708	0.0204258685479349	0.506837396005438	1.842	2.738	ASO_G0272888_AD_10	AC013394.2	-2.049
chr4_94207893_94208069_+	p003@SMARCAD1	81.438	0.452552265510403	0.0203590834000806	0.506837396005438	10.32	7.079	ASO_G0272888_AD_10	AC013394.2	1.912
chrX_136497086_136497385_+	p001@HTATSF1	248.439	-0.393330672616608	0.0201750350214666	0.506837396005438	18.445	23.097	ASO_G0272888_AD_10	AC013394.2	-2.231
chrX_49043205_49043504_-	p001@TFE3	1344.41	-0.302822385161562	0.0200128952471218	0.506837396005438	106.316	124.145	ASO_G0272888_AD_10	AC013394.2	-2.338
chr1_180912892_180912956_+	p004@KIAA1614	11.222	-1.12813189754618	0.0205266371146909	0.508160753148285	0.5	1.083	ASO_G0272888_AD_10	AC013394.2	-2.627
chr19_12669405_12669564_-	p004@WDR83OS	1793.189	-0.292567179636662	0.0205975939508648	0.509468895936827	143.401	165.05	ASO_G0272888_AD_10	AC013394.2	-2.078
chr19_12957073_12957372_-	p002@GADD45GIP1	2112.614	-0.471183424698044	0.0209305324723542	0.511271234435204	150.024	197.108	ASO_G0272888_AD_10	AC013394.2	-2.649
chr1_21345354_21345522_-	p004@ECE1	964.927	-0.771705267688899	0.0208680212000195	0.511271234435204	56.365	91.566	ASO_G0272888_AD_10	AC013394.2	-2.044
chr1_27154975_27155274_-	p004@SLC9A1	1085.833	-0.406914142802964	0.0207622669368128	0.511271234435204	80.483	100.789	ASO_G0272888_AD_10	AC013394.2	-1.882
chr22_46072499_46072798_+	p010@FLJ27365	11.63	-1.13223158128423	0.0209184168616683	0.511271234435204	0.535	1.126	ASO_G0272888_AD_10	AC013394.2	-2.613
chr9_21995298_21995473_-	p002@CDKN2A	14.579	-0.859247608322436	0.0208089561438835	0.511271234435204	0.812	1.388	ASO_G0272888_AD_10	AC013394.2	-1.672
chr10_100996924_100997095_+	p003@LZTS2	96.845	-0.578629790401641	0.0211232457893534	0.511754626899078	6.305	9.108	ASO_G0272888_AD_10	AC013394.2	-1.945
chr11_847101_847359_+	p009@TSPAN4	15.316	1.05592919436812	0.0210795226690811	0.511754626899078	2.746	1.245	ASO_G0272888_AD_10	AC013394.2	1.931
chr19_17102047_17102346_+	p003@MYO9B	16.477	1.05870449237884	0.0210747850745746	0.511754626899078	2.965	1.34	ASO_G0272888_AD_10	AC013394.2	1.884
chr2_75710808_75710960_-	p004@GCFC2	159.884	-0.30787901493647	0.021160136069188	0.511754626899078	12.618	14.774	ASO_G0272888_AD_10	AC013394.2	-2.156
chr2_223945318_223945484_-	p002@WDFY1	307.534	0.348148720227065	0.0211921809248819	0.512016927964306	36.437	26.974	ASO_G0272888_AD_10	AC013394.2	1.985
chr10_30058702_30059001_+	p002@CATG00000110402.1	13.74	-1.02282296756878	0.021316765598335	0.512385811044424	0.663	1.312	ASO_G0272888_AD_10	AC013394.2	-1.757
chrX_65716677_65716976_+	p023@MSN	21.148	1.12145143908362	0.0213025649653397	0.512385811044424	3.907	1.705	ASO_G0272888_AD_10	AC013394.2	1.74
chr19_10625336_10625519_+	p002@SLC44A2	67.624	-0.740401085711888	0.0213838818621636	0.513560127762278	3.923	6.419	ASO_G0272888_AD_10	AC013394.2	-2.136
chr11_12009173_12009291_-	p003@DKK3	344.556	-0.540571023528732	0.0216830673288928	0.513578303429935	23.268	32.195	ASO_G0272888_AD_10	AC013394.2	-2.184
chr12_67302221_67302520_-	p001@CATG00000012322.1	13.786	-1.87272227703339	0.0215658729173602	0.513578303429935	0.41	1.35	ASO_G0272888_AD_10	AC013394.2	-2.046
chr15_72272404_72272598_-	p003@PARP6	84.445	-0.560529202887276	0.021664702606511	0.513578303429935	5.587	7.946	ASO_G0272888_AD_10	AC013394.2	-1.987
chr17_40818812_40819008_-	p005@KRT10	1684.061	-0.634252200431121	0.0214903797768941	0.513578303429935	107.568	158.358	ASO_G0272888_AD_10	AC013394.2	-2.687
chr17_59840986_59841285_+	p001@MIR21	26.436	-2.05201631958216	0.0217353459058199	0.513578303429935	0.666	2.614	ASO_G0272888_AD_10	AC013394.2	-2.721
chr19_34172590_34172802_+	p004@LSM14A	68.028	1.1096360059927	0.0218023605387272	0.513578303429935	12.564	5.507	ASO_G0272888_AD_10	AC013394.2	1.72
chr19_40577034_40577327_+	p002@SHKBP1	41.085	-0.546096047937462	0.0217988104492417	0.513578303429935	2.723	3.848	ASO_G0272888_AD_10	AC013394.2	-1.757
chr1_109687667_109687830_+	p002@GSTM1	216.735	-0.295248946243643	0.0216203934278379	0.513578303429935	17.387	19.976	ASO_G0272888_AD_10	AC013394.2	-1.942
chr1_156295522_156295821_-	p001@C1orf85	1249.641	-0.268944735923353	0.0218793284292785	0.513578303429935	101.422	114.84	ASO_G0272888_AD_10	AC013394.2	-1.685
chr1_39576821_39576859_-	p001@PABPC4;p002@PPIEL	116.733	-0.625147848777933	0.0215656133705891	0.513578303429935	7.485	10.965	ASO_G0272888_AD_10	AC013394.2	-1.839
chr4_173370804_173371103_+	p003@SAP30	467.33	-0.459501400264279	0.0218337199982935	0.513578303429935	33.36	43.514	ASO_G0272888_AD_10	AC013394.2	-2.346
chr7_79453803_79453972_+	p010@MAGI2-AS3	189.55	-0.664893968014735	0.0214685061511855	0.513578303429935	11.758	17.881	ASO_G0272888_AD_10	AC013394.2	-2.271
chr8_143553548_143553727_-	p001@ZC3H3	16.83	-0.915363056425008	0.0214545699539398	0.513578303429935	0.89	1.615	ASO_G0272888_AD_10	AC013394.2	-1.798
chrX_153334005_153334304_+	p001@ZNF275	173.129	-0.315921921947299	0.0214908876798204	0.513578303429935	13.463	16.025	ASO_G0272888_AD_10	AC013394.2	-1.914
chr9_35725486_35725785_-	p009@TLN1	19.274	0.998941369203248	0.0219389194550719	0.513728752568682	3.381	1.579	ASO_G0272888_AD_10	AC013394.2	1.895
chr19_44914669_44914770_+	p003@APOC1	61.044	-0.514174986613228	0.0219958659439512	0.514068389873426	4.198	5.699	ASO_G0272888_AD_10	AC013394.2	-1.75
chr12_113260318_113260573_+	p017@TPCN1	7.966	1.52433643544022	0.0221754092589117	0.514129459677143	1.871	0.6	ASO_G0272888_AD_10	AC013394.2	1.74
chr19_45782340_45782639_-	p005@DMPK	374.314	-0.647488575081585	0.0221152075574535	0.514129459677143	23.635	35.373	ASO_G0272888_AD_10	AC013394.2	-2.177
chr10_1056554_1056853_-	p002@IDI1	43.858	-0.629490596332926	0.0222539568426507	0.514374582538148	2.766	4.14	ASO_G0272888_AD_10	AC013394.2	-1.668
chr11_1309607_1309772_-	p002@TOLLIP	488.896	-0.350453475718029	0.0227030375220867	0.514374582538148	37.39	45.18	ASO_G0272888_AD_10	AC013394.2	-1.862
chr11_70203146_70203445_+	p001@FADD	508.616	-0.352126714619753	0.0226649242796386	0.514374582538148	38.842	47.136	ASO_G0272888_AD_10	AC013394.2	-2.47
chr12_6237677_6237976_+	p012@CD9	28.055	-1.13065668882019	0.0223129345883407	0.514374582538148	1.301	2.695	ASO_G0272888_AD_10	AC013394.2	-2.089
chr12_6944058_6944240_+	p008@C12orf57	160.634	-0.401318755565313	0.0222263411177484	0.514374582538148	12.004	14.888	ASO_G0272888_AD_10	AC013394.2	-1.779
chr14_37172532_37172722_-	p002@SLC25A21	9.6	0.90316328184388	0.0227553110446927	0.514374582538148	1.632	0.785	ASO_G0272888_AD_10	AC013394.2	1.793
chr17_18208368_18208667_+	p008@ALKBH5	25.157	-1.24616124325218	0.0223061152370189	0.514374582538148	1.091	2.43	ASO_G0272888_AD_10	AC013394.2	-2.63
chr19_2721222_2721521_-	p001@DIRAS1	136.747	-0.813671588280742	0.022837989657682	0.514374582538148	7.683	12.969	ASO_G0272888_AD_10	AC013394.2	-2.667
chr1_244859153_244859452_-	p006@HNRNPU	11.515	1.18776399341791	0.0223094359767589	0.514374582538148	2.264	0.91	ASO_G0272888_AD_10	AC013394.2	2.216
chr1_2586661_2586943_+	p003@FAM213B	325.856	-0.443993465259545	0.022466122393257	0.514374582538148	23.424	30.4	ASO_G0272888_AD_10	AC013394.2	-2.204
chr2_131527880_131527916_+	p002@CCDC74A	85.382	-0.540013610648995	0.0227188027298434	0.514374582538148	5.721	8.002	ASO_G0272888_AD_10	AC013394.2	-1.982
chr2_53786894_53787093_+	p001@ERLEC1	1469.333	-0.28779533277114	0.0222694745301397	0.514374582538148	117.788	135.218	ASO_G0272888_AD_10	AC013394.2	-1.839
chr2_84905506_84905805_+	p004@TMSB10	43714.199	-0.262388937313389	0.022366176788456	0.514374582538148	3563.317	4018.138	ASO_G0272888_AD_10	AC013394.2	-1.741
chr5_115169758_115170057_-	p003@TRIM36	10.431	0.972261866271025	0.0225847560656658	0.514374582538148	1.795	0.848	ASO_G0272888_AD_10	AC013394.2	1.921
chr6_166956564_166956726_-	p008@RNASET2	119.773	-0.568940082168485	0.0226876429691307	0.514374582538148	7.873	11.27	ASO_G0272888_AD_10	AC013394.2	-2.079
chr9_35732039_35732212_-	p004@TLN1	3187.408	-0.876910532654232	0.0227481150061774	0.514374582538148	174.072	303.404	ASO_G0272888_AD_10	AC013394.2	-3.401
chr18_76822145_76822444_-	p002@RP11-162A12.2	223.36	-0.754403226324265	0.022925872209844	0.514971488943645	13.109	21.207	ASO_G0272888_AD_10	AC013394.2	-2.705
chr5_10250267_10250437_+	p005@CCT5	1388.093	0.336670978536922	0.0229096175241735	0.514971488943645	163.521	121.833	ASO_G0272888_AD_10	AC013394.2	1.824
chr16_2205608_2205794_+	p004@MLST8	163.895	-0.74393476827539	0.0230445966228571	0.515199513439482	9.655	15.488	ASO_G0272888_AD_10	AC013394.2	-2.826
chr5_179705523_179705822_+	p009@CANX	40.518	0.743143096544818	0.0229817535905072	0.515199513439482	6.081	3.418	ASO_G0272888_AD_10	AC013394.2	1.656
chr7_75092874_75093173_-	p001@CATG00000096116.1	10.337	-1.22092648197332	0.0229554220334764	0.515199513439482	0.401	1.004	ASO_G0272888_AD_10	AC013394.2	-3.143
chr19_49867409_49867704_-	p002@PNKP	355.427	-0.368871705471064	0.0231335609311796	0.51648649787692	26.875	32.962	ASO_G0272888_AD_10	AC013394.2	-1.784
chr14_64914308_64914607_+	p001@CHURC1-FNTB;p001@FNTB;p001@CHURC1	783.629	-0.352889745673122	0.0232578386700137	0.516975389905457	60.395	72.431	ASO_G0272888_AD_10	AC013394.2	-2.472
chr2_28395576_28395875_+	p009@FOSL2	12.191	-1.03070099128266	0.0232785958883549	0.516975389905457	0.582	1.172	ASO_G0272888_AD_10	AC013394.2	-1.875
chr6_99424769_99424920_+	p001@RP11-98I9.4	16.645	-0.810837949761043	0.0233060151037278	0.516975389905457	0.978	1.575	ASO_G0272888_AD_10	AC013394.2	-1.907
chr10_58512968_58513211_+	p004@BICC1	437.542	-0.721557153933139	0.0236040683671106	0.517449405852299	26.341	41.364	ASO_G0272888_AD_10	AC013394.2	-2.062
chr10_93893847_93894146_+	p001@SLC35G1	100.014	-0.559522837314695	0.0237339686715564	0.517449405852299	6.585	9.387	ASO_G0272888_AD_10	AC013394.2	-2.752
chr14_80211184_80211419_-	p016@DIO2	11.061	-1.00627968471019	0.0237019539700022	0.517449405852299	0.553	1.059	ASO_G0272888_AD_10	AC013394.2	-1.783
chr16_30571562_30571791_-	p002@ZNF764;p005@ZNF688	118.29	-0.60713093062201	0.0237850296238903	0.517449405852299	7.6	11.124	ASO_G0272888_AD_10	AC013394.2	-2.967
chr16_58734166_58734465_-	p002@GOT2	1119.781	0.309518858453465	0.0237830321930633	0.517449405852299	129.669	98.514	ASO_G0272888_AD_10	AC013394.2	1.881
chr17_5486463_5486554_+	p004@MIS12	33.707	-0.57370788935399	0.0238273648109635	0.517449405852299	2.226	3.155	ASO_G0272888_AD_10	AC013394.2	-1.877
chr1_27913952_27914251_-	p003@RPA2	12.657	1.33134073902754	0.0238203713194028	0.517449405852299	2.639	0.984	ASO_G0272888_AD_10	AC013394.2	2.154
chr2_201129663_201129924_+	p017@CFLAR	13.019	0.675448124656073	0.0237818354684851	0.517449405852299	1.885	1.103	ASO_G0272888_AD_10	AC013394.2	1.717
chr2_218399981_218400037_+	p008@CTDSP1	127.466	-0.505563688802986	0.0237483842327494	0.517449405852299	8.696	11.927	ASO_G0272888_AD_10	AC013394.2	-1.881
chr5_151673054_151673353_-	p009@SPARC	573.528	1.02383018424778	0.0238049752467134	0.517449405852299	100.472	46.953	ASO_G0272888_AD_10	AC013394.2	1.864
chr5_55994804_55995103_-	p003@IL6ST	5378.358	-0.569386986864183	0.0236265455990185	0.517449405852299	358.73	504.289	ASO_G0272888_AD_10	AC013394.2	-2.772
chr6_136822442_136822741_+	p002@PEX7	74.442	-0.516153262076886	0.0236337990044328	0.517449405852299	5.058	6.971	ASO_G0272888_AD_10	AC013394.2	-2.601
chr8_21919517_21919707_+	p002@XPO7	226.345	-0.831555687514066	0.0237793562277432	0.517449405852299	12.638	21.511	ASO_G0272888_AD_10	AC013394.2	-2.769
chr9_34637807_34637933_-	p002@SIGMAR1	133.49	-0.562856010959263	0.0237185928594019	0.517449405852299	8.794	12.549	ASO_G0272888_AD_10	AC013394.2	-2.727
chr11_68213494_68213793_-	p001@SUV420H1	196.483	-0.652413753301758	0.0239113109304768	0.51745730490641	12.331	18.496	ASO_G0272888_AD_10	AC013394.2	-2.745
chr2_191245433_191245606_+	p003@MYO1B	409.158	-0.594059568579494	0.0238966783569209	0.51745730490641	26.76	38.413	ASO_G0272888_AD_10	AC013394.2	-2.439
chr2_218245363_218245662_-	p001@CATG00000051537.1	17.391	-3.0611652513065	0.02394460806975	0.517597396422429	0.23	1.738	ASO_G0272888_AD_10	AC013394.2	-1.664
chr6_24667134_24667339_+	p002@ACOT13	29.423	-0.594381508852135	0.0240422666121654	0.518115451290365	1.897	2.767	ASO_G0272888_AD_10	AC013394.2	-2.437
chrX_154545937_154546236_-	p003@G6PD	14.021	1.23781922279138	0.0240282787912479	0.518115451290365	2.788	1.11	ASO_G0272888_AD_10	AC013394.2	1.911
chr6_85449933_85450096_+	p002@NT5E	1491.737	0.416591795433867	0.0240946251483126	0.518294097626908	184.314	129.869	ASO_G0272888_AD_10	AC013394.2	1.671
chr10_103452387_103452557_-	p002@CALHM2	246.157	-0.305368697713276	0.024185259838948	0.518534481428894	19.463	22.704	ASO_G0272888_AD_10	AC013394.2	-1.934
chr1_203007224_203007523_+	p001@TMEM183A	826.281	-0.585922904305402	0.0241907776423109	0.518534481428894	54.388	77.542	ASO_G0272888_AD_10	AC013394.2	-3.434
chr11_72103330_72103531_-	p001@LAMTOR1	544.33	-0.410046209582291	0.024210154125183	0.518554580702606	40.067	50.629	ASO_G0272888_AD_10	AC013394.2	-2.242
chr11_71448673_71448823_+	p003@RP11-660L16.2	14.781	-0.871940388619886	0.0243482001069079	0.519532952660523	0.794	1.409	ASO_G0272888_AD_10	AC013394.2	-1.757
chr4_102827372_102827536_-	p008@UBE2D3	1393.444	-0.405317506121014	0.0243437144071628	0.519532952660523	103.157	129.42	ASO_G0272888_AD_10	AC013394.2	-2.142
chr10_110919030_110919273_-	p003@BBIP1	218.494	-0.396260145812112	0.0244449954561007	0.519554018089852	16.395	20.281	ASO_G0272888_AD_10	AC013394.2	-1.781
chr5_892676_892950_-	p001@BRD9	373.873	-0.55374926593578	0.0244389897261864	0.519554018089852	25.139	34.988	ASO_G0272888_AD_10	AC013394.2	-2.268
chr15_67521450_67521722_-	p003@IQCH-AS1	50.009	-0.465360885201786	0.0245481407754115	0.520250867746738	3.517	4.666	ASO_G0272888_AD_10	AC013394.2	-1.721
chr1_156282675_156282974_-	p002@SMG5	1075.851	-0.493096391560447	0.0245636468738682	0.520250867746738	75.305	100.532	ASO_G0272888_AD_10	AC013394.2	-2.181
chr9_130043194_130043369_-	p004@FNBP1	158.215	-0.724228610405391	0.0245765403280064	0.520250867746738	9.467	14.939	ASO_G0272888_AD_10	AC013394.2	-2.109
chr11_66616480_66616779_+	p002@RBM4;p001@RBM14;p002@RBM14-RBM4	964.529	0.242273862720717	0.0247342112548695	0.520857846181318	107.447	85.49	ASO_G0272888_AD_10	AC013394.2	1.732
chr16_3401101_3401400_+	p001@ZNF174	105.159	-0.387466457564991	0.0247318977081679	0.520857846181318	7.913	9.769	ASO_G0272888_AD_10	AC013394.2	-2.197
chr17_78925237_78925536_-	p001@TIMP2	5831.595	-0.436950096027662	0.0247152049645938	0.520857846181318	424.307	542.412	ASO_G0272888_AD_10	AC013394.2	-2.425
chr2_130355906_130356205_+	p002@PTPN18	76.136	-0.520704854689996	0.0248549706042401	0.520920818321265	5.195	7.135	ASO_G0272888_AD_10	AC013394.2	-1.791
chr3_113838669_113838854_+	p002@GRAMD1C	40.283	-0.882519190200027	0.0247683109899287	0.520920818321265	2.123	3.844	ASO_G0272888_AD_10	AC013394.2	-2.32
chr3_49411823_49412033_-	p003@RHOA	8840.531	-0.263158072591319	0.0248266368869479	0.520920818321265	720.146	812.137	ASO_G0272888_AD_10	AC013394.2	-1.646
chr7_1009991_1010206_-	p010@C7orf50	49.017	1.06458041337639	0.0248175596254128	0.520920818321265	8.822	3.987	ASO_G0272888_AD_10	AC013394.2	1.779
chr19_41887912_41888211_+	p006@ARHGEF1	7.391	1.83380132343567	0.0249483961843404	0.521265784466721	2.002	0.526	ASO_G0272888_AD_10	AC013394.2	1.779
chr10_110225846_110226145_+	p005@MXI1	23.155	-1.10218282363391	0.0256625642703947	0.521268045472432	1.044	2.228	ASO_G0272888_AD_10	AC013394.2	-2.679
chr12_49269446_49269721_+	p013@TUBA1C	72.716	1.01165774757702	0.0256335176348506	0.521268045472432	12.68	5.957	ASO_G0272888_AD_10	AC013394.2	1.994
chr15_40039162_40039325_-	p001@SRP14	1320.57	-0.335105740394456	0.0249705820544205	0.521268045472432	102.999	121.817	ASO_G0272888_AD_10	AC013394.2	-1.747
chr17_38730191_38730490_+	p001@CISD3	868.14	-0.478427711982027	0.0252609653486343	0.521268045472432	61.285	80.93	ASO_G0272888_AD_10	AC013394.2	-2.561
chr19_33796159_33796380_+	p004@KCTD15	41.192	-0.931200512881336	0.0252810135286344	0.521268045472432	2.105	3.956	ASO_G0272888_AD_10	AC013394.2	-2.418
chr19_57389704_57389928_+	p001@ZNF548;p001@AC003002.6	74.441	-0.440063790251586	0.0250530659291118	0.521268045472432	5.485	6.925	ASO_G0272888_AD_10	AC013394.2	-1.774
chr2_86623414_86623684_-	p005@RNF103	20.624	-0.828136285823801	0.0254527218121891	0.521268045472432	1.096	1.963	ASO_G0272888_AD_10	AC013394.2	-2.314
chr2_96869323_96869554_-	p007@SEMA4C	45.29	-0.623957687549074	0.0256616754601934	0.521268045472432	2.824	4.279	ASO_G0272888_AD_10	AC013394.2	-1.794
chr4_1347149_1347381_+	p004@UVSSA	100.512	-0.835438911096057	0.0251747217849202	0.521268045472432	5.566	9.567	ASO_G0272888_AD_10	AC013394.2	-2.412
chr5_159209403_159209672_-	p003@RNF145	286.806	-0.523004514144037	0.0250844652657115	0.521268045472432	19.6	26.873	ASO_G0272888_AD_10	AC013394.2	-2.673
chr6_30345006_30345305_+	p001@RPP21	612.328	-0.259072887597089	0.0256258233957184	0.521268045472432	49.937	56.259	ASO_G0272888_AD_10	AC013394.2	-1.703
chr6_31620706_31620730_+	p004@PRRC2A	2101.004	-0.448405519454691	0.0256823810376736	0.521268045472432	151.435	195.818	ASO_G0272888_AD_10	AC013394.2	-2.407
chr6_35452549_35452848_+	p002@FANCE	28.192	-0.584116758092851	0.025660430122132	0.521268045472432	1.833	2.65	ASO_G0272888_AD_10	AC013394.2	-1.768
chr6_89352805_89352859_-	p002@UBE2J1	221.326	-0.648972900372505	0.0256899161193611	0.521268045472432	13.928	20.843	ASO_G0272888_AD_10	AC013394.2	-3.074
chr8_98294177_98294289_-	p007@NIPAL2	91.861	-0.642703615758426	0.0254832885218858	0.521268045472432	5.762	8.678	ASO_G0272888_AD_10	AC013394.2	-2.068
chr9_37464827_37465118_-	p006@ZBTB5	12.815	-0.979072001560203	0.0253342005674106	0.521268045472432	0.684	1.221	ASO_G0272888_AD_10	AC013394.2	-1.875
chr15_70853981_70854144_-	p003@LARP6	410.509	-0.69363622297075	0.0258532357722682	0.521746937606183	25.207	38.668	ASO_G0272888_AD_10	AC013394.2	-3.029
chr22_38684070_38684369_+	p002@TOMM22	49.297	-1.05519322871974	0.0258336773000246	0.521746937606183	2.4	4.733	ASO_G0272888_AD_10	AC013394.2	-2.272
chr3_13548975_13549141_+	p005@FBLN2	226.37	-0.471968055785615	0.0258204686332267	0.521746937606183	16.016	21.194	ASO_G0272888_AD_10	AC013394.2	-1.798
chr16_10743692_10743991_+	p001@NUBP1	340.461	0.364017573287958	0.0260310955909929	0.522162982386229	40.777	29.805	ASO_G0272888_AD_10	AC013394.2	2.04
chr5_98928789_98928969_-	p004@CHD1	248.396	-0.383292307270999	0.0260164428528202	0.522162982386229	18.594	23.061	ASO_G0272888_AD_10	AC013394.2	-1.689
chr6_125301801_125302100_-	p005@HDDC2	412.108	-0.251415249786153	0.0259789698860868	0.522162982386229	33.669	37.86	ASO_G0272888_AD_10	AC013394.2	-1.909
chr20_58889166_58889329_+	p025@GNAS	234.837	-0.778579548304257	0.0260575951495069	0.522321987448028	13.686	22.144	ASO_G0272888_AD_10	AC013394.2	-2.406
chr3_138608931_138609230_+	p003@FAIM	51.16	-0.519915665576123	0.0261300353355963	0.52340098557192	3.541	4.775	ASO_G0272888_AD_10	AC013394.2	-1.893
chr4_26860627_26860774_+	p004@STIM2	98.709	-0.764052070957136	0.026358159161458	0.525095844858951	5.711	9.352	ASO_G0272888_AD_10	AC013394.2	-2.754
chr17_48908257_48908445_+	p001@UBE2Z	353.933	-0.518642979300452	0.0264714229378423	0.525745640735126	24.302	33.171	ASO_G0272888_AD_10	AC013394.2	-2.657
chr18_24426520_24426686_+	p001@IMPACT	97.76	-0.604642406704691	0.0265004518643183	0.525950746492748	6.276	9.198	ASO_G0272888_AD_10	AC013394.2	-2.204
chr11_62534925_62535224_-	p016@AHNAK	187.154	1.0200680846113	0.0265931538666073	0.526304902315691	32.762	15.354	ASO_G0272888_AD_10	AC013394.2	2.066
chr11_32090800_32091012_+	p012@RCN1	327.011	-0.463390520773938	0.0266346930159135	0.526380754984464	23.237	30.571	ASO_G0272888_AD_10	AC013394.2	-2.187
chr10_125896302_125896601_-	p002@DHX32	302.903	-0.565975803474515	0.0269844563386985	0.526538970791949	20.111	28.442	ASO_G0272888_AD_10	AC013394.2	-2.667
chr10_45672625_45672899_-	p001@ZFAND4	32.831	-0.748513070107829	0.0274412449425655	0.526538970791949	1.87	3.122	ASO_G0272888_AD_10	AC013394.2	-2.456
chr10_89701419_89701600_-	p001@RP11-80H5.7	10.795	-0.998848046094249	0.0268821182923091	0.526538970791949	0.553	1.032	ASO_G0272888_AD_10	AC013394.2	-3.524
chr11_6603911_6604175_+	p002@ILK	43.051	0.460242342989348	0.0269862437528465	0.526538970791949	5.45	3.73	ASO_G0272888_AD_10	AC013394.2	1.693
chr12_51217993_51218087_-	p005@POU6F1	16.697	0.715682329381474	0.0272733184258022	0.526538970791949	2.429	1.415	ASO_G0272888_AD_10	AC013394.2	1.934
chr17_7307577_7307608_+	p008@EIF5A	2503.86	-0.512490515004133	0.0275411167384332	0.526538970791949	173.178	233.973	ASO_G0272888_AD_10	AC013394.2	-2.303
chr18_2906225_2906389_+	p016@EMILIN2	88.138	-0.510278879396495	0.0271301672338493	0.526538970791949	5.992	8.27	ASO_G0272888_AD_10	AC013394.2	-2.457
chr19_40714499_40714798_-	p008@ADCK4	5.71	1.4268608395788	0.0268403570464684	0.526538970791949	1.283	0.433	ASO_G0272888_AD_10	AC013394.2	1.798
chr1_110034474_110034773_+	p002@STRIP1	653.651	-0.458410683571628	0.0268039227020201	0.526538970791949	46.712	60.978	ASO_G0272888_AD_10	AC013394.2	-2.124
chr1_23019318_23019617_+	p001@KDM1A	719.541	-0.534144395253441	0.0275379011807373	0.526538970791949	49.078	67.367	ASO_G0272888_AD_10	AC013394.2	-3.196
chr1_42817344_42817544_-	p001@CCDC23	141.789	-0.851803076090273	0.0271831581640322	0.526538970791949	7.773	13.458	ASO_G0272888_AD_10	AC013394.2	-2.946
chr2_177264682_177264853_-	p005@NFE2L2	727.107	-0.49117021015674	0.02739597733461	0.526538970791949	50.881	67.898	ASO_G0272888_AD_10	AC013394.2	-2.197
chr2_190881216_190881391_+	p005@GLS	13.944	0.832557929099531	0.0271510300746617	0.526538970791949	2.188	1.167	ASO_G0272888_AD_10	AC013394.2	1.758
chr3_57227616_57227818_+	p002@APPL1	345.299	-0.659488453397256	0.0273034551815301	0.526538970791949	21.605	32.547	ASO_G0272888_AD_10	AC013394.2	-3.209
chr4_17511913_17512076_-	p003@QDPR	90.181	0.34817649545792	0.0273343605784787	0.526538970791949	10.601	7.918	ASO_G0272888_AD_10	AC013394.2	1.733
chr5_126423271_126423433_+	p005@GRAMD3	251.191	-0.448006321050872	0.0273886133966059	0.526538970791949	17.989	23.387	ASO_G0272888_AD_10	AC013394.2	-2.212
chr6_13615189_13615488_+	p001@NOL7	2114.377	-0.483572835670582	0.0271138224448882	0.526538970791949	149.059	197.08	ASO_G0272888_AD_10	AC013394.2	-2.943
chr6_31636191_31636490_+	p036@PRRC2A	12.818	0.815602364227998	0.0269584540519762	0.526538970791949	2.054	1.069	ASO_G0272888_AD_10	AC013394.2	1.824
chr8_143991427_143991638_+	p007@GRINA	15.314	0.93680519454062	0.0270669180694653	0.526538970791949	2.575	1.261	ASO_G0272888_AD_10	AC013394.2	1.782
chr8_58659768_58659963_-	p002@NSMAF	745.429	-0.58148424500045	0.0269671909204369	0.526538970791949	49.166	69.93	ASO_G0272888_AD_10	AC013394.2	-3.096
chr9_133356422_133356636_-	p002@SURF1	303.115	-0.883917118352252	0.027330960932713	0.526538970791949	16.389	28.881	ASO_G0272888_AD_10	AC013394.2	-2.74
chr1_155323669_155323968_-	p004@RUSC1-AS1	13.298	-0.90327577935345	0.0275922188157739	0.527157588149463	0.695	1.276	ASO_G0272888_AD_10	AC013394.2	-2.083
chr2_47345066_47345225_-	p001@AC073283.4	13.408	-0.962813931130144	0.0276719008151014	0.528180024340403	0.716	1.288	ASO_G0272888_AD_10	AC013394.2	-1.795
chr9_98015351_98015650_-	p001@CATG00000109169.1	17.716	-1.72622482281734	0.0276832967989814	0.528180024340403	0.573	1.739	ASO_G0272888_AD_10	AC013394.2	-1.694
chr14_55580092_55580391_+	p002@KTN1	1554.09	-0.646225619449608	0.0278209178569223	0.528501373585531	98.542	146.166	ASO_G0272888_AD_10	AC013394.2	-3.188
chr18_59220008_59220307_+	p002@GRP	70.428	0.49878845170269	0.0277911838690734	0.528501373585531	9.081	6.076	ASO_G0272888_AD_10	AC013394.2	1.67
chr19_1407629_1407795_+	p002@DAZAP1	276.026	-0.508639435331096	0.0279047471754941	0.528501373585531	19.033	25.801	ASO_G0272888_AD_10	AC013394.2	-2.089
chr21_46098609_46098908_+	p002@COL6A2	315.376	-0.710598785109411	0.027901254992361	0.528501373585531	19.095	29.833	ASO_G0272888_AD_10	AC013394.2	-1.651
chr3_123066875_123067050_+	p001@PDIA5	175.903	-0.819713547213855	0.0277878251551203	0.528501373585531	9.89	16.674	ASO_G0272888_AD_10	AC013394.2	-2.498
chr20_4148678_4148977_+	p001@SMOX	144.445	-0.382568731434983	0.0279533274014321	0.528517756646956	10.712	13.432	ASO_G0272888_AD_10	AC013394.2	-1.783
chr20_45971417_45971700_-	p004@ZNF335	12.074	-0.967459512905514	0.0279294953949632	0.528517756646956	0.652	1.155	ASO_G0272888_AD_10	AC013394.2	-2.567
chr6_170584478_170584644_-	p003@PDCD2	773.068	-0.338358348763062	0.0280231607763036	0.528517756646956	59.724	71.496	ASO_G0272888_AD_10	AC013394.2	-2.223
chr3_57692927_57693226_-	p001@DENND6A	253.182	-0.665065170713697	0.0280916800744239	0.529150916766928	15.789	23.94	ASO_G0272888_AD_10	AC013394.2	-2.586
chr7_1569852_1570151_-	p005@PSMG3	168.657	-0.351009566137158	0.0282962879105403	0.531265288610145	12.814	15.624	ASO_G0272888_AD_10	AC013394.2	-1.819
chr17_63437325_63437624_-	p010@CYB561	18.225	-0.826949119479908	0.0284218827484315	0.53224982661282	0.986	1.742	ASO_G0272888_AD_10	AC013394.2	-1.726
chr1_162561557_162561651_+	p002@UAP1	221.839	-0.526467987762319	0.0283918846891058	0.53224982661282	15.094	20.761	ASO_G0272888_AD_10	AC013394.2	-2.095
chr1_201496105_201496272_-	p007@CSRP1	17.205	1.24133008288673	0.0284523177824594	0.532378265466472	3.433	1.362	ASO_G0272888_AD_10	AC013394.2	1.668
chr10_73495866_73496165_-	p001@PPP3CB	166.649	-0.664921100334573	0.0287098391076869	0.533293794732813	10.458	15.729	ASO_G0272888_AD_10	AC013394.2	-2.348
chr12_7092515_7092685_-	p001@C1R	378.939	-0.413261690578312	0.028553787806575	0.533293794732813	28.125	35.155	ASO_G0272888_AD_10	AC013394.2	-1.962
chr1_10210558_10210719_+	p003@KIF1B	480.791	-0.428574653512186	0.0286878168274432	0.533293794732813	34.997	44.812	ASO_G0272888_AD_10	AC013394.2	-2.111
chr3_12841396_12841682_-	p002@RPL32	8400.128	-0.385372333340327	0.0287025216499901	0.533293794732813	634.28	776.752	ASO_G0272888_AD_10	AC013394.2	-1.81
chr15_45402186_45402362_+	p001@SPATA5L1	19.443	0.691757845040584	0.029040255978168	0.535298441221854	2.89	1.643	ASO_G0272888_AD_10	AC013394.2	1.845
chr16_4802483_4802754_-	p003@ROGDI	122.387	-0.445150282947369	0.0290380957042621	0.535298441221854	8.764	11.429	ASO_G0272888_AD_10	AC013394.2	-2.084
chr17_81911249_81911548_-	p001@PCYT2	1306.668	-0.800249795238274	0.0290830454249909	0.535298441221854	74.909	123.984	ASO_G0272888_AD_10	AC013394.2	-2.841
chr19_18543423_18543722_-	p002@FKBP8	2355.454	-0.750157946939622	0.0291223061220153	0.535298441221854	139.578	222.674	ASO_G0272888_AD_10	AC013394.2	-3.159
chr8_144465587_144465850_-	p002@CYHR1	29.756	-0.623792152059022	0.0291212333445305	0.535298441221854	2.002	2.79	ASO_G0272888_AD_10	AC013394.2	-2.166
chr9_133376307_133376515_+	p002@C9orf96	16.127	-0.831388266430281	0.0289845072467831	0.535298441221854	0.908	1.534	ASO_G0272888_AD_10	AC013394.2	-2.036
chr10_132537177_132537476_-	p001@RP11-432J24.5	18.23	-0.93586013686778	0.0293168889419314	0.536549402275161	0.937	1.749	ASO_G0272888_AD_10	AC013394.2	-2.214
chr16_21599442_21599741_+	p003@METTL9	2701.988	-0.528417906848966	0.029500260563659	0.536549402275161	185.09	252.155	ASO_G0272888_AD_10	AC013394.2	-2.929
chr16_84145006_84145305_-	p001@HSDL1	178.083	-0.316569888129351	0.0297652114271101	0.536549402275161	13.917	16.455	ASO_G0272888_AD_10	AC013394.2	-1.867
chr17_82698515_82698814_-	p001@RAB40B	88.564	-0.636017225571125	0.0297280170193759	0.536549402275161	5.558	8.351	ASO_G0272888_AD_10	AC013394.2	-2.04
chr19_16133318_16133617_+	p001@HSH2D	183.809	-0.707671368895729	0.029782280517832	0.536549402275161	11.253	17.353	ASO_G0272888_AD_10	AC013394.2	-1.841
chr21_32771582_32771771_-	p002@PAXBP1	222.71	-0.738421082319	0.0294911009157152	0.536549402275161	13.281	21.086	ASO_G0272888_AD_10	AC013394.2	-2.62
chr21_43776423_43776562_-	p005@CSTB	62.21	-0.454855660744407	0.0296149475019656	0.536549402275161	4.486	5.784	ASO_G0272888_AD_10	AC013394.2	-1.94
chr2_231463163_231463462_-	p007@NCL	26.561	1.08317602130178	0.0297058651780881	0.536549402275161	4.812	2.15	ASO_G0272888_AD_10	AC013394.2	2.078
chr7_44467698_44467997_+	p001@AC004453.8	11.496	-0.952512700569144	0.0296491606969002	0.536549402275161	0.62	1.094	ASO_G0272888_AD_10	AC013394.2	-1.742
chr17_19377615_19377896_+	p001@MAPK7	46.761	0.493430789052473	0.0298291218195047	0.536688544664458	6.16	4.045	ASO_G0272888_AD_10	AC013394.2	2.109
chr10_125823064_125823235_-	p003@UROS	257.663	-0.454924477372759	0.0299681393740658	0.537008103806858	18.35	24.044	ASO_G0272888_AD_10	AC013394.2	-1.927
chr12_2877073_2877372_+	p002@TULP3;p005@RHNO1	665.346	-0.401848923503614	0.0300389458783509	0.537395213064162	49.528	61.533	ASO_G0272888_AD_10	AC013394.2	-2.469
chr12_120687031_120687304_+	p003@MLEC	1051.768	-0.431951385553036	0.0305047008747909	0.539549498554556	76.534	98.013	ASO_G0272888_AD_10	AC013394.2	-1.839
chr15_84748477_84748741_+	p003@ZNF592	190.865	-0.325192709627549	0.0303820495751585	0.539549498554556	14.898	17.634	ASO_G0272888_AD_10	AC013394.2	-1.756
chr1_246566417_246566506_+	p002@CNST	235.573	0.276636497263695	0.0303492353142046	0.539549498554556	26.881	20.796	ASO_G0272888_AD_10	AC013394.2	1.987
chr5_109689778_109690077_+	p002@MAN2A1	336.493	0.294723725475559	0.0304394883205188	0.539549498554556	38.836	29.647	ASO_G0272888_AD_10	AC013394.2	1.742
chr5_34686723_34687022_+	p010@RAI14	31.28	1.6592781468214	0.0304959761956305	0.539549498554556	7.687	2.317	ASO_G0272888_AD_10	AC013394.2	1.941
chr11_102452732_102452890_-	p003@TMEM123	2360.676	-0.421969459848941	0.0305813466359875	0.539872066259287	173.094	219.299	ASO_G0272888_AD_10	AC013394.2	-2.14
chr11_66052214_66052513_+	p014@SF3B2	2607.974	-0.281675446861654	0.0306167581853361	0.539872066259287	209.748	240.247	ASO_G0272888_AD_10	AC013394.2	-2.113
chr11_46381725_46381885_+	p005@MDK	48.913	-0.606808346954986	0.0307569122482882	0.540272731516933	3.115	4.627	ASO_G0272888_AD_10	AC013394.2	-1.899
chr3_5187693_5187721_+	p005@EDEM1	143.79	0.491709825991003	0.0306642779861405	0.540272731516933	18.555	12.476	ASO_G0272888_AD_10	AC013394.2	1.687
chr6_150865560_150865859_+	p001@MTHFD1L	373.689	-0.521508758675734	0.0307442028464781	0.540272731516933	25.58	35.005	ASO_G0272888_AD_10	AC013394.2	-1.703
chr7_94420863_94421162_+	p020@COL1A2	20.123	-1.47053041548078	0.0307201020571204	0.540272731516933	0.727	1.963	ASO_G0272888_AD_10	AC013394.2	-1.788
chr19_33796725_33797024_+	p006@KCTD15	25.647	-0.6633795000364	0.0309561138827645	0.541068235379109	1.568	2.428	ASO_G0272888_AD_10	AC013394.2	-1.705
chr1_52055041_52055340_-	p003@TXNDC12	686.095	0.324036585764648	0.0308840096872241	0.541068235379109	80.217	60.338	ASO_G0272888_AD_10	AC013394.2	2.183
chr2_240435540_240435839_+	p002@GPC1	1403.363	-0.460409039962516	0.030929275628655	0.541068235379109	100.383	130.742	ASO_G0272888_AD_10	AC013394.2	-2.15
chr6_116765545_116765707_-	p004@FAM162B	101.63	-0.489133729483201	0.0312831584015732	0.544086031571633	6.992	9.508	ASO_G0272888_AD_10	AC013394.2	-1.904
chr9_129641989_129642288_-	p002@ASB6	274.633	-0.38577643151931	0.0312835441827448	0.544086031571633	20.445	25.514	ASO_G0272888_AD_10	AC013394.2	-1.73
chr18_12308593_12308892_+	p006@TUBB6	32.327	0.657203985376527	0.0314319140149546	0.545830012752631	4.635	2.758	ASO_G0272888_AD_10	AC013394.2	1.765
chr11_61792449_61792748_-	p002@TMEM258;p001@MIR611	1684.433	-0.400429713972291	0.0315957310967072	0.547023286111974	126.011	156.54	ASO_G0272888_AD_10	AC013394.2	-2.039
chr11_62593288_62593587_-	p014@MTA2	16.096	-0.964266365069228	0.0318495312841389	0.547023286111974	0.882	1.536	ASO_G0272888_AD_10	AC013394.2	-1.729
chr12_53441751_53441912_+	p003@PRR13;p002@RP11-793H13.8	1033.091	-0.305372015215393	0.031789491539776	0.547023286111974	82.003	95.119	ASO_G0272888_AD_10	AC013394.2	-1.788
chr12_54419364_54419609_-	p001@ITGA5	63.596	-0.449075164716211	0.0316577701897652	0.547023286111974	4.479	5.942	ASO_G0272888_AD_10	AC013394.2	-1.884
chr12_94459717_94459907_-	p003@CCDC41	158.127	0.355019040218603	0.0318609018472927	0.547023286111974	18.921	13.886	ASO_G0272888_AD_10	AC013394.2	1.881
chr15_101724306_101724605_-	p001@TARSL2	141.396	-0.677148934309746	0.0318337541998997	0.547023286111974	8.755	13.35	ASO_G0272888_AD_10	AC013394.2	-2.772
chr22_50307431_50307613_-	p002@PLXNB2	250.724	0.431309473635516	0.031600422106973	0.547023286111974	31.347	21.799	ASO_G0272888_AD_10	AC013394.2	1.695
chr2_191245258_191245432_+	p002@MYO1B	1131.617	-0.655712323189945	0.0318203018976909	0.547023286111974	71.246	106.666	ASO_G0272888_AD_10	AC013394.2	-2.63
chr7_101130278_101130577_+	p014@SERPINE1	17.828	0.875087770919801	0.0318043619957116	0.547023286111974	2.936	1.475	ASO_G0272888_AD_10	AC013394.2	1.696
chr4_118835928_118836100_-	p005@SEC24D	683.356	-0.582346962071738	0.0319201923542617	0.54703934770195	45.108	64.243	ASO_G0272888_AD_10	AC013394.2	-2.36
chr16_2682374_2682673_+	p001@KCTD5	724.928	-0.456310108166488	0.0320805619685	0.547039802844679	51.855	67.494	ASO_G0272888_AD_10	AC013394.2	-2.123
chr16_31108972_31109271_+	p004@BCKDK;p001@AC135050.1	13.545	1.12438769873598	0.0320402851263837	0.547039802844679	2.546	1.085	ASO_G0272888_AD_10	AC013394.2	1.843
chr7_128530931_128531119_-	p003@RP11-212P7.2	23.568	-0.650166385279354	0.0320004006921993	0.547039802844679	1.437	2.229	ASO_G0272888_AD_10	AC013394.2	-1.746
chr17_81869818_81870117_-	p004@ARHGDIA	26.741	0.630608554668841	0.0321153706595507	0.547050617237156	3.815	2.28	ASO_G0272888_AD_10	AC013394.2	1.663
chr1_20787157_20787456_-	p003@HP1BP3	1774.987	-0.711267760478655	0.0323542131034075	0.547905401429706	107.848	167.824	ASO_G0272888_AD_10	AC013394.2	-2.63
chr1_25875629_25875815_-	p002@PAQR7	74.003	-0.529932395217078	0.0322661129658706	0.547905401429706	4.959	6.939	ASO_G0272888_AD_10	AC013394.2	-1.935
chr20_43914702_43915001_+	p001@TOX2	744.581	-0.467347238953417	0.0323447569317222	0.547905401429706	52.999	69.299	ASO_G0272888_AD_10	AC013394.2	-1.684
chr2_219206635_219206934_+	p001@ZFAND2B	276.625	-0.315442456346049	0.0322011870393445	0.547905401429706	21.505	25.585	ASO_G0272888_AD_10	AC013394.2	-1.673
chr5_108748550_108748849_-	p001@CATG00000080822.1	10.495	-0.956032310958052	0.0324406967003008	0.547905401429706	0.57	1.003	ASO_G0272888_AD_10	AC013394.2	-1.786
chr9_134135952_134136112_+	p003@WDR5	429.796	-0.70644963687865	0.0322340100659152	0.547905401429706	26.19	40.407	ASO_G0272888_AD_10	AC013394.2	-2.796
chr17_18314780_18314946_-	p004@TOP3A	24.504	0.545387120666725	0.0325225874437627	0.547995547152928	3.308	2.103	ASO_G0272888_AD_10	AC013394.2	1.819
chr1_23778268_23778567_+	p001@PITHD1	549.546	-0.358558098956766	0.0326361832167194	0.547995547152928	41.795	50.908	ASO_G0272888_AD_10	AC013394.2	-1.867
chr1_6491551_6491850_-	p007@PLEKHG5	32.172	-0.530924537291628	0.0326322938276959	0.547995547152928	2.226	3.005	ASO_G0272888_AD_10	AC013394.2	-1.774
chr22_35648478_35648658_+	p004@APOL6	47.549	-0.551343915051143	0.0326579858844471	0.547995547152928	3.2	4.445	ASO_G0272888_AD_10	AC013394.2	-1.739
chr11_75525759_75526058_-	p001@GDPD5	39.073	-0.786476229334757	0.0328142576907639	0.549339873301426	2.187	3.723	ASO_G0272888_AD_10	AC013394.2	-2.161
chr19_42076035_42076334_+	p005@ZNF574	326.185	-0.521682500689563	0.0328357688375954	0.549339873301426	22.262	30.557	ASO_G0272888_AD_10	AC013394.2	-2.317
chr9_124869044_124869343_+	p005@ARPC5L	841.356	-0.416729957802899	0.0328355192088957	0.549339873301426	61.719	78.165	ASO_G0272888_AD_10	AC013394.2	-1.917
chr14_50532419_50532585_-	p004@MAP4K5	635.166	-0.542724559532522	0.0329001207143743	0.550016973628021	43.001	59.534	ASO_G0272888_AD_10	AC013394.2	-2.098
chr17_35142147_35142446_-	p001@NLE1	157.005	-0.330131275394132	0.0331494772988325	0.552711618616697	12.101	14.513	ASO_G0272888_AD_10	AC013394.2	-2.072
chr17_7234132_7234300_-	p005@DVL2	122.28	0.431380096220271	0.0331772555932109	0.552711618616697	15.336	10.664	ASO_G0272888_AD_10	AC013394.2	2.276
chr5_55535040_55535241_-	p001@PPAP2A	69.897	-0.508645986268459	0.0332603982894639	0.553341052282857	4.814	6.544	ASO_G0272888_AD_10	AC013394.2	-1.734
chr13_49444164_49444254_+	p003@SETDB2	29.381	0.506431852848644	0.0332927946301503	0.553364812874537	3.817	2.531	ASO_G0272888_AD_10	AC013394.2	1.66
chr16_29926065_29926364_-	p001@KCTD13	263.604	-0.372203055378907	0.0334878032395219	0.554966111081363	19.882	24.495	ASO_G0272888_AD_10	AC013394.2	-1.871
chr12_57088949_57089053_+	p007@NAB2	65.841	-0.606701613367275	0.033543102046431	0.555454567955645	4.211	6.214	ASO_G0272888_AD_10	AC013394.2	-1.72
chr6_110358266_110358498_-	p001@METTL24	11.624	-1.22204967311976	0.0337491318238967	0.556346327247038	0.483	1.129	ASO_G0272888_AD_10	AC013394.2	-1.868
chr5_134845846_134846040_+	p003@C5orf24	561.897	-0.42610823762346	0.0338762222661187	0.557127242361978	41.025	52.153	ASO_G0272888_AD_10	AC013394.2	-2.338
chr10_134894_135136_+	p006@ZMYND11	113.487	-0.564229533658042	0.034282010232557	0.557796591201737	7.457	10.663	ASO_G0272888_AD_10	AC013394.2	-2.131
chr10_58334832_58334994_+	p002@UBE2D1	160.3	-0.456372956974972	0.0340556066746113	0.557796591201737	11.363	14.948	ASO_G0272888_AD_10	AC013394.2	-2.218
chr18_24271823_24272057_-	p013@OSBPL1A	149.825	-0.638465881098408	0.0341478538791922	0.557796591201737	9.437	14.093	ASO_G0272888_AD_10	AC013394.2	-2.091
chr4_124712582_124712840_-	p003@ANKRD50	435.551	-0.365749627491516	0.0342216344027062	0.557796591201737	33.027	40.407	ASO_G0272888_AD_10	AC013394.2	-1.921
chr7_77536900_77537120_+	p001@PTPN12	44.268	-1.0158989945711	0.0342932939653594	0.557796591201737	2.155	4.233	ASO_G0272888_AD_10	AC013394.2	-2.295
chr11_61430088_61430273_+	p002@SDHAF2;p004@RP11-286N22.8	819.095	-0.323010007703115	0.0346600944422248	0.557935578256201	64.18	75.629	ASO_G0272888_AD_10	AC013394.2	-1.738
chr16_15642996_15643295_-	p001@KIAA0430	317.234	-0.496434412760072	0.0345312691803321	0.557935578256201	22.07	29.653	ASO_G0272888_AD_10	AC013394.2	-1.82
chr19_36140054_36140269_+	p003@CAPNS1	2105.934	-0.648573594381822	0.0347184604042368	0.557935578256201	133.394	198.132	ASO_G0272888_AD_10	AC013394.2	-3.169
chr1_117929600_117929770_-	p002@GDAP2	223.517	0.227914583465238	0.0345622092699597	0.557935578256201	24.78	19.831	ASO_G0272888_AD_10	AC013394.2	1.649
chr1_244835556_244835678_+	p009@COX20	685.227	-0.420430374520879	0.034517135778872	0.557935578256201	50.47	63.413	ASO_G0272888_AD_10	AC013394.2	-2.156
chr3_101779061_101779228_+	p001@NXPE3	155.09	-0.525742273605905	0.0345680016829054	0.557935578256201	10.529	14.544	ASO_G0272888_AD_10	AC013394.2	-2.615
chr5_132557093_132557355_+	p002@RAD50	24.877	0.523535705942605	0.0345912078140881	0.557935578256201	3.244	2.151	ASO_G0272888_AD_10	AC013394.2	1.921
chr6_89352860_89353038_-	p001@UBE2J1	136.473	-0.650726691996044	0.034560312291342	0.557935578256201	8.532	12.87	ASO_G0272888_AD_10	AC013394.2	-2.956
chr7_139341187_139341486_+	p002@C7orf55;p001@LUC7L2	332.416	-0.405098042802344	0.0347072286045779	0.557935578256201	24.706	30.892	ASO_G0272888_AD_10	AC013394.2	-2.16
chr7_6104799_6105098_+	p001@USP42	122.193	-0.395042334153906	0.0344343095516369	0.557935578256201	9.032	11.378	ASO_G0272888_AD_10	AC013394.2	-2.049
chr16_81445107_81445375_+	p003@CMIP	15.075	0.737348185359268	0.0349972353111371	0.558147271107224	2.313	1.269	ASO_G0272888_AD_10	AC013394.2	1.69
chr2_181458072_181458371_+	p005@ITGA4	13.564	-0.911247852225121	0.035022238670539	0.558147271107224	0.695	1.3	ASO_G0272888_AD_10	AC013394.2	-1.996
chr2_27628850_27629149_-	p001@CCDC121	16.404	-0.765115026547316	0.034895760230883	0.558147271107224	0.94	1.553	ASO_G0272888_AD_10	AC013394.2	-2.251
chr2_9630819_9631081_-	p002@YWHAQ	5124.704	0.337443410033058	0.0351278955435356	0.558147271107224	604.083	449.985	ASO_G0272888_AD_10	AC013394.2	2.005
chr3_52705664_52705764_-	p004@GLT8D1	251.741	-0.774330854664399	0.0349868878980779	0.558147271107224	14.586	23.855	ASO_G0272888_AD_10	AC013394.2	-3.364
chr8_140511175_140511474_+	p002@CHRAC1	361.895	-0.416489008872847	0.0351218910955822	0.558147271107224	26.528	33.695	ASO_G0272888_AD_10	AC013394.2	-1.867
chr8_88327350_88327515_-	p005@MMP16	52.71	0.451151542364722	0.0351610022121457	0.558147271107224	6.668	4.57	ASO_G0272888_AD_10	AC013394.2	1.808
chr9_114611141_114611373_+	p003@C9orf91	42.762	-0.953293956835374	0.0349106159700303	0.558147271107224	2.146	4.087	ASO_G0272888_AD_10	AC013394.2	-3.162
chr19_19320695_19320994_+	p001@MAU2	686.761	-0.488126996899604	0.0353047297793522	0.559681463125547	48.188	64.226	ASO_G0272888_AD_10	AC013394.2	-2.78
chr1_2189648_2189947_+	p001@AL590822.2	18.082	-0.72450297485251	0.0353844548239639	0.560313639084649	1.141	1.705	ASO_G0272888_AD_10	AC013394.2	-1.664
chr9_15510988_15511153_-	p001@PSIP1	151.105	-0.631928153075746	0.035453786484103	0.561095575291182	9.571	14.24	ASO_G0272888_AD_10	AC013394.2	-2.153
chr17_4949024_4949208_-	p006@PFN1	123.325	-0.473498060158168	0.0357242970926702	0.562597327291305	8.624	11.522	ASO_G0272888_AD_10	AC013394.2	-2.006
chr19_1244654_1244953_-	p001@CATG00000039982.1	11.717	-1.14591095515353	0.0356536442442103	0.562597327291305	0.535	1.13	ASO_G0272888_AD_10	AC013394.2	-1.795
chr3_51983162_51983405_+	p008@ACY1	20.307	-0.699146753679538	0.035803729373573	0.562597327291305	1.286	1.919	ASO_G0272888_AD_10	AC013394.2	-1.85
chr2_95526589_95526888_-	p002@RP11-440D17.3	59.084	0.543237594015326	0.0358734910229029	0.562789685414167	7.955	5.079	ASO_G0272888_AD_10	AC013394.2	1.872
chr21_43659414_43659713_+	p003@RRP1B	485.526	-0.317376376918047	0.036035128122802	0.56323423378059	38.014	44.794	ASO_G0272888_AD_10	AC013394.2	-1.825
chr6_17600328_17600501_+	p002@FAM8A1	209.427	-0.419149017307205	0.0359959303618669	0.56323423378059	15.264	19.468	ASO_G0272888_AD_10	AC013394.2	-2.111
chr9_75028355_75028564_-	p001@C9orf41	187.263	-0.538216359559483	0.0360695820161022	0.56323423378059	12.611	17.547	ASO_G0272888_AD_10	AC013394.2	-1.99
chr11_62726701_62726744_-	p004@HNRNPUL2-BSCL2	17.814	0.743533948185122	0.0363528046272741	0.563877206595488	2.683	1.502	ASO_G0272888_AD_10	AC013394.2	1.893
chr15_72272599_72272791_-	p002@PARP6	50.07	-0.618209812883061	0.0364801438377651	0.563877206595488	3.179	4.722	ASO_G0272888_AD_10	AC013394.2	-1.904
chr16_2264074_2264373_-	p007@RNPS1	36.856	1.29167506628168	0.0364726921950762	0.563877206595488	7.518	2.907	ASO_G0272888_AD_10	AC013394.2	1.735
chr2_28392708_28393007_+	p006@FOSL2	295.284	-0.685583947248777	0.0364740352204783	0.563877206595488	18.149	27.924	ASO_G0272888_AD_10	AC013394.2	-2.345
chr4_56908767_56909066_+	p003@REST	103.602	-0.462303137122394	0.036474353940595	0.563877206595488	7.248	9.676	ASO_G0272888_AD_10	AC013394.2	-1.998
chr5_181242250_181242420_-	p008@GNB2L1	82.304	1.01968298370358	0.0362977272135285	0.563877206595488	14.432	6.742	ASO_G0272888_AD_10	AC013394.2	1.865
chr3_197950040_197950207_+	p002@RPL35A	11924.911	-0.354416584407856	0.0366260971298186	0.564712571042702	917.076	1101.243	ASO_G0272888_AD_10	AC013394.2	-1.827
chr11_406809_407062_-	p011@SIGIRR	47.766	-0.48986914868482	0.0367675860836054	0.564726828743438	3.302	4.466	ASO_G0272888_AD_10	AC013394.2	-1.664
chr7_150368958_150369241_+	p004@REPIN1	12.777	-0.859493753152364	0.0367213671503138	0.564726828743438	0.733	1.217	ASO_G0272888_AD_10	AC013394.2	-1.863
chrX_154762592_154762754_+	p001@DKC1	24.695	-0.722374130169356	0.0366729830618899	0.564726828743438	1.457	2.33	ASO_G0272888_AD_10	AC013394.2	-1.803
chr14_24430167_24430434_+	p005@KHNYN	50.139	-0.481123430040634	0.0368859358385854	0.564752299815593	3.573	4.679	ASO_G0272888_AD_10	AC013394.2	-1.881
chr16_2251437_2251664_-	p002@ECI1	723.588	-0.710924978947966	0.036874494239647	0.564752299815593	43.996	68.093	ASO_G0272888_AD_10	AC013394.2	-3.826
chr16_67183813_67184112_-	p001@KIAA0895L	169.741	-0.517009317763883	0.0368697924298594	0.564752299815593	11.693	15.891	ASO_G0272888_AD_10	AC013394.2	-1.722
chr6_52577020_52577209_-	p002@TRAM2	1063.129	-0.788277683727105	0.0368783232493493	0.564752299815593	61.374	100.751	ASO_G0272888_AD_10	AC013394.2	-2.885
chr9_129489009_129489275_+	p012@LINC00963	26.223	-0.607076547173694	0.0368091190634823	0.564752299815593	1.702	2.474	ASO_G0272888_AD_10	AC013394.2	-1.713
chr10_32958261_32958450_-	p006@ITGB1	2241.099	-0.670023188203162	0.0372807758531951	0.565257452130585	139.86	210.967	ASO_G0272888_AD_10	AC013394.2	-2.709
chr12_57846561_57846827_-	p002@CTDSP2	1977.172	-0.331623301133122	0.037337151128296	0.565257452130585	153.817	182.763	ASO_G0272888_AD_10	AC013394.2	-2.114
chr13_39037971_39038212_-	p002@PROSER1	134.972	0.403188599745134	0.0375714686785534	0.565257452130585	16.519	11.799	ASO_G0272888_AD_10	AC013394.2	2.118
chr17_10697484_10697783_+	p002@ADPRM	66.124	-0.360308583000909	0.0374080736681859	0.565257452130585	5.089	6.126	ASO_G0272888_AD_10	AC013394.2	-1.831
chr1_32223920_32224219_+	p005@EIF3I	20.644	1.01502342059995	0.0377199687228813	0.565257452130585	3.652	1.685	ASO_G0272888_AD_10	AC013394.2	2.02
chr2_186590193_186590477_+	p004@ITGAV	77.081	0.430444379873011	0.0375107330856946	0.565257452130585	9.633	6.719	ASO_G0272888_AD_10	AC013394.2	1.741
chr2_3579939_3580238_+	p007@RPS7	15.142	-1.30318469883498	0.0376070935371993	0.565257452130585	0.634	1.474	ASO_G0272888_AD_10	AC013394.2	-2.335
chr3_14124817_14125008_-	p003@CHCHD4	104.565	-0.749019995966769	0.0376591464913597	0.565257452130585	6.11	9.908	ASO_G0272888_AD_10	AC013394.2	-2.936
chr3_49021971_49022270_+	p007@NDUFAF3	973.928	0.338348848230189	0.0373235974581085	0.565257452130585	114.963	85.495	ASO_G0272888_AD_10	AC013394.2	1.88
chr5_141849655_141849954_+	p002@CATG00000077806.1	12.961	-1.05485658971735	0.0375265359805806	0.565257452130585	0.596	1.255	ASO_G0272888_AD_10	AC013394.2	-2.251
chr5_64768678_64768840_-	p001@SREK1IP1	77.323	-0.494947560590084	0.037298883319547	0.565257452130585	5.399	7.195	ASO_G0272888_AD_10	AC013394.2	-1.924
chr6_109483067_109483366_-	p001@ZBTB24	193.836	-0.524775724265714	0.0370431169651049	0.565257452130585	13.181	18.154	ASO_G0272888_AD_10	AC013394.2	-2.657
chr6_34791871_34792058_+	p003@UHRF1BP1	24.162	-0.722861713196958	0.0373400646282202	0.565257452130585	1.422	2.294	ASO_G0272888_AD_10	AC013394.2	-2.403
chr7_116918959_116919258_+	p017@CAPZA2	29.902	-1.25571201012347	0.0371896287185847	0.565257452130585	1.286	2.887	ASO_G0272888_AD_10	AC013394.2	-2.086
chr8_116874717_116874925_-	p001@RAD21;p001@MIR3610	1882.359	-0.257818338761602	0.0373632456156267	0.565257452130585	153.767	173.104	ASO_G0272888_AD_10	AC013394.2	-1.696
chr9_75028143_75028354_-	p002@C9orf41	343.243	-0.540059052397326	0.0375865231110191	0.565257452130585	23.188	32.153	ASO_G0272888_AD_10	AC013394.2	-2.33
chrX_154490479_154490642_-	p002@SLC10A3	411.915	-0.537906483936834	0.0369840896025612	0.565257452130585	27.959	38.529	ASO_G0272888_AD_10	AC013394.2	-2.509
chrY_2500810_2501109_-	p002@DHRSX;p002@ZBED1	596.541	-0.393314136084966	0.0373290302746335	0.565257452130585	44.466	55.283	ASO_G0272888_AD_10	AC013394.2	-1.751
chr18_26548971_26549270_-	p015@KCTD1	24.37	-0.71112204209155	0.0379354776042524	0.566273586339909	1.457	2.298	ASO_G0272888_AD_10	AC013394.2	-2.121
chr19_12930140_12930439_-	p004@FARSA	26.013	0.915314596398589	0.0378757058734765	0.566273586339909	4.306	2.153	ASO_G0272888_AD_10	AC013394.2	2.159
chr20_62139711_62139881_-	p006@PSMA7	20.084	0.965888479246099	0.0378806657150543	0.566273586339909	3.439	1.654	ASO_G0272888_AD_10	AC013394.2	1.667
chr10_63465043_63465342_+	p001@JMJD1C-AS1	20.482	-0.705206564559471	0.0379794464679977	0.566328723764316	1.21	1.946	ASO_G0272888_AD_10	AC013394.2	-1.95
chr1_11058701_11059000_-	p004@SRM	35.389	0.726290520170436	0.0381090194517502	0.566459694670466	5.252	3.001	ASO_G0272888_AD_10	AC013394.2	1.737
chr2_46916039_46916292_+	p004@TTC7A	11.138	-0.913967972946444	0.0381403918230674	0.566459694670466	0.637	1.06	ASO_G0272888_AD_10	AC013394.2	-1.979
chr4_128287720_128287953_-	p004@PGRMC2	550.458	-0.584533354189662	0.0381391973312927	0.566459694670466	36.235	51.768	ASO_G0272888_AD_10	AC013394.2	-2.134
chr11_111977196_111977495_+	p005@DIXDC1	84.363	-0.578802603739566	0.0382647359836607	0.566598878674996	5.479	7.953	ASO_G0272888_AD_10	AC013394.2	-2.058
chr21_15064838_15065137_-	p003@NRIP1	420.383	-0.76612577330515	0.0382771629152328	0.566598878674996	24.608	39.739	ASO_G0272888_AD_10	AC013394.2	-2.913
chr5_64768513_64768677_-	p002@SREK1IP1	378.445	-0.328006426095987	0.038247235603131	0.566598878674996	29.589	34.91	ASO_G0272888_AD_10	AC013394.2	-2.256
chr18_79400149_79400448_+	p002@NFATC1	135.688	-0.673634531869471	0.038337176306899	0.567152240546513	8.379	12.804	ASO_G0272888_AD_10	AC013394.2	-3.004
chr10_27154193_27154363_-	p006@YME1L1	425.476	0.318325498119202	0.0389071976748918	0.567229994431262	49.605	37.353	ASO_G0272888_AD_10	AC013394.2	1.827
chr11_125619936_125620235_+	p019@STT3A	55.299	-1.08395564138607	0.0389184546127293	0.567229994431262	2.618	5.311	ASO_G0272888_AD_10	AC013394.2	-2.28
chr12_56128117_56128416_+	p004@ESYT1	2068.649	0.320345131156175	0.0393719857332389	0.567229994431262	241.506	181.844	ASO_G0272888_AD_10	AC013394.2	2.086
chr14_49767568_49767833_+	p003@KLHDC2	25.48	-0.640640942654664	0.0387951209735851	0.567229994431262	1.603	2.411	ASO_G0272888_AD_10	AC013394.2	-1.929
chr1_24502729_24502903_+	p002@RCAN3	18.805	-0.86579619156227	0.0384643529068224	0.567229994431262	0.983	1.789	ASO_G0272888_AD_10	AC013394.2	-2.041
chr1_71081203_71081502_+	p001@ZRANB2-AS2	14.396	0.72910530009156	0.0394686088447608	0.567229994431262	2.159	1.217	ASO_G0272888_AD_10	AC013394.2	1.845
chr2_206274539_206274838_+	p001@ZDBF2	20.649	-0.694266958826002	0.0384622705795985	0.567229994431262	1.248	1.956	ASO_G0272888_AD_10	AC013394.2	-1.758
chr2_36966368_36966667_-	p004@STRN	382.192	-0.480728142212956	0.0394053739543079	0.567229994431262	26.944	35.688	ASO_G0272888_AD_10	AC013394.2	-1.666
chr2_64144270_64144569_-	p001@PELI1	83.433	-0.367908881911907	0.0386314977926776	0.567229994431262	6.38	7.722	ASO_G0272888_AD_10	AC013394.2	-1.649
chr4_129093586_129093885_+	p001@C4orf33	35.348	0.498504964269682	0.0387216514114852	0.567229994431262	4.638	3.058	ASO_G0272888_AD_10	AC013394.2	1.676
chr4_177442260_177442423_-	p003@AGA	90.818	-0.3759082992345	0.0385826053905541	0.567229994431262	6.948	8.418	ASO_G0272888_AD_10	AC013394.2	-1.958
chr5_177473476_177473756_-	p004@DBN1	1216.967	0.290715788520903	0.0394895181671148	0.567229994431262	139.275	107.289	ASO_G0272888_AD_10	AC013394.2	1.651
chr5_95961696_95961995_-	p003@ELL2	2042.915	-0.346505305749895	0.0389968911523383	0.567229994431262	157.139	189.499	ASO_G0272888_AD_10	AC013394.2	-1.882
chr7_6374397_6374682_+	p003@RAC1	5561.742	-0.317402571551071	0.0386806574622345	0.567229994431262	436.969	512.623	ASO_G0272888_AD_10	AC013394.2	-2.205
chr7_98617135_98617434_+	p001@NPTX2	28.869	-0.805784403412518	0.0388486275599598	0.567229994431262	1.614	2.755	ASO_G0272888_AD_10	AC013394.2	-1.727
chr8_144528952_144529251_-	p001@C8orf82	410.138	-0.779010968386833	0.0388494172480459	0.567229994431262	23.785	38.865	ASO_G0272888_AD_10	AC013394.2	-2.89
chr8_98294400_98294514_-	p005@NIPAL2	43.054	-0.71959852753136	0.0389918369122169	0.567229994431262	2.527	4.086	ASO_G0272888_AD_10	AC013394.2	-1.721
chrX_154361044_154361343_-	p022@FLNA	17.078	-1.04920134042734	0.039031855362784	0.567229994431262	0.826	1.642	ASO_G0272888_AD_10	AC013394.2	-1.935
chrX_154547186_154547478_+	p005@IKBKG	75.593	0.450959849669396	0.0392421193152171	0.567229994431262	9.552	6.571	ASO_G0272888_AD_10	AC013394.2	2.208
chr15_63048434_63048526_+	p008@TPM1	452.391	-0.433168154316411	0.0396679783952352	0.567437719434994	32.763	42.104	ASO_G0272888_AD_10	AC013394.2	-1.887
chr1_229270961_229271185_+	p001@RAB4A	364.765	-0.462138863683146	0.0396111248072532	0.567437719434994	25.947	33.961	ASO_G0272888_AD_10	AC013394.2	-2.026
chr8_17246727_17247006_-	p003@CNOT7	946.579	0.254776633900267	0.0396120052629809	0.567437719434994	106.291	83.751	ASO_G0272888_AD_10	AC013394.2	1.773
chr8_85220224_85220523_-	p003@C8orf59	1124.791	-0.336875611433155	0.0396310690806848	0.567437719434994	87.408	103.879	ASO_G0272888_AD_10	AC013394.2	-1.94
chr11_47269986_47270285_+	p005@MADD	354.8	-0.32718706820943	0.0403392984935407	0.567441342262593	27.695	32.764	ASO_G0272888_AD_10	AC013394.2	-1.688
chr11_62727067_62727337_-	p002@HNRNPUL2	921.957	-0.890235711884336	0.0402941364419731	0.567441342262593	49.811	87.453	ASO_G0272888_AD_10	AC013394.2	-3.022
chr11_68684394_68684693_+	p003@GAL	95.889	-0.467236244405505	0.0402814108685224	0.567441342262593	6.739	8.962	ASO_G0272888_AD_10	AC013394.2	-1.681
chr12_103932132_103932431_+	p007@HSP90B1	47.543	0.686680427019451	0.0398898641315397	0.567441342262593	6.907	4.051	ASO_G0272888_AD_10	AC013394.2	1.732
chr14_35826431_35826606_+	p004@BRMS1L	25.761	0.490898770539295	0.0402630680406435	0.567441342262593	3.261	2.229	ASO_G0272888_AD_10	AC013394.2	1.859
chr14_50668315_50668480_-	p004@SAV1	329.398	-0.338850925636165	0.0409160913196426	0.567441342262593	25.321	30.488	ASO_G0272888_AD_10	AC013394.2	-1.924
chr15_42575694_42575854_+	p005@STARD9	14.644	0.684163951575755	0.0409492366184498	0.567441342262593	2.22	1.234	ASO_G0272888_AD_10	AC013394.2	1.882
chr15_66504700_66504999_-	p004@RPL4	6870.076	0.370973724459311	0.040897112455347	0.567441342262593	826.603	601.908	ASO_G0272888_AD_10	AC013394.2	1.68
chr15_72210241_72210540_-	p014@PKM	46.949	0.935071434730768	0.0411391670458342	0.567441342262593	7.856	3.882	ASO_G0272888_AD_10	AC013394.2	1.887
chr15_78131419_78131594_-	p002@CIB2	59.783	-0.677793203238636	0.0406454332514553	0.567441342262593	3.668	5.621	ASO_G0272888_AD_10	AC013394.2	-2.28
chr16_89701555_89701854_-	p002@SPATA2L	57.863	-0.428504232186417	0.0406381236867715	0.567441342262593	4.142	5.397	ASO_G0272888_AD_10	AC013394.2	-1.832
chr17_37609248_37609547_-	p001@SYNRG	631.457	-0.567605243045056	0.0406003085097022	0.567441342262593	42.054	59.287	ASO_G0272888_AD_10	AC013394.2	-2.801
chr17_39699826_39700007_+	p004@ERBB2	267.273	-0.273160274951896	0.0407441021708092	0.567441342262593	21.41	24.673	ASO_G0272888_AD_10	AC013394.2	-1.646
chr17_45585038_45585337_-	p004@LRRC37A4P	33.77	0.623192406486744	0.0402770681129209	0.567441342262593	4.804	2.877	ASO_G0272888_AD_10	AC013394.2	1.713
chr19_58388001_58388300_+	p012@RPS5	86.75	0.884343536430211	0.0404707808373749	0.567441342262593	14.091	7.231	ASO_G0272888_AD_10	AC013394.2	2.068
chr20_34558568_34558736_+	p004@MAP1LC3A	311.119	-0.402432638447546	0.0409311433501184	0.567441342262593	23.004	28.899	ASO_G0272888_AD_10	AC013394.2	-1.698
chr22_30968885_30969184_-	p002@MORC2	397.413	-0.388997220875105	0.0407511360291721	0.567441342262593	29.622	36.858	ASO_G0272888_AD_10	AC013394.2	-2.053
chr2_70087303_70087465_+	p003@PCBP1	398.969	-0.445793382834261	0.040950042453671	0.567441342262593	28.798	37.113	ASO_G0272888_AD_10	AC013394.2	-2.011
chr5_14664568_14664867_+	p002@FAM105B	369.902	-0.530886745740181	0.0406419141129408	0.567441342262593	25.175	34.547	ASO_G0272888_AD_10	AC013394.2	-3.077
chr5_180802822_180802988_-	p011@MGAT1	257.283	-0.400605555102439	0.0406265680258671	0.567441342262593	18.975	23.909	ASO_G0272888_AD_10	AC013394.2	-2.019
chr6_118935062_118935146_-	p003@MCM9	26.007	-0.677746929132894	0.0402850609188837	0.567441342262593	1.512	2.46	ASO_G0272888_AD_10	AC013394.2	-1.727
chr6_85678583_85678882_-	p003@SNHG5	3401.219	-0.376647904737588	0.0398440722667587	0.567441342262593	258.458	315.13	ASO_G0272888_AD_10	AC013394.2	-1.803
chr7_19115709_19116008_-	p003@TWIST1	63.276	-0.750646457656675	0.0410997420855994	0.567441342262593	3.791	6	ASO_G0272888_AD_10	AC013394.2	-1.853
chr7_5529421_5529629_-	p009@ACTB	1628.032	0.855650987834617	0.0406101613078343	0.567441342262593	259.3	136.351	ASO_G0272888_AD_10	AC013394.2	1.793
chr8_22244983_22245282_+	p005@POLR3D	276.375	-0.34733932116662	0.040441927595604	0.567441342262593	21.1	25.584	ASO_G0272888_AD_10	AC013394.2	-1.735
chr9_3526261_3526560_-	p001@RFX3	14.934	-0.746235039196687	0.041090959690528	0.567441342262593	0.876	1.415	ASO_G0272888_AD_10	AC013394.2	-1.891
chr7_112939695_112939994_-	p001@C7orf60	171.451	-0.358076634124203	0.0411907684368375	0.567847049386854	13.044	15.868	ASO_G0272888_AD_10	AC013394.2	-1.81
chr1_28232879_28233178_-	p001@DNAJC8	1420.707	-0.306926232667563	0.0412674903215105	0.568151010027728	112.565	130.835	ASO_G0272888_AD_10	AC013394.2	-1.897
chr9_122828438_122828737_-	p001@PDCL	407.494	-0.292991092777756	0.0412734243674803	0.568151010027728	32.582	37.489	ASO_G0272888_AD_10	AC013394.2	-1.795
chr20_35278046_35278093_-	p003@EDEM2;p004@MMP24-AS1	91.428	-0.585519694850868	0.0414027236515741	0.568410414342587	5.963	8.552	ASO_G0272888_AD_10	AC013394.2	-2.395
chr2_169584477_169584701_+	p002@PPIG	40.67	0.469212608659615	0.0414337499342994	0.568410414342587	5.284	3.518	ASO_G0272888_AD_10	AC013394.2	2.102
chr7_151059441_151059637_+	p004@SLC4A2	947.115	-0.854679365829877	0.0414164815845703	0.568410414342587	52.392	89.989	ASO_G0272888_AD_10	AC013394.2	-3.146
chr15_100849602_100849791_+	p001@RP11-66B24.2;p001@RP11-66B24.7	11.632	-0.874158755211723	0.0416826808544133	0.569138989083381	0.631	1.11	ASO_G0272888_AD_10	AC013394.2	-1.995
chr20_62937900_62938098_+	p002@GID8	46.642	-0.578378096959201	0.0415795605337198	0.569138989083381	3.057	4.382	ASO_G0272888_AD_10	AC013394.2	-1.728
chr2_27032854_27033153_+	p001@TMEM214	1083.209	-0.560584907380544	0.041851133571256	0.569138989083381	72.575	101.362	ASO_G0272888_AD_10	AC013394.2	-2.921
chr2_74654102_74654266_+	p001@SEMA4F	33.052	-0.506934778653088	0.0416282444146242	0.569138989083381	2.269	3.086	ASO_G0272888_AD_10	AC013394.2	-1.772
chr6_31795843_31795941_-	p003@VARS	22.734	-0.937948510958839	0.0418278653674573	0.569138989083381	1.143	2.166	ASO_G0272888_AD_10	AC013394.2	-2.362
chr8_1823194_1823493_+	p003@ARHGEF10	11.542	-0.992525066723224	0.0417157489095307	0.569138989083381	0.564	1.108	ASO_G0272888_AD_10	AC013394.2	-1.889
chr9_119369285_119369584_-	p001@BRINP1	10.551	-1.06615006990595	0.041806584577938	0.569138989083381	0.483	1.018	ASO_G0272888_AD_10	AC013394.2	-1.674
chr17_4366597_4366824_-	p001@UBE2G1	120.416	-0.583488508146601	0.0419081937315256	0.569639503292265	7.846	11.354	ASO_G0272888_AD_10	AC013394.2	-2.005
chr19_49580406_49580705_-	p003@NOSIP	380.658	-0.608013685122996	0.0419668837758329	0.569643582683158	24.946	35.631	ASO_G0272888_AD_10	AC013394.2	-2.069
chr11_64241499_64241798_+	p003@FKBP2;p001@RP11-783K16.5	138.238	-0.338903607679604	0.0421977688410599	0.570414624122028	10.594	12.819	ASO_G0272888_AD_10	AC013394.2	-1.76
chr22_40346515_40346678_+	p002@ADSL	515.897	0.308079538220882	0.0421461707850964	0.570414624122028	59.719	45.379	ASO_G0272888_AD_10	AC013394.2	2.045
chr2_130181734_130181932_+	p002@MZT2B	22.396	-0.618264456531389	0.0422244973081816	0.570414624122028	1.478	2.11	ASO_G0272888_AD_10	AC013394.2	-2.04
chr2_74415309_74415608_-	p007@C2orf81	27.628	-0.539522870271366	0.0422175948661552	0.570414624122028	1.92	2.586	ASO_G0272888_AD_10	AC013394.2	-1.704
chr14_21070283_21070453_+	p007@ARHGEF40	213.334	-0.466617304341821	0.0423309445382637	0.5706579360329	15.075	19.885	ASO_G0272888_AD_10	AC013394.2	-1.921
chr1_33256429_33256694_+	p004@ZNF362	131.747	-0.516096499180805	0.0423864350553645	0.5706579360329	8.984	12.326	ASO_G0272888_AD_10	AC013394.2	-1.867
chr21_25735048_25735203_-	p006@ATP5J	45.653	-0.508943563910486	0.0423084378056896	0.5706579360329	3.224	4.248	ASO_G0272888_AD_10	AC013394.2	-2.158
chr4_165379035_165379209_+	p003@CPE	9.897	0.770521844125311	0.0423208631402353	0.5706579360329	1.46	0.834	ASO_G0272888_AD_10	AC013394.2	1.734
chr1_145823838_145823998_-	p003@RNF115	944.126	-0.463901618042922	0.0424825383598908	0.571370839930756	67.293	88.096	ASO_G0272888_AD_10	AC013394.2	-1.814
chr4_39044854_39045028_+	p004@KLHL5	213.925	-0.625181533249908	0.0425084344618913	0.571445842433924	13.648	20.115	ASO_G0272888_AD_10	AC013394.2	-2.404
chr9_137240851_137241046_-	p001@RNF208	10.781	-0.979706714220803	0.0426302164521266	0.572262328058786	0.515	1.039	ASO_G0272888_AD_10	AC013394.2	-1.855
chr18_3013298_3013464_-	p001@LPIN2	42.048	-0.681818178706031	0.0428406627676809	0.573172197438387	2.551	3.978	ASO_G0272888_AD_10	AC013394.2	-1.868
chr6_1311948_1312247_+	p001@FOXQ1	1099.157	-0.627136741008357	0.0427266053838621	0.573172197438387	70.488	103.45	ASO_G0272888_AD_10	AC013394.2	-2.05
chr1_1374252_1374551_-	p005@AURKAIP1	24.363	0.63583852326799	0.0430052945247735	0.575101235340088	3.43	2.079	ASO_G0272888_AD_10	AC013394.2	1.948
chr16_31117514_31117813_+	p003@KAT8;p002@RP11-196G11.4	274.702	-0.344401072426189	0.0431729369585958	0.575700571876051	21.089	25.472	ASO_G0272888_AD_10	AC013394.2	-2.152
chr2_84970665_84970964_+	p010@KCMF1	30.403	-0.800914117064913	0.0433296866647432	0.576697008079779	1.675	2.902	ASO_G0272888_AD_10	AC013394.2	-2.725
chrX_155070979_155071184_-	p002@CMC4;p004@MTCP1	419.252	-0.287230173497468	0.0433577073855604	0.576796974836383	33.516	38.592	ASO_G0272888_AD_10	AC013394.2	-1.697
chr11_66545889_66546138_-	p002@ZDHHC24	239.908	-0.377398730725109	0.043671238137366	0.577145784838883	18.005	22.314	ASO_G0272888_AD_10	AC013394.2	-2.164
chr13_26253979_26254278_+	p001@CDK8	274.829	-0.415733367697115	0.0436632599970207	0.577145784838883	20.247	25.472	ASO_G0272888_AD_10	AC013394.2	-2.05
chr16_67416306_67416605_-	p001@ZDHHC1	203.696	-0.563453774557463	0.043506042253888	0.577145784838883	13.541	19.182	ASO_G0272888_AD_10	AC013394.2	-1.94
chr19_14563858_14564095_+	p017@TECR	19.268	0.955586618984388	0.043440192809877	0.577145784838883	3.311	1.585	ASO_G0272888_AD_10	AC013394.2	1.748
chr3_170222286_170222457_+	p002@PRKCI	196.396	-0.563430707507034	0.0435732544763114	0.577145784838883	13.041	18.465	ASO_G0272888_AD_10	AC013394.2	-2.005
chr6_157981601_157981812_+	p002@SYNJ2	15.698	-1.07696687164189	0.0434732442844857	0.577145784838883	0.707	1.513	ASO_G0272888_AD_10	AC013394.2	-1.949
chr7_158856455_158856754_+	p001@WDR60	199.823	-0.489482774118181	0.0434273773224439	0.577145784838883	13.977	18.655	ASO_G0272888_AD_10	AC013394.2	-1.8
chr1_89994960_89995259_+	p003@ZNF326	409.039	0.33292157122131	0.0437021412626257	0.577180291012285	48.154	36.006	ASO_G0272888_AD_10	AC013394.2	2.083
chr10_28532665_28532723_-	p004@WAC-AS1	64.906	-0.508370374841748	0.0437981795621044	0.577396328965018	4.389	6.088	ASO_G0272888_AD_10	AC013394.2	-1.851
chr12_10723202_10723472_-	p002@YBX3	1966.764	-0.332183669023924	0.0439862400525488	0.577396328965018	152.703	181.742	ASO_G0272888_AD_10	AC013394.2	-1.819
chr12_25250779_25251078_-	p002@KRAS	412.837	-0.491289716286845	0.0441897699109826	0.577396328965018	28.825	38.547	ASO_G0272888_AD_10	AC013394.2	-2.309
chr12_2876908_2877116_-	p002@FOXM1	464.109	-0.563636486202926	0.0439373381823895	0.577396328965018	30.981	43.494	ASO_G0272888_AD_10	AC013394.2	-1.761
chr17_75319165_75319464_-	p001@AC011933.1	14.279	-1.09729627777466	0.0440293571775729	0.577396328965018	0.684	1.37	ASO_G0272888_AD_10	AC013394.2	-1.78
chr1_2412412_2412692_-	p003@PEX10	152.431	-0.420605412244357	0.0438303845077173	0.577396328965018	11.099	14.199	ASO_G0272888_AD_10	AC013394.2	-1.747
chr3_19947354_19947528_+	p005@RAB5A	286.101	0.364025636752826	0.0437978671269332	0.577396328965018	34.3	25.107	ASO_G0272888_AD_10	AC013394.2	1.864
chr4_674118_674299_-	p005@ATP5I	1502.854	-0.312926815636008	0.044151014758252	0.577396328965018	118.574	138.611	ASO_G0272888_AD_10	AC013394.2	-1.889
chr5_84384404_84384514_-	p005@EDIL3	35.86	0.517324130344281	0.0440556171828518	0.577396328965018	4.754	3.08	ASO_G0272888_AD_10	AC013394.2	1.83
chr7_90211590_90211813_+	p001@STEAP2	14.14	-0.852619190342527	0.0442102501427745	0.577396328965018	0.724	1.35	ASO_G0272888_AD_10	AC013394.2	-2.181
chr3_10312569_10312868_-	p007@SEC13	26.811	0.832801553233059	0.0442584287369624	0.577577629405844	4.198	2.245	ASO_G0272888_AD_10	AC013394.2	1.706
chr17_75405524_75405823_-	p001@GRB2	968.647	-0.41032169781575	0.0446157348932434	0.577843030116083	71.404	89.974	ASO_G0272888_AD_10	AC013394.2	-2.268
chr1_33256162_33256428_+	p003@ZNF362	36.493	-0.824804087249692	0.0446486116147725	0.577843030116083	1.992	3.47	ASO_G0272888_AD_10	AC013394.2	-2.083
chr6_70566780_70566942_+	p001@C6orf57	275.834	-0.289992490768159	0.0443323503073133	0.577843030116083	22.15	25.425	ASO_G0272888_AD_10	AC013394.2	-1.694
chr7_134458919_134459084_-	p005@AKR1B1	54.251	0.657006658117865	0.0443173526081071	0.577843030116083	7.766	4.625	ASO_G0272888_AD_10	AC013394.2	2.306
chr8_109539572_109539786_+	p001@EBAG9	61.419	-0.471324463548738	0.0444441453164105	0.577843030116083	4.25	5.751	ASO_G0272888_AD_10	AC013394.2	-1.855
chr9_34989595_34989894_+	p002@DNAJB5	288.06	-0.532702766390605	0.0444879012832221	0.577843030116083	19.601	26.955	ASO_G0272888_AD_10	AC013394.2	-2.328
chr2_229922037_229922158_-	p004@TRIP12	204.358	-0.595341836988365	0.0446939394302212	0.57794256762343	13.314	19.23	ASO_G0272888_AD_10	AC013394.2	-2.123
chr6_154733545_154733821_+	p002@SCAF8	68.524	0.53104351001955	0.0447590553029133	0.57794256762343	9.136	5.917	ASO_G0272888_AD_10	AC013394.2	1.735
chr10_73811448_73811709_-	p004@NDST2;p003@RP11-574K11.31	67.947	-0.566552097281751	0.0451908660551752	0.579494554881397	4.494	6.381	ASO_G0272888_AD_10	AC013394.2	-2.188
chr11_47848450_47848698_-	p002@NUP160	11.17	0.716162978512394	0.0458785917130344	0.579494554881397	1.679	0.942	ASO_G0272888_AD_10	AC013394.2	1.699
chr12_121803879_121804178_+	p005@SETD1B	340.738	-0.438668410097238	0.0459982432707345	0.579494554881397	24.639	31.69	ASO_G0272888_AD_10	AC013394.2	-2.781
chr14_21526303_21526495_-	p006@SALL2	17.036	-0.707598262337341	0.0458340947260784	0.579494554881397	1.074	1.607	ASO_G0272888_AD_10	AC013394.2	-1.996
chr16_1971790_1972089_-	p001@RPS2	21.742	-0.599216734961771	0.0457978007472642	0.579494554881397	1.463	2.043	ASO_G0272888_AD_10	AC013394.2	-1.752
chr17_75941022_75941092_-	p002@FBF1;p001@RP11-552F3.12	179.624	-0.551427941148418	0.0460454348676239	0.579494554881397	12.011	16.866	ASO_G0272888_AD_10	AC013394.2	-1.95
chr19_2243313_2243612_+	p004@SF3A2	29.625	0.877584628767024	0.0458052305036357	0.579494554881397	4.807	2.465	ASO_G0272888_AD_10	AC013394.2	1.784
chr19_46860301_46860600_+	p001@ARHGAP35	91.537	0.380862260749289	0.0458396517883035	0.579494554881397	11.159	8.013	ASO_G0272888_AD_10	AC013394.2	1.885
chr1_212285260_212285468_+	p002@PPP2R5A	144.723	-0.463150961848558	0.0450778481508395	0.579494554881397	10.241	13.534	ASO_G0272888_AD_10	AC013394.2	-2.141
chr20_44745715_44746014_+	p001@KCNK15	14.078	-0.837860895314984	0.0453554728536993	0.579494554881397	0.759	1.349	ASO_G0272888_AD_10	AC013394.2	-1.98
chr22_46150376_46150566_+	p002@PPARA	127.17	-0.894337491579404	0.0456187598844986	0.579494554881397	6.793	12.115	ASO_G0272888_AD_10	AC013394.2	-2.433
chr2_219279262_219279392_+	p003@DNAJB2	358.748	-0.420475272179744	0.045145764574117	0.579494554881397	26.218	33.364	ASO_G0272888_AD_10	AC013394.2	-1.891
chr2_24972009_24972210_-	p001@DNAJC27	11.117	-0.888987786033207	0.0458401761942189	0.579494554881397	0.582	1.061	ASO_G0272888_AD_10	AC013394.2	-2.018
chr3_12663967_12664266_-	p001@RAF1	747.379	0.295514888752019	0.0460657833909357	0.579494554881397	85.868	65.98	ASO_G0272888_AD_10	AC013394.2	2.301
chr5_132830497_132830776_-	p003@SHROOM1	71.991	0.353361667816014	0.0454180784214173	0.579494554881397	8.635	6.292	ASO_G0272888_AD_10	AC013394.2	2.023
chr7_101216652_101216937_-	p008@PLOD3	10.807	0.923027756288078	0.0459145066333253	0.579494554881397	1.81	0.892	ASO_G0272888_AD_10	AC013394.2	1.852
chr10_102132890_102133189_+	p005@PPRC1	374.159	-0.504363244587137	0.0474883385371501	0.580158424427992	25.933	35.013	ASO_G0272888_AD_10	AC013394.2	-2.479
chr11_67401718_67401974_-	p005@PPP1CA	3678.457	-0.283131156041091	0.0470771885206805	0.580158424427992	294.852	338.458	ASO_G0272888_AD_10	AC013394.2	-1.707
chr11_68003906_68004205_-	p002@UNC93B1	276.255	-0.536667604729286	0.047077961882869	0.580158424427992	18.694	25.931	ASO_G0272888_AD_10	AC013394.2	-2.417
chr14_77707953_77708252_+	p002@SLIRP	2825.312	-0.327669950112994	0.0471660681856501	0.580158424427992	220.983	260.786	ASO_G0272888_AD_10	AC013394.2	-1.884
chr15_63057027_63057206_+	p013@TPM1	21.077	0.580013734426358	0.0474728886987356	0.580158424427992	2.86	1.811	ASO_G0272888_AD_10	AC013394.2	1.755
chr19_41353909_41354071_-	p001@TGFB1	1038.143	-0.599852486523256	0.046680289755328	0.580158424427992	67.843	97.361	ASO_G0272888_AD_10	AC013394.2	-3.116
chr19_6270541_6270840_-	p008@MLLT1	12.494	1.03396406406299	0.0469465016847024	0.580158424427992	2.223	1.021	ASO_G0272888_AD_10	AC013394.2	1.698
chr1_112703551_112703850_-	p005@RHOC	58.587	1.02903946937713	0.0464845800719357	0.580158424427992	10.317	4.801	ASO_G0272888_AD_10	AC013394.2	1.737
chr1_38024217_38024516_+	p009@UTP11L	10.762	-1.17694279131259	0.0476331046475921	0.580158424427992	0.468	1.038	ASO_G0272888_AD_10	AC013394.2	-1.998
chr1_42682824_42683057_+	p002@YBX1	10.595	-0.895562045257257	0.0470636358733583	0.580158424427992	0.532	1.011	ASO_G0272888_AD_10	AC013394.2	-2.482
chr21_39445600_39445899_-	p002@LCA5L	11.243	-0.873546246342258	0.0472896525656504	0.580158424427992	0.599	1.075	ASO_G0272888_AD_10	AC013394.2	-2.575
chr2_202912012_202912311_-	p003@WDR12	14.544	-0.744648053256361	0.047274653927453	0.580158424427992	0.896	1.372	ASO_G0272888_AD_10	AC013394.2	-1.935
chr2_216498694_216498993_+	p003@RPL37A	8779.79	-0.398055520976542	0.0463418216601556	0.580158424427992	656.795	814.655	ASO_G0272888_AD_10	AC013394.2	-1.931
chr2_237627445_237627744_+	p002@LRRFIP1	375.745	-0.489952307624616	0.0475859891746131	0.580158424427992	26.242	35.116	ASO_G0272888_AD_10	AC013394.2	-1.657
chr2_73113085_73113306_+	p003@RP11-44N22.3	14.834	-0.72110710992923	0.0473504638491798	0.580158424427992	0.911	1.405	ASO_G0272888_AD_10	AC013394.2	-1.702
chr4_107824957_107825129_+	p006@SGMS2	109.688	-0.496627624375969	0.0471647637560432	0.580158424427992	7.533	10.268	ASO_G0272888_AD_10	AC013394.2	-1.683
chr6_37697525_37697693_-	p006@MDGA1	17.653	-0.842863113016332	0.0470452330889835	0.580158424427992	0.898	1.69	ASO_G0272888_AD_10	AC013394.2	-1.907
chr7_39949645_39949937_+	p001@CDK13	220.302	-0.342959750724926	0.0475243536772731	0.580158424427992	16.954	20.381	ASO_G0272888_AD_10	AC013394.2	-1.842
chr8_1763316_1763483_-	p003@CTD-2336O2.1	186.99	-0.875972870247482	0.047613915679444	0.580158424427992	10.119	17.853	ASO_G0272888_AD_10	AC013394.2	-1.689
chr8_96235393_96235692_-	p001@UQCRB	3197.862	-0.514112056404595	0.0475517495969039	0.580158424427992	222.216	298.038	ASO_G0272888_AD_10	AC013394.2	-2.611
chr9_93107582_93107881_+	p004@C9orf89	9.736	1.34049039143069	0.0473238252499663	0.580158424427992	2.069	0.758	ASO_G0272888_AD_10	AC013394.2	1.694
chrX_120250662_120250961_+	p001@ZBTB33	154.808	0.267896509623861	0.0474172359215309	0.580158424427992	17.552	13.683	ASO_G0272888_AD_10	AC013394.2	1.751
chrX_48575456_48575755_+	p006@RBM3	51.675	0.85346765923813	0.0462792352048764	0.580158424427992	8.266	4.318	ASO_G0272888_AD_10	AC013394.2	1.649
chr1_19210280_19210447_-	p002@UBR4	384.683	-0.759305031460562	0.0478114892303589	0.581072822655741	22.586	36.41	ASO_G0272888_AD_10	AC013394.2	-2.858
chr20_35092657_35092956_-	p002@TRPC4AP	1726.45	-0.508250983545644	0.0478748437412132	0.581591460273926	119.619	161.574	ASO_G0272888_AD_10	AC013394.2	-2.332
chr19_10701304_10701603_+	p001@QTRT1	327.464	0.317941882808779	0.0483101303222592	0.58168940989184	38.236	28.834	ASO_G0272888_AD_10	AC013394.2	2.117
chr19_47419376_47419675_-	p004@MEIS3	85.981	-0.7219671144803	0.0482523728178621	0.58168940989184	5.118	8.152	ASO_G0272888_AD_10	AC013394.2	-2.269
chr3_22381575_22381874_+	p001@HMGB1P5	175.581	-0.470741893625211	0.0480723523888628	0.58168940989184	12.543	16.33	ASO_G0272888_AD_10	AC013394.2	-1.872
chr3_47163834_47164048_-	p003@SETD2	60.58	0.648908040089791	0.0482174667601899	0.58168940989184	8.674	5.167	ASO_G0272888_AD_10	AC013394.2	1.916
chr6_143830151_143830450_+	p003@RP3-468K18.5	11.161	-1.31396030697932	0.0483172656369284	0.58168940989184	0.436	1.084	ASO_G0272888_AD_10	AC013394.2	-2.921
chr12_118376361_118376533_+	p004@SUDS3	216.6	-0.716138578217816	0.0484256702523412	0.582246739848907	13.052	20.453	ASO_G0272888_AD_10	AC013394.2	-2.416
chr1_167721832_167722131_+	p010@MPZL1	1644.532	-0.601486133965908	0.0485466043764573	0.582588445250944	107.255	154.635	ASO_G0272888_AD_10	AC013394.2	-2.76
chr2_42361196_42361366_-	p013@COX7A2L	1151.975	-0.294377785926801	0.0488080335530243	0.582588445250944	92.109	106.197	ASO_G0272888_AD_10	AC013394.2	-1.877
chr3_30606582_30606673_+	p002@TGFBR2	734.405	-0.542461992826179	0.0487926426260687	0.582588445250944	49.818	68.681	ASO_G0272888_AD_10	AC013394.2	-3.105
chr3_30606674_30606895_+	p003@TGFBR2	343.706	-0.492108619074425	0.0486534494608189	0.582588445250944	23.977	32.106	ASO_G0272888_AD_10	AC013394.2	-1.999
chr11_68312441_68312608_+	p002@LRP5	44.223	-0.785896480319345	0.0490122383454112	0.582990737857284	2.472	4.198	ASO_G0272888_AD_10	AC013394.2	-1.659
chr15_80059800_80060071_+	p003@ZFAND6	11.036	-0.903920169803049	0.0490915405494816	0.582990737857284	0.62	1.05	ASO_G0272888_AD_10	AC013394.2	-1.925
chr9_136687426_136687591_-	p001@AGPAT2	249.51	-0.668595799388902	0.0491848068839197	0.582990737857284	15.491	23.53	ASO_G0272888_AD_10	AC013394.2	-2.985
chr10_3782896_3783169_-	p009@KLF6	12.626	0.702573233141272	0.0493850612040452	0.583104263218005	1.818	1.07	ASO_G0272888_AD_10	AC013394.2	1.654
chr1_154608154_154608335_-	p008@ADAR	882.899	-0.352799970611579	0.0493813393573411	0.583104263218005	67.544	81.84	ASO_G0272888_AD_10	AC013394.2	-1.853
chr7_100585979_100586278_-	p002@LRCH4	697.869	-0.537813055364498	0.0494903382369435	0.583277446983133	47.406	65.438	ASO_G0272888_AD_10	AC013394.2	-2.924
chr12_19439628_19439839_+	p005@AEBP2	234.179	-0.613937463838106	0.0496226732394967	0.583285000262429	15.101	21.975	ASO_G0272888_AD_10	AC013394.2	-2.409
chr13_110357327_110357626_+	p008@COL4A2	20.922	0.984442510702967	0.0496285865880959	0.583285000262429	3.62	1.717	ASO_G0272888_AD_10	AC013394.2	2.641
chr5_150449749_150449906_-	p001@RPS14	190.895	-0.484971804277786	0.0496868685004447	0.583510031162618	13.473	17.822	ASO_G0272888_AD_10	AC013394.2	-1.951
chr3_133573978_133574134_+	p005@CDV3	106.018	-0.448924842433666	0.0499649161558426	0.585138724069189	7.516	9.877	ASO_G0272888_AD_10	AC013394.2	-2.349
chr7_140479214_140479434_-	p003@MKRN1	622.016	-0.384469559005664	0.049927172971108	0.585138724069189	46.62	57.678	ASO_G0272888_AD_10	AC013394.2	-2.301
chrX_16786316_16786615_+	p001@TXLNG	188.448	-0.390213543187439	0.050116256199085	0.585568696124322	13.938	17.505	ASO_G0272888_AD_10	AC013394.2	-2.12
chr17_35063520_35063819_-	p010@RFFL	16.723	-0.649347374741156	0.0503631134587566	0.586277024018372	1.091	1.57	ASO_G0272888_AD_10	AC013394.2	-1.678
chr19_36214573_36214872_+	p002@ZNF146	21.823	-0.622483471781346	0.0503436114342649	0.586277024018372	1.431	2.048	ASO_G0272888_AD_10	AC013394.2	-1.908
chr5_151674527_151674826_-	p008@SPARC	46.025	0.71776260785771	0.0502634270950253	0.586277024018372	6.828	3.898	ASO_G0272888_AD_10	AC013394.2	1.699
chr5_172454346_172454645_-	p003@SH3PXD2B	667.725	-0.52555468572528	0.0502909795197843	0.586277024018372	45.698	62.576	ASO_G0272888_AD_10	AC013394.2	-1.771
chr3_50567712_50567896_-	p005@C3orf18	128.692	-0.419348786885509	0.0505329698707508	0.587514151964541	9.378	11.98	ASO_G0272888_AD_10	AC013394.2	-1.772
chr12_54419070_54419243_-	p003@ITGA5	2537.433	0.376613108095923	0.0505788314286412	0.587537577970952	305.94	221.861	ASO_G0272888_AD_10	AC013394.2	1.916
chr5_79513979_79514261_-	p003@HOMER1	18.793	0.53130094032157	0.0507901373510318	0.588049004826293	2.537	1.609	ASO_G0272888_AD_10	AC013394.2	1.666
chr11_308198_308372_+	p004@IFITM2	3746.478	-0.291445839894287	0.0510425600913636	0.588561356052547	299.884	345.239	ASO_G0272888_AD_10	AC013394.2	-1.929
chr19_1132071_1132370_-	p017@SBNO2	321.632	-0.237502572467906	0.0510772305029766	0.588561356052547	26.648	29.581	ASO_G0272888_AD_10	AC013394.2	-1.693
chr19_35936224_35936523_+	p002@LRFN3	118.071	-0.754230164630534	0.0511849497865103	0.588561356052547	6.93	11.147	ASO_G0272888_AD_10	AC013394.2	-2.932
chr19_45584652_45584951_-	p002@OPA3	155.665	0.324591060860346	0.0512198836547001	0.588561356052547	18.328	13.674	ASO_G0272888_AD_10	AC013394.2	2.042
chr1_161132634_161132816_-	p003@DEDD	92.919	-0.402256332705843	0.0509922672331519	0.588561356052547	6.789	8.655	ASO_G0272888_AD_10	AC013394.2	-2.209
chr3_184301438_184301737_+	p004@PSMD2	25.266	0.925918344662756	0.0513183348387885	0.588561356052547	4.198	2.095	ASO_G0272888_AD_10	AC013394.2	1.681
chr9_134136113_134136271_+	p004@WDR5	194.782	-0.46103267740461	0.0511988655712866	0.588561356052547	13.845	18.129	ASO_G0272888_AD_10	AC013394.2	-1.649
chr22_20956959_20957258_+	p001@AIFM3;p001@XXbac-B135H6.15	18.834	-0.682188539407046	0.0514966191986438	0.588726033851036	1.149	1.781	ASO_G0272888_AD_10	AC013394.2	-1.899
chr12_6944513_6944812_-	p002@U47924.31	25.121	-0.639342161067713	0.0515388556966966	0.588909099370345	1.626	2.355	ASO_G0272888_AD_10	AC013394.2	-1.835
chr21_36060419_36060672_-	p003@SETD4	124.929	0.31423914294283	0.0515554600380396	0.588909099370345	14.6	11.01	ASO_G0272888_AD_10	AC013394.2	1.792
chr12_12266869_12267168_-	p005@LRP6	420.141	-0.572513208490389	0.0516602383400962	0.589073877745433	27.867	39.464	ASO_G0272888_AD_10	AC013394.2	-2.409
chr22_42631277_42631576_-	p010@CYB5R3	17.674	1.06483105054896	0.0516860419640527	0.589073877745433	3.197	1.439	ASO_G0272888_AD_10	AC013394.2	1.707
chr7_100694100_100694349_-	p002@GIGYF1	345.437	-0.388548368583032	0.0516363291714222	0.589073877745433	25.803	32.104	ASO_G0272888_AD_10	AC013394.2	-2.166
chr2_131492248_131492544_-	p004@MZT2A	693.779	-0.540021474170083	0.0517620064256456	0.589155977551588	47.069	64.981	ASO_G0272888_AD_10	AC013394.2	-2.567
chr6_85622370_85622669_-	p002@SNX14	17.031	-0.740037409412951	0.0518901015651926	0.589618313663803	0.989	1.612	ASO_G0272888_AD_10	AC013394.2	-1.825
chr10_101795814_101796113_-	p025@MGEA5	11.316	-1.35668849277664	0.0520557923076497	0.589829158936469	0.474	1.099	ASO_G0272888_AD_10	AC013394.2	-1.711
chr13_30307033_30307204_-	p004@KATNAL1	14.278	0.625406546065302	0.0521377866636153	0.589829158936469	2.016	1.217	ASO_G0272888_AD_10	AC013394.2	2.152
chr1_201955356_201955655_+	p001@TIMM17A	678.245	0.201595444707721	0.052078697578407	0.589829158936469	73.417	60.302	ASO_G0272888_AD_10	AC013394.2	1.734
chr1_228140254_228140428_+	p003@GUK1	3616.624	-0.45261350889749	0.0521442797656589	0.589829158936469	259.909	336.177	ASO_G0272888_AD_10	AC013394.2	-2.39
chr20_1894338_1894539_+	p007@SIRPA	191.815	-0.498416165786171	0.0521018225557017	0.589829158936469	13.291	17.917	ASO_G0272888_AD_10	AC013394.2	-1.904
chr16_67847725_67847904_-	p001@CENPT	12.013	-0.870544152101936	0.0524468752172127	0.589844056690506	0.666	1.14	ASO_G0272888_AD_10	AC013394.2	-2.069
chr16_81096342_81096544_-	p001@GCSH	123.044	-0.469403297937758	0.0524927024601184	0.589844056690506	8.647	11.478	ASO_G0272888_AD_10	AC013394.2	-1.705
chr4_118836149_118836323_-	p003@SEC24D	355.083	-0.50071537701173	0.0525259188094245	0.589844056690506	24.628	33.195	ASO_G0272888_AD_10	AC013394.2	-2.02
chr4_76949415_76949592_-	p002@CATG00000072866.1	69.446	0.375950234369216	0.0522672687130037	0.589844056690506	8.466	6.079	ASO_G0272888_AD_10	AC013394.2	1.651
chr9_137551743_137552042_+	p002@MRPL41	2330.398	-0.457599165332532	0.0524339561010084	0.589844056690506	166.935	217.135	ASO_G0272888_AD_10	AC013394.2	-2.569
chr21_26845491_26845790_+	p002@CATG00000055769.1	12.036	-0.797851303432431	0.0526682532384729	0.590115253316962	0.698	1.139	ASO_G0272888_AD_10	AC013394.2	-1.736
chr8_143334730_143335029_-	p006@TOP1MT	216.632	-0.281015311916367	0.0526571581691896	0.590115253316962	17.538	19.932	ASO_G0272888_AD_10	AC013394.2	-1.774
chr19_49876496_49876795_-	p011@AKT1S1	999.526	-0.713687044808423	0.053162530838451	0.591819351286852	60.591	94.216	ASO_G0272888_AD_10	AC013394.2	-2.556
chr6_43017014_43017313_+	p004@KLHDC3	11.604	1.4351436207223	0.0531780926893246	0.591819351286852	2.575	0.892	ASO_G0272888_AD_10	AC013394.2	1.725
chr7_99404776_99405075_-	p004@PDAP1	21.664	0.69602679425923	0.0530005028819909	0.591819351286852	3.145	1.839	ASO_G0272888_AD_10	AC013394.2	1.945
chr12_103931430_103931729_+	p006@HSP90B1	84.572	0.681934449607998	0.0536604095138244	0.592897392260365	12.213	7.195	ASO_G0272888_AD_10	AC013394.2	1.732
chr17_78359927_78360186_-	p004@SOCS3	367.479	-0.470062221956688	0.0535129074817619	0.592897392260365	26.019	34.4	ASO_G0272888_AD_10	AC013394.2	-2.183
chr18_57586798_57587064_-	p001@FECH	11.845	-0.901508355201261	0.0537444977457065	0.592897392260365	0.596	1.131	ASO_G0272888_AD_10	AC013394.2	-2.276
chr2_226799663_226799962_-	p003@IRS1	411.517	0.287784910906834	0.0536644897550757	0.592897392260365	47.219	36.303	ASO_G0272888_AD_10	AC013394.2	1.892
chr4_2963256_2963555_-	p001@NOP14	671.861	-0.421427189976147	0.0536967194540236	0.592897392260365	49.184	62.44	ASO_G0272888_AD_10	AC013394.2	-2.641
chr6_30489741_30490040_+	p004@HLA-E	33.24	0.754728549484084	0.0537649026642944	0.592897392260365	5.036	2.812	ASO_G0272888_AD_10	AC013394.2	1.802
chr8_38468622_38468724_-	p002@FGFR1	1112.786	-0.407498137829766	0.0534903941377362	0.592897392260365	82.286	103.534	ASO_G0272888_AD_10	AC013394.2	-1.704
chr4_8199168_8199467_+	p005@SH3TC1	16.97	-0.660762180485731	0.0538733011638457	0.593563612496753	1.109	1.597	ASO_G0272888_AD_10	AC013394.2	-1.782
chr16_53691_53990_+	p001@SNRNP25	417.798	-0.427510489105442	0.0542136788275548	0.594453484798596	30.425	38.833	ASO_G0272888_AD_10	AC013394.2	-1.967
chr2_237692063_237692273_+	p004@LRRFIP1	254.527	-0.520069413371657	0.0542197916168151	0.594453484798596	17.421	23.857	ASO_G0272888_AD_10	AC013394.2	-2.081
chr11_320832_320952_-	p011@IFITM3	7623.775	-0.350222214281872	0.0544329854615135	0.59464811827902	587.68	704.424	ASO_G0272888_AD_10	AC013394.2	-2.085
chr12_53252139_53252330_+	p006@MFSD5	598.808	-0.487668955199495	0.0546457742962618	0.595459737537548	41.971	55.948	ASO_G0272888_AD_10	AC013394.2	-2.459
chr2_241686892_241687191_+	p001@AC133528.2	221.718	-0.710572699278715	0.0546611510160678	0.595459737537548	13.421	20.983	ASO_G0272888_AD_10	AC013394.2	-2.544
chr19_8321225_8321524_-	p006@NDUFA7;p001@NDUFA7	878.934	-0.321105281422452	0.0547953832530052	0.59549993557959	69.068	81.021	ASO_G0272888_AD_10	AC013394.2	-1.982
chr20_63979377_63979584_-	p005@SAMD10	19.664	-0.797143450989611	0.0548787643287557	0.59549993557959	1.079	1.864	ASO_G0272888_AD_10	AC013394.2	-2.064
chr3_57556137_57556436_+	p002@PDE12	294.724	0.291747494944585	0.0548287079047415	0.59549993557959	33.74	25.937	ASO_G0272888_AD_10	AC013394.2	2.022
chr11_62535838_62536137_-	p015@AHNAK	79.687	0.735610327288378	0.0552624126235525	0.59562133499696	11.865	6.755	ASO_G0272888_AD_10	AC013394.2	1.969
chr13_44373750_44374001_+	p003@SERP2	128.007	-0.478896492986522	0.0554342401905367	0.59562133499696	9.008	11.957	ASO_G0272888_AD_10	AC013394.2	-1.817
chr16_28925944_28926243_-	p003@RABEP2	12.731	-0.985353084036906	0.0552025966973625	0.59562133499696	0.614	1.213	ASO_G0272888_AD_10	AC013394.2	-2.474
chr19_8832277_8832453_-	p001@ZNF558	87.069	-0.35232324222975	0.05564126275346	0.59562133499696	6.589	8.074	ASO_G0272888_AD_10	AC013394.2	-1.727
chr1_10210362_10210528_+	p001@KIF1B	22.426	-0.68677293757594	0.0556041398057509	0.59562133499696	1.303	2.128	ASO_G0272888_AD_10	AC013394.2	-1.789
chr3_39153577_39153740_-	p004@CSRNP1	123.014	-0.555111078696263	0.0551733657453733	0.59562133499696	8.184	11.569	ASO_G0272888_AD_10	AC013394.2	-1.853
chr6_134174879_134175178_+	p001@CATG00000086004.1	16.698	-0.715456873555943	0.0554502006091512	0.59562133499696	0.989	1.579	ASO_G0272888_AD_10	AC013394.2	-1.814
chr7_23506064_23506363_-	p006@TRA2A	30.217	-0.781388949517255	0.0553243001698938	0.59562133499696	1.754	2.866	ASO_G0272888_AD_10	AC013394.2	-1.992
chr8_143990079_143990122_+	p004@GRINA	1932.25	-0.645241348028401	0.0555417852912415	0.59562133499696	122.485	181.491	ASO_G0272888_AD_10	AC013394.2	-2.439
chrX_54044185_54044398_-	p006@PHF8	23.54	0.544732045675418	0.0555202528204339	0.59562133499696	3.116	2.031	ASO_G0272888_AD_10	AC013394.2	1.89
chr12_2994624_2994923_+	p007@TEAD4	13.612	1.08489748238542	0.0557356358100114	0.595720948901674	2.491	1.105	ASO_G0272888_AD_10	AC013394.2	1.99
chr14_49893356_49893655_+	p004@ARF6	87.125	0.370444070473059	0.0558527020970328	0.595720948901674	10.448	7.633	ASO_G0272888_AD_10	AC013394.2	1.778
chr19_45792641_45792808_-	p002@DMPK;p003@DMWD	115.786	-0.857261480954033	0.0558039752985765	0.595720948901674	6.324	11.06	ASO_G0272888_AD_10	AC013394.2	-1.984
chr4_76949603_76949772_+	p004@SEPT11	5197.053	-0.683856518315438	0.0557103905951484	0.595720948901674	321.468	490.464	ASO_G0272888_AD_10	AC013394.2	-1.799
chr5_81301437_81301602_+	p001@ZCCHC9	75.609	-0.462829987312264	0.0557637185559464	0.595720948901674	5.423	7.026	ASO_G0272888_AD_10	AC013394.2	-1.844
chr11_838549_838848_-	p004@POLR2L	16.631	-1.67607521978636	0.0560059110378137	0.59586888239849	0.559	1.625	ASO_G0272888_AD_10	AC013394.2	-2.24
chr17_4945639_4945938_+	p013@RNF167	25.216	-1.85914977433291	0.0560036746399545	0.59586888239849	0.736	2.481	ASO_G0272888_AD_10	AC013394.2	-2.315
chr9_120874463_120874762_-	p013@PHF19	21.906	1.13750335414961	0.0561493314454396	0.596198918254016	4.129	1.766	ASO_G0272888_AD_10	AC013394.2	1.945
chr11_122882831_122883050_+	p004@C11orf63	76.781	-0.735999568516177	0.056689529694041	0.596863642875733	4.519	7.248	ASO_G0272888_AD_10	AC013394.2	-2.655
chr11_65662766_65662930_-	p004@RELA	821.085	-0.29265491610479	0.0570649421555901	0.596863642875733	65.795	75.527	ASO_G0272888_AD_10	AC013394.2	-2.017
chr11_72112545_72112725_-	p004@ANAPC15	400.9	-0.287235397583644	0.0577071068589964	0.596863642875733	32.123	36.885	ASO_G0272888_AD_10	AC013394.2	-1.722
chr12_108857595_108857755_-	p001@SSH1	282.292	-0.736505517370521	0.0568595924573956	0.596863642875733	16.799	26.641	ASO_G0272888_AD_10	AC013394.2	-2.438
chr12_120694715_120695014_+	p009@MLEC	18.625	1.03974533616984	0.0564088432295054	0.596863642875733	3.32	1.521	ASO_G0272888_AD_10	AC013394.2	1.732
chr12_50112086_50112385_+	p002@COX14;p002@RP4-605O3.4	857.597	-0.280685981645358	0.0565485733488232	0.596863642875733	69.058	79.073	ASO_G0272888_AD_10	AC013394.2	-1.965
chr16_4315918_4316217_+	p002@GLIS2	255.071	-0.566026676616972	0.0569385573219101	0.596863642875733	16.964	23.855	ASO_G0272888_AD_10	AC013394.2	-2.488
chr16_67872919_67873218_+	p001@EDC4	725.325	-0.411026067869788	0.0577053498279934	0.596863642875733	53.421	67.469	ASO_G0272888_AD_10	AC013394.2	-1.741
chr17_1491528_1491827_-	p002@MYO1C	737.891	-0.348871097993502	0.0566315466494568	0.596863642875733	56.594	68.337	ASO_G0272888_AD_10	AC013394.2	-1.842
chr1_205719511_205719810_-	p005@NUCKS1	24.694	-0.82866131995345	0.0570730551362213	0.596863642875733	1.417	2.342	ASO_G0272888_AD_10	AC013394.2	-1.68
chr20_57488980_57489279_-	p003@HMGB1P1	133.463	-0.487673028646818	0.0566218710020533	0.596863642875733	9.391	12.419	ASO_G0272888_AD_10	AC013394.2	-2.065
chr2_17878517_17878816_+	p002@KCNS3	142.192	-0.497847371701168	0.057188308590165	0.596863642875733	9.789	13.33	ASO_G0272888_AD_10	AC013394.2	-2.141
chr2_219387852_219388056_-	p002@DNPEP	447.159	-0.783278236506399	0.0576698082823595	0.596863642875733	25.842	42.339	ASO_G0272888_AD_10	AC013394.2	-2.92
chr3_124887558_124887644_-	p008@ITGB5	45.512	-0.624035851733947	0.0570986253985536	0.596863642875733	2.832	4.301	ASO_G0272888_AD_10	AC013394.2	-2.038
chr3_133573825_133573977_+	p004@CDV3	212.005	-0.561571029774306	0.0573377040528964	0.596863642875733	14.118	19.852	ASO_G0272888_AD_10	AC013394.2	-2.62
chr3_146161097_146161258_-	p009@PLOD2	551.084	-0.795197073983822	0.0572572747621083	0.596863642875733	31.738	52.089	ASO_G0272888_AD_10	AC013394.2	-2.215
chr4_101347350_101347540_-	p004@PPP3CA	514.423	-0.72465923983516	0.0576985074384851	0.596863642875733	30.957	48.646	ASO_G0272888_AD_10	AC013394.2	-1.959
chr7_128658738_128659037_+	p022@RP11-274B21.1	14	-1.26238290137642	0.0574883122445828	0.596863642875733	0.602	1.362	ASO_G0272888_AD_10	AC013394.2	-2.604
chr7_55964445_55964744_+	p002@GBAS	706.555	-0.358385770214406	0.0575022908382212	0.596863642875733	53.896	65.306	ASO_G0272888_AD_10	AC013394.2	-1.657
chr7_67302509_67302808_+	p001@STAG3L4	148.959	0.270865708870289	0.0572989533713824	0.596863642875733	17.035	13.175	ASO_G0272888_AD_10	AC013394.2	1.648
chr17_75012527_75012826_+	p001@ICT1	406.827	-0.319876743909928	0.0578690979714139	0.596933130355693	31.929	37.488	ASO_G0272888_AD_10	AC013394.2	-1.813
chr2_105337444_105337703_+	p004@C2orf49	412.43	-0.273367082440495	0.0578141917662731	0.596933130355693	33.305	37.899	ASO_G0272888_AD_10	AC013394.2	-1.84
chr1_153958444_153958650_-	p002@CRTC2	296.84	-0.776035663228678	0.0580698393835975	0.597130376261404	17.217	28.172	ASO_G0272888_AD_10	AC013394.2	-3.053
chr5_177492514_177492813_-	p007@PDLIM7	49.799	1.1526796452128	0.0581100743138183	0.597130376261404	9.374	4.008	ASO_G0272888_AD_10	AC013394.2	2.039
chrX_103585414_103585703_+	p003@TCEAL4	1849.927	-0.226011532772969	0.0580316951850846	0.597130376261404	154.318	169.614	ASO_G0272888_AD_10	AC013394.2	-1.651
chr11_65919389_65919462_+	p014@DRAP1	2665.582	-0.439639148212847	0.0582042220373762	0.59740048772158	193.225	247.636	ASO_G0272888_AD_10	AC013394.2	-2.4
chr16_14974876_14975050_+	p002@PDXDC1	81.808	-0.451764450151248	0.0582483584587199	0.597635383048005	5.826	7.606	ASO_G0272888_AD_10	AC013394.2	-1.922
chr5_891523_891822_+	p001@TRIP13	13.197	-1.64311379874416	0.0587234636694301	0.599033524061636	0.46	1.287	ASO_G0272888_AD_10	AC013394.2	-2.078
chr7_44847930_44848229_-	p001@H2AFV	2745.722	-0.637149991244113	0.0587988088581442	0.599347191561286	175.076	258.351	ASO_G0272888_AD_10	AC013394.2	-2.581
chr5_1112051_1112212_-	p005@SLC12A7	30.284	-0.807390278243157	0.0589426640991711	0.599726679616855	1.693	2.877	ASO_G0272888_AD_10	AC013394.2	-2.084
chr8_144094927_144095226_+	p001@CYC1	789.3	-0.481863966648367	0.0590449959947647	0.600333486030647	55.508	73.722	ASO_G0272888_AD_10	AC013394.2	-1.919
chr1_94927246_94927545_+	p002@RP4-639F20.1	67.684	-0.42130264717351	0.059091692688843	0.600376334770077	4.881	6.311	ASO_G0272888_AD_10	AC013394.2	-1.696
chr4_2756186_2756485_-	p001@TNIP2	412.445	-0.58700372740527	0.0591886573740255	0.600376334770077	27.051	38.668	ASO_G0272888_AD_10	AC013394.2	-2.816
chr12_6493112_6493411_-	p002@MRPL51	1411.674	-0.224561837549636	0.0593501989856268	0.600613762530688	117.576	129.431	ASO_G0272888_AD_10	AC013394.2	-1.67
chr5_134527526_134527825_-	p002@CATG00000081294.1	13.517	-0.829973682371154	0.0595497918950996	0.60073909480377	0.727	1.292	ASO_G0272888_AD_10	AC013394.2	-1.837
chr17_3846096_3846395_-	p001@C17orf85	627.358	-0.685824378033218	0.0596431861077029	0.600983634147951	38.694	59.205	ASO_G0272888_AD_10	AC013394.2	-3.855
chr9_127531527_127531826_-	p008@FAM129B	24.983	0.869694236489356	0.0598116063985893	0.601602935174366	4.042	2.081	ASO_G0272888_AD_10	AC013394.2	1.825
chr16_82627005_82627188_+	p003@CDH13	83.801	0.376623106694671	0.0599993694816714	0.602099688564907	10.081	7.321	ASO_G0272888_AD_10	AC013394.2	1.669
chr2_29115333_29115559_+	p006@CLIP4	511.619	-0.641423402657628	0.0599475048538396	0.602099688564907	32.448	48.091	ASO_G0272888_AD_10	AC013394.2	-1.986
chr16_57486323_57486622_-	p005@DOK4	82.042	-0.556619764437509	0.0600762774538941	0.602326256982482	5.389	7.715	ASO_G0272888_AD_10	AC013394.2	-1.817
chr6_30722462_30722761_+	p004@TUBB	61.539	0.910642113045342	0.0601499065236494	0.602849544249677	10.125	5.113	ASO_G0272888_AD_10	AC013394.2	1.794
chr19_55384142_55384441_-	p001@TMEM238	18.834	-1.01448396625415	0.0603501249819026	0.604164220579642	0.881	1.808	ASO_G0272888_AD_10	AC013394.2	-2.727
chr20_44651549_44651716_-	p006@ADA	33.689	-0.531260174476369	0.0603905659693736	0.604184947263142	2.19	3.173	ASO_G0272888_AD_10	AC013394.2	-1.666
chr1_1324652_1324951_+	p001@GLTPD1	383.738	-0.634578908948541	0.0605871203835288	0.604645701400277	24.437	35.992	ASO_G0272888_AD_10	AC013394.2	-2.833
chr4_41360477_41360717_+	p002@LIMCH1	13.227	-1.37166522760636	0.0607057767152793	0.604971140525797	0.497	1.288	ASO_G0272888_AD_10	AC013394.2	-2.506
chr2_176136772_176137010_-	p003@HOXD-AS2	117.213	-0.434982151658079	0.0612179254934518	0.605424671534099	8.362	10.892	ASO_G0272888_AD_10	AC013394.2	-1.697
chr2_201451503_201451699_-	p002@TRAK2	490.746	0.227736381028796	0.0609827176364501	0.605424671534099	54.225	43.495	ASO_G0272888_AD_10	AC013394.2	1.679
chr2_241271815_241272114_-	p015@HDLBP	72.227	-0.461347313134003	0.0609761836933872	0.605424671534099	5.213	6.706	ASO_G0272888_AD_10	AC013394.2	-1.81
chr6_53794855_53795154_+	p006@LRRC1	108.13	-0.639143683113901	0.0609888761310009	0.605424671534099	6.814	10.192	ASO_G0272888_AD_10	AC013394.2	-2.264
chr7_73557538_73557837_-	p002@BCL7B	568.643	-0.525485392358558	0.0611308513380321	0.605424671534099	38.917	53.096	ASO_G0272888_AD_10	AC013394.2	-1.856
chr8_22565864_22566144_+	p021@SORBS3	748.697	-0.43507889819877	0.0611468631388929	0.605424671534099	54.285	69.795	ASO_G0272888_AD_10	AC013394.2	-2.77
chr8_30679172_30679471_-	p022@GSR	15.921	-1.34861796969658	0.0612286050839069	0.605424671534099	0.631	1.538	ASO_G0272888_AD_10	AC013394.2	-2.377
chrX_48539579_48539878_+	p001@TBC1D25	172.59	-0.438229085135446	0.0612258016623954	0.605424671534099	12.387	16.128	ASO_G0272888_AD_10	AC013394.2	-2.606
chr17_39197654_39197818_-	p003@CACNB1	147.731	-0.585566864898487	0.0613409186344484	0.605517396957915	9.694	13.902	ASO_G0272888_AD_10	AC013394.2	-2.378
chr12_112418755_112418926_+	p003@PTPN11	1695.426	-0.68723137649914	0.0615502061977204	0.605718571056043	104.558	160.031	ASO_G0272888_AD_10	AC013394.2	-2.486
chr17_41812854_41813153_+	p006@FKBP10	4886.744	-0.306297842652194	0.061609231671486	0.60581770481537	386.055	452.109	ASO_G0272888_AD_10	AC013394.2	-1.857
chr10_43138295_43138463_+	p003@CSGALNACT2	286.162	-0.67121715171381	0.062065864321593	0.606859368690702	17.801	26.949	ASO_G0272888_AD_10	AC013394.2	-2.874
chr13_48233217_48233376_+	p005@ITM2B	86.585	-0.311526357292227	0.0622978699786671	0.606859368690702	6.799	8.013	ASO_G0272888_AD_10	AC013394.2	-1.723
chr15_72230426_72230725_+	p001@CATG00000023547.1	16.799	-0.739426123699623	0.0620469055704119	0.606859368690702	0.951	1.588	ASO_G0272888_AD_10	AC013394.2	-1.647
chr19_10984135_10984434_+	p007@SMARCA4	22.174	1.20701253156087	0.0622231335494045	0.606859368690702	4.336	1.769	ASO_G0272888_AD_10	AC013394.2	1.684
chr19_1271075_1271329_+	p014@CIRBP	33.121	1.1269627401308	0.0621946440933925	0.606859368690702	6.171	2.678	ASO_G0272888_AD_10	AC013394.2	1.75
chr6_85449582_85449881_+	p001@NT5E	461.29	0.392866981784502	0.0619692635454735	0.606859368690702	56.354	40.195	ASO_G0272888_AD_10	AC013394.2	1.767
chr7_100676588_100676887_+	p009@GNB2	24.476	1.16521468860312	0.0618302521555249	0.606859368690702	4.67	1.967	ASO_G0272888_AD_10	AC013394.2	1.976
chr7_128531120_128531307_-	p002@RP11-212P7.2	27.003	-1.03948680034997	0.0620008667300717	0.606859368690702	1.285	2.595	ASO_G0272888_AD_10	AC013394.2	-2.735
chrX_153971995_153972288_-	p003@HCFC1	84.487	-0.436941229164502	0.0618481555415788	0.606859368690702	6.003	7.888	ASO_G0272888_AD_10	AC013394.2	-1.76
chr15_66502527_66502792_-	p006@RPL4;p001@SNORD18B	28.784	0.956194369284808	0.0624405429247983	0.60691114938408	4.885	2.374	ASO_G0272888_AD_10	AC013394.2	1.686
chr19_55605497_55605796_+	p007@ZNF865	210.897	-0.494258223370042	0.0625082210443449	0.60691114938408	14.635	19.713	ASO_G0272888_AD_10	AC013394.2	-2.289
chr3_16264793_16265092_-	p001@DPH3	680.98	-0.291131628442667	0.0625294824723793	0.60691114938408	54.465	62.695	ASO_G0272888_AD_10	AC013394.2	-1.754
chrX_129540121_129540420_+	p003@OCRL	230.906	0.23883256968361	0.0625405721621116	0.60691114938408	25.793	20.451	ASO_G0272888_AD_10	AC013394.2	1.689
chr10_128126221_128126397_-	p002@MKI67	714.308	-0.772278502784537	0.0628131893602125	0.607891397018883	41.65	67.674	ASO_G0272888_AD_10	AC013394.2	-1.775
chr12_30754649_30754875_-	p004@CAPRIN2	155.975	-0.40356102168037	0.0627843358395632	0.607891397018883	11.43	14.507	ASO_G0272888_AD_10	AC013394.2	-1.767
chr7_22822832_22822997_-	p001@TOMM7	1459.228	-0.31968546962302	0.0629350261206773	0.608824224091229	114.802	134.858	ASO_G0272888_AD_10	AC013394.2	-1.819
chr11_57324800_57325099_-	p001@TNKS1BP1	737.933	-0.54980180286542	0.0630180863382353	0.609232602987346	49.7	69.172	ASO_G0272888_AD_10	AC013394.2	-2.013
chr17_50397350_50397649_-	p001@LRRC59	2933.832	0.280466702446164	0.0632235393766558	0.609243011130249	333.945	258.637	ASO_G0272888_AD_10	AC013394.2	1.935
chr19_44846147_44846446_+	p001@PVRL2	775.155	-0.553420893202122	0.0632696645638897	0.609243011130249	52.048	72.783	ASO_G0272888_AD_10	AC013394.2	-2.466
chr6_35363495_35363794_+	p012@PPARD	12.66	-0.761401653689097	0.0632776219768916	0.609243011130249	0.748	1.2	ASO_G0272888_AD_10	AC013394.2	-1.777
chr18_79988360_79988536_-	p003@TXNL4A	472.559	-0.497035212914477	0.0633199880938121	0.60942779779681	32.933	44.104	ASO_G0272888_AD_10	AC013394.2	-2.372
chr9_129036639_129036799_+	p002@FAM73B	75.921	0.373192361948343	0.0633855963127406	0.609641971649522	9.212	6.646	ASO_G0272888_AD_10	AC013394.2	1.994
chr1_19210110_19210279_-	p003@UBR4	1593.008	-0.618148260173219	0.0635439119837564	0.609738525930186	102.854	149.753	ASO_G0272888_AD_10	AC013394.2	-2.144
chr2_66435423_66435671_+	p006@MEIS1	65.917	-0.565259086805139	0.063519164462671	0.609738525930186	4.437	6.193	ASO_G0272888_AD_10	AC013394.2	-1.887
chr15_90954739_90955038_+	p002@RCCD1	34.333	-0.526392060710496	0.0644363715974025	0.609802605856828	2.354	3.228	ASO_G0272888_AD_10	AC013394.2	-1.907
chr22_37566028_37566327_+	p010@CDC42EP1	24.028	0.770580774038121	0.0643633289971196	0.609802605856828	3.692	2.027	ASO_G0272888_AD_10	AC013394.2	1.667
chr22_43143238_43143537_-	p001@MCAT	162.839	-0.360649874525358	0.0643893662223454	0.609802605856828	12.299	15.103	ASO_G0272888_AD_10	AC013394.2	-2.006
chr8_143991148_143991426_+	p006@GRINA	34.13	1.06150158840685	0.0640599017707083	0.609802605856828	6.163	2.786	ASO_G0272888_AD_10	AC013394.2	1.851
chr12_53180642_53180871_+	p002@ZNF740	285.78	-0.359630726738782	0.0649293656608429	0.611239998665275	21.701	26.546	ASO_G0272888_AD_10	AC013394.2	-2.203
chr19_48954740_48955039_+	p001@BAX	3488.697	-0.53394916913203	0.0649427556097088	0.611239998665275	237.786	326.699	ASO_G0272888_AD_10	AC013394.2	-2.098
chr1_116373282_116373445_+	p008@ATP1A1	316.73	-0.374231063452907	0.0648096403271615	0.611239998665275	23.736	29.409	ASO_G0272888_AD_10	AC013394.2	-1.882
chr1_244652976_244653275_+	p001@DESI2	587.273	-0.351864121683727	0.0647294037230956	0.611239998665275	44.852	54.43	ASO_G0272888_AD_10	AC013394.2	-1.987
chr3_69013110_69013409_-	p003@EOGT	25.921	-0.617529731097505	0.0648720984757847	0.611239998665275	1.67	2.441	ASO_G0272888_AD_10	AC013394.2	-1.733
chr12_49367348_49367420_+	p006@SPATS2	62.21	-0.702933894662823	0.0650492015796318	0.611832339807353	3.713	5.906	ASO_G0272888_AD_10	AC013394.2	-1.776
chr2_177392623_177392922_+	p001@AGPS	526.858	-0.523500978631477	0.065080893413674	0.611925765788283	36.059	49.316	ASO_G0272888_AD_10	AC013394.2	-2.608
chr1_45500018_45500222_-	p001@CCDC163P	16.57	-0.673155028168042	0.0651540398368357	0.612203774218057	1.074	1.559	ASO_G0272888_AD_10	AC013394.2	-1.647
chr3_50321323_50321593_-	p004@HYAL2	520.267	-0.501531811503816	0.0651757671659802	0.612203774218057	36.094	48.616	ASO_G0272888_AD_10	AC013394.2	-2.357
chr3_33096613_33096782_-	p004@GLB1	20.918	-0.608676289099861	0.065328242849816	0.612817269401393	1.382	1.959	ASO_G0272888_AD_10	AC013394.2	-1.803
chr11_75400544_75400841_+	p003@RPS3	50.15	0.631446588219503	0.0653508965653442	0.612824997180012	7.014	4.29	ASO_G0272888_AD_10	AC013394.2	1.699
chr4_186723651_186723928_-	p006@FAT1	325.304	-0.695938199262616	0.0653726484208668	0.612824997180012	19.903	30.658	ASO_G0272888_AD_10	AC013394.2	-1.688
chr10_86521810_86522109_+	p001@RP11-77P6.2	37.695	-0.740546054819562	0.0654420318883927	0.612862558374049	2.213	3.579	ASO_G0272888_AD_10	AC013394.2	-2.179
chr2_26244460_26244631_-	p003@HADHA	1005.887	-0.293624771394406	0.0654382350567968	0.612862558374049	80.55	92.578	ASO_G0272888_AD_10	AC013394.2	-1.724
chr17_81902056_81902355_+	p002@NPB	33.559	-0.744368345727003	0.0657858787289393	0.613026200005328	1.931	3.172	ASO_G0272888_AD_10	AC013394.2	-2.158
chr18_70288733_70288964_+	p002@SOCS6	33.983	-0.626780829835809	0.0658118854271843	0.613026200005328	2.108	3.205	ASO_G0272888_AD_10	AC013394.2	-1.689
chr19_35648187_35648486_+	p001@COX6B1	2191.384	-0.266386109595357	0.0658237180811064	0.613026200005328	178.197	201.508	ASO_G0272888_AD_10	AC013394.2	-2.1
chr1_31938218_31938517_-	p005@PTP4A2	2136.69	-0.689821330138556	0.0657462334479565	0.613026200005328	131.637	201.702	ASO_G0272888_AD_10	AC013394.2	-2.886
chr3_9916959_9917258_+	p001@IL17RC	297.022	0.55333612044813	0.0657779652790756	0.613026200005328	39.837	25.646	ASO_G0272888_AD_10	AC013394.2	2.106
chr9_9090726_9091025_+	p001@RPS26P3	180.853	-0.494966058838176	0.0657048591594553	0.613026200005328	12.732	16.789	ASO_G0272888_AD_10	AC013394.2	-1.924
chr17_79074882_79075088_+	p002@ENGASE	138.294	-0.646549070554495	0.0660460956673293	0.6137082457175	8.689	13.043	ASO_G0272888_AD_10	AC013394.2	-2.694
chr11_59615540_59615730_-	p002@OSBP	46.618	-0.858285979668099	0.0661797994484265	0.613843832416919	2.504	4.438	ASO_G0272888_AD_10	AC013394.2	-3.093
chr11_82689379_82689678_+	p001@RP11-742N3.1	287.405	-0.42722998249577	0.0664356181665097	0.613884529676216	21.099	26.7	ASO_G0272888_AD_10	AC013394.2	-1.654
chr15_70854145_70854306_-	p002@LARP6	1059.679	-0.528898117671616	0.0665413875207321	0.613884529676216	72.432	98.935	ASO_G0272888_AD_10	AC013394.2	-1.909
chr19_11539950_11540111_+	p003@CNN1	23.255	0.508330139194883	0.0663945946716569	0.613884529676216	3.12	1.995	ASO_G0272888_AD_10	AC013394.2	1.729
chr3_37174431_37174688_-	p012@LRRFIP2	21.939	0.963145418401101	0.0665425207819283	0.613884529676216	3.727	1.81	ASO_G0272888_AD_10	AC013394.2	1.658
chr9_128787150_128787449_+	p002@TBC1D13	386.208	-0.283770714400434	0.0668143271356155	0.614259340318704	30.806	35.638	ASO_G0272888_AD_10	AC013394.2	-1.803
chr17_75515500_75515674_-	p002@CASKIN2	149.005	-0.603327783203626	0.0669292967687357	0.614546487534147	9.599	14.012	ASO_G0272888_AD_10	AC013394.2	-2.89
chr1_185317308_185317490_-	p004@IVNS1ABP	10.589	-0.789334073214611	0.0670732363338337	0.614546487534147	0.582	1.008	ASO_G0272888_AD_10	AC013394.2	-1.697
chr11_12002279_12002578_-	p006@DKK3	34.208	0.881729313672198	0.067715140025296	0.614661998734363	5.53	2.853	ASO_G0272888_AD_10	AC013394.2	1.794
chr16_28950908_28951156_+	p003@NFATC2IP	647.259	-0.651072495509685	0.0676894025864782	0.614661998734363	40.811	60.996	ASO_G0272888_AD_10	AC013394.2	-2.7
chr17_2054953_2055252_+	p004@HIC1	857.001	-0.672948553856856	0.06726597614318	0.614661998734363	53.315	81.167	ASO_G0272888_AD_10	AC013394.2	-2.626
chr19_48868578_48868632_-	p003@PLEKHA4	449.734	-0.653717309546786	0.0671980017046294	0.614661998734363	28.502	42.035	ASO_G0272888_AD_10	AC013394.2	-2.381
chr1_27604011_27604163_-	p004@AHDC1	224.573	-0.47794781627203	0.0676249616378748	0.614661998734363	15.841	20.965	ASO_G0272888_AD_10	AC013394.2	-1.944
chr3_179322750_179322965_+	p001@ZNF639	41.292	-0.574175742186743	0.067759176703467	0.614661998734363	2.641	3.884	ASO_G0272888_AD_10	AC013394.2	-1.87
chr8_132775360_132775537_+	p002@PHF20L1	566.424	-0.588465805301675	0.0682546551403607	0.617012428965723	37.201	53.146	ASO_G0272888_AD_10	AC013394.2	-2.527
chr9_35103149_35103292_-	p002@STOML2	270.513	0.400119713491294	0.0682360068383953	0.617012428965723	33.103	23.59	ASO_G0272888_AD_10	AC013394.2	1.965
chr3_182793354_182793653_+	p002@ATP11B	776.057	-0.527032919514035	0.0683363854433364	0.617354374501429	53.131	72.472	ASO_G0272888_AD_10	AC013394.2	-2.124
chr7_98281510_98281673_+	p006@BRI3	555.587	-0.830015441897765	0.0684828520840499	0.618280336808903	31.186	52.657	ASO_G0272888_AD_10	AC013394.2	-3.251
chr1_9539315_9539614_+	p001@SLC25A33	113.828	-0.400518477674697	0.0685891990807445	0.619041734835615	8.328	10.588	ASO_G0272888_AD_10	AC013394.2	-1.794
chr3_98522454_98522753_-	p008@CLDND1	10.843	-0.791977072685237	0.0687591636909984	0.619383075106326	0.669	1.025	ASO_G0272888_AD_10	AC013394.2	-1.988
chr10_101695020_101695258_-	p002@FBXW4	179.828	-0.784200877389558	0.0688088242975904	0.619631945475867	10.391	16.964	ASO_G0272888_AD_10	AC013394.2	-2.67
chr9_125707058_125707357_-	p002@MAPKAP1	1753.892	-0.663150821725306	0.0689446306715997	0.620259068578822	110.023	165.187	ASO_G0272888_AD_10	AC013394.2	-1.731
chr11_64878375_64878573_-	p006@EHD1	398.586	0.318254438018589	0.0691821215804692	0.620575961215091	46.601	35.038	ASO_G0272888_AD_10	AC013394.2	1.97
chr22_38501106_38501405_-	p004@DDX17	18.776	0.649752610095148	0.0691068495002953	0.620575961215091	2.662	1.603	ASO_G0272888_AD_10	AC013394.2	1.725
chr5_159100363_159100594_+	p004@RP11-175K6.1	10.713	-0.972892787379139	0.0691249343426031	0.620575961215091	0.497	1.031	ASO_G0272888_AD_10	AC013394.2	-1.646
chr9_93451551_93451730_-	p005@FAM120AOS	117.942	-0.790862341991723	0.0693271683275512	0.621073206450263	6.726	11.21	ASO_G0272888_AD_10	AC013394.2	-1.741
chr11_114297845_114298144_+	p013@NNMT	12.289	-1.1290412743403	0.0695315982033971	0.621365470694037	0.567	1.192	ASO_G0272888_AD_10	AC013394.2	-1.827
chr14_50396117_50396416_-	p004@CDKL1	11.084	-0.932826326553382	0.0694288381631631	0.621365470694037	0.602	1.057	ASO_G0272888_AD_10	AC013394.2	-3.424
chr14_67412004_67412303_-	p001@PLEK2	33.503	-0.673994849592252	0.069507804165204	0.621365470694037	1.992	3.173	ASO_G0272888_AD_10	AC013394.2	-2.04
chr15_50765556_50765827_-	p005@SPPL2A	1038.968	-0.371823620294617	0.0697220121019981	0.62146961747248	78.494	96.39	ASO_G0272888_AD_10	AC013394.2	-1.663
chr20_45972038_45972332_-	p001@ZNF335	96.523	-0.335068142591595	0.0697863333207016	0.62146961747248	7.365	8.94	ASO_G0272888_AD_10	AC013394.2	-2.173
chr7_106660828_106661029_-	p001@AC004917.1;p001@CCDC71L	139.065	-0.356404731094899	0.0696318074237765	0.62146961747248	10.486	12.913	ASO_G0272888_AD_10	AC013394.2	-1.85
chrX_38804008_38804221_+	p003@MID1IP1	480.275	-0.26585151594462	0.069630844358152	0.62146961747248	39.069	44.134	ASO_G0272888_AD_10	AC013394.2	-1.996
chr1_153773870_153774169_+	p002@SLC27A3	25.051	-0.653843093985117	0.0699781809787266	0.622586644626615	1.553	2.366	ASO_G0272888_AD_10	AC013394.2	-1.681
chr2_70087466_70087626_+	p004@PCBP1	2006.419	-0.343305394383538	0.0702962549363407	0.624034588880905	154.891	185.332	ASO_G0272888_AD_10	AC013394.2	-1.692
chr7_1504232_1504531_-	p006@INTS1	650.062	-0.515386516927265	0.0702432237664199	0.624034588880905	44.839	60.731	ASO_G0272888_AD_10	AC013394.2	-2.22
chr1_19644163_19644462_+	p005@NBL1	4324.256	-0.624344872037105	0.0703717466620343	0.624107982813871	278.254	406.214	ASO_G0272888_AD_10	AC013394.2	-2.765
chr11_47552980_47553279_-	p003@CELF1	1057.078	-0.350284982714806	0.0705839426315451	0.624580093868013	81.053	97.869	ASO_G0272888_AD_10	AC013394.2	-2.216
chr16_18561890_18562189_-	p001@NOMO2	906.824	-0.613763734349617	0.071157224362732	0.624580093868013	58.605	85.319	ASO_G0272888_AD_10	AC013394.2	-2.32
chr19_16086350_16086649_+	p021@TPM4	86.959	0.548853645080229	0.0710437799208614	0.624580093868013	11.576	7.506	ASO_G0272888_AD_10	AC013394.2	1.777
chr19_18153013_18153312_+	p001@PIK3R2;p003@PIK3R2	1139.582	-0.385840260458368	0.070624081235499	0.624580093868013	85.403	105.567	ASO_G0272888_AD_10	AC013394.2	-1.782
chr19_46860857_46861059_+	p002@ARHGAP35	306.964	-0.784279985223578	0.0706141884772911	0.624580093868013	17.733	29.07	ASO_G0272888_AD_10	AC013394.2	-2.222
chr1_183472456_183472656_+	p006@SMG7	419.214	-0.497003298402156	0.0710551810753793	0.624580093868013	29.176	39.136	ASO_G0272888_AD_10	AC013394.2	-2.312
chr21_46111311_46111610_+	p003@COL6A2	332.702	0.869317485929207	0.0708733171101843	0.624580093868013	53.417	27.797	ASO_G0272888_AD_10	AC013394.2	1.859
chr2_241637167_241637389_-	p002@THAP4	56.437	-0.735256483352019	0.0710932723577219	0.624580093868013	3.321	5.327	ASO_G0272888_AD_10	AC013394.2	-1.936
chr7_2555617_2555739_-	p003@BRAT1	12.028	-0.768051252751434	0.0708786808263647	0.624580093868013	0.681	1.139	ASO_G0272888_AD_10	AC013394.2	-1.71
chr8_90645563_90645862_-	p006@TMEM64	16.198	-0.693800486541421	0.0707675101779391	0.624580093868013	0.919	1.534	ASO_G0272888_AD_10	AC013394.2	-1.98
chr15_72376022_72376207_-	p003@HEXA	157.388	0.288811535225518	0.0714163272957754	0.625463285444823	18.126	13.893	ASO_G0272888_AD_10	AC013394.2	1.839
chr12_106247852_106248141_-	p007@CKAP4;p001@RP11-651L5.2	4698.004	-0.373001938930555	0.0716753814315672	0.626391159726528	355.784	435.798	ASO_G0272888_AD_10	AC013394.2	-1.845
chr12_122980325_122980517_+	p003@ARL6IP4	53.727	-0.563694866614934	0.0718223588727627	0.626828271581825	3.493	5.049	ASO_G0272888_AD_10	AC013394.2	-1.935
chrX_7147562_7147776_+	p003@STS	96.845	-0.627886829233028	0.0725000905028711	0.62910214292263	6.136	9.087	ASO_G0272888_AD_10	AC013394.2	-1.745
chr11_837418_837717_+	p009@CD151	20.179	1.13804030786923	0.0725354318204074	0.629192853139171	3.815	1.629	ASO_G0272888_AD_10	AC013394.2	2.012
chr19_579387_579686_+	p012@BSG	40.827	0.779459910946717	0.0726895274276986	0.629192853139171	6.226	3.445	ASO_G0272888_AD_10	AC013394.2	1.709
chr5_17217454_17217617_+	p002@BASP1	657.499	-0.386189029958458	0.0727526191229616	0.629351555704414	49.167	60.906	ASO_G0272888_AD_10	AC013394.2	-1.765
chr7_7182394_7182601_+	p007@C1GALT1	24.222	-0.716044083550858	0.0730811415303168	0.630254812406348	1.399	2.302	ASO_G0272888_AD_10	AC013394.2	-1.837
chr14_23366161_23366419_-	p002@EFS	176.554	-0.400112583111998	0.0734278849079269	0.63062655548705	12.969	16.455	ASO_G0272888_AD_10	AC013394.2	-1.659
chr22_38700954_38701116_-	p005@JOSD1	90.367	-0.643216999759334	0.0734606050483794	0.63062655548705	5.638	8.532	ASO_G0272888_AD_10	AC013394.2	-2.179
chr5_177456522_177456821_-	p009@DBN1	20.29	-0.935811864236824	0.073438374960441	0.63062655548705	1.074	1.94	ASO_G0272888_AD_10	AC013394.2	-2.142
chr6_142946223_142946514_-	p005@HIVEP2	281.27	-0.446117709790785	0.0735604119261735	0.631098067297064	20.223	26.174	ASO_G0272888_AD_10	AC013394.2	-1.801
chr14_22871590_22871778_+	p001@LRP10	641.723	-0.327659597260701	0.0736473132077684	0.631458350409168	49.885	59.482	ASO_G0272888_AD_10	AC013394.2	-1.765
chr12_1529687_1529986_+	p001@WNT5B	27.476	0.470046467807718	0.0748009701187191	0.632396256689549	3.512	2.388	ASO_G0272888_AD_10	AC013394.2	1.731
chr14_20461284_20461583_-	p001@TMEM55B	431.39	-0.824106607484537	0.0742855860524822	0.632396256689549	24.276	41	ASO_G0272888_AD_10	AC013394.2	-2.312
chr16_27313669_27313865_+	p002@IL4R	41.318	-0.954321943847488	0.0742707545134226	0.632396256689549	2.085	3.934	ASO_G0272888_AD_10	AC013394.2	-2.214
chr17_75182809_75183108_-	p002@SUMO2	4103.121	-0.308836639045475	0.0741280408318872	0.632396256689549	324.396	378.027	ASO_G0272888_AD_10	AC013394.2	-2.098
chr19_36139837_36140053_+	p002@CAPNS1	30.619	-0.509836402731176	0.0742135210811161	0.632396256689549	2.074	2.866	ASO_G0272888_AD_10	AC013394.2	-1.974
chr21_15729997_15730160_+	p002@USP25	34.885	-0.571162039315715	0.0740812174479835	0.632396256689549	2.26	3.274	ASO_G0272888_AD_10	AC013394.2	-1.695
chr3_120415864_120416163_-	p012@FSTL1	65.568	0.835855711444813	0.0746028663594406	0.632396256689549	10.36	5.499	ASO_G0272888_AD_10	AC013394.2	1.7
chr5_115296504_115296803_-	p002@CCDC112	109.938	-0.364635798655069	0.0743741323937857	0.632396256689549	8.332	10.182	ASO_G0272888_AD_10	AC013394.2	-1.854
chr6_30883997_30884233_+	p010@DDR1	42.108	-0.488768758311685	0.074351138652997	0.632396256689549	2.871	3.944	ASO_G0272888_AD_10	AC013394.2	-1.962
chr7_5898757_5898929_+	p004@CCZ1	279.238	-0.756432077563312	0.0748036180689019	0.632396256689549	16.394	26.452	ASO_G0272888_AD_10	AC013394.2	-2.87
chr8_101205313_101205568_-	p003@ZNF706	139.268	-0.262004091821922	0.0747955010264536	0.632396256689549	11.385	12.807	ASO_G0272888_AD_10	AC013394.2	-1.658
chr12_50167219_50167518_-	p002@CERS5	312.987	0.210360958293866	0.0754416128626567	0.632615204735501	34.27	27.82	ASO_G0272888_AD_10	AC013394.2	1.651
chr15_74906666_74906848_-	p006@FAM219B	292.54	-0.483332687958823	0.0751371561417905	0.632615204735501	20.521	27.362	ASO_G0272888_AD_10	AC013394.2	-2.27
chr20_32358417_32358650_+	p004@ASXL1	181.009	-0.508298718272588	0.0751310884415122	0.632615204735501	12.507	16.888	ASO_G0272888_AD_10	AC013394.2	-2.206
chr3_9792368_9792537_+	p001@ARPC4;p002@ARPC4-TTLL3	52.513	-0.421454853465631	0.0753149472565101	0.632615204735501	3.787	4.902	ASO_G0272888_AD_10	AC013394.2	-1.88
chr4_112145268_112145436_+	p001@C4orf32	78.805	-0.56133769782453	0.0754564731484744	0.632615204735501	5.191	7.373	ASO_G0272888_AD_10	AC013394.2	-1.984
chrX_141177068_141177140_-	p002@LDOC1	377.732	-0.318757585875133	0.0757204951993982	0.633399014423759	29.752	34.76	ASO_G0272888_AD_10	AC013394.2	-1.716
chr7_72924945_72925244_+	p008@POM121	17.813	-0.604555670876283	0.0761306060219403	0.634771735604877	1.096	1.685	ASO_G0272888_AD_10	AC013394.2	-1.734
chr11_65871144_65871443_-	p007@EFEMP2	75.049	0.796368636512766	0.0765021624103027	0.635526346483912	11.633	6.326	ASO_G0272888_AD_10	AC013394.2	1.72
chr9_134068013_134068175_-	p002@BRD3	127.918	-0.318562212132773	0.0765171642141495	0.635526346483912	9.911	11.819	ASO_G0272888_AD_10	AC013394.2	-1.893
chr2_224585188_224585377_-	p003@CUL3	528.957	-0.408182843668326	0.0765466007484558	0.635583127501867	38.991	49.259	ASO_G0272888_AD_10	AC013394.2	-2.105
chr11_64251380_64251679_+	p001@PLCB3	284.547	-0.412646802897729	0.0769063970541626	0.635781476854718	20.854	26.431	ASO_G0272888_AD_10	AC013394.2	-2.039
chr12_118245911_118246210_+	p001@RPS2P5	31.99	0.669110338898159	0.0769657189605953	0.635781476854718	4.574	2.728	ASO_G0272888_AD_10	AC013394.2	1.839
chr15_30470947_30471246_+	p001@CTD-3092A11.1	92.28	-0.581509780692582	0.0769351787560512	0.635781476854718	5.996	8.695	ASO_G0272888_AD_10	AC013394.2	-1.777
chr18_812092_812391_-	p009@YES1	711.194	-0.293084239487706	0.0768038690370783	0.635781476854718	56.667	65.515	ASO_G0272888_AD_10	AC013394.2	-1.721
chr1_36125209_36125371_-	p003@COL8A2	39.754	-0.835627826784161	0.0766256879306288	0.635781476854718	2.166	3.785	ASO_G0272888_AD_10	AC013394.2	-1.863
chr3_10141641_10141940_+	p002@VHL	238.089	-0.548187797661436	0.0767979211761009	0.635781476854718	16.001	22.311	ASO_G0272888_AD_10	AC013394.2	-2.434
chr4_39044742_39044853_+	p003@KLHL5	310.802	-0.54229409621335	0.0768754458475985	0.635781476854718	20.967	29.132	ASO_G0272888_AD_10	AC013394.2	-2.224
chr6_31623632_31623931_+	p006@PRRC2A	11.934	0.931761480156609	0.0770000252521839	0.635781476854718	2.025	0.987	ASO_G0272888_AD_10	AC013394.2	1.842
chr12_71754723_71755022_+	p001@RAB21	861.495	-0.517384591926689	0.0770898105325183	0.63606620390367	59.351	80.364	ASO_G0272888_AD_10	AC013394.2	-3.133
chr17_76265278_76265502_+	p002@UBALD2	1165.759	-0.651028826645169	0.0772030111193971	0.63606620390367	73.709	109.162	ASO_G0272888_AD_10	AC013394.2	-3.719
chr1_155978560_155978726_-	p014@ARHGEF2	149.162	-0.264769658416522	0.077165743346655	0.63606620390367	12.164	13.713	ASO_G0272888_AD_10	AC013394.2	-1.713
chr3_154324448_154324611_-	p003@DHX36	317.734	-0.244191946697596	0.0771932586677311	0.63606620390367	26.205	29.19	ASO_G0272888_AD_10	AC013394.2	-1.691
chr14_104800431_104800730_+	p004@ZBTB42	12.881	-0.992073666873387	0.0773042842216655	0.636425171301493	0.611	1.236	ASO_G0272888_AD_10	AC013394.2	-2.429
chr18_62187131_62187430_+	p001@KIAA1468	201.653	0.287979349048419	0.0774153108643511	0.636966292404373	23.203	17.778	ASO_G0272888_AD_10	AC013394.2	1.653
chr8_30658083_30658382_-	p002@GTF2E2	199.104	-0.552413231556285	0.0774800807834328	0.637126406980258	13.302	18.651	ASO_G0272888_AD_10	AC013394.2	-2.646
chr1_212285469_212285675_+	p003@PPP2R5A	242.876	-0.625291676267132	0.0775681409951593	0.637295908112539	15.532	22.826	ASO_G0272888_AD_10	AC013394.2	-1.714
chr18_11852479_11852778_+	p003@CHMP1B	10.846	-1.22421066438246	0.0776771224309252	0.637456464988484	0.471	1.048	ASO_G0272888_AD_10	AC013394.2	-2.112
chr1_8867030_8867329_-	p013@ENO1	102.466	1.12430038024848	0.0779478070953237	0.638731404120568	18.989	8.274	ASO_G0272888_AD_10	AC013394.2	1.974
chr15_84748210_84748476_+	p002@ZNF592	18.509	-0.943163568096401	0.0782406392187432	0.638922847515043	0.916	1.769	ASO_G0272888_AD_10	AC013394.2	-2.027
chr17_81345845_81346144_-	p001@TMEM105	13.99	-0.880807895893863	0.0782170677197184	0.638922847515043	0.707	1.345	ASO_G0272888_AD_10	AC013394.2	-1.741
chr11_12009292_12009480_-	p002@DKK3	1537.601	-0.521017124757203	0.0796260835900482	0.638998947657189	105.614	143.97	ASO_G0272888_AD_10	AC013394.2	-2.023
chr12_123972727_123972951_+	p003@ZNF664	14.031	-0.852275378625368	0.0794419977278851	0.638998947657189	0.739	1.344	ASO_G0272888_AD_10	AC013394.2	-1.952
chr14_93332886_93333185_-	p001@BTBD7	266.527	-0.548027789422562	0.0793352336906191	0.638998947657189	17.933	24.909	ASO_G0272888_AD_10	AC013394.2	-2.513
chr17_50150985_50151284_-	p003@PPP1R9B	271.321	-0.637103401271533	0.0792026808859446	0.638998947657189	17.216	25.555	ASO_G0272888_AD_10	AC013394.2	-2.663
chr17_76265052_76265277_+	p001@UBALD2	74.047	-0.605403625803122	0.0788051558202016	0.638998947657189	4.735	6.937	ASO_G0272888_AD_10	AC013394.2	-2.305
chr17_78782118_78782417_-	p002@CYTH1	308.248	-0.575829022418305	0.0797617074524649	0.638998947657189	20.381	28.85	ASO_G0272888_AD_10	AC013394.2	-2.353
chr2_24793213_24793503_-	p001@PTRHD1	610.721	-0.252403299596679	0.0785573554741028	0.638998947657189	50.043	56.02	ASO_G0272888_AD_10	AC013394.2	-1.804
chr4_186144779_186145036_+	p013@FAM149A	28.248	-1.13114460189957	0.0791148156878807	0.638998947657189	1.268	2.709	ASO_G0272888_AD_10	AC013394.2	-2.73
chr5_140107670_140107937_+	p002@PURA	140.142	-0.407368740705342	0.0796942452242854	0.638998947657189	10.291	13.05	ASO_G0272888_AD_10	AC013394.2	-1.778
chr5_181224153_181224452_-	p002@MIR4638	11.283	-1.03205717681494	0.0794020801714265	0.638998947657189	0.588	1.089	ASO_G0272888_AD_10	AC013394.2	-1.997
chr5_36241780_36241958_-	p004@NADK2	63.413	-0.756255951203048	0.0785627388357153	0.638998947657189	3.664	5.999	ASO_G0272888_AD_10	AC013394.2	-3.079
chr4_173369805_173369964_-	p004@RP11-798M19.6	11.68	-0.851726617865723	0.0799964906117471	0.639060456350908	0.652	1.11	ASO_G0272888_AD_10	AC013394.2	-2.104
chr11_308021_308197_+	p003@IFITM2	2961.182	-0.219078587460857	0.0803705435268024	0.639681435961171	248.016	271.241	ASO_G0272888_AD_10	AC013394.2	-2.019
chr17_39700008_39700051_+	p005@ERBB2	152.758	-0.362235179682489	0.0804673374500392	0.639681435961171	11.521	14.181	ASO_G0272888_AD_10	AC013394.2	-2.045
chr20_62367162_62367461_-	p004@LAMA5	101.108	-0.628478079701189	0.080322637247508	0.639681435961171	6.43	9.533	ASO_G0272888_AD_10	AC013394.2	-1.704
chr9_128689072_128689259_+	p004@SET	2593.774	-0.751501943654993	0.0804975001581168	0.639681435961171	153.604	244.727	ASO_G0272888_AD_10	AC013394.2	-3.061
chr2_208266105_208266404_+	p001@PIKFYVE	554.207	-0.36702275005566	0.0806063877966411	0.63993258151665	41.994	51.413	ASO_G0272888_AD_10	AC013394.2	-1.791
chr12_120199244_120199543_-	p005@RPLP0	115.978	0.79871351531555	0.0808377853867056	0.640059026965761	17.932	9.763	ASO_G0272888_AD_10	AC013394.2	1.732
chr16_14833571_14833870_+	p001@NOMO1	879.398	-0.630443491070001	0.0808864552798889	0.640059026965761	56.201	82.782	ASO_G0272888_AD_10	AC013394.2	-2.288
chr1_155255333_155255626_-	p002@FAM189B	723.148	-0.366081994394284	0.0806630470951697	0.640059026965761	54.98	66.823	ASO_G0272888_AD_10	AC013394.2	-2.375
chr1_220879863_220880132_-	p002@HLA-AS1	12.582	-0.771234584138845	0.0808550844512072	0.640059026965761	0.713	1.195	ASO_G0272888_AD_10	AC013394.2	-1.745
chr20_63215981_63216280_-	p002@YTHDF1	384.253	-0.538862028599468	0.0808173751796947	0.640059026965761	26.086	35.921	ASO_G0272888_AD_10	AC013394.2	-2.976
chr8_37695601_37695767_+	p004@ZNF703	189.292	-0.428504495945644	0.0807537132730623	0.640059026965761	13.744	17.566	ASO_G0272888_AD_10	AC013394.2	-2.037
chr9_98807520_98807819_+	p001@GALNT12	15.624	-0.947291904703872	0.0807499009974974	0.640059026965761	0.771	1.49	ASO_G0272888_AD_10	AC013394.2	-2.034
chr16_30075853_30076152_+	p002@PPP4C	1390.696	-0.503872909063079	0.0812523990206372	0.640236148558861	96.509	129.885	ASO_G0272888_AD_10	AC013394.2	-2.071
chr16_590182_590400_+	p011@RAB40C	19.459	-0.712824791656421	0.0813768142633497	0.640236148558861	1.108	1.844	ASO_G0272888_AD_10	AC013394.2	-1.997
chr5_65926363_65926662_-	p001@CTD-2033C11.1	19.623	-0.75143395502113	0.0810811570059581	0.640236148558861	1.128	1.869	ASO_G0272888_AD_10	AC013394.2	-1.685
chr7_106661030_106661119_-	p006@CTB-111H14.1	155.04	-0.401547672619163	0.0812954053704243	0.640236148558861	11.36	14.449	ASO_G0272888_AD_10	AC013394.2	-1.706
chr7_6059025_6059324_-	p001@EIF2AK1	1419.887	-0.431025585467911	0.0811728306962743	0.640236148558861	103.339	132.035	ASO_G0272888_AD_10	AC013394.2	-2.705
chr7_2558866_2559165_+	p002@IQCE	256.43	-0.614536846799953	0.0820263281833017	0.641382288283779	16.509	24.105	ASO_G0272888_AD_10	AC013394.2	-1.941
chr15_76931699_76931775_+	p002@RCN2	985.972	-0.420363958750253	0.0821370112785797	0.641405424796979	72.218	91.598	ASO_G0272888_AD_10	AC013394.2	-2.377
chr22_36387817_36387985_-	p005@MYH9	7389.788	0.251343723833174	0.0823705041804756	0.641920881751406	827.332	654.792	ASO_G0272888_AD_10	AC013394.2	1.648
chr17_57085263_57085428_+	p003@AKAP1	66.364	-0.678833040676522	0.0826577597816722	0.642786477993003	4.057	6.251	ASO_G0272888_AD_10	AC013394.2	-2.476
chr5_111757543_111757697_-	p010@NREP	196.426	-0.772366458240779	0.0826865049431182	0.642786477993003	11.395	18.604	ASO_G0272888_AD_10	AC013394.2	-1.743
chr11_66347650_66347949_+	p002@RP11-867G23.8	22.057	-0.717628021001688	0.0830423317034283	0.642829478253651	1.291	2.098	ASO_G0272888_AD_10	AC013394.2	-1.862
chr20_63742224_63742523_+	p007@SLC2A4RG	27.72	1.04908634491632	0.0827940260346243	0.642829478253651	4.979	2.27	ASO_G0272888_AD_10	AC013394.2	1.912
chr3_197736752_197737051_-	p005@KIAA0226	320.297	-0.561440615004187	0.0828993594043339	0.642829478253651	21.36	30.069	ASO_G0272888_AD_10	AC013394.2	-1.813
chrX_78139491_78139790_-	p002@TAF9B	449.284	-0.346428500942754	0.0829822003562176	0.642829478253651	34.738	41.39	ASO_G0272888_AD_10	AC013394.2	-1.908
chr14_24212925_24213224_-	p002@CHMP4A	21.895	-0.556199204691123	0.0832592105967512	0.643135066503502	1.475	2.06	ASO_G0272888_AD_10	AC013394.2	-1.648
chr11_122882547_122882728_+	p002@C11orf63	28.258	-0.79447567314346	0.0835193691349375	0.643511018679958	1.556	2.686	ASO_G0272888_AD_10	AC013394.2	-2.289
chr3_3126981_3127169_+	p003@TRNT1	15.117	0.632264426321047	0.0835030462227619	0.643511018679958	2.168	1.293	ASO_G0272888_AD_10	AC013394.2	1.885
chr12_109833248_109833547_-	p001@TRPV4	51.977	-0.55719436393404	0.0838111367666961	0.644251222257427	3.458	4.892	ASO_G0272888_AD_10	AC013394.2	-1.838
chr16_16232378_16232677_+	p001@NOMO3	875.419	-0.640128056438731	0.0842913206887667	0.6445554164005	55.584	82.405	ASO_G0272888_AD_10	AC013394.2	-2.35
chr16_54930715_54930930_+	p002@IRX5	49.475	-0.496217192408847	0.0843533835577113	0.6445554164005	3.371	4.625	ASO_G0272888_AD_10	AC013394.2	-1.761
chr20_58891387_58891462_+	p028@GNAS	1716.31	-0.56584093257213	0.0843883313724226	0.6445554164005	114.641	160.957	ASO_G0272888_AD_10	AC013394.2	-2.187
chr2_61177322_61177492_+	p001@AHSA2	176.282	-0.547957081766512	0.0841458478572687	0.6445554164005	11.932	16.587	ASO_G0272888_AD_10	AC013394.2	-1.721
chr7_141737973_141738136_-	p002@WEE2-AS1;p001@KIAA1147	11.474	-0.774534666527013	0.0841862694504933	0.6445554164005	0.701	1.083	ASO_G0272888_AD_10	AC013394.2	-1.824
chr12_6752941_6753116_-	p006@MLF2	1833	0.254400773524649	0.0844989407574193	0.644987762013047	205.634	162.111	ASO_G0272888_AD_10	AC013394.2	1.909
chr12_53986223_53986451_+	p007@HOXC10	67.283	-0.390938097692281	0.0849300950564667	0.645832951062715	5.019	6.23	ASO_G0272888_AD_10	AC013394.2	-1.646
chr1_145823999_145824051_-	p002@RNF115	182.277	-0.545291052614166	0.0849459903275249	0.645832951062715	12.252	17.109	ASO_G0272888_AD_10	AC013394.2	-2.228
chr16_2911841_2912140_+	p001@FLYWCH1	261.019	-0.416662052198377	0.0850787171128729	0.646272429190933	19.061	24.292	ASO_G0272888_AD_10	AC013394.2	-1.808
chr18_50878922_50879095_+	p002@ME2	39.528	-0.447326436460937	0.0854865574084461	0.647920344500427	2.743	3.692	ASO_G0272888_AD_10	AC013394.2	-1.837
chr16_48385376_48385444_-	p007@SIAH1	66.825	-0.769043755847948	0.0855464485706685	0.648006082351365	3.856	6.332	ASO_G0272888_AD_10	AC013394.2	-2.404
chr10_97446027_97446193_+	p002@ZDHHC16	589.733	-0.585328332079985	0.0855964261860157	0.6481497828835	38.8	55.494	ASO_G0272888_AD_10	AC013394.2	-2.186
chr14_55271271_55271570_+	p001@FBXO34	277.163	-0.419207660061657	0.0860651512899166	0.648733568830751	20.195	25.777	ASO_G0272888_AD_10	AC013394.2	-1.954
chr17_35731489_35731788_+	p001@RASL10B	77.321	-0.667177749606139	0.0861141983359339	0.648733568830751	4.76	7.306	ASO_G0272888_AD_10	AC013394.2	-2.019
chr22_49960634_49960921_+	p005@PIM3	221.146	-0.496187226950349	0.0860841963018463	0.648733568830751	15.329	20.7	ASO_G0272888_AD_10	AC013394.2	-2.155
chr19_507347_507646_+	p002@TPGS1	260.673	0.401233136750886	0.0862053537458726	0.648743153169702	31.946	22.814	ASO_G0272888_AD_10	AC013394.2	1.749
chr1_87328513_87328695_+	p002@LMO4	34.456	-0.720485485340427	0.0862759723634436	0.648753788977841	2.009	3.272	ASO_G0272888_AD_10	AC013394.2	-2.288
chr1_38859587_38859886_-	p002@RRAGC	732.481	-0.393195120533521	0.0863236145286988	0.648938522157337	54.515	68.084	ASO_G0272888_AD_10	AC013394.2	-1.68
chr11_6612064_6612363_-	p003@TAF10	1039.682	-0.570730758436202	0.086440281661269	0.64946835189951	69.178	97.448	ASO_G0272888_AD_10	AC013394.2	-2.855
chr1_46668214_46668513_-	p004@ATPAF1	452.171	-0.694996576672348	0.0864205865752032	0.64946835189951	27.665	42.76	ASO_G0272888_AD_10	AC013394.2	-2.316
chr10_87094974_87095170_-	p001@GLUD1	40.87	-0.703557317643756	0.087014597090733	0.649740216103885	2.408	3.872	ASO_G0272888_AD_10	AC013394.2	-1.788
chr20_462366_462665_-	p002@TBC1D20	853.092	-0.374639772168854	0.0868856231362419	0.649740216103885	64.345	79.112	ASO_G0272888_AD_10	AC013394.2	-1.953
chr22_39532598_39532897_-	p002@RPS19BP1	1772.484	-0.257180451466783	0.0870058531170145	0.649740216103885	144.719	162.641	ASO_G0272888_AD_10	AC013394.2	-1.808
chr9_35689108_35689407_-	p005@TPM2	174.114	0.579590863979103	0.0870008505032092	0.649740216103885	23.677	15.002	ASO_G0272888_AD_10	AC013394.2	1.747
chr17_75146532_75146831_-	p007@HN1;p001@RP11-649A18.4	11.309	-1.26018451465365	0.0880233894806944	0.64998217291044	0.489	1.093	ASO_G0272888_AD_10	AC013394.2	-1.766
chr19_1401382_1401681_-	p002@GAMT	561.74	-0.315238808843218	0.0875224605526386	0.64998217291044	43.917	51.97	ASO_G0272888_AD_10	AC013394.2	-1.827
chr22_39152428_39152619_-	p002@CBX7	63.414	-0.630142793695015	0.0879543071603033	0.64998217291044	3.972	5.975	ASO_G0272888_AD_10	AC013394.2	-2.123
chr2_227472012_227472311_+	p002@AGFG1;p001@MIR5703	620.185	-0.734509398530775	0.0873577446050325	0.64998217291044	37.046	58.477	ASO_G0272888_AD_10	AC013394.2	-3.091
chr2_240568340_240568639_+	p002@RNPEPL1	288.818	-0.437301449266814	0.0879946030366349	0.64998217291044	20.883	26.881	ASO_G0272888_AD_10	AC013394.2	-1.814
chr5_81301603_81301630_+	p002@ZCCHC9	270.647	-0.323123577925136	0.087102899735895	0.64998217291044	21.207	24.963	ASO_G0272888_AD_10	AC013394.2	-1.773
chr7_65873329_65873515_+	p003@VKORC1L1	55.982	0.315979967016284	0.0873427734354762	0.64998217291044	6.488	4.927	ASO_G0272888_AD_10	AC013394.2	1.657
chr4_55346118_55346282_+	p001@SRD5A3	137.865	-0.447115760756288	0.088168838280299	0.65018288823456	9.839	12.84	ASO_G0272888_AD_10	AC013394.2	-1.811
chr11_65861237_65861536_-	p002@CFL1	14.343	-0.612522248718	0.0883314882323341	0.65088408442383	0.995	1.341	ASO_G0272888_AD_10	AC013394.2	-1.658
chr17_8326584_8326883_+	p010@ARHGEF15	10.878	-0.809538914392863	0.0883413771733371	0.65088408442383	0.634	1.027	ASO_G0272888_AD_10	AC013394.2	-1.711
chr15_67521046_67521345_+	p002@C15orf61	213.565	-0.399581312492857	0.0889379490643084	0.651210468143651	15.782	19.857	ASO_G0272888_AD_10	AC013394.2	-1.855
chr22_37639319_37639579_+	p003@SH3BP1	17.524	-0.657060161917529	0.0888745862004004	0.651210468143651	1.029	1.661	ASO_G0272888_AD_10	AC013394.2	-1.75
chr2_156342277_156342465_-	p002@NR4A2	14.254	-1.06261753570435	0.0886190162015228	0.651210468143651	0.64	1.373	ASO_G0272888_AD_10	AC013394.2	-1.735
chr8_42896828_42897127_+	p002@HOOK3	738.578	-0.441737561626126	0.0890340379764726	0.651210468143651	53.351	68.766	ASO_G0272888_AD_10	AC013394.2	-1.908
chr10_117375290_117375589_-	p002@PDZD8	251.079	-0.509972773643359	0.0891088334603938	0.651249408369713	17.302	23.477	ASO_G0272888_AD_10	AC013394.2	-2.029
chr6_42781698_42781950_+	p006@GLTSCR1L	37.526	-0.624282832745995	0.0890969524102427	0.651249408369713	2.315	3.539	ASO_G0272888_AD_10	AC013394.2	-1.984
chr19_34172273_34172474_+	p002@LSM14A	180.226	-0.612031181339507	0.0895963217061465	0.651854385164026	11.577	16.962	ASO_G0272888_AD_10	AC013394.2	-1.722
chr1_17439521_17439690_-	p005@RCC2	176.414	-0.356685652877243	0.0893139376817485	0.651854385164026	13.425	16.355	ASO_G0272888_AD_10	AC013394.2	-1.757
chr1_215567340_215567480_+	p002@KCTD3	198.749	-0.775678779271478	0.0893304243470369	0.651854385164026	11.515	18.87	ASO_G0272888_AD_10	AC013394.2	-1.962
chr6_291976_292210_+	p003@DUSP22	35.244	-0.742649097468989	0.0894684786063233	0.651854385164026	2.024	3.343	ASO_G0272888_AD_10	AC013394.2	-2.182
chr4_159103052_159103228_+	p002@RAPGEF2	169.723	-0.406211059862151	0.0896805121074237	0.652073793537622	12.458	15.814	ASO_G0272888_AD_10	AC013394.2	-1.772
chr6_31897547_31897846_-	p002@EHMT2	278.442	-0.554370625466701	0.0897244574465026	0.652073793537622	18.632	26.197	ASO_G0272888_AD_10	AC013394.2	-2.628
chr4_77157067_77157210_+	p002@CCNG2	57.897	-0.535269468979049	0.0897615509924749	0.652075892263672	3.877	5.426	ASO_G0272888_AD_10	AC013394.2	-1.772
chr1_55215273_55215572_+	p002@RP11-101C11.1	11.729	-0.725381198709995	0.0898905363048268	0.652132035844283	0.733	1.104	ASO_G0272888_AD_10	AC013394.2	-2.291
chr1_19485591_19485890_+	p002@CATG00000040343.1	25.836	-0.651980911542517	0.0902379942276373	0.652213528471788	1.597	2.444	ASO_G0272888_AD_10	AC013394.2	-1.84
chr7_99143958_99144257_-	p001@SMURF1	212.621	-0.832239121976005	0.0902447663522076	0.652213528471788	11.869	20.198	ASO_G0272888_AD_10	AC013394.2	-2.014
chr16_29836707_29837006_+	p018@MVP	16.326	0.872659589819743	0.0908641959348017	0.652766425820501	2.639	1.361	ASO_G0272888_AD_10	AC013394.2	1.859
chr5_172188265_172188481_-	p001@STK10	79.567	-0.695270204429647	0.09082850871494	0.652766425820501	4.798	7.525	ASO_G0272888_AD_10	AC013394.2	-2.156
chr15_77071143_77071325_-	p002@TSPAN3	223.824	-0.664650417612453	0.091025655828539	0.652872868876817	13.923	21.156	ASO_G0272888_AD_10	AC013394.2	-2.152
chrX_149631778_149631941_-	p001@TMEM185A	80.209	-0.63749866452077	0.091079570336475	0.652926524744503	5.007	7.567	ASO_G0272888_AD_10	AC013394.2	-1.899
chr11_74988816_74989082_+	p007@NEU3	93.555	-0.28774905385825	0.0911691328911822	0.65312179118101	7.582	8.6	ASO_G0272888_AD_10	AC013394.2	-1.79
chr14_60982059_60982358_+	p005@SLC38A6	11.713	-0.729757546931173	0.0914222852793067	0.653683533347779	0.716	1.111	ASO_G0272888_AD_10	AC013394.2	-2.26
chr17_7548969_7549207_+	p001@TNFSF12;p002@TNFSF12-TNFSF13	258.528	-0.479844866260425	0.0914832873080122	0.653683533347779	18.142	24.094	ASO_G0272888_AD_10	AC013394.2	-2.114
chr2_101697538_101697697_+	p004@MAP4K4	156.096	-0.495918061188542	0.0918185437858208	0.653683533347779	10.802	14.569	ASO_G0272888_AD_10	AC013394.2	-1.908
chr2_181891580_181891739_+	p002@SSFA2	23.128	-0.607452248558986	0.0920219431968089	0.653683533347779	1.434	2.184	ASO_G0272888_AD_10	AC013394.2	-1.87
chr13_106567987_106568286_-	p002@ARGLU1	1397.713	-0.36040416990617	0.0931291078265675	0.654591755446548	107.101	129.027	ASO_G0272888_AD_10	AC013394.2	-1.84
chr16_58197956_58198255_-	p001@CSNK2A2	362.672	-0.486247566675889	0.0938501669089166	0.654591755446548	25.473	33.75	ASO_G0272888_AD_10	AC013394.2	-2.595
chr19_11197384_11197635_-	p003@KANK2	1641.503	-0.379832654005086	0.0939065530463181	0.654591755446548	124.018	151.478	ASO_G0272888_AD_10	AC013394.2	-1.784
chr19_44955230_44955529_+	p006@CLPTM1	2195.275	-0.677234852408839	0.0938596467899351	0.654591755446548	136.198	207.179	ASO_G0272888_AD_10	AC013394.2	-3.122
chr1_151459312_151459593_-	p003@POGZ	62.882	0.310981916227961	0.0927612774996218	0.654591755446548	7.384	5.537	ASO_G0272888_AD_10	AC013394.2	1.835
chr1_153990612_153990911_+	p003@RPS27	7194.695	-0.378676899263004	0.093532735940448	0.654591755446548	543.828	665.723	ASO_G0272888_AD_10	AC013394.2	-1.838
chr2_218399811_218399906_+	p006@CTDSP1	107.504	-0.398690825333017	0.0937188562786305	0.654591755446548	7.977	10	ASO_G0272888_AD_10	AC013394.2	-1.707
chr4_1248767_1249066_+	p001@CTBP1-AS2	16.024	-0.925306193893094	0.0932321038438795	0.654591755446548	0.823	1.538	ASO_G0272888_AD_10	AC013394.2	-2.139
chr6_157823096_157823395_+	p015@SNX9	929.248	-0.425997008717979	0.0939006793257966	0.654591755446548	67.738	86.552	ASO_G0272888_AD_10	AC013394.2	-1.78
chr7_102396213_102396512_+	p005@PRKRIP1	233.731	-0.370773046331817	0.0937581159045334	0.654591755446548	17.746	21.575	ASO_G0272888_AD_10	AC013394.2	-2.017
chr8_86342397_86342642_+	p002@WWP1	33.878	-0.699079564644636	0.0933109568217967	0.654591755446548	2.033	3.197	ASO_G0272888_AD_10	AC013394.2	-1.847
chr9_34620345_34620644_-	p001@DCTN3	1630.303	0.210280084489223	0.0926018170952282	0.654591755446548	177.863	144.699	ASO_G0272888_AD_10	AC013394.2	1.718
chr9_93451950_93452177_+	p004@FAM120A	24.868	0.476411325782074	0.0931861242359297	0.654591755446548	3.241	2.154	ASO_G0272888_AD_10	AC013394.2	1.669
chr11_65872820_65872914_-	p003@EFEMP2	173.048	-0.799836965132653	0.0940263382996759	0.654597299047011	9.848	16.402	ASO_G0272888_AD_10	AC013394.2	-2.369
chr19_13906051_13906237_+	p001@CC2D1A	193.133	-0.539598612151529	0.0939718773449785	0.654597299047011	13.029	18.106	ASO_G0272888_AD_10	AC013394.2	-2.478
chr16_2756250_2756460_+	p008@SRRM2	17.464	0.964864579954625	0.0941698654744545	0.654960062963874	2.991	1.442	ASO_G0272888_AD_10	AC013394.2	1.918
chr1_1399164_1399463_-	p001@CCNL2	1105.115	-0.496935831304143	0.0946883848599314	0.656376989750025	77.113	103.508	ASO_G0272888_AD_10	AC013394.2	-1.922
chr7_44200830_44201129_+	p001@YKT6	1475.497	-0.517576677085889	0.0948474887688636	0.656645830418401	101.529	138.035	ASO_G0272888_AD_10	AC013394.2	-1.943
chr19_49085276_49085438_+	p001@SNRNP70	358.798	-0.313622604917832	0.0952045535371858	0.656982623121243	28.159	33.049	ASO_G0272888_AD_10	AC013394.2	-1.746
chr1_150293718_150294017_+	p002@MRPS21	1150.076	-0.27432650807405	0.0951128987032922	0.656982623121243	92.972	105.907	ASO_G0272888_AD_10	AC013394.2	-1.98
chr1_15617320_15617607_+	p003@DDI2	187.195	-0.413805862340082	0.0951514477851028	0.656982623121243	13.684	17.432	ASO_G0272888_AD_10	AC013394.2	-1.96
chr10_73811710_73811969_-	p003@NDST2	212.478	-0.474325918322459	0.0965678502596761	0.656991451624162	14.967	19.856	ASO_G0272888_AD_10	AC013394.2	-2.204
chr14_92106414_92106713_-	p003@ATXN3	290.316	-0.252136213283788	0.0962547187829347	0.656991451624162	23.861	26.725	ASO_G0272888_AD_10	AC013394.2	-2.021
chr16_24730097_24730396_+	p006@TNRC6A	11.337	-0.747968185502301	0.097353957494578	0.656991451624162	0.684	1.071	ASO_G0272888_AD_10	AC013394.2	-1.772
chr17_38464821_38465047_+	p007@ARHGAP23	95.92	-0.416098233099482	0.0967524448400229	0.656991451624162	6.978	8.954	ASO_G0272888_AD_10	AC013394.2	-1.655
chr17_5004421_5004720_+	p008@KIF1C	9.847	0.765500088859595	0.0959968449163548	0.656991451624162	1.513	0.83	ASO_G0272888_AD_10	AC013394.2	1.828
chr19_10654331_10654495_+	p004@ILF3	1787.239	0.260881153296992	0.0968131792180807	0.656991451624162	201.12	157.958	ASO_G0272888_AD_10	AC013394.2	1.738
chr19_48170585_48170832_+	p003@C19orf68	92.876	-0.715629329293535	0.0957919676647855	0.656991451624162	5.557	8.803	ASO_G0272888_AD_10	AC013394.2	-2.535
chr1_228140078_228140253_+	p002@GUK1	111.349	-0.520077878460571	0.0969899138831971	0.656991451624162	7.553	10.417	ASO_G0272888_AD_10	AC013394.2	-2.167
chr2_183038183_183038375_-	p003@NCKAP1	954.967	-0.664069408337232	0.0974358660951792	0.656991451624162	59.753	89.848	ASO_G0272888_AD_10	AC013394.2	-2.049
chr2_84971255_84971497_+	p012@KCMF1	361.769	-0.656313648474978	0.0965077167530055	0.656991451624162	22.681	34.02	ASO_G0272888_AD_10	AC013394.2	-2.04
chr3_183697947_183698235_+	p002@YEATS2	50.956	-0.669314662729237	0.0972716854016416	0.656991451624162	3.12	4.82	ASO_G0272888_AD_10	AC013394.2	-1.672
chr8_132775181_132775359_+	p001@PHF20L1	80.347	-0.705745903382872	0.0966356345832504	0.656991451624162	4.836	7.593	ASO_G0272888_AD_10	AC013394.2	-1.994
chr9_128689367_128689666_-	p001@WDR34	11.796	0.715478004121737	0.0960240962547271	0.656991451624162	1.719	1.001	ASO_G0272888_AD_10	AC013394.2	1.662
chr9_92764683_92764982_-	p002@BICD2	468.393	-0.60183670274428	0.0973892770473352	0.656991451624162	30.446	43.898	ASO_G0272888_AD_10	AC013394.2	-2.681
chrX_120469146_120469305_-	p002@LAMP2	1235.227	0.342579577885377	0.0972028484201937	0.656991451624162	146.166	108.671	ASO_G0272888_AD_10	AC013394.2	1.901
chr8_22089000_22089171_+	p002@FAM160B2	195.361	-0.441166292905798	0.0978429329179836	0.657656979553646	14.08	18.216	ASO_G0272888_AD_10	AC013394.2	-1.866
chr11_6473781_6474080_-	p002@TRIM3	302.719	-0.359346044550933	0.0979006038442175	0.657711034325948	23.002	28.013	ASO_G0272888_AD_10	AC013394.2	-1.942
chr8_37695768_37695932_+	p005@ZNF703	669.062	-0.39320262838134	0.0980380704723669	0.657711034325948	50.015	61.964	ASO_G0272888_AD_10	AC013394.2	-1.832
chr19_1271426_1271725_+	p015@CIRBP	34.025	0.732702899024196	0.098126378436325	0.657820805241326	5.08	2.887	ASO_G0272888_AD_10	AC013394.2	1.771
chr7_99466014_99466313_-	p003@PTCD1;p003@ATP5J2;p001@ATP5J2-PTCD1	2837.57	-0.266251450148749	0.0981479962590265	0.657820805241326	230.649	261.096	ASO_G0272888_AD_10	AC013394.2	-1.967
chr22_42649242_42649493_-	p003@CYB5R3	4686.517	-0.310924816225017	0.0984167828111583	0.658524970046602	368.789	432.483	ASO_G0272888_AD_10	AC013394.2	-1.703
chr16_1420594_1420893_-	p001@C16orf91	153.49	0.264889448102683	0.0988749394286686	0.658894210499909	17.273	13.545	ASO_G0272888_AD_10	AC013394.2	1.739
chr2_55050358_55050444_-	p012@RTN4	672.3	0.327524284537754	0.0990898134595255	0.658894210499909	78.884	58.966	ASO_G0272888_AD_10	AC013394.2	1.887
chr4_77157211_77157392_+	p003@CCNG2	428.468	-0.726747660019126	0.0991130370937356	0.658894210499909	25.73	40.486	ASO_G0272888_AD_10	AC013394.2	-2.133
chr5_168579485_168579759_-	p001@PANK3	347.1	-0.439196474168784	0.0990505923401509	0.658894210499909	25.122	32.334	ASO_G0272888_AD_10	AC013394.2	-2.453
chr12_113358440_113358739_+	p001@PLBD2	767.179	-0.440604647136876	0.0998262001779395	0.659616624542272	55.393	71.581	ASO_G0272888_AD_10	AC013394.2	-2.157
chr13_36346437_36346604_-	p005@SPG20	128.092	-0.39904698759519	0.0996884891159937	0.659616624542272	9.385	11.898	ASO_G0272888_AD_10	AC013394.2	-1.81
chr14_24147350_24147649_+	p004@RNF31	339.769	-0.41686216071029	0.0995663462099345	0.659616624542272	24.945	31.547	ASO_G0272888_AD_10	AC013394.2	-2.553
chr22_43151743_43152042_+	p002@TSPO	51.069	-0.370965452319135	0.0998035672248437	0.659616624542272	3.84	4.736	ASO_G0272888_AD_10	AC013394.2	-1.69
chr3_170222458_170222628_+	p003@PRKCI	433.489	-0.555573782648571	0.0996101953933683	0.659616624542272	29.031	40.698	ASO_G0272888_AD_10	AC013394.2	-2.321
chr8_95133647_95133856_+	p002@PLEKHF2	134.387	-0.423615957707543	0.0997943864887387	0.659616624542272	9.738	12.53	ASO_G0272888_AD_10	AC013394.2	-2.155
chr9_128127576_128127875_-	p007@PTGES2;p002@RP11-395P17.3	527.261	-0.486143153318885	0.0995592689287789	0.659616624542272	36.96	49.288	ASO_G0272888_AD_10	AC013394.2	-2.451
chr11_809474_809773_+	p002@RPLP2	14.786	-0.663604277610163	0.100252851565287	0.660902706181569	0.908	1.395	ASO_G0272888_AD_10	AC013394.2	-1.989
chr6_149317789_149318013_+	p006@TAB2	39.291	-0.528794040179778	0.100250666835469	0.660902706181569	2.615	3.683	ASO_G0272888_AD_10	AC013394.2	-2.179
chr9_37800647_37800946_+	p002@DCAF10	347.721	-0.308147229854226	0.100405481865815	0.661134012295086	27.313	32.23	ASO_G0272888_AD_10	AC013394.2	-1.709
chr12_104064390_104064682_+	p001@HCFC2	357.778	0.260527506987812	0.100569463948774	0.661450711330133	40.334	31.695	ASO_G0272888_AD_10	AC013394.2	1.962
chr19_14031648_14031947_+	p001@IL27RA	94.402	-0.467401859319361	0.100828872946303	0.661589180489643	6.658	8.822	ASO_G0272888_AD_10	AC013394.2	-1.722
chr4_56977568_56977867_+	p003@POLR2B	22.133	-0.510770114526074	0.101040427191674	0.661589180489643	1.507	2.072	ASO_G0272888_AD_10	AC013394.2	-1.745
chr1_46718954_46719253_-	p001@EFCAB14	470.826	-0.426994814845455	0.101375208364642	0.661805755662342	34.251	43.909	ASO_G0272888_AD_10	AC013394.2	-2.037
chr4_39044506_39044741_+	p002@KLHL5	50.558	-0.655680083697378	0.101384940102479	0.661805755662342	3.1	4.765	ASO_G0272888_AD_10	AC013394.2	-2.308
chr17_64590970_64591269_-	p023@SMURF2	6.971	1.24310091831768	0.101755061489609	0.662320616808556	1.394	0.542	ASO_G0272888_AD_10	AC013394.2	1.699
chrX_75274534_75274833_+	p003@UPRT	10.381	0.752230673059697	0.101811085471632	0.662320616808556	1.527	0.871	ASO_G0272888_AD_10	AC013394.2	1.702
chr1_156728319_156728489_+	p010@RRNAD1	48.914	-0.555578543416012	0.102004495444861	0.662970285508625	3.181	4.609	ASO_G0272888_AD_10	AC013394.2	-1.891
chr16_30659190_30659489_+	p002@FBRS	76.273	-0.431265003457481	0.102208715913464	0.66299037076012	5.462	7.122	ASO_G0272888_AD_10	AC013394.2	-2.044
chr19_35868426_35868725_+	p001@APLP1	39.168	-0.569790024208725	0.102577637276122	0.66316316337715	2.51	3.683	ASO_G0272888_AD_10	AC013394.2	-1.876
chr1_212051896_212052195_-	p001@RPL21P28	41.711	-0.503536933898614	0.103452339649463	0.66316316337715	2.886	3.884	ASO_G0272888_AD_10	AC013394.2	-2.06
chr20_59032185_59032484_-	p001@ATP5E	4989.306	-0.343698061305163	0.102962924012842	0.66316316337715	386.198	462.229	ASO_G0272888_AD_10	AC013394.2	-1.811
chr2_120252702_120252891_+	p002@RALB	223.48	-0.338828703860943	0.103277152750085	0.66316316337715	17.176	20.738	ASO_G0272888_AD_10	AC013394.2	-1.662
chr5_150624529_150624828_+	p005@SYNPO	64.575	-0.885519863086981	0.10246574612064	0.66316316337715	3.445	6.152	ASO_G0272888_AD_10	AC013394.2	-2.607
chr4_16226321_16226620_-	p005@TAPT1	115.853	-0.808760419678753	0.103579039781922	0.663542901090432	6.548	10.993	ASO_G0272888_AD_10	AC013394.2	-2.548
chr10_67884685_67884862_+	p003@SIRT1	99.867	-0.603440621679187	0.103924436597198	0.663639175845369	6.448	9.359	ASO_G0272888_AD_10	AC013394.2	-2.448
chr10_102120137_102120387_-	p004@LDB1	144.564	-0.501262618887195	0.104038986992477	0.663784355901205	9.996	13.495	ASO_G0272888_AD_10	AC013394.2	-2.26
chr3_150459454_150459753_+	p019@TSC22D2	14.415	-0.996094275719105	0.104153747996018	0.663784355901205	0.73	1.378	ASO_G0272888_AD_10	AC013394.2	-1.871
chr17_82037159_82037325_-	p003@DCXR	44.582	-0.430518991209153	0.10434048292557	0.663943281548137	3.203	4.152	ASO_G0272888_AD_10	AC013394.2	-1.82
chr19_1020973_1021272_-	p001@TMEM259	1483.128	-0.637634207264279	0.104672137256731	0.663943281548137	94.413	139.316	ASO_G0272888_AD_10	AC013394.2	-2.646
chr1_111619639_111619808_+	p004@RAP1A	274.374	-0.566005264476053	0.104696968277281	0.663943281548137	18.225	25.774	ASO_G0272888_AD_10	AC013394.2	-1.93
chr9_132670317_132670616_+	p003@GTF3C4	115.896	-0.52468549409329	0.104699317541137	0.663943281548137	7.837	10.862	ASO_G0272888_AD_10	AC013394.2	-2.174
chr17_48908446_48908599_+	p002@UBE2Z	201.707	-0.607475782762892	0.105857426855077	0.66394807769533	13.037	19.025	ASO_G0272888_AD_10	AC013394.2	-2.455
chr18_79988537_79988712_-	p002@TXNL4A	1790.827	-0.503767979693572	0.10586512127235	0.66394807769533	124.519	167.148	ASO_G0272888_AD_10	AC013394.2	-2.566
chr19_18419252_18419551_+	p006@SSBP4	1011.944	-0.476743158240521	0.105779716602476	0.66394807769533	71.519	94.469	ASO_G0272888_AD_10	AC013394.2	-2.435
chr19_55404401_55404663_-	p004@UBE2S	27.535	0.924379331636511	0.105433058888829	0.66394807769533	4.568	2.285	ASO_G0272888_AD_10	AC013394.2	1.707
chr5_111757698_111757865_-	p009@NREP	233.152	-0.719827182554202	0.105237424540272	0.66394807769533	14.022	22.011	ASO_G0272888_AD_10	AC013394.2	-2.224
chr9_111631184_111631351_+	p001@DNAJC25	161.075	-0.580379790822282	0.105662435092411	0.66394807769533	10.565	15.15	ASO_G0272888_AD_10	AC013394.2	-2.299
chr16_30123094_30123359_-	p002@MAPK3	769.944	-0.741672615988095	0.106107207120707	0.664100528174074	45.814	72.849	ASO_G0272888_AD_10	AC013394.2	-2.602
chr19_48634515_48634693_-	p006@DBP	13.335	-0.712616684013354	0.106294790498691	0.664100528174074	0.85	1.254	ASO_G0272888_AD_10	AC013394.2	-2.113
chr12_47079856_47080106_-	p008@AMIGO2	160.52	-0.779937639101096	0.106482853593718	0.664436940673648	9.249	15.204	ASO_G0272888_AD_10	AC013394.2	-1.748
chr2_169827304_169827603_+	p001@UBR3	178.335	-0.520884702156648	0.106467870363726	0.664436940673648	12.177	16.725	ASO_G0272888_AD_10	AC013394.2	-1.815
chr19_55580698_55580997_-	p003@ZNF579	266.304	-0.26945131233993	0.106541828879558	0.664550534794776	21.371	24.569	ASO_G0272888_AD_10	AC013394.2	-1.725
chr10_67884506_67884684_+	p002@SIRT1	88.034	-0.579153967788414	0.106920934639653	0.665546136536292	5.749	8.259	ASO_G0272888_AD_10	AC013394.2	-2.101
chr12_57128805_57129090_+	p005@LRP1	78.749	0.596498652479583	0.107245649236486	0.666240201784337	10.871	6.78	ASO_G0272888_AD_10	AC013394.2	1.746
chr7_33109248_33109547_-	p001@RP9	245.876	-0.560272125462778	0.107310539032884	0.666496088609053	16.378	23.034	ASO_G0272888_AD_10	AC013394.2	-2.711
chr11_68213146_68213445_-	p002@SUV420H1	83.057	-0.428219476692664	0.107614192541606	0.66667399111335	5.951	7.741	ASO_G0272888_AD_10	AC013394.2	-1.957
chr13_114234923_114235096_+	p002@CDC16	218.575	-0.428679512783492	0.107443227055366	0.66667399111335	15.842	20.338	ASO_G0272888_AD_10	AC013394.2	-1.952
chr2_219543704_219543958_-	p001@CHPF	477.006	-0.366799307231975	0.107456990064315	0.66667399111335	36.094	44.377	ASO_G0272888_AD_10	AC013394.2	-1.691
chr2_234951867_234952036_+	p005@SH3BP4	380.302	-0.332833899404138	0.10759356591083	0.66667399111335	29.409	35.163	ASO_G0272888_AD_10	AC013394.2	-1.961
chr6_33621185_33621484_+	p003@ITPR3	330.708	-0.479501807244052	0.107578501776535	0.66667399111335	23.276	30.81	ASO_G0272888_AD_10	AC013394.2	-1.89
chr6_138404367_138404629_+	p004@HEBP2	208.953	-0.467410744068171	0.107725689914549	0.666785116536117	14.765	19.471	ASO_G0272888_AD_10	AC013394.2	-2.131
chr16_684182_684481_-	p001@JMJD8	541.778	-0.596615907795559	0.10792963151282	0.666825197752846	35.389	50.824	ASO_G0272888_AD_10	AC013394.2	-2.709
chr2_24491134_24491422_+	p003@NCOA1	154.634	-0.699663521163602	0.108162043843561	0.666825197752846	9.417	14.62	ASO_G0272888_AD_10	AC013394.2	-2.253
chr12_53232437_53232736_-	p002@RARG	11.937	-0.680492008117811	0.109143766094224	0.667008060914039	0.745	1.128	ASO_G0272888_AD_10	AC013394.2	-1.705
chr19_11505711_11505988_-	p002@ZNF653;p001@CTC-398G3.6	39.824	-0.579866864053892	0.108898728050371	0.667008060914039	2.58	3.743	ASO_G0272888_AD_10	AC013394.2	-2.223
chr19_16829248_16829547_+	p001@SIN3B	881.205	-0.549046158958042	0.108628488951232	0.667008060914039	59.355	82.521	ASO_G0272888_AD_10	AC013394.2	-2.115
chr19_48868633_48868754_-	p002@PLEKHA4	51.145	-0.577909247985073	0.109002813831668	0.667008060914039	3.413	4.764	ASO_G0272888_AD_10	AC013394.2	-1.885
chr1_116373053_116373223_+	p005@ATP1A1	277.166	-0.380995240400605	0.108732069494487	0.667008060914039	20.774	25.714	ASO_G0272888_AD_10	AC013394.2	-1.811
chr1_1615715_1616014_+	p002@MIB2	105.741	-0.500569691309075	0.109223938007758	0.667008060914039	7.276	9.907	ASO_G0272888_AD_10	AC013394.2	-1.717
chr20_50190700_50190964_+	p001@CEBPB	1674.53	-0.496283407202018	0.108444123798067	0.667008060914039	116.85	157.149	ASO_G0272888_AD_10	AC013394.2	-1.842
chr20_54207968_54208236_+	p002@PFDN4	843.236	-0.40693309863055	0.108797552473983	0.667008060914039	62.642	78.032	ASO_G0272888_AD_10	AC013394.2	-2.632
chr3_14651612_14651911_+	p001@CCDC174	180.209	-0.31901464220733	0.108367975782354	0.667008060914039	14.175	16.622	ASO_G0272888_AD_10	AC013394.2	-1.793
chr3_16884156_16884455_+	p005@PLCL2	23.89	0.456967358748081	0.109346802667595	0.667008060914039	3.113	2.067	ASO_G0272888_AD_10	AC013394.2	1.709
chr5_177303657_177303956_+	p002@PRELID1	3330.382	-0.392847185219688	0.108547216757818	0.667008060914039	248.466	308.947	ASO_G0272888_AD_10	AC013394.2	-2.179
chr6_146543771_146543820_+	p002@RAB32	431.578	-0.56421945443986	0.108885261996099	0.667008060914039	28.767	40.446	ASO_G0272888_AD_10	AC013394.2	-2.138
chr7_75878852_75879018_+	p004@RHBDD2	106.347	-0.44131205090036	0.108697113227982	0.667008060914039	7.564	9.936	ASO_G0272888_AD_10	AC013394.2	-1.92
chr8_38901291_38901495_+	p004@PLEKHA2	186.045	-0.41460880385073	0.108831315216916	0.667008060914039	13.6	17.316	ASO_G0272888_AD_10	AC013394.2	-1.731
chrX_40097808_40098055_-	p023@BCOR	180.883	-0.575223271560913	0.109365109313732	0.667008060914039	11.923	16.939	ASO_G0272888_AD_10	AC013394.2	-2.3
chr19_40348340_40348452_-	p003@C19orf47	138.685	-0.516217513602798	0.109525902427768	0.667535882863599	9.475	13.018	ASO_G0272888_AD_10	AC013394.2	-1.668
chr17_7307834_7308133_+	p010@EIF5A	948.47	-0.544029949132583	0.10982064360486	0.667925164381375	64.077	88.873	ASO_G0272888_AD_10	AC013394.2	-2.403
chr12_111841898_111842138_+	p001@MAPKAPK5	66.918	-0.737145566995344	0.109860580694596	0.668023591540348	3.937	6.36	ASO_G0272888_AD_10	AC013394.2	-2.291
chr19_46346873_46347055_+	p002@PPP5C	164.054	0.346731082235217	0.110283495321108	0.668139323333806	19.482	14.387	ASO_G0272888_AD_10	AC013394.2	1.917
chr1_31918964_31919141_-	p018@PTP4A2	19.802	-0.826748084738893	0.110330651892504	0.668166854030015	1.12	1.881	ASO_G0272888_AD_10	AC013394.2	-1.735
chr8_144103616_144103915_-	p006@SHARPIN	503.092	-0.50585166077497	0.110860725453744	0.670139830703301	34.846	46.994	ASO_G0272888_AD_10	AC013394.2	-2.54
chr8_86342643_86342887_+	p003@WWP1	157.159	-0.500276467376268	0.110891423891352	0.670139830703301	10.821	14.692	ASO_G0272888_AD_10	AC013394.2	-1.659
chr11_6390445_6390623_+	p002@SMPD1	676.843	-0.269262668951824	0.111145810487749	0.67018807864069	54.556	62.504	ASO_G0272888_AD_10	AC013394.2	-1.781
chr1_150150020_150150272_+	p006@PLEKHO1	390.122	-0.47770270690548	0.111193598653681	0.67018807864069	27.441	36.346	ASO_G0272888_AD_10	AC013394.2	-1.819
chr17_4806859_4807158_-	p001@RP11-81A22.5	13.254	-0.678361797830982	0.111418508151821	0.670829209588824	0.756	1.26	ASO_G0272888_AD_10	AC013394.2	-1.688
chr6_43771830_43772129_+	p009@VEGFA	11.311	-0.688204606584152	0.111485912591643	0.671086969138439	0.751	1.062	ASO_G0272888_AD_10	AC013394.2	-1.991
chr19_4065352_4065651_-	p005@ZBTB7A	165.783	-0.526018459242282	0.11176210803293	0.671343272311639	11.269	15.488	ASO_G0272888_AD_10	AC013394.2	-2.162
chr2_24920071_24920370_-	p004@ADCY3	253.052	-0.701098513658338	0.112007585770602	0.671343272311639	15.412	23.865	ASO_G0272888_AD_10	AC013394.2	-1.899
chr6_146543821_146543982_+	p003@RAB32	553.827	-0.510367836337151	0.112229687636638	0.671343272311639	38.21	51.845	ASO_G0272888_AD_10	AC013394.2	-2.097
chr15_29822309_29822608_-	p006@TJP1	450.066	-0.55223364752906	0.11313389632233	0.671804173621808	30.27	42.203	ASO_G0272888_AD_10	AC013394.2	-2.176
chr11_93197938_93198124_-	p001@SLC36A4	345.775	-0.695034212080285	0.1131678007617	0.671863639607619	21.139	32.583	ASO_G0272888_AD_10	AC013394.2	-2.143
chr12_8032568_8032867_+	p001@FOXJ2	263.918	-0.35405637394075	0.113275326444748	0.671908452996459	20.122	24.472	ASO_G0272888_AD_10	AC013394.2	-2.018
chr1_166839329_166839628_+	p001@POGK	344.128	-0.512470742984021	0.113387009301988	0.671939766978381	23.721	32.064	ASO_G0272888_AD_10	AC013394.2	-3.039
chr7_77537388_77537524_+	p004@PTPN12	99.894	-0.572969863270438	0.113778327505781	0.672789719185257	6.576	9.385	ASO_G0272888_AD_10	AC013394.2	-2.253
chr20_62804685_62804984_+	p001@OGFR	616.743	-0.42017759207149	0.113924745731077	0.673071683757551	45.08	57.322	ASO_G0272888_AD_10	AC013394.2	-2.175
chr3_113696455_113696754_-	p001@KIAA2018	165.885	-0.55211472731335	0.114137941844964	0.673500071025163	11.107	15.56	ASO_G0272888_AD_10	AC013394.2	-2.096
chr11_121023963_121024262_+	p001@TBCEL	245.095	-0.531820022792288	0.114362145442407	0.673558491869517	16.674	22.946	ASO_G0272888_AD_10	AC013394.2	-2.114
chr17_50541966_50542265_-	p001@RP11-94C24.8	12.246	-0.836301688857486	0.114752288737155	0.674154714049509	0.643	1.171	ASO_G0272888_AD_10	AC013394.2	-1.655
chr16_30067349_30067532_+	p012@ALDOA	45.141	0.836543969651835	0.114897591699401	0.6744594407642	7.17	3.793	ASO_G0272888_AD_10	AC013394.2	1.704
chr7_152436602_152436799_-	p001@KMT2C	11.517	-0.867050709978411	0.115080205572109	0.6744594407642	0.593	1.101	ASO_G0272888_AD_10	AC013394.2	-1.834
chr22_31489700_31489893_-	p005@EIF4ENIF1	217.58	-0.75373678833667	0.115385556949565	0.674712909400322	12.794	20.565	ASO_G0272888_AD_10	AC013394.2	-2.566
chr6_33200241_33200528_-	p012@RXRB	181.662	-0.361483908513962	0.115451770355541	0.674712909400322	13.74	16.896	ASO_G0272888_AD_10	AC013394.2	-2.054
chr1_26826610_26826827_+	p003@ZDHHC18	221.891	-0.784265803612806	0.115788561153948	0.674838371910948	12.782	20.985	ASO_G0272888_AD_10	AC013394.2	-2.726
chr1_46198284_46198583_-	p003@POMGNT1	730.812	-0.573273702864711	0.115783340322833	0.674838371910948	48.456	68.471	ASO_G0272888_AD_10	AC013394.2	-2.366
chr3_154324282_154324447_-	p004@DHX36	38.717	-0.446289867382466	0.116164440437396	0.674838371910948	2.731	3.623	ASO_G0272888_AD_10	AC013394.2	-1.682
chr9_99104966_99105265_+	p005@TGFBR1	831.886	-0.671283640585926	0.11610187879901	0.674838371910948	51.767	78.385	ASO_G0272888_AD_10	AC013394.2	-2.217
chr18_9475366_9475665_+	p002@RALBP1	642.495	-0.491145464642431	0.116289143080656	0.674941740149051	44.957	59.926	ASO_G0272888_AD_10	AC013394.2	-2.534
chr1_54887045_54887212_-	p002@DHCR24	4570.615	0.280402410638339	0.116384460441846	0.675140301362629	520.685	403.522	ASO_G0272888_AD_10	AC013394.2	1.725
chr15_32730636_32730935_+	p004@GREM1	150.166	0.710960074837762	0.116823581516805	0.67559728212978	22.096	12.807	ASO_G0272888_AD_10	AC013394.2	1.678
chr14_50668147_50668314_-	p005@SAV1	338.201	-0.442507105188214	0.116968238682099	0.675993503995026	24.343	31.452	ASO_G0272888_AD_10	AC013394.2	-2.462
chr2_200811760_200812059_+	p003@BZW1	2572.598	-0.34505350852441	0.117278644052152	0.676552762048851	199.185	237.95	ASO_G0272888_AD_10	AC013394.2	-1.792
chr10_22437440_22437739_-	p003@CATG00000117597.1	20.744	-0.495184094619891	0.117540647591411	0.6766299981819	1.481	1.933	ASO_G0272888_AD_10	AC013394.2	-1.649
chr6_33633560_33633859_-	p001@CATG00000088106.1	10.592	-0.686943425068092	0.117555530032954	0.6766299981819	0.631	1.003	ASO_G0272888_AD_10	AC013394.2	-1.948
chr1_116373256_116373281_+	p007@ATP1A1	88.853	-0.382583315948494	0.117618853600554	0.676651918905749	6.529	8.259	ASO_G0272888_AD_10	AC013394.2	-1.7
chr3_150763015_150763314_-	p004@SIAH2	220.006	-0.524227887121372	0.117701158451893	0.676700183976628	15	20.621	ASO_G0272888_AD_10	AC013394.2	-2.137
chr9_112175147_112175364_-	p002@SUSD1	183.742	-0.606128767788522	0.117832407671072	0.676700183976628	11.906	17.204	ASO_G0272888_AD_10	AC013394.2	-1.962
chr14_93184998_93185168_+	p002@TMEM251	79.025	-0.387122002064467	0.118024368556891	0.676973142346613	5.838	7.345	ASO_G0272888_AD_10	AC013394.2	-1.825
chr18_26548400_26548699_-	p016@KCTD1	143.447	-0.359892872611157	0.117983075699711	0.676973142346613	10.82	13.299	ASO_G0272888_AD_10	AC013394.2	-1.782
chr16_352528_352827_-	p003@AXIN1	107.351	-0.705691150563231	0.118512255381484	0.677189274517873	6.47	10.107	ASO_G0272888_AD_10	AC013394.2	-2.8
chr19_40690500_40690799_-	p002@NUMBL	384.671	-0.520162900229593	0.118355737013513	0.677189274517873	26.38	35.904	ASO_G0272888_AD_10	AC013394.2	-2.212
chr1_26695785_26696084_-	p002@RP5-968P14.2	10.797	-0.792169363718555	0.118561509170842	0.677189274517873	0.579	1.032	ASO_G0272888_AD_10	AC013394.2	-1.866
chr22_37675488_37675787_+	p001@LGALS1	38413.752	-0.240533277333088	0.118163098002697	0.677189274517873	3169.895	3523.518	ASO_G0272888_AD_10	AC013394.2	-1.714
chr6_34237469_34237768_+	p006@HMGA1	81.818	-0.719878126329621	0.118674164020597	0.677189274517873	4.882	7.745	ASO_G0272888_AD_10	AC013394.2	-2.26
chr12_101830708_101830898_-	p002@GNPTAB	215.889	-0.594201377117258	0.119637948596097	0.679033615915148	14.069	20.282	ASO_G0272888_AD_10	AC013394.2	-2.104
chr22_49918484_49918656_+	p003@CRELD2	213.89	-0.48974063898693	0.119787012256188	0.679033615915148	14.88	19.991	ASO_G0272888_AD_10	AC013394.2	-2.108
chr6_89352751_89352804_-	p003@UBE2J1	246.344	-0.27022115247051	0.11950610024755	0.679033615915148	19.818	22.692	ASO_G0272888_AD_10	AC013394.2	-1.661
chr9_132079717_132080016_-	p001@MED27	86.998	0.612926416957556	0.119684180648102	0.679033615915148	12.104	7.466	ASO_G0272888_AD_10	AC013394.2	1.872
chr16_30957863_30958119_+	p005@SETD1A	187.689	-0.650852865476716	0.120158128416771	0.67931689703484	11.777	17.686	ASO_G0272888_AD_10	AC013394.2	-1.845
chr9_128689260_128689423_+	p005@SET	1546.248	-0.648217176586638	0.120146930697211	0.67931689703484	97.843	145.298	ASO_G0272888_AD_10	AC013394.2	-2.467
chr12_28190620_28190841_-	p003@RP11-967K21.1	12.603	-0.630139181254286	0.120359934668329	0.679457858206657	0.867	1.179	ASO_G0272888_AD_10	AC013394.2	-1.65
chr5_93584625_93584905_+	p005@NR2F1	24.105	-0.61614336211505	0.120330086254351	0.679457858206657	1.498	2.277	ASO_G0272888_AD_10	AC013394.2	-1.846
chr16_30370138_30370366_-	p002@TBC1D10B	97.745	-0.574909462678326	0.120600964668604	0.679741495039507	6.407	9.158	ASO_G0272888_AD_10	AC013394.2	-2.17
chr7_5592666_5592965_+	p001@FSCN1	5152.954	-0.28345811805011	0.12096283733063	0.679763138066114	412.626	475.65	ASO_G0272888_AD_10	AC013394.2	-1.735
chr9_127785884_127786183_+	p007@CDK9	616.423	-0.57581113486535	0.12094728639394	0.679763138066114	40.769	57.851	ASO_G0272888_AD_10	AC013394.2	-2.461
chr9_133418027_133418191_-	p001@REXO4	50.743	-0.370154577466392	0.120908442446855	0.679763138066114	3.873	4.69	ASO_G0272888_AD_10	AC013394.2	-1.743
chr2_20034880_20035179_-	p006@LAPTM4A	17.257	0.620045060192937	0.12106671630071	0.679999852711176	2.424	1.477	ASO_G0272888_AD_10	AC013394.2	1.707
chr15_58771044_58771248_+	p001@FAM63B	34.493	0.372029420025291	0.121227722990358	0.680076361954194	4.224	3.011	ASO_G0272888_AD_10	AC013394.2	1.664
chr3_138348431_138348607_+	p003@MRAS	41.137	-0.658487934857566	0.121255172161721	0.680076361954194	2.53	3.879	ASO_G0272888_AD_10	AC013394.2	-1.668
chr10_87863483_87863782_+	p004@PTEN	1176.415	-0.289629140726154	0.121926862404158	0.6803784319411	93.726	108.589	ASO_G0272888_AD_10	AC013394.2	-1.704
chr11_118925776_118926075_-	p003@BCL9L	1499.184	-0.373508694967573	0.123976992509525	0.6803784319411	113.316	138.721	ASO_G0272888_AD_10	AC013394.2	-2.192
chr11_58579025_58579324_+	p002@ZFP91;p004@ZFP91-CNTF	716.718	-0.489385005207485	0.123540296681032	0.6803784319411	50.233	66.983	ASO_G0272888_AD_10	AC013394.2	-2.112
chr14_72926351_72926650_+	p002@DCAF4	142.84	-0.297705813249945	0.122422950157699	0.6803784319411	11.399	13.125	ASO_G0272888_AD_10	AC013394.2	-1.689
chr16_30894130_30894346_-	p002@BCL7C	38.418	-0.612304692986768	0.122827896188212	0.6803784319411	2.411	3.612	ASO_G0272888_AD_10	AC013394.2	-2.382
chr16_81444898_81445106_+	p002@CMIP	94.331	-0.732901597393609	0.123272739471853	0.6803784319411	5.583	8.921	ASO_G0272888_AD_10	AC013394.2	-1.964
chr17_76072357_76072656_-	p001@SRP68	833.931	-0.540323585146559	0.122538729890381	0.6803784319411	56.485	77.981	ASO_G0272888_AD_10	AC013394.2	-2.258
chr19_54190196_54190495_+	p003@TSEN34	118.98	-0.368644347719997	0.123157514551021	0.6803784319411	8.935	11.064	ASO_G0272888_AD_10	AC013394.2	-1.888
chr1_157045807_157046019_-	p003@ARHGEF11	108.139	-0.807923441383263	0.123662577764211	0.6803784319411	6.118	10.24	ASO_G0272888_AD_10	AC013394.2	-2.482
chr20_18497032_18497203_-	p002@RBBP9	66.443	-0.306466306574295	0.122540145900362	0.6803784319411	5.357	6.13	ASO_G0272888_AD_10	AC013394.2	-1.891
chr21_43718982_43719281_+	p001@PDXK	1923.819	-0.610669987820581	0.123180039728384	0.6803784319411	124.676	180.468	ASO_G0272888_AD_10	AC013394.2	-2.385
chr22_37560356_37560467_+	p003@CDC42EP1	149.299	-0.507449316806778	0.122944580699532	0.6803784319411	10.245	13.993	ASO_G0272888_AD_10	AC013394.2	-1.983
chr2_101252736_101253035_+	p001@CNOT11	427.953	-0.54646140633616	0.122828245283341	0.6803784319411	28.888	40.141	ASO_G0272888_AD_10	AC013394.2	-2.123
chr2_238060851_238061150_+	p001@SCLY	157.749	-0.366482561635929	0.122935621181279	0.6803784319411	11.92	14.675	ASO_G0272888_AD_10	AC013394.2	-1.671
chr2_62195965_62196264_+	p002@B3GNT2	145.647	-0.421692437926638	0.123175923592536	0.6803784319411	10.557	13.526	ASO_G0272888_AD_10	AC013394.2	-1.771
chr3_184155252_184155467_+	p001@DVL3	176.685	-0.705054625767533	0.123803416722147	0.6803784319411	10.706	16.695	ASO_G0272888_AD_10	AC013394.2	-2.536
chr4_38664186_38664233_+	p003@KLF3	195.24	-0.464496748227475	0.121837814606892	0.6803784319411	13.871	18.177	ASO_G0272888_AD_10	AC013394.2	-2.095
chr6_16128936_16129235_+	p002@MYLIP	414.525	-0.688599325957214	0.123119898934047	0.6803784319411	25.505	39.143	ASO_G0272888_AD_10	AC013394.2	-2.028
chr6_43629114_43629413_-	p004@GTPBP2	305.567	-0.490221088024016	0.123773393902383	0.6803784319411	21.356	28.512	ASO_G0272888_AD_10	AC013394.2	-1.995
chr6_84763466_84763765_+	p001@CATG00000084681.1	11.776	-0.705431608799528	0.121841642431417	0.6803784319411	0.678	1.114	ASO_G0272888_AD_10	AC013394.2	-2.237
chr9_128191422_128191680_-	p007@CIZ1	1063.32	-0.558106411237301	0.12394351451692	0.6803784319411	71.29	99.521	ASO_G0272888_AD_10	AC013394.2	-2.47
chrX_130401837_130402136_+	p001@RBMX2	288.471	-0.197392170818617	0.122932194723941	0.6803784319411	24.423	26.384	ASO_G0272888_AD_10	AC013394.2	-1.652
chrX_20266732_20266955_-	p005@RPS6KA3	193.571	-0.466166819174914	0.123995279853385	0.6803784319411	13.696	18.006	ASO_G0272888_AD_10	AC013394.2	-1.847
chr20_45791804_45792103_+	p001@DNTTIP1	525.909	-0.33530046359611	0.124624218950565	0.681318049276906	40.612	48.733	ASO_G0272888_AD_10	AC013394.2	-2.351
chr7_97972171_97972470_-	p002@AC004967.7	451.002	-0.284906739645889	0.125694248484979	0.682702443197016	35.871	41.657	ASO_G0272888_AD_10	AC013394.2	-1.691
chr11_62612639_62612895_-	p001@EML3	244.892	-0.468894087500282	0.125999156582224	0.682726788385931	17.34	22.888	ASO_G0272888_AD_10	AC013394.2	-1.985
chr6_158232045_158232217_+	p001@TULP4	300.398	-0.73685053058324	0.126244191369658	0.682762838566464	17.864	28.441	ASO_G0272888_AD_10	AC013394.2	-1.66
chr7_143381673_143381892_+	p008@ZYX	68.015	0.584120115725063	0.126317876669656	0.682767181545406	9.331	5.867	ASO_G0272888_AD_10	AC013394.2	1.779
chr16_2009617_2009790_-	p002@ZNF598	75.003	-0.774478674989758	0.126713554381582	0.683460930163642	4.321	7.084	ASO_G0272888_AD_10	AC013394.2	-2.232
chr10_13348132_13348255_-	p005@SEPHS1	78.73	-0.759337787998169	0.127713276036666	0.683547102394573	4.577	7.454	ASO_G0272888_AD_10	AC013394.2	-1.742
chr11_117144157_117144440_+	p002@PAFAH1B2	1502.069	-0.338552517057115	0.128100051374622	0.683547102394573	115.997	138.88	ASO_G0272888_AD_10	AC013394.2	-2.215
chr12_50085086_50085289_+	p001@SMARCD1	199.061	-0.433760770170147	0.128242276898676	0.683547102394573	14.434	18.53	ASO_G0272888_AD_10	AC013394.2	-2.122
chr13_40789301_40789521_+	p001@SLC25A15	61.46	-0.575667342907671	0.127986728710108	0.683547102394573	4.004	5.777	ASO_G0272888_AD_10	AC013394.2	-2.157
chr16_397208_397224_+	p006@NME4	280.922	-0.398697807299462	0.126978447711153	0.683547102394573	20.795	26.132	ASO_G0272888_AD_10	AC013394.2	-2.284
chr17_48944668_48944967_-	p001@SNF8	1137.179	-0.559827678197781	0.127528406367546	0.683547102394573	76.124	106.523	ASO_G0272888_AD_10	AC013394.2	-2.546
chr19_35000173_35000338_+	p005@GRAMD1A	388.145	-0.315681865461308	0.126994593962771	0.683547102394573	30.49	35.751	ASO_G0272888_AD_10	AC013394.2	-1.867
chr1_151696209_151696508_+	p017@SNX27	12.57	-0.797970735116617	0.127628096003567	0.683547102394573	0.733	1.187	ASO_G0272888_AD_10	AC013394.2	-2.706
chr1_157045592_157045806_-	p004@ARHGEF11	342.342	-0.642250552622497	0.126849685393015	0.683547102394573	21.678	32.181	ASO_G0272888_AD_10	AC013394.2	-2.21
chr1_15847784_15848008_+	p003@SPEN	387.974	-0.509644646393637	0.127717487628944	0.683547102394573	26.803	36.275	ASO_G0272888_AD_10	AC013394.2	-2.12
chr22_24592918_24593151_-	p002@FAM211B	67.169	-0.650040666265403	0.127521271373873	0.683547102394573	4.173	6.327	ASO_G0272888_AD_10	AC013394.2	-2.002
chr6_139291848_139292147_-	p005@TXLNB	12.005	-0.646392096366875	0.126935229046111	0.683547102394573	0.797	1.129	ASO_G0272888_AD_10	AC013394.2	-1.763
chr9_121287554_121287853_+	p018@GSN	10.324	-1.29297478153888	0.127084948388521	0.683547102394573	0.439	1	ASO_G0272888_AD_10	AC013394.2	-1.875
chr9_96655167_96655466_-	p001@AAED1	853.467	-0.411600036184823	0.127998066322252	0.683547102394573	62.859	79.214	ASO_G0272888_AD_10	AC013394.2	-2.298
chr5_134225921_134226142_-	p005@PPP2CA;p001@CTD-2410N18.5	1600.997	-0.239539672184637	0.128695577456091	0.683790992782475	131.792	147.083	ASO_G0272888_AD_10	AC013394.2	-1.664
chr19_7925974_7926273_-	p002@CTXN1	30.865	-0.628792123406454	0.128854963470519	0.684125717351391	1.937	2.909	ASO_G0272888_AD_10	AC013394.2	-1.884
chr1_223845797_223846096_-	p002@TP53BP2	288.657	-0.423169497802527	0.128990688578549	0.684301507487649	21.037	26.885	ASO_G0272888_AD_10	AC013394.2	-2.163
chr7_6826155_6826454_-	p002@CCZ1B	724.03	-0.449936460329301	0.129197181819942	0.684301507487649	52.046	67.338	ASO_G0272888_AD_10	AC013394.2	-2.955
chr7_98281694_98281850_+	p008@BRI3	1164.34	-0.644149903374764	0.129547129244793	0.684307647586649	73.834	109.425	ASO_G0272888_AD_10	AC013394.2	-2.264
chr2_234496903_234497202_-	p002@ARL4C	28.981	-0.69457641606126	0.12966134802085	0.684479259094014	1.715	2.743	ASO_G0272888_AD_10	AC013394.2	-1.708
chr11_369349_369648_+	p004@B4GALNT4	44.95	-0.913822564544025	0.13030924886144	0.684532607901923	2.364	4.285	ASO_G0272888_AD_10	AC013394.2	-2.489
chr11_59615731_59615920_-	p001@OSBP	141.953	-0.412473825150243	0.129934553283771	0.684532607901923	10.333	13.212	ASO_G0272888_AD_10	AC013394.2	-1.802
chr14_34539551_34539850_-	p002@EAPP	571.649	-0.228806835566122	0.129815664658533	0.684532607901923	47.613	52.461	ASO_G0272888_AD_10	AC013394.2	-1.75
chr5_176647444_176647633_+	p002@TSPAN17	368.639	-0.358111258488976	0.130405842314164	0.684532607901923	28.003	34.226	ASO_G0272888_AD_10	AC013394.2	-2.023
chr8_124474824_124474983_+	p004@RNF139	243.73	-0.361423265519664	0.130229049320249	0.684532607901923	18.5	22.587	ASO_G0272888_AD_10	AC013394.2	-2.106
chr16_57244976_57245145_+	p002@ARL2BP	56.501	-0.647133329559841	0.132225104758136	0.686176694138003	3.501	5.353	ASO_G0272888_AD_10	AC013394.2	-2.081
chr16_85799676_85799707_+	p006@COX4I1	2450.425	-0.265226075314698	0.13113403697202	0.686176694138003	199.245	224.716	ASO_G0272888_AD_10	AC013394.2	-1.781
chr17_7315217_7315382_-	p002@GPS2	931.926	-0.35648664374829	0.131801599768584	0.686176694138003	71.262	85.935	ASO_G0272888_AD_10	AC013394.2	-1.948
chr1_156053647_156053946_-	p004@UBQLN4	399.146	-0.457632065738378	0.132738786575915	0.686176694138003	28.472	37.182	ASO_G0272888_AD_10	AC013394.2	-1.779
chr6_108260890_108261189_-	p003@SNX3	3289.723	-0.406009165610329	0.132823148544341	0.686176694138003	243.386	304.997	ASO_G0272888_AD_10	AC013394.2	-2.32
chr6_138404102_138404366_+	p003@HEBP2	1430.844	-0.661945252500352	0.1328288561991	0.686176694138003	89.689	134.622	ASO_G0272888_AD_10	AC013394.2	-2.671
chr6_34392622_34392810_-	p001@NUDT3	396.558	-0.616545809993467	0.132357680633257	0.686176694138003	25.559	37.233	ASO_G0272888_AD_10	AC013394.2	-2.265
chr7_152759602_152759901_+	p001@ACTR3B	96.641	-0.632049432448379	0.131339870014033	0.686176694138003	6.101	9.102	ASO_G0272888_AD_10	AC013394.2	-1.853
chr8_11852538_11852837_-	p016@CTSB	43.897	1.07401510995675	0.132529434614146	0.686176694138003	7.947	3.583	ASO_G0272888_AD_10	AC013394.2	1.714
chr8_143934943_143935242_-	p032@PLEC	24.606	0.702093380256782	0.133235506505846	0.68701542894461	3.614	2.099	ASO_G0272888_AD_10	AC013394.2	1.646
chr15_94855312_94855568_+	p001@CTD-2576F9.1	80.078	-0.37972084073402	0.134177517951468	0.687016904786014	5.986	7.414	ASO_G0272888_AD_10	AC013394.2	-1.805
chr17_81034803_81034979_-	p001@BAIAP2-AS1	28.124	-0.858819163482452	0.134228231610748	0.687016904786014	1.509	2.677	ASO_G0272888_AD_10	AC013394.2	-1.909
chr1_8879127_8879426_-	p003@ENO1	12.431	-0.730352920894234	0.134830042386974	0.687016904786014	0.689	1.187	ASO_G0272888_AD_10	AC013394.2	-1.814
chr2_10448361_10448542_-	p003@ODC1	110.382	-0.396465169890512	0.134744803577254	0.687016904786014	8.156	10.265	ASO_G0272888_AD_10	AC013394.2	-1.799
chr9_35732213_35732304_-	p003@TLN1	254.248	-0.582481600149643	0.134128275946031	0.687016904786014	16.728	23.837	ASO_G0272888_AD_10	AC013394.2	-2.252
chr9_96777937_96778236_-	p006@ZNF510	51.807	-0.391190123986118	0.134637842167032	0.687016904786014	3.905	4.785	ASO_G0272888_AD_10	AC013394.2	-1.721
chr11_72223796_72224043_+	p004@INPPL1	320.865	-0.33468528496533	0.135212236548499	0.687484578026636	24.728	29.725	ASO_G0272888_AD_10	AC013394.2	-1.728
chr7_149147305_149147604_+	p001@ZNF212;p005@ZNF398	163.18	-0.374198074517958	0.135214179836772	0.687484578026636	12.239	15.15	ASO_G0272888_AD_10	AC013394.2	-2.002
chr19_46746300_46746599_-	p004@STRN4	326.368	-0.572483903464285	0.135598391296609	0.687848765951393	21.597	30.61	ASO_G0272888_AD_10	AC013394.2	-2.761
chr12_109880520_109880690_-	p004@GLTP	194.507	-0.916274863889003	0.138537469324295	0.687934833422655	10.299	18.469	ASO_G0272888_AD_10	AC013394.2	-2.859
chr12_53251945_53252138_+	p005@MFSD5	193.096	-0.325706074424303	0.137009597867366	0.687934833422655	14.903	17.878	ASO_G0272888_AD_10	AC013394.2	-1.664
chr13_50125391_50125690_-	p004@DLEU2	92.862	-0.934185634128106	0.137783710528551	0.687934833422655	4.844	8.883	ASO_G0272888_AD_10	AC013394.2	-1.729
chr14_57390436_57390735_+	p002@NAA30	398.618	-0.456718006865379	0.138298559473713	0.687934833422655	28.466	37.078	ASO_G0272888_AD_10	AC013394.2	-2.375
chr16_29806512_29806678_+	p003@MAZ	726.345	-0.909634082488267	0.136570233430305	0.687934833422655	38.764	68.827	ASO_G0272888_AD_10	AC013394.2	-2.11
chr16_66604720_66604883_+	p006@CMTM3	303.433	-0.345734926532799	0.13844251062464	0.687934833422655	23.212	28.127	ASO_G0272888_AD_10	AC013394.2	-1.727
chr16_69385713_69385884_-	p006@TERF2	123.137	-0.902488368891063	0.137567865081669	0.687934833422655	6.569	11.702	ASO_G0272888_AD_10	AC013394.2	-2.769
chr17_40122179_40122478_+	p005@MSL1	217.186	-0.578932889147246	0.139187538052273	0.687934833422655	14.341	20.294	ASO_G0272888_AD_10	AC013394.2	-2.295
chr1_109493944_109494243_+	p001@CYB561D1	127.246	0.23475411497332	0.136895734628512	0.687934833422655	14.189	11.271	ASO_G0272888_AD_10	AC013394.2	1.676
chr1_150308103_150308402_+	p004@MRPS21	15.304	-0.754553424861783	0.140138616551191	0.687934833422655	0.908	1.458	ASO_G0272888_AD_10	AC013394.2	-1.7
chr20_31870548_31870616_-	p002@DUSP15	12.17	-0.842127976262792	0.139866527676903	0.687934833422655	0.643	1.159	ASO_G0272888_AD_10	AC013394.2	-2.216
chr22_24554962_24555261_-	p002@GUCD1	247.952	-0.383397043590964	0.139095171561666	0.687934833422655	18.53	23.083	ASO_G0272888_AD_10	AC013394.2	-1.951
chr2_112482174_112482339_+	p003@TTL	114.303	-0.640500546287117	0.136902009067587	0.687934833422655	7.215	10.741	ASO_G0272888_AD_10	AC013394.2	-1.9
chr2_74958493_74958792_+	p001@POLE4	765.988	-0.402426482831023	0.138335107680552	0.687934833422655	56.673	71.257	ASO_G0272888_AD_10	AC013394.2	-1.992
chr2_99489850_99490099_-	p002@REV1	259.384	-0.567093210049339	0.136158703677292	0.687934833422655	17.209	24.367	ASO_G0272888_AD_10	AC013394.2	-2.187
chr3_124887084_124887363_-	p010@ITGB5	571.872	-0.697895405809032	0.137490420166799	0.687934833422655	34.939	53.855	ASO_G0272888_AD_10	AC013394.2	-2.362
chr3_19947159_19947250_+	p003@RAB5A	172.944	-0.364389140009209	0.136418677771925	0.687934833422655	13.054	16.042	ASO_G0272888_AD_10	AC013394.2	-1.861
chr4_56907774_56908073_+	p002@REST	431.779	-0.503584778087837	0.138303984066509	0.687934833422655	29.946	40.244	ASO_G0272888_AD_10	AC013394.2	-2.365
chr6_3068358_3068657_+	p004@RIPK1	189.164	-0.496315588297811	0.139209754997822	0.687934833422655	13.122	17.681	ASO_G0272888_AD_10	AC013394.2	-1.82
chr1_160205351_160205374_+	p003@PEA15	555.383	-0.67538207762801	0.141090359190893	0.688390730660214	34.424	52.217	ASO_G0272888_AD_10	AC013394.2	-2.61
chr16_74984958_74985257_-	p003@WDR59	160.53	-0.474759837458245	0.141847486307204	0.688824139050444	11.275	15.015	ASO_G0272888_AD_10	AC013394.2	-1.921
chr20_297460_297722_+	p002@ZCCHC3;p001@AL034548.1	201.526	-0.408175969591291	0.141324843025456	0.688824139050444	14.759	18.729	ASO_G0272888_AD_10	AC013394.2	-1.72
chr2_130182112_130182411_+	p003@MZT2B	2014.497	-0.389651051159951	0.141541792682457	0.688824139050444	150.823	186.904	ASO_G0272888_AD_10	AC013394.2	-2.729
chr11_67277011_67277310_+	p009@ADRBK1	10.715	-0.59903889820509	0.142509744009044	0.689269895335737	0.716	1.005	ASO_G0272888_AD_10	AC013394.2	-1.709
chr12_110281046_110281231_+	p005@ATP2A2	39.746	-0.479105385932464	0.142364251889127	0.689269895335737	2.807	3.726	ASO_G0272888_AD_10	AC013394.2	-1.706
chr12_53501445_53501735_+	p007@TARBP2	21.01	-0.537961167734237	0.142753817384505	0.689269895335737	1.411	1.971	ASO_G0272888_AD_10	AC013394.2	-1.681
chr19_49085439_49085600_+	p002@SNRNP70	2210.875	-0.350527934883355	0.142584670619696	0.689269895335737	169.951	203.749	ASO_G0272888_AD_10	AC013394.2	-2.157
chr4_13627575_13627874_-	p001@BOD1L1	405.665	-0.530677271633912	0.143498737086034	0.689869037894507	27.634	37.931	ASO_G0272888_AD_10	AC013394.2	-3.255
chr6_2971126_2971421_-	p004@SERPINB6	416.116	-0.422800799056714	0.143471174146984	0.689869037894507	30.372	38.663	ASO_G0272888_AD_10	AC013394.2	-1.966
chr11_65121650_65121949_-	p003@FAU	12.725	0.697350553368774	0.14376246702001	0.690550297686313	1.853	1.082	ASO_G0272888_AD_10	AC013394.2	1.769
chr9_112175365_112175580_-	p001@SUSD1	178.806	-0.544602506448359	0.143767449879222	0.690550297686313	12.025	16.733	ASO_G0272888_AD_10	AC013394.2	-1.859
chr16_30395304_30395603_+	p007@ZNF48	67.13	-0.573819334531586	0.143817617247993	0.690555378156957	4.4	6.286	ASO_G0272888_AD_10	AC013394.2	-1.819
chr9_88388182_88388388_+	p004@SPIN1	93.795	-0.608120352723587	0.143807453533262	0.690555378156957	6.034	8.808	ASO_G0272888_AD_10	AC013394.2	-1.752
chr7_66921075_66921374_+	p002@TMEM248	1088.516	-0.393721401781046	0.143926179862395	0.690840750344791	81.173	100.916	ASO_G0272888_AD_10	AC013394.2	-2.367
chr14_101761559_101761741_+	p005@PPP2R5C	87.027	-0.690787185902618	0.144171384332111	0.69118326876187	5.304	8.184	ASO_G0272888_AD_10	AC013394.2	-2.623
chr1_231040103_231040402_-	p003@FAM89A	72.778	-0.756581336443371	0.145101181946714	0.693285854551042	4.237	6.897	ASO_G0272888_AD_10	AC013394.2	-1.868
chr15_76931776_76931951_+	p003@RCN2	230.982	-0.3757393438401	0.14531181909023	0.693467552736219	17.316	21.403	ASO_G0272888_AD_10	AC013394.2	-1.691
chr3_37861730_37861921_+	p001@CTDSPL	91.22	-0.682343971340408	0.145295504933489	0.693467552736219	5.589	8.597	ASO_G0272888_AD_10	AC013394.2	-1.849
chr2_183038376_183038459_-	p002@NCKAP1	370.855	-0.677648969367911	0.145586327876593	0.694184511835084	22.967	34.917	ASO_G0272888_AD_10	AC013394.2	-2.337
chr20_63969780_63970079_-	p003@ZNF512B;p001@UCKL1	111.547	-0.507721169005328	0.145937638162891	0.694565356819649	7.672	10.411	ASO_G0272888_AD_10	AC013394.2	-1.816
chrX_155071185_155071388_-	p001@CMC4;p003@MTCP1	63.045	-0.749942410278179	0.145849111104493	0.694565356819649	3.672	5.968	ASO_G0272888_AD_10	AC013394.2	-2.186
chr3_119294233_119294510_+	p001@ARHGAP31	233.864	0.291991883133709	0.146643445935242	0.694586305650052	26.829	20.642	ASO_G0272888_AD_10	AC013394.2	1.73
chr3_47164049_47164262_-	p002@SETD2	292.18	-0.613259352924759	0.147549580679209	0.696061271983208	18.834	27.477	ASO_G0272888_AD_10	AC013394.2	-1.811
chr9_111631352_111631518_+	p002@DNAJC25;p001@DNAJC25-GNG10	119.358	-0.473329483993472	0.147444225700895	0.696061271983208	8.373	11.164	ASO_G0272888_AD_10	AC013394.2	-1.762
chr7_20002573_20002872_+	p001@RPL21P75	905.828	-0.430247462250979	0.14827896705181	0.696610907854668	66.318	83.824	ASO_G0272888_AD_10	AC013394.2	-1.783
chr19_3506161_3506460_+	p001@FZR1	712.176	-0.635799985976006	0.148715801331433	0.697298310209322	45.363	66.825	ASO_G0272888_AD_10	AC013394.2	-2.47
chr18_9708153_9708452_+	p001@RAB31	653.3	-0.504098603446315	0.149065666383763	0.697736268916156	45.257	61.08	ASO_G0272888_AD_10	AC013394.2	-1.752
chr2_131093306_131093597_-	p001@FAM168B	1140.566	-0.676772876682543	0.149194500894256	0.697736268916156	70.74	107.366	ASO_G0272888_AD_10	AC013394.2	-2.052
chr14_75427874_75428171_+	p010@JDP2	342.906	-0.946324675387801	0.149561434967853	0.697994728775463	17.829	32.658	ASO_G0272888_AD_10	AC013394.2	-3.148
chr7_876573_876740_+	p002@GET4	197.548	-0.490806586424809	0.149713673008437	0.698010216514632	13.749	18.456	ASO_G0272888_AD_10	AC013394.2	-1.824
chr8_144326539_144326770_-	p002@DGAT1	46.573	-0.687929595327106	0.150161015543423	0.698437232180502	2.812	4.399	ASO_G0272888_AD_10	AC013394.2	-1.976
chr11_2377164_2377463_+	p002@CD81	2315.886	-0.361380038983477	0.150891376010451	0.698787776456086	176.422	214.368	ASO_G0272888_AD_10	AC013394.2	-1.726
chr13_114234747_114234922_+	p001@CDC16	393.297	-0.513747435851717	0.150941050369432	0.698787776456086	27.059	36.771	ASO_G0272888_AD_10	AC013394.2	-1.971
chr17_76710815_76711114_-	p001@MXRA7	1656.008	-0.529126115157058	0.151063531976884	0.698787776456086	113.084	154.678	ASO_G0272888_AD_10	AC013394.2	-1.942
chr2_53970640_53970891_-	p003@PSME4	72.249	-0.524293860223316	0.150621892872798	0.698787776456086	4.886	6.779	ASO_G0272888_AD_10	AC013394.2	-1.984
chr3_122794948_122795219_+	p004@DIRC2	114.773	-0.440300226085447	0.151096557600269	0.698787776456086	8.249	10.697	ASO_G0272888_AD_10	AC013394.2	-2.038
chr4_2843751_2843923_+	p001@ADD1	2241.524	-0.780406893466235	0.15166947293987	0.698787776456086	130.041	211.784	ASO_G0272888_AD_10	AC013394.2	-2.373
chr7_6706797_6707096_-	p001@ZNF12	157.237	-0.354999907649966	0.150945772600254	0.698787776456086	11.922	14.563	ASO_G0272888_AD_10	AC013394.2	-1.838
chr10_118342170_118342469_-	p001@FAM204A	642.485	-0.248080728066313	0.152287265614067	0.698875658257154	52.806	58.938	ASO_G0272888_AD_10	AC013394.2	-1.648
chr19_58555059_58555254_-	p001@CHMP2A	819.516	-0.32279411080015	0.152657723879874	0.698875658257154	64.295	75.338	ASO_G0272888_AD_10	AC013394.2	-1.983
chr6_159727538_159727718_+	p010@WTAP	295.128	-0.456726826658387	0.152591636496996	0.698875658257154	21.062	27.462	ASO_G0272888_AD_10	AC013394.2	-1.931
chr9_35102976_35103148_-	p003@STOML2	854.438	0.290121909553118	0.152646348289065	0.698875658257154	97.78	75.319	ASO_G0272888_AD_10	AC013394.2	1.784
chr12_120469523_120469822_-	p002@SRSF9	3690.845	-0.647955078175736	0.154658590056803	0.698988265836718	233.468	346.403	ASO_G0272888_AD_10	AC013394.2	-2.4
chr14_103057248_103057462_-	p003@CDC42BPB	428.88	-0.673749112068286	0.155435152019754	0.698988265836718	26.621	40.383	ASO_G0272888_AD_10	AC013394.2	-1.92
chr17_62478581_62478746_-	p001@CATG00000034202.1	19.354	-0.768427769392315	0.155285443359856	0.698988265836718	1.096	1.834	ASO_G0272888_AD_10	AC013394.2	-1.924
chr17_63842576_63842826_-	p006@SMARCD2	359.901	-0.593474726919417	0.155360479829351	0.698988265836718	23.51	33.76	ASO_G0272888_AD_10	AC013394.2	-2.07
chr19_40716962_40717261_+	p003@ITPKC	117.897	-0.625650093565721	0.152811275270737	0.698988265836718	7.508	11.078	ASO_G0272888_AD_10	AC013394.2	-2.511
chr19_4304448_4304629_+	p002@FSD1	83.339	-0.514268208577177	0.154055641650183	0.698988265836718	5.653	7.809	ASO_G0272888_AD_10	AC013394.2	-1.963
chr1_2194597_2194759_-	p008@C1orf86	511.776	-0.319770865170848	0.155107837031392	0.698988265836718	39.899	47.309	ASO_G0272888_AD_10	AC013394.2	-1.829
chr1_53945927_53946215_+	p001@LRRC42	17.126	-0.625186644729363	0.15385578625605	0.698988265836718	1.082	1.609	ASO_G0272888_AD_10	AC013394.2	-1.719
chr20_58891463_58891610_+	p029@GNAS	662.163	-0.43068608562652	0.155272126587599	0.698988265836718	48.174	61.448	ASO_G0272888_AD_10	AC013394.2	-2.122
chr22_37051592_37051891_+	p001@KCTD17	411.61	-0.636490439697197	0.154022242563896	0.698988265836718	26.171	38.727	ASO_G0272888_AD_10	AC013394.2	-2.126
chr22_37639580_37639839_+	p004@SH3BP1	201.205	-0.466229044501008	0.15283768260201	0.698988265836718	14.221	18.794	ASO_G0272888_AD_10	AC013394.2	-2.454
chr2_202033705_202034004_+	p002@FZD7	363.566	-0.61857373971057	0.154831195989095	0.698988265836718	23.352	34.188	ASO_G0272888_AD_10	AC013394.2	-1.833
chr3_184299168_184299400_+	p002@PSMD2	3878.556	-0.48606989252499	0.153479934389948	0.698988265836718	272.278	362.077	ASO_G0272888_AD_10	AC013394.2	-2.184
chr7_1028345_1028518_-	p006@C7orf50	557.547	-0.397785205200443	0.153484714078955	0.698988265836718	41.383	51.671	ASO_G0272888_AD_10	AC013394.2	-1.97
chr19_1104500_1104799_+	p004@GPX4	186.126	-0.596827508282043	0.156411705435397	0.700062329443718	12.106	17.422	ASO_G0272888_AD_10	AC013394.2	-2.467
chr19_19663526_19663825_-	p004@ATP13A1	432.278	-0.476555336749433	0.156418091969519	0.700062329443718	30.45	40.372	ASO_G0272888_AD_10	AC013394.2	-1.873
chr17_48037647_48037912_-	p001@MIR152	1423.097	-0.63753054414386	0.157898582388774	0.701033607100203	90.56	133.688	ASO_G0272888_AD_10	AC013394.2	-2.415
chr19_1237921_1238018_-	p003@C19orf26	65.24	-0.707098274014021	0.158071127747147	0.701151600276056	3.914	6.17	ASO_G0272888_AD_10	AC013394.2	-2.092
chr10_22321415_22321467_+	p005@BMI1	69.264	-0.622742212851863	0.159677070051243	0.702713790199104	4.382	6.52	ASO_G0272888_AD_10	AC013394.2	-2.06
chr10_75111567_75111638_+	p003@SAMD8	148.199	-0.395522661556643	0.159318861276626	0.702713790199104	10.92	13.797	ASO_G0272888_AD_10	AC013394.2	-1.741
chr14_95534900_95535199_+	p004@GLRX5	882.008	-0.559117335610715	0.160017005051027	0.702713790199104	59.078	82.478	ASO_G0272888_AD_10	AC013394.2	-2.24
chr19_13906238_13906423_+	p002@CC2D1A	181.257	-0.480198230733653	0.160246761847058	0.702713790199104	12.681	16.966	ASO_G0272888_AD_10	AC013394.2	-1.906
chr21_33403273_33403572_+	p004@IFNGR2	596.845	-0.356288297062856	0.160447575048778	0.702713790199104	45.541	55.167	ASO_G0272888_AD_10	AC013394.2	-1.702
chr18_51030072_51030371_+	p005@SMAD4	564.373	-0.392442470824078	0.162344288552892	0.703017744921415	42.059	52.395	ASO_G0272888_AD_10	AC013394.2	-2.103
chr20_325402_325701_+	p001@SOX12	341.331	-0.502819341340584	0.162010995881197	0.703017744921415	23.661	31.936	ASO_G0272888_AD_10	AC013394.2	-2.338
chr11_70270540_70270839_+	p003@PPFIA1	339.642	-0.470775651681079	0.163212820190018	0.703706243880661	24.052	31.601	ASO_G0272888_AD_10	AC013394.2	-1.912
chr16_30526416_30526670_-	p003@ZNF768	158.542	-0.654625972075406	0.162852369492584	0.703706243880661	9.93	14.902	ASO_G0272888_AD_10	AC013394.2	-2.285
chr2_102142596_102142895_+	p022@IL1R1	823.367	-0.89748413840584	0.16374276318176	0.703706243880661	44.232	78.228	ASO_G0272888_AD_10	AC013394.2	-2.385
chr16_29862981_29863176_-	p003@CDIPT	330.387	-0.39947717983856	0.163885276987418	0.703763268394741	24.402	30.762	ASO_G0272888_AD_10	AC013394.2	-1.775
chr20_62122325_62122624_+	p003@LSM14B	524.757	-0.770861312718095	0.163849965873262	0.703763268394741	30.619	49.506	ASO_G0272888_AD_10	AC013394.2	-3.377
chr3_132722231_132722530_-	p001@NPHP3	223.479	-0.460723820861057	0.163941335575574	0.703789067377786	15.888	20.844	ASO_G0272888_AD_10	AC013394.2	-2.313
chr22_42270503_42270802_-	p008@TCF20	384.22	-0.43137376338261	0.164734220862342	0.704249573537965	27.884	35.687	ASO_G0272888_AD_10	AC013394.2	-2.231
chr5_82278204_82278376_-	p003@RPS23	7913.648	-0.312953431988311	0.164535465093373	0.704249573537965	623.855	728.262	ASO_G0272888_AD_10	AC013394.2	-1.685
chr8_144104739_144105038_-	p003@SHARPIN	63.52	-0.480624889428492	0.165689753556169	0.70494598173376	4.388	5.97	ASO_G0272888_AD_10	AC013394.2	-1.648
chr6_15662832_15663131_-	p001@DTNBP1	302.183	-0.524997412274514	0.165828925232556	0.705163431807706	20.618	28.283	ASO_G0272888_AD_10	AC013394.2	-1.72
chr19_39342281_39342580_+	p001@SAMD4B	428.949	-0.6665517900064	0.166106925467814	0.705806708935202	26.749	40.342	ASO_G0272888_AD_10	AC013394.2	-2.229
chr12_27014234_27014533_-	p002@TM7SF3	475.525	-0.40552206446096	0.166377467286813	0.706056060435646	35.058	44.26	ASO_G0272888_AD_10	AC013394.2	-2.004
chr1_212432896_212433069_+	p003@NENF	607.882	-0.539355686635275	0.16728851497783	0.706935372910819	41.297	56.825	ASO_G0272888_AD_10	AC013394.2	-2.259
chr22_29306910_29307209_+	p002@GAS2L1	276.58	-0.491091426878281	0.167606487595928	0.707226465858985	19.265	25.866	ASO_G0272888_AD_10	AC013394.2	-2.17
chr3_9769797_9770096_-	p002@CAMK1	350.175	-0.404310286178126	0.168289901722173	0.707869713750025	25.819	32.503	ASO_G0272888_AD_10	AC013394.2	-2.223
chr19_47274735_47275034_+	p001@PRR24	83.287	-0.621584633887932	0.169404869272912	0.70869084488886	5.283	7.844	ASO_G0272888_AD_10	AC013394.2	-1.883
chr6_34392483_34392621_-	p002@NUDT3	122.336	-0.524279023294494	0.169751896787774	0.708807861614301	8.29	11.441	ASO_G0272888_AD_10	AC013394.2	-1.94
chr11_63839018_63839275_+	p003@MARK2	290.616	-0.64378831059832	0.171157200796158	0.709450855104323	18.365	27.4	ASO_G0272888_AD_10	AC013394.2	-1.961
chr3_128487781_128488080_-	p009@GATA2	332.457	-0.436000286302166	0.172325103896675	0.710601011273637	24.051	30.885	ASO_G0272888_AD_10	AC013394.2	-2.168
chr17_81239311_81239468_+	p002@C17orf89	1572.578	-0.286995100680997	0.172629501163936	0.710877857577798	125.407	145.062	ASO_G0272888_AD_10	AC013394.2	-1.71
chr10_91798277_91798576_+	p003@TNKS2	518.415	-0.333725836879373	0.173276936306275	0.711080321939924	40.152	47.969	ASO_G0272888_AD_10	AC013394.2	-1.836
chr11_128522148_128522345_-	p003@ETS1	1163.188	-0.611039789321092	0.174021923562391	0.711080321939924	75.268	109.303	ASO_G0272888_AD_10	AC013394.2	-1.994
chr11_65637986_65638285_+	p001@SIPA1	407.895	-0.508376960222066	0.17348805074213	0.711080321939924	28.143	38.184	ASO_G0272888_AD_10	AC013394.2	-2.172
chr18_10454648_10454809_+	p002@APCDD1	639.671	-0.89701671946142	0.174150553004635	0.711080321939924	34.389	60.885	ASO_G0272888_AD_10	AC013394.2	-1.742
chr19_13952359_13952658_+	p001@DCAF15	342.425	-0.498557416467637	0.174285726752994	0.711080321939924	23.785	32.008	ASO_G0272888_AD_10	AC013394.2	-1.811
chr19_29715111_29715388_-	p002@C19orf12	233.279	-0.396211212187982	0.173923403521078	0.711080321939924	17.258	21.695	ASO_G0272888_AD_10	AC013394.2	-2.169
chr11_60924324_60924623_+	p001@TMEM132A	275.812	-0.791350465011619	0.174608949622903	0.711751751792026	15.85	26.094	ASO_G0272888_AD_10	AC013394.2	-2.968
chr7_98281674_98281693_+	p007@BRI3	5573.503	-0.573837627088437	0.17606302181849	0.713694973976506	369.645	521.544	ASO_G0272888_AD_10	AC013394.2	-2.405
chr17_65056673_65056751_-	p005@GNA13	279.242	-0.543396468458934	0.176525301090858	0.713937576539077	18.817	26.078	ASO_G0272888_AD_10	AC013394.2	-2.195
chr16_2752528_2752827_+	p003@SRRM2	1857.863	-0.629408988272584	0.176575359533026	0.71399408140148	118.871	174.757	ASO_G0272888_AD_10	AC013394.2	-2.02
chr1_2194760_2194921_-	p007@C1orf86	694.489	-0.449660786119981	0.177103788369725	0.714036024942725	49.844	64.707	ASO_G0272888_AD_10	AC013394.2	-1.831
chr3_123585054_123585222_-	p002@PTPLB	151.215	-0.42907820301381	0.177626712317296	0.714036024942725	10.939	14.083	ASO_G0272888_AD_10	AC013394.2	-1.796
chr3_179322966_179323180_+	p002@ZNF639	144.583	-0.489356898305077	0.177425553534628	0.714036024942725	10.068	13.503	ASO_G0272888_AD_10	AC013394.2	-2.004
chr19_38619211_38619376_+	p003@EIF3K	130.218	-0.255641097298601	0.177873356395404	0.714100682998768	10.601	11.942	ASO_G0272888_AD_10	AC013394.2	-1.699
chr3_63863717_63864014_+	p002@ATXN7	141.294	-0.479906398328172	0.177957864248117	0.714100682998768	9.911	13.181	ASO_G0272888_AD_10	AC013394.2	-1.808
chr17_44363757_44364002_-	p001@FAM171A2	61.518	-0.563734097904209	0.178388855941443	0.714831147855216	4.033	5.779	ASO_G0272888_AD_10	AC013394.2	-1.929
chr1_181022719_181023018_-	p001@STX6	621.361	-0.264810046795514	0.178475734282348	0.714894327762779	50.323	57.064	ASO_G0272888_AD_10	AC013394.2	-1.717
chr19_1407438_1407628_+	p001@DAZAP1	1319.115	-0.76097788609865	0.17861659217245	0.715051163226451	77.511	124.541	ASO_G0272888_AD_10	AC013394.2	-2.171
chr19_4400375_4400674_-	p001@SH3GL1	1228.095	-0.542703494083253	0.179265135580281	0.715074378973851	83.03	114.964	ASO_G0272888_AD_10	AC013394.2	-1.946
chr1_33349836_33350048_-	p020@PHC2	872.008	-0.519146004033705	0.179536982298666	0.715074378973851	59.875	81.374	ASO_G0272888_AD_10	AC013394.2	-2.699
chr12_107760987_107761286_-	p001@PRDM4	211.66	-0.560955990832411	0.179886032561484	0.71565071349931	14.11	19.874	ASO_G0272888_AD_10	AC013394.2	-2.115
chr9_136118813_136119024_-	p001@C9orf69	373.775	-0.439514259057582	0.180339853288461	0.716063594133913	26.922	34.801	ASO_G0272888_AD_10	AC013394.2	-2.006
chr10_28533428_28533608_+	p005@WAC	8.399	0.564333192433232	0.182110356673613	0.71814619838312	1.12	0.725	ASO_G0272888_AD_10	AC013394.2	-1.779
chr16_30893911_30894129_-	p003@BCL7C	981.696	-0.550401206820499	0.182546893749566	0.718321068397172	66.053	91.78	ASO_G0272888_AD_10	AC013394.2	-2.071
chr2_26779691_26779990_+	p003@CENPA	16.985	-0.659493493886892	0.18303217058882	0.718912532607454	1.074	1.598	ASO_G0272888_AD_10	AC013394.2	-1.66
chr6_148342688_148342917_+	p008@SASH1	130.165	-0.548342184634745	0.183218834180113	0.719118657665388	8.709	12.196	ASO_G0272888_AD_10	AC013394.2	-2.017
chr11_125569327_125569626_+	p001@EI24	1008.741	-0.39758861692977	0.184700519791355	0.72124217904505	74.879	93.579	ASO_G0272888_AD_10	AC013394.2	-1.907
chr12_98644638_98644937_-	p002@IKBIP	1672.849	-0.266118265976172	0.184657245235595	0.72124217904505	135.331	153.778	ASO_G0272888_AD_10	AC013394.2	-1.719
chr11_3840804_3840968_-	p003@RHOG	1068.529	-0.282271480694348	0.185160988579777	0.721447710392415	86.024	97.963	ASO_G0272888_AD_10	AC013394.2	-1.706
chr19_663034_663245_-	p002@RNF126	438.047	-0.348577970689193	0.185082666257933	0.721447710392415	33.535	40.55	ASO_G0272888_AD_10	AC013394.2	-1.69
chr3_170357332_170357491_+	p005@SKIL	14.006	-0.738058538466512	0.185790059147539	0.721774890926443	0.803	1.33	ASO_G0272888_AD_10	AC013394.2	-1.659
chr12_130839100_130839399_-	p001@STX2	735.763	-0.603714994898151	0.186996895331483	0.722388212890681	47.791	68.943	ASO_G0272888_AD_10	AC013394.2	-1.88
chr12_131828251_131828550_+	p001@MMP17	210.142	-0.61625607243923	0.18781980073991	0.722388212890681	13.495	19.757	ASO_G0272888_AD_10	AC013394.2	-2.001
chr10_23095429_23095728_+	p001@MSRB2	578.096	-0.460476635184821	0.188471575132674	0.722607009483698	41.187	53.883	ASO_G0272888_AD_10	AC013394.2	-1.646
chr1_98661708_98661772_+	p004@SNX7	261.033	-0.415977839042106	0.188455225663181	0.722607009483698	19.077	24.309	ASO_G0272888_AD_10	AC013394.2	-1.694
chr9_35749112_35749377_-	p002@GBA2	241.781	-0.545794896027302	0.188778905226547	0.722607009483698	16.339	22.585	ASO_G0272888_AD_10	AC013394.2	-2.209
chr19_4066712_4066960_-	p004@ZBTB7A	193.894	-0.381487168932646	0.189689199485263	0.72262485877877	14.469	18.001	ASO_G0272888_AD_10	AC013394.2	-1.913
chr11_76380982_76381281_-	p001@PRKRIR	124.436	-0.432292291908221	0.190300792643673	0.72355874440089	8.967	11.59	ASO_G0272888_AD_10	AC013394.2	-1.758
chr16_69385948_69386137_-	p004@TERF2	91.285	-0.422945554260565	0.193030941666809	0.724421093456005	6.587	8.489	ASO_G0272888_AD_10	AC013394.2	-2.099
chr1_156751683_156751865_-	p001@MRPL24;p008@HDGF	945.809	-0.38866780172365	0.192281584810006	0.724421093456005	70.629	87.686	ASO_G0272888_AD_10	AC013394.2	-2.576
chr4_78776200_78776499_+	p004@BMP2K	383.564	-0.542142028313207	0.193397761312915	0.724900072158219	25.891	35.891	ASO_G0272888_AD_10	AC013394.2	-1.852
chr5_79069498_79069708_+	p001@BHMT2	57.164	-0.614046885053415	0.193636830398993	0.725409428707989	3.646	5.381	ASO_G0272888_AD_10	AC013394.2	-1.776
chr16_88382839_88383138_+	p002@ZNF469	103.326	-0.68330104047349	0.1940626003881	0.725948217036087	6.336	9.755	ASO_G0272888_AD_10	AC013394.2	-1.666
chr1_153946674_153946867_-	p001@DENND4B	99.484	-0.661011071819449	0.19402783270434	0.725948217036087	6.179	9.384	ASO_G0272888_AD_10	AC013394.2	-2.148
chr19_14081482_14081781_+	p009@hsa-mir-1199	7.304	0.603761406011952	0.195303136774153	0.726825823416628	1.007	0.625	ASO_G0272888_AD_10	AC013394.2	-1.677
chr1_6199444_6199743_-	p006@RPL22	5565.736	-0.266859539622723	0.19556636705329	0.726925773431607	452.222	510.907	ASO_G0272888_AD_10	AC013394.2	-1.932
chr1_156751562_156751625_-	p010@HDGF	555.244	-0.708350289254491	0.195707915300378	0.726984369363103	33.733	52.295	ASO_G0272888_AD_10	AC013394.2	-2.149
chr8_38787223_38787347_+	p009@TACC1	986.457	-0.546459312376469	0.196310260162116	0.727300900600185	66.51	92.316	ASO_G0272888_AD_10	AC013394.2	-1.942
chr7_2519624_2519923_+	p007@LFNG	192.54	-0.894709796911729	0.19836666669199	0.728570689222782	10.33	18.328	ASO_G0272888_AD_10	AC013394.2	-2.003
chr13_27171661_27171960_-	p001@USP12	331.856	-0.52090564141333	0.198435398609787	0.728580731542877	22.702	31.015	ASO_G0272888_AD_10	AC013394.2	-1.741
chr17_40121026_40121325_+	p003@MSL1	12.672	-0.583752541074078	0.19844400731767	0.728580731542877	0.847	1.193	ASO_G0272888_AD_10	AC013394.2	-1.682
chr6_43021476_43021775_+	p002@RRP36	2197.899	-0.585312762338322	0.198930789417211	0.728655877203703	144.728	205.472	ASO_G0272888_AD_10	AC013394.2	-3.514
chr10_14604251_14604550_-	p008@FAM107B	466.465	-0.513509516505904	0.199597715805943	0.729029753039232	32.113	43.439	ASO_G0272888_AD_10	AC013394.2	-1.877
chr2_219178105_219178265_+	p005@FAM134A	171.843	-0.422711518679412	0.199571859573649	0.729029753039232	12.479	15.984	ASO_G0272888_AD_10	AC013394.2	-1.776
chr1_32901239_32901538_-	p002@TMEM54	323.43	-0.766588832591992	0.199878610051598	0.729104176285687	18.897	30.567	ASO_G0272888_AD_10	AC013394.2	-2.555
chr3_44761641_44761811_-	p001@KIAA1143	91.588	-0.28661328912578	0.200401487416948	0.72937634665806	7.39	8.409	ASO_G0272888_AD_10	AC013394.2	-1.683
chr19_2819736_2820035_+	p001@ZNF554	38.02	-0.572028182837083	0.200594670511166	0.729492758636992	2.457	3.58	ASO_G0272888_AD_10	AC013394.2	-1.855
chr3_52455355_52455567_+	p002@NISCH	46.941	-0.642188015994265	0.201811888543451	0.729768763492962	2.916	4.434	ASO_G0272888_AD_10	AC013394.2	-1.65
chrX_10015105_10015404_+	p002@WWC3	115.485	-0.521366218470786	0.200997832672312	0.729768763492962	7.869	10.819	ASO_G0272888_AD_10	AC013394.2	-1.703
chr11_61891500_61891694_-	p004@FADS3	829.654	-0.71326819417486	0.202912569982819	0.729860248353685	50.239	78.409	ASO_G0272888_AD_10	AC013394.2	-2.439
chr22_46576947_46577246_+	p004@GRAMD4	104.543	-0.612011085720939	0.202999688201989	0.729952721046483	6.717	9.805	ASO_G0272888_AD_10	AC013394.2	-1.967
chr11_128522346_128522542_-	p002@ETS1	145.484	-0.540611846304916	0.20341042534143	0.730547294318341	9.791	13.599	ASO_G0272888_AD_10	AC013394.2	-2.145
chr6_7910808_7910975_-	p001@TXNDC5	470.082	-0.586247184898848	0.203493909707142	0.730547294318341	30.832	43.99	ASO_G0272888_AD_10	AC013394.2	-2.199
chrX_30889104_30889403_-	p001@TAB3	102.041	-0.482801224405292	0.203388526094766	0.730547294318341	7.113	9.553	ASO_G0272888_AD_10	AC013394.2	-1.768
chr18_9334804_9334983_+	p003@TWSG1	702.732	0.191150100323203	0.204356888990569	0.731372968831989	75.83	62.385	ASO_G0272888_AD_10	AC013394.2	1.746
chr7_5898583_5898756_+	p003@CCZ1	251.755	-0.394619159136885	0.205359927673083	0.731978045043931	18.713	23.348	ASO_G0272888_AD_10	AC013394.2	-2.375
chr1_35883225_35883382_+	p004@AGO1	212.802	-0.517896368903433	0.207292430718006	0.733895386341313	14.542	19.942	ASO_G0272888_AD_10	AC013394.2	-1.949
chr3_124887364_124887557_-	p009@ITGB5	450.551	-0.554476630429975	0.208835971954696	0.735619128889918	30.198	42.208	ASO_G0272888_AD_10	AC013394.2	-1.919
chr1_36323488_36323787_-	p002@EVA1B	1751.945	-0.511342860972987	0.209291807484646	0.736053831729529	120.924	163.29	ASO_G0272888_AD_10	AC013394.2	-3.138
chr9_127899624_127899792_-	p014@ST6GALNAC6	96.883	-0.814203702280097	0.210177425237573	0.7363672268539	5.469	9.17	ASO_G0272888_AD_10	AC013394.2	-1.992
chr19_14496137_14496306_-	p002@GIPC1	117.375	-0.582324788939684	0.21062767645796	0.736659886211568	7.668	10.993	ASO_G0272888_AD_10	AC013394.2	-1.967
chr12_132710741_132710830_+	p002@PGAM5	138.204	-0.498173313947202	0.211682796807274	0.737408118074472	9.559	12.878	ASO_G0272888_AD_10	AC013394.2	-2.034
chr19_3557546_3557733_-	p005@MFSD12	436.879	-0.578463254702445	0.211324889350248	0.737408118074472	28.828	40.918	ASO_G0272888_AD_10	AC013394.2	-2.339
chr19_55258386_55258685_-	p002@PPP6R1	38.754	-0.669544848803163	0.211114303649425	0.737408118074472	2.358	3.651	ASO_G0272888_AD_10	AC013394.2	-1.748
chr9_96383561_96383860_-	p002@SLC35D2	249.133	-0.597341726383036	0.212438621531894	0.737813064635224	16.208	23.341	ASO_G0272888_AD_10	AC013394.2	-2.3
chr19_12995368_12995636_+	p002@NFIX	791.681	-0.511571630173635	0.213271531341405	0.738006120371389	54.666	73.88	ASO_G0272888_AD_10	AC013394.2	-1.929
chr19_35030385_35030601_+	p002@SCN1B	180.193	-0.602028239382026	0.212880776246046	0.738006120371389	11.666	16.905	ASO_G0272888_AD_10	AC013394.2	-2.144
chr9_35791450_35791749_+	p014@NPR2	342.452	-0.607407994154595	0.213363136644463	0.738006120371389	22.181	32.128	ASO_G0272888_AD_10	AC013394.2	-2.391
chr12_55817572_55817871_-	p001@SARNP	1173.076	-0.376091243522684	0.214117656215939	0.738397405979259	88.894	108.076	ASO_G0272888_AD_10	AC013394.2	-1.812
chr20_33811200_33811499_+	p002@CHMP4B	1792.833	-0.672949017536097	0.21440250358747	0.738673048854904	111.585	168.376	ASO_G0272888_AD_10	AC013394.2	-2.28
chr1_156751626_156751682_-	p009@HDGF	2296.784	-0.408940326737113	0.21573356472823	0.740119377085474	169.532	212.927	ASO_G0272888_AD_10	AC013394.2	-2.165
chr8_17156390_17156631_+	p003@ZDHHC2	259.518	-0.41420119182479	0.21640381329532	0.740506962855001	19.002	24.106	ASO_G0272888_AD_10	AC013394.2	-1.661
chr15_74843000_74843299_-	p001@ULK3	128.622	-0.400894733950641	0.217905886093619	0.742178422503431	9.452	11.966	ASO_G0272888_AD_10	AC013394.2	-1.683
chr14_105248383_105248562_+	p001@BTBD6	165.91	-0.542512472804769	0.218820063354684	0.742526190852815	11.16	15.519	ASO_G0272888_AD_10	AC013394.2	-1.814
chr19_10960754_10960967_+	p001@SMARCA4	126.417	-0.811940427054637	0.219300287319629	0.742526190852815	7.147	11.989	ASO_G0272888_AD_10	AC013394.2	-1.767
chr1_226186568_226186867_-	p001@ACBD3	926.82	-0.461229226601015	0.218307764469326	0.742526190852815	66.09	86.235	ASO_G0272888_AD_10	AC013394.2	-2.37
chr2_24360370_24360649_-	p003@ITSN2	358.237	-0.312164405685955	0.218730204128462	0.742526190852815	28.022	33.162	ASO_G0272888_AD_10	AC013394.2	-1.804
chr2_27380581_27380762_-	p003@ZNF513	146.702	-0.793841517835047	0.21835332897982	0.742526190852815	8.412	13.863	ASO_G0272888_AD_10	AC013394.2	-2.68
chr3_33440228_33440482_-	p004@UBP1	182.647	-0.44174190211265	0.218620447576011	0.742526190852815	13.115	17.07	ASO_G0272888_AD_10	AC013394.2	-1.674
chr3_71725252_71725551_-	p013@EIF4E3	127.057	-0.555206704848571	0.218692119851171	0.742526190852815	8.456	11.893	ASO_G0272888_AD_10	AC013394.2	-1.964
chr16_88706238_88706537_-	p005@RNF166	174.206	-0.425817739690327	0.220089367754264	0.742618845856855	12.597	16.23	ASO_G0272888_AD_10	AC013394.2	-1.795
chr19_19405637_19405936_+	p007@GATAD2A	598.064	-0.384929625754717	0.221269154301936	0.743453725604724	44.798	55.315	ASO_G0272888_AD_10	AC013394.2	-1.721
chr1_206684935_206685113_+	p003@MAPKAPK2	67.919	-0.618506402871515	0.221637091635405	0.743540490046819	4.327	6.375	ASO_G0272888_AD_10	AC013394.2	-1.806
chr14_50831012_50831311_-	p003@NIN	536.939	-0.42863817103429	0.222625826266716	0.745079865773992	39.059	49.827	ASO_G0272888_AD_10	AC013394.2	-1.813
chr16_67842183_67842444_+	p001@THAP11	286.471	-0.495951868356397	0.222859826001383	0.74513569225267	19.923	26.74	ASO_G0272888_AD_10	AC013394.2	-1.921
chr1_3889549_3889848_-	p001@CATG00000044368.1	10.786	-0.629415469733336	0.22396882190948	0.745832979131366	0.681	1.016	ASO_G0272888_AD_10	AC013394.2	-2.198
chr20_23637948_23637970_-	p003@CST3	514.27	-0.580403420951406	0.225783832407093	0.746617426706941	34.055	48.069	ASO_G0272888_AD_10	AC013394.2	-1.976
chr17_42536111_42536410_+	p001@NAGLU;p007@RP11-400F19.8	344.127	-0.496775382155649	0.226045070445195	0.74673721046885	23.918	32.174	ASO_G0272888_AD_10	AC013394.2	-1.739
chr1_225652950_225653249_-	p002@ENAH	590.287	-0.485034521902048	0.226154340751155	0.74673721046885	41.413	55.027	ASO_G0272888_AD_10	AC013394.2	-1.653
chr9_133417833_133417996_-	p003@REXO4	328.576	-0.271162191802438	0.227018445501651	0.747436885760352	26.464	30.18	ASO_G0272888_AD_10	AC013394.2	-1.91
chr20_59007279_59007452_-	p003@CTSZ	323.619	-0.445110745578158	0.227814946078662	0.748105707651316	23.244	30.122	ASO_G0272888_AD_10	AC013394.2	-2.267
chr16_22374467_22374766_-	p017@CDR2	388.06	-0.403711152615117	0.228237985095983	0.748538794218025	28.666	36.02	ASO_G0272888_AD_10	AC013394.2	-1.749
chr1_154325375_154325674_+	p001@ATP8B2	584.184	-0.429991847917158	0.228853118817043	0.748538794218025	42.446	54.19	ASO_G0272888_AD_10	AC013394.2	-1.966
chr17_7479593_7479780_-	p003@ZBTB4	267.69	-0.882337537818854	0.229617098899515	0.749332542544831	14.509	25.407	ASO_G0272888_AD_10	AC013394.2	-2.584
chr22_49853699_49853876_+	p001@ZBED4	106.395	-0.799435714718886	0.229458166611525	0.749332542544831	6.056	10.083	ASO_G0272888_AD_10	AC013394.2	-2.26
chr19_15332326_15332507_-	p002@BRD4	311.706	-0.534593356246542	0.230217851240027	0.749439694932414	21.134	29.108	ASO_G0272888_AD_10	AC013394.2	-2.199
chr4_165207450_165207638_+	p001@KLHL2	115.165	-0.563428070191822	0.230439952454201	0.749989906592929	7.624	10.78	ASO_G0272888_AD_10	AC013394.2	-1.963
chr9_86099379_86099678_-	p002@GOLM1	358.027	-0.560160222216186	0.230905614554592	0.750723537354773	23.875	33.566	ASO_G0272888_AD_10	AC013394.2	-1.842
chr9_136545898_136546155_-	p002@NOTCH1	147.86	-0.369696474651566	0.230985390667797	0.750793305502447	11.127	13.709	ASO_G0272888_AD_10	AC013394.2	-1.659
chr19_16076218_16076395_+	p010@TPM4	105.218	-0.442249925811299	0.231650202327716	0.751378023784981	7.505	9.79	ASO_G0272888_AD_10	AC013394.2	-2.075
chr11_6655659_6655958_-	p003@DCHS1	174.163	-0.604455153557195	0.233357322404776	0.752631085697311	11.261	16.337	ASO_G0272888_AD_10	AC013394.2	-1.889
chr19_15332508_15332688_-	p001@BRD4	531.324	-0.714009654026514	0.233643238138905	0.752635244229026	32.153	50.063	ASO_G0272888_AD_10	AC013394.2	-2.429
chr12_26124748_26124967_-	p002@BHLHE41	11.078	-0.509385194630061	0.234150441304327	0.752895949714403	0.762	1.037	ASO_G0272888_AD_10	AC013394.2	-1.754
chr1_11060001_11060167_-	p001@SRM	941.625	-0.447740452078482	0.234016798345593	0.752895949714403	67.687	87.543	ASO_G0272888_AD_10	AC013394.2	-1.679
chr1_64745025_64745224_+	p003@RAVER2	67.547	-0.672358599741439	0.234114956929207	0.752895949714403	4.152	6.355	ASO_G0272888_AD_10	AC013394.2	-2.471
chr12_67648610_67648909_+	p003@DYRK2	353.885	-0.435500852000953	0.234639973851029	0.75311344266292	25.597	32.957	ASO_G0272888_AD_10	AC013394.2	-1.954
chr7_74083654_74083953_+	p002@LIMK1	567.989	-0.552795320242078	0.235724658863192	0.753667261717978	38.121	53.004	ASO_G0272888_AD_10	AC013394.2	-1.914
chr15_90902711_90902904_+	p004@MAN2A2	96.661	-0.765025853835256	0.237188574115432	0.754161270455581	5.626	9.116	ASO_G0272888_AD_10	AC013394.2	-1.998
chr17_44199715_44199989_-	p003@ATXN7L3	104.417	-0.506056395703711	0.238647535774825	0.755372498435049	7.171	9.754	ASO_G0272888_AD_10	AC013394.2	-2.167
chr11_64234561_64234733_+	p002@VEGFB	334.689	-0.644749051735972	0.238832287666841	0.755617102717354	21.166	31.437	ASO_G0272888_AD_10	AC013394.2	-2.265
chr7_100272055_100272354_-	p001@GATS;p004@GATS	129.122	-0.409706883786931	0.240792634893259	0.758236622002365	9.455	12.018	ASO_G0272888_AD_10	AC013394.2	-1.669
chr5_135399199_135399244_-	p004@H2AFY	1185.304	-0.485160930181901	0.244480534751428	0.759843866976257	83.19	110.292	ASO_G0272888_AD_10	AC013394.2	-1.855
chr4_2818041_2818340_+	p016@SH3BP2	41.075	-0.863044144529484	0.247265117306779	0.760334829696542	2.227	3.901	ASO_G0272888_AD_10	AC013394.2	-2.144
chr7_100694350_100694597_-	p001@GIGYF1	55.588	-0.587890240245607	0.247051828232977	0.760334829696542	3.597	5.213	ASO_G0272888_AD_10	AC013394.2	-1.845
chr8_97775814_97775987_+	p002@LAPTM4B	176.426	-0.549772110591476	0.246787663400928	0.760334829696542	11.82	16.527	ASO_G0272888_AD_10	AC013394.2	-1.969
chr9_112750616_112750915_+	p001@SNX30	252.535	-0.712714672735299	0.246480615260529	0.760334829696542	15.265	23.827	ASO_G0272888_AD_10	AC013394.2	-2.151
chr16_75251474_75251751_-	p011@BCAR1	565.179	-0.542684862973411	0.249393220950153	0.760803740698332	38.176	52.79	ASO_G0272888_AD_10	AC013394.2	-1.733
chr3_52409851_52410150_-	p003@BAP1	468.449	-0.500468162854614	0.24895469483154	0.760803740698332	32.526	43.839	ASO_G0272888_AD_10	AC013394.2	-1.905
chr10_103967019_103967318_+	p002@SLK	359.543	-0.552335044400714	0.251471282243449	0.76101655768132	24.102	33.718	ASO_G0272888_AD_10	AC013394.2	-2.152
chr17_79839290_79839589_-	p001@CBX4	197.796	-0.687783765514354	0.251947444614731	0.761251285722233	12.152	18.6	ASO_G0272888_AD_10	AC013394.2	-2.66
chr2_25341775_25342074_-	p005@DNMT3A	107.197	-0.744202315220218	0.252176821512698	0.76126757743684	6.327	10.13	ASO_G0272888_AD_10	AC013394.2	-1.99
chr6_163414719_163414942_+	p008@QKI	772.87	-0.67598918419056	0.252294912556143	0.7614605951724	47.966	72.77	ASO_G0272888_AD_10	AC013394.2	-2.391
chr1_1778299_1778598_-	p005@NADK	743.287	-0.490868505751961	0.254830406377674	0.763227336424936	51.91	69.119	ASO_G0272888_AD_10	AC013394.2	-1.913
chr17_732367_732529_+	p007@FAM57A	50.071	-0.502600089372888	0.255008672065884	0.763327357331134	3.405	4.684	ASO_G0272888_AD_10	AC013394.2	-2.035
chr6_41735458_41735757_-	p002@TFEB	46.039	-0.650045110381694	0.257033154035023	0.763987187322742	2.855	4.335	ASO_G0272888_AD_10	AC013394.2	-1.842
chr9_34646945_34647244_+	p005@GALT	8.069	0.443471141673692	0.256103343117326	0.763987187322742	1.042	0.699	ASO_G0272888_AD_10	AC013394.2	-1.909
chr16_57092452_57092751_+	p001@CPNE2	432.781	-0.646494231273961	0.257414726716089	0.763997867787178	27.341	40.682	ASO_G0272888_AD_10	AC013394.2	-2.184
chr19_42254978_42255277_-	p001@ERF;p001@AC006486.9	1037.851	-0.714798495599476	0.25848705232323	0.764647343515026	62.765	97.856	ASO_G0272888_AD_10	AC013394.2	-2.078
chr2_64019106_64019287_-	p002@VPS54	38.063	-0.583889731571619	0.259026404851421	0.76502831166105	2.46	3.575	ASO_G0272888_AD_10	AC013394.2	-1.698
chr6_163414629_163414718_+	p007@QKI	309.745	-0.657851057233908	0.259372228453239	0.765246032395135	19.409	29.176	ASO_G0272888_AD_10	AC013394.2	-2.285
chr8_135457306_135457605_+	p002@KHDRBS3	411.056	-0.624000498401105	0.26201627384318	0.76716655788246	26.378	38.595	ASO_G0272888_AD_10	AC013394.2	-1.695
chr22_37746015_37746233_-	p001@CATG00000058603.1	12.127	-0.842978356863363	0.264595542856656	0.769424171731736	0.64	1.151	ASO_G0272888_AD_10	AC013394.2	-1.747
chr11_65575903_65576202_+	p004@EHBP1L1	690.564	-0.475388690009823	0.266803690476732	0.771515045263933	48.727	64.296	ASO_G0272888_AD_10	AC013394.2	-2.202
chr1_54406244_54406543_-	p004@SSBP3	89.806	-0.593467958630573	0.267405682345484	0.77177039054715	5.818	8.412	ASO_G0272888_AD_10	AC013394.2	-1.654
chr1_150974824_150974919_-	p006@CERS2	268.192	-0.368244323763862	0.268089163337479	0.772012240481253	20.239	24.814	ASO_G0272888_AD_10	AC013394.2	-1.956
chr7_35037333_35037632_-	p002@DPY19L1	324.578	-0.464578448497802	0.268787364582441	0.772756803736658	23.019	30.258	ASO_G0272888_AD_10	AC013394.2	-2.264
chr15_78264412_78264711_+	p002@DNAJA4	48.561	-0.594845828319834	0.271550833665646	0.774525770302125	3.129	4.557	ASO_G0272888_AD_10	AC013394.2	-1.759
chrX_19990888_19991187_-	p002@CXorf23	129.773	-0.740231579211544	0.273200706045326	0.774765842677094	7.699	12.233	ASO_G0272888_AD_10	AC013394.2	-1.885
chr3_52533780_52533961_-	p004@NT5DC2	1164.798	-0.919286885250118	0.276207563485088	0.776365177496853	61.699	110.554	ASO_G0272888_AD_10	AC013394.2	-2.04
chr19_14117612_14117911_-	p002@PRKACA	1505.107	-0.469703747488547	0.279289449034564	0.777286564312925	106.688	139.825	ASO_G0272888_AD_10	AC013394.2	-1.911
chr1_39026200_39026499_+	p002@NDUFS5	2833.153	-0.22466946322373	0.278234502494763	0.777286564312925	236.278	259.264	ASO_G0272888_AD_10	AC013394.2	-1.829
chr15_89814985_89815228_-	p006@ANPEP	144.765	-0.695318592531886	0.279922253821155	0.777800293831504	8.833	13.64	ASO_G0272888_AD_10	AC013394.2	-1.653
chr2_183038460_183038650_-	p001@NCKAP1	127.276	-0.406562364732568	0.280152434859303	0.777985559534777	9.341	11.82	ASO_G0272888_AD_10	AC013394.2	-1.693
chr10_102643529_102643828_+	p004@TRIM8	769.61	-0.323346481703995	0.280282374247629	0.777991504333386	59.948	71.277	ASO_G0272888_AD_10	AC013394.2	-1.829
chr10_96586862_96587161_-	p003@TM9SF3	2964.077	-0.628423129066219	0.281498291963929	0.778386215655092	189.777	277.784	ASO_G0272888_AD_10	AC013394.2	-2.105
chr1_15409803_15410102_+	p002@EFHD2	1034.908	-0.467518435416902	0.282207899252213	0.778715708185082	73.406	96.368	ASO_G0272888_AD_10	AC013394.2	-2.209
chr8_43056173_43056378_+	p003@FNTA	275.74	-0.345099186059543	0.282553163071234	0.778715708185082	21.141	25.545	ASO_G0272888_AD_10	AC013394.2	-1.849
chr10_28532981_28533242_+	p003@WAC	425.05	-0.618996591784184	0.283643821233795	0.778864823247054	27.345	39.987	ASO_G0272888_AD_10	AC013394.2	-2.022
[truncated: 103 more rows]
