# Supplementary material for: Direct Interactions with Nascent Transcripts Is Potentially a Common Targeting Mechanism of Long Non-Coding RNAs
Source: Genes (Basel). 2020 Dec 10;11(12):1483. doi: 10.3390/genes11121483 (PMC7764144; doi:10.3390/genes11121483)
Supplement: Supplementary file 1 [file genes-11-01483-s001.zip › Supplementary Data S1/Supplementary Data/data/ASO_G0272888_AD_10.DE_Summary_gene]

geneID	geneSymbol	baseMean	log2FC	pvalue	fdr	KD.tpm.ave	NC.tpm.ave	perturb_id	KD.geneSymbol	ZScore
ENSG00000176095	IP6K1	648.616	-0.959837019684075	9.8183336367441e-12	1.53666739748682e-07	31.348	59.056	ASO_G0272888_AD_10	AC013394.2	-4.829
ENSG00000187840	EIF4EBP1	2895.132	-0.399953904805026	2.66131361671596e-08	0.000208261097076108	201.849	256.013	ASO_G0272888_AD_10	AC013394.2	-1.765
ENSG00000250337	LINC01021	11.453	1.75137754744617	5.26703219662985e-08	0.000274781069698179	2.744	0.778	ASO_G0272888_AD_10	AC013394.2	0.419
ENSG00000107902	LHPP	363.28	-0.435519679405624	2.10127876380542e-07	0.000709467770794615	24.653	32.212	ASO_G0272888_AD_10	AC013394.2	-1.364
ENSG00000149131	SERPING1	426.824	-0.617234617607135	2.26652536832987e-07	0.000709467770794615	26.065	38.22	ASO_G0272888_AD_10	AC013394.2	-2.256
ENSG00000272888	AC013394.2	474.397	-1.55686549504485	8.62078523035232e-07	0.0022487318273374	15.453	44.091	ASO_G0272888_AD_10	AC013394.2	-6.058
ENSG00000204291	COL15A1	140.792	-0.777703001932578	1.25772537871732e-06	0.00281209427175782	7.824	12.696	ASO_G0272888_AD_10	AC013394.2	-1.213
ENSG00000075213	SEMA3A	1197.245	0.42925727133707	3.14166402117283e-06	0.006146272949422	139.425	99.186	ASO_G0272888_AD_10	AC013394.2	1.71
ENSG00000026103	FAS	378.886	0.513509600910688	4.58206768178469e-06	0.00651944920796474	46.328	31.135	ASO_G0272888_AD_10	AC013394.2	1.65
ENSG00000146122	DAAM2	272.416	-0.611193730493726	4.43578810455225e-06	0.00651944920796474	16.473	24.426	ASO_G0272888_AD_10	AC013394.2	-1.857
ENSG00000169515	CCDC8	361.381	-0.582944721356724	3.80704162295248e-06	0.00651944920796474	22.448	32.343	ASO_G0272888_AD_10	AC013394.2	-2.326
ENSG00000105221	AKT2	1847.337	-0.376575362222058	1.21742713061376e-05	0.0156146490088762	130.644	163.108	ASO_G0272888_AD_10	AC013394.2	-1.825
ENSG00000154447	SH3RF1	396.495	0.505291706385897	1.29698062178385e-05	0.0156146490088762	48.285	32.622	ASO_G0272888_AD_10	AC013394.2	2.483
ENSG00000008283	CYB561	330.78	-0.553132816049938	1.52302187483214e-05	0.016354662793098	20.791	29.555	ASO_G0272888_AD_10	AC013394.2	-2.612
ENSG00000168621	GDNF	74.902	0.781459829481549	1.56743940896089e-05	0.016354662793098	10.645	5.963	ASO_G0272888_AD_10	AC013394.2	1.26
ENSG00000122861	PLAU	1871.213	0.505129378422627	3.38205065370437e-05	0.0330827967382045	227.554	153.839	ASO_G0272888_AD_10	AC013394.2	1.479
ENSG00000048392	RRM2B	312.782	0.386985217840455	4.05207256856272e-05	0.0333784146160921	35.421	26.023	ASO_G0272888_AD_10	AC013394.2	0.697
ENSG00000177239	MAN1B1	882.874	-0.371851730146443	4.03354079656006e-05	0.0333784146160921	62.836	77.878	ASO_G0272888_AD_10	AC013394.2	-2.811
ENSG00000184575	XPOT	1802.532	-0.504607393075731	3.90544498711591e-05	0.0333784146160921	117.626	160.41	ASO_G0272888_AD_10	AC013394.2	-2.407
ENSG00000154310	TNIK	163.018	0.720300592966544	4.45569506105188e-05	0.0348680417002615	22.492	13.123	ASO_G0272888_AD_10	AC013394.2	2.242
ENSG00000128165	ADM2	63.844	-0.9720055920061	4.69487426721958e-05	0.0349902272172636	3.08	5.828	ASO_G0272888_AD_10	AC013394.2	-1.468
ENSG00000067798	NAV3	400.696	0.480947217547108	6.06379135184807e-05	0.0363563443013732	48.148	33.041	ASO_G0272888_AD_10	AC013394.2	1.298
ENSG00000110492	MDK	1658.971	-0.512529420210482	5.95607003217895e-05	0.0363563443013732	107.468	147.837	ASO_G0272888_AD_10	AC013394.2	-2.094
ENSG00000120833	SOCS2	356.802	-0.365819128105717	5.45287803716919e-05	0.0363563443013732	25.252	31.514	ASO_G0272888_AD_10	AC013394.2	-1.229
ENSG00000171793	CTPS1	663.194	0.326518057417788	5.85521233708143e-05	0.0363563443013732	72.563	55.492	ASO_G0272888_AD_10	AC013394.2	1.836
ENSG00000197846	HIST1H2BF	4845.243	-0.436622753094738	5.13221238783539e-05	0.0363563443013732	330.783	429.143	ASO_G0272888_AD_10	AC013394.2	-0.688
ENSG00000265855	MIR4514	21.364	-1.67167111926624	6.27193978747094e-05	0.0363563443013732	0.616	2.001	ASO_G0272888_AD_10	AC013394.2	-5.186
ENSG00000132274	TRIM22	316.907	0.433566874706083	6.60779316233426e-05	0.0369352038513191	36.865	26.243	ASO_G0272888_AD_10	AC013394.2	1.019
ENSG00000108932	SLC16A6	23.514	0.960795804483785	6.96812063264385e-05	0.0376062262143134	3.713	1.831	ASO_G0272888_AD_10	AC013394.2	1.219
ENSG00000070882	OSBPL3	978.76	0.309763914646696	7.86247796165218e-05	0.0407854261942703	106.353	82.056	ASO_G0272888_AD_10	AC013394.2	1.631
ENSG00000151067	CACNA1C	467.935	-0.664458749665892	8.0783861224355e-05	0.0407854261942703	27.602	42.122	ASO_G0272888_AD_10	AC013394.2	-0.619
ENSG00000173559	NABP1	1763.009	0.320076710016727	8.60227470320432e-05	0.0420731879312034	192.235	147.738	ASO_G0272888_AD_10	AC013394.2	0.816
ENSG00000169252	ADRB2	34.582	0.980300845362341	0.000100958166358455	0.0478817048992779	5.463	2.685	ASO_G0272888_AD_10	AC013394.2	2.178
ENSG00000181026	AEN	409.848	0.405441203899198	0.000106039217918598	0.0488123470483521	46.98	34.036	ASO_G0272888_AD_10	AC013394.2	1.348
ENSG00000117525	F3	347.795	0.750149038224072	0.0001120671784121	0.0500456468097674	48.904	27.844	ASO_G0272888_AD_10	AC013394.2	2.508
ENSG00000121390	PSPC1	508.197	0.42226346246314	0.000115113621184054	0.0500456468097674	59.043	42.172	ASO_G0272888_AD_10	AC013394.2	2.249
ENSG00000176046	NUPR1	3367.832	-0.459236671264771	0.000122206753162503	0.0503331024670087	226.544	298.872	ASO_G0272888_AD_10	AC013394.2	-1.562
ENSG00000182492	BGN	2098.681	-0.607123128389274	0.000120205173499838	0.0503331024670087	128.536	187.536	ASO_G0272888_AD_10	AC013394.2	-2.487
ENSG00000164070	HSPA4L	72.981	0.732308045646247	0.000130462489453474	0.0523556005752903	10.145	5.839	ASO_G0272888_AD_10	AC013394.2	1.27
ENSG00000104689	TNFRSF10A	104.12	0.507653418281022	0.000151193022033246	0.0591580496960583	12.72	8.551	ASO_G0272888_AD_10	AC013394.2	0.735
ENSG00000248698	LINC01085	113.23	0.609989451544478	0.00015682206694501	0.0598639553599109	14.569	9.205	ASO_G0272888_AD_10	AC013394.2	1.632
ENSG00000075643	MOCOS	156.803	-0.575235758130015	0.000161491352252972	0.0601785989074112	9.809	13.998	ASO_G0272888_AD_10	AC013394.2	-1.805
ENSG00000099940	SNAP29	756.24	-0.476345128384495	0.000180364756130225	0.0656485767021897	50.06	67.194	ASO_G0272888_AD_10	AC013394.2	-2.779
ENSG00000153879	CEBPG	429.516	-0.47584138140097	0.000190848252164157	0.0678855907868459	28.299	38.211	ASO_G0272888_AD_10	AC013394.2	-2.164
ENSG00000106144	CASP2	323.342	0.481255548925123	0.000195524601219641	0.0680000473777942	38.903	26.651	ASO_G0272888_AD_10	AC013394.2	2.74
ENSG00000126216	TUBGCP3	506.241	-0.532849985166749	0.000199859573150504	0.0680000473777942	32.321	45.121	ASO_G0272888_AD_10	AC013394.2	-1.728
ENSG00000140105	WARS	1659.916	-0.312262496407353	0.000211192451134616	0.0691496388280827	122.641	145.981	ASO_G0272888_AD_10	AC013394.2	-1.536
ENSG00000164171	ITGA2	988.683	0.434528850441674	0.000212074798015972	0.0691496388280827	115.273	81.783	ASO_G0272888_AD_10	AC013394.2	1.439
ENSG00000100889	PCK2	598.362	-0.603321751691433	0.000255801175984921	0.0812485841509318	36.68	53.556	ASO_G0272888_AD_10	AC013394.2	-1.961
ENSG00000106333	PCOLCE	10915.454	-0.523798338533251	0.000259563555526586	0.0812485841509318	704.147	972.654	ASO_G0272888_AD_10	AC013394.2	-3.032
ENSG00000135441	BLOC1S1	1591.44	-0.467019808850812	0.000292017782904461	0.083281851970321	106.485	141.114	ASO_G0272888_AD_10	AC013394.2	-2.375
ENSG00000139318	DUSP6	612.055	0.390570805462433	0.00028654744829117	0.083281851970321	69.705	50.887	ASO_G0272888_AD_10	AC013394.2	1.1
ENSG00000160753	RUSC1	208.269	0.384555809556157	0.000274605891089231	0.083281851970321	23.769	17.312	ASO_G0272888_AD_10	AC013394.2	2.241
ENSG00000175970	UNC119B	700.358	-0.975858188670254	0.000287890387347827	0.083281851970321	33.537	63.753	ASO_G0272888_AD_10	AC013394.2	-4.578
ENSG00000189134	NKAPL	38.473	0.768889666671138	0.000292665124168913	0.083281851970321	5.557	3.061	ASO_G0272888_AD_10	AC013394.2	2.269
ENSG00000071242	RPS6KA2	227.321	-0.649581677052766	0.000311825676324612	0.0841445458647672	13.398	20.435	ASO_G0272888_AD_10	AC013394.2	-1.346
ENSG00000088882	CPXM1	106.703	-0.630926505717352	0.000303751479858156	0.0841445458647672	6.354	9.577	ASO_G0272888_AD_10	AC013394.2	-1.65
ENSG00000115380	EFEMP1	1082.826	-0.700258544796491	0.00030991066382879	0.0841445458647672	62.454	97.359	ASO_G0272888_AD_10	AC013394.2	-1.878
ENSG00000148700	ADD3	839.119	-0.372667510131382	0.00032329882044709	0.0843324973136234	59.718	74.076	ASO_G0272888_AD_10	AC013394.2	-1.577
ENSG00000173535	TNFRSF10C	80.25	0.802487186675444	0.000321280132527826	0.0843324973136234	11.542	6.354	ASO_G0272888_AD_10	AC013394.2	0.517
ENSG00000204227	RING1	1115.325	-0.699275576113699	0.000355102998356331	0.0908150666220658	63.993	100.267	ASO_G0272888_AD_10	AC013394.2	-3.717
ENSG00000211448	DIO2	54.741	-0.989489622312169	0.000359755551119295	0.0908150666220658	2.585	4.993	ASO_G0272888_AD_10	AC013394.2	-1.64
ENSG00000162076	FLYWCH2	386.715	-0.352047836993257	0.000367614169909839	0.0913258630676015	27.788	34.079	ASO_G0272888_AD_10	AC013394.2	-2.303
ENSG00000132000	PODNL1	185.648	-0.54505141149777	0.00038903938374281	0.0936746983839802	11.864	16.557	ASO_G0272888_AD_10	AC013394.2	-1.905
ENSG00000168453	HR	43.596	-0.948294679958856	0.000385342539053852	0.0936746983839802	2.191	3.961	ASO_G0272888_AD_10	AC013394.2	-1.73
ENSG00000092010	PSME1	2312.436	-0.262682271068597	0.000513977328437015	0.11693976222727	176.136	202.6	ASO_G0272888_AD_10	AC013394.2	-2.012
ENSG00000123983	ACSL3	3745.329	-0.227201388312514	0.000496365449021939	0.11693976222727	291.166	327.634	ASO_G0272888_AD_10	AC013394.2	-1.007
ENSG00000165072	MAMDC2	145.07	0.691399082445268	0.000515548117927395	0.11693976222727	19.7	11.663	ASO_G0272888_AD_10	AC013394.2	1.908
ENSG00000258311	RP11-644F5.10	1389.28	-0.464479751673652	0.000513028420729749	0.11693976222727	93.11	123.156	ASO_G0272888_AD_10	AC013394.2	-2.25
ENSG00000177570	SAMD12	130.464	0.529053546879735	0.000539897152037407	0.120713290379107	16.157	10.686	ASO_G0272888_AD_10	AC013394.2	1.6
ENSG00000163145	C1QTNF7	6.455	1.3684462806648	0.000550020250623807	0.12124460482413	1.269	0.473	ASO_G0272888_AD_10	AC013394.2	0.555
ENSG00000225968	ELFN1	65.51	-0.902994633892134	0.000572058637384017	0.124351246301351	3.26	5.968	ASO_G0272888_AD_10	AC013394.2	-2.134
ENSG00000171617	ENC1	342.088	0.429531632354458	0.000613746075928564	0.13131752631233	39.854	28.332	ASO_G0272888_AD_10	AC013394.2	1.65
ENSG00000261105	RP11-173B14.5	424.156	-0.603109037138794	0.000620886649230873	0.13131752631233	25.878	37.982	ASO_G0272888_AD_10	AC013394.2	-2.004
ENSG00000065911	MTHFD2	701.909	-0.63732571033881	0.000663520349731347	0.134866973943446	42.062	62.762	ASO_G0272888_AD_10	AC013394.2	-2.216
ENSG00000138356	AOX1	82.396	0.566451797728919	0.000663434594113265	0.134866973943446	10.454	6.723	ASO_G0272888_AD_10	AC013394.2	1.333
ENSG00000162852	CNST	496.068	0.354832675812817	0.000647669826096512	0.134866973943446	55.369	41.422	ASO_G0272888_AD_10	AC013394.2	2.515
ENSG00000148082	SHC3	55.003	0.651193787267371	0.000684357864263742	0.137319037610152	7.346	4.451	ASO_G0272888_AD_10	AC013394.2	1.648
ENSG00000106330	MOSPD3	379.494	-0.445460493878926	0.000716658927903093	0.141980112412801	25.677	33.603	ASO_G0272888_AD_10	AC013394.2	-2.222
ENSG00000175482	POLD4	654.151	-0.335446638996553	0.000741050247441257	0.144977217783789	47.584	57.569	ASO_G0272888_AD_10	AC013394.2	-1.979
ENSG00000171552	BCL2L1	1385.297	0.354903794697849	0.000771961680809152	0.149160151436346	154.152	115.507	ASO_G0272888_AD_10	AC013394.2	1.338
ENSG00000138639	ARHGAP24	652.486	0.31951389126415	0.000813098855379138	0.153323014283601	71.347	54.682	ASO_G0272888_AD_10	AC013394.2	1.566
ENSG00000177556	ATOX1	1583.4	-0.302194534927847	0.000805495834141546	0.153323014283601	117.478	139.183	ASO_G0272888_AD_10	AC013394.2	-1.948
ENSG00000087502	ERGIC2	794.535	0.309656660728421	0.000832257845244724	0.155067470665776	86.048	66.585	ASO_G0272888_AD_10	AC013394.2	1.903
ENSG00000132405	TBC1D14	250.879	-0.459467938767891	0.000877579785038258	0.161588249595691	16.759	22.267	ASO_G0272888_AD_10	AC013394.2	-3.281
CATG00000013129	CATG00000013129.1	17.352	-6.96504234507175	0.000900913807867309	0.163955837289898	0	1.681	ASO_G0272888_AD_10	AC013394.2	-4.576
ENSG00000013588	GPRC5A	422.858	0.468969261411126	0.000937430174757799	0.164373045708638	50.474	34.906	ASO_G0272888_AD_10	AC013394.2	0.495
ENSG00000105426	PTPRS	900.897	-0.628253007103825	0.000945655894207296	0.164373045708638	54.155	80.735	ASO_G0272888_AD_10	AC013394.2	-1.807
ENSG00000107186	MPDZ	177.208	-0.465558123147843	0.000928554457347036	0.164373045708638	11.688	15.764	ASO_G0272888_AD_10	AC013394.2	-1.572
ENSG00000148803	FUOM	198.2	-0.465017715189441	0.000964099455074452	0.164373045708638	13.239	17.609	ASO_G0272888_AD_10	AC013394.2	-1.962
ENSG00000170004	CHD3	741.887	-0.608738159335139	0.000934822398359175	0.164373045708638	45.199	66.396	ASO_G0272888_AD_10	AC013394.2	-3.252
ENSG00000181218	HIST3H2A	371.834	-0.539946828787994	0.000971597552874458	0.164373045708638	23.746	33.138	ASO_G0272888_AD_10	AC013394.2	-1.62
ENSG00000186026	ZNF284	40.799	0.622634451252492	0.000976723100818051	0.164373045708638	5.344	3.308	ASO_G0272888_AD_10	AC013394.2	2.305
ENSG00000087245	MMP2	9900.8	-0.513286641416147	0.00104178200858767	0.171630844383218	641.944	881.134	ASO_G0272888_AD_10	AC013394.2	-2.671
ENSG00000168685	IL7R	205.388	0.428862494727606	0.00104079547210438	0.171630844383218	23.966	16.99	ASO_G0272888_AD_10	AC013394.2	0.877
ENSG00000155368	DBI	3309.134	-0.52628939457039	0.00106651387126939	0.173875089575388	213.265	294.63	ASO_G0272888_AD_10	AC013394.2	-2.461
ENSG00000259024	TVP23C-CDRT4	347.778	0.342409632726942	0.0010875334541383	0.17547408340947	38.534	29.089	ASO_G0272888_AD_10	AC013394.2	2.163
CATG00000032106	CATG00000032106.1	7.532	1.31175685698817	0.00110130247405172	0.175882500218199	1.478	0.556	ASO_G0272888_AD_10	AC013394.2	0.294
CATG00000048372	CATG00000048372.1	28.221	-1.03064030812551	0.00113892877776089	0.176270123798771	1.266	2.584	ASO_G0272888_AD_10	AC013394.2	-2.137
ENSG00000099284	H2AFY2	130.833	-0.530964350214618	0.00119267020735374	0.176270123798771	8.264	11.692	ASO_G0272888_AD_10	AC013394.2	-1.686
ENSG00000113070	HBEGF	20.94	0.796112066920374	0.00118613432057373	0.176270123798771	3.064	1.661	ASO_G0272888_AD_10	AC013394.2	1.519
ENSG00000135829	DHX9	1059.421	0.292661719133566	0.00117485774789629	0.176270123798771	113.714	88.912	ASO_G0272888_AD_10	AC013394.2	1.817
ENSG00000164291	ARSK	59.204	0.602567652808562	0.00119155080936432	0.176270123798771	7.652	4.818	ASO_G0272888_AD_10	AC013394.2	2.321
ENSG00000168734	PKIG	1390.257	-0.231523988472625	0.0011580179625898	0.176270123798771	107.741	121.605	ASO_G0272888_AD_10	AC013394.2	-0.931
ENSG00000169925	BRD3	357.093	-0.447149080434757	0.00119834893113947	0.176270123798771	23.979	31.669	ASO_G0272888_AD_10	AC013394.2	-3.117
ENSG00000175106	TVP23C	347.43	0.351315319254111	0.00115803469767569	0.176270123798771	38.706	29.037	ASO_G0272888_AD_10	AC013394.2	2.211
ENSG00000187866	FAM122A	246.213	-0.47278981120941	0.00120509253379774	0.176270123798771	16.304	21.864	ASO_G0272888_AD_10	AC013394.2	-2.891
ENSG00000111674	ENO2	260.288	0.576948259243065	0.00124827036618941	0.177787792269401	33.138	21.257	ASO_G0272888_AD_10	AC013394.2	1.803
ENSG00000112200	ZNF451	1149.858	0.214296895295397	0.00124954681168194	0.177787792269401	117.475	97.213	ASO_G0272888_AD_10	AC013394.2	1.942
ENSG00000174628	IQCK	101.031	-0.515500172236598	0.00124920203216931	0.177787792269401	6.484	9.011	ASO_G0272888_AD_10	AC013394.2	-1.312
ENSG00000185633	NDUFA4L2	43.809	-0.837008666064741	0.00127415778388094	0.179656247527212	2.324	3.972	ASO_G0272888_AD_10	AC013394.2	-2.46
ENSG00000011198	ABHD5	383.204	0.481514346509379	0.00131980397245107	0.179857812572371	46.04	31.583	ASO_G0272888_AD_10	AC013394.2	2.135
ENSG00000092621	PHGDH	761.186	-0.601160369505617	0.0012982920450567	0.179857812572371	46.823	68.106	ASO_G0272888_AD_10	AC013394.2	-1.993
ENSG00000104388	RAB2A	3047.468	-0.237187915671531	0.00132206359373727	0.179857812572371	235.308	266.76	ASO_G0272888_AD_10	AC013394.2	-1.195
ENSG00000111331	OAS3	119.732	0.69098209749591	0.00133304621164111	0.179857812572371	16.211	9.659	ASO_G0272888_AD_10	AC013394.2	2.311
ENSG00000122966	CIT	658.894	0.296792869577581	0.00132757887808532	0.179857812572371	70.906	55.35	ASO_G0272888_AD_10	AC013394.2	1.225
ENSG00000128512	DOCK4	165.482	0.42132446355055	0.00136605630181755	0.181340019771486	19.096	13.735	ASO_G0272888_AD_10	AC013394.2	1.497
ENSG00000270141	TERC	951.834	0.719205182933137	0.00136720480052618	0.181340019771486	131.156	76.593	ASO_G0272888_AD_10	AC013394.2	2.17
ENSG00000067208	EVI5	585.828	-0.330354610757488	0.00140742521992265	0.183492966173077	42.528	51.624	ASO_G0272888_AD_10	AC013394.2	-0.92
ENSG00000171858	RPS21	10045.977	-0.46821993309941	0.00140212842529502	0.183492966173077	671.652	891.272	ASO_G0272888_AD_10	AC013394.2	-2.186
ENSG00000196331	HIST1H2BO	7099.613	-0.290952989520293	0.001418608964727	0.183492966173077	531.612	623.408	ASO_G0272888_AD_10	AC013394.2	-0.357
ENSG00000105323	HNRNPUL1	3147.381	-0.328030755948349	0.00147739733729366	0.187989802650268	229.581	276.897	ASO_G0272888_AD_10	AC013394.2	-2.304
ENSG00000179085	DPM3	1219.59	-0.356979353319562	0.00146959621748318	0.187989802650268	87.455	107.501	ASO_G0272888_AD_10	AC013394.2	-1.489
ENSG00000010165	METTL13	440.533	0.370510812276424	0.0015277555939316	0.191287222404987	49.425	36.66	ASO_G0272888_AD_10	AC013394.2	2.473
ENSG00000231924	PSG1	114.565	0.465403590920139	0.00152220146207544	0.191287222404987	13.595	9.452	ASO_G0272888_AD_10	AC013394.2	1.086
ENSG00000148798	INA	77.834	0.573976040963491	0.00159013488187385	0.19543653585088	9.914	6.34	ASO_G0272888_AD_10	AC013394.2	0.716
ENSG00000169860	P2RY1	10.067	1.09402989499531	0.00159835643657994	0.19543653585088	1.702	0.766	ASO_G0272888_AD_10	AC013394.2	1.54
ENSG00000170525	PFKFB3	590.783	0.281600846612372	0.0015869571003325	0.19543653585088	63.145	49.632	ASO_G0272888_AD_10	AC013394.2	1.954
ENSG00000157766	ACAN	204.832	-0.936114921457957	0.00161617550852112	0.196083433208249	10.153	18.687	ASO_G0272888_AD_10	AC013394.2	-1.724
ENSG00000152894	PTPRK	1026.963	-0.277175999829906	0.00165559624922609	0.196293897950179	77.765	90.104	ASO_G0272888_AD_10	AC013394.2	-0.857
ENSG00000163697	APBB2	552.666	0.322302689352477	0.0016680779775972	0.196293897950179	60.512	46.276	ASO_G0272888_AD_10	AC013394.2	1.593
ENSG00000171720	HDAC3	419.015	-0.712305437707047	0.00165999211373083	0.196293897950179	23.782	37.709	ASO_G0272888_AD_10	AC013394.2	-3.049
ENSG00000181751	C5orf30	783.302	0.442168289366358	0.00163291975993462	0.196293897950179	91.735	64.802	ASO_G0272888_AD_10	AC013394.2	1.91
ENSG00000072310	SREBF1	1765.138	-0.478879971782931	0.0017176464933052	0.199767197800688	117.048	156.751	ASO_G0272888_AD_10	AC013394.2	-1.839
ENSG00000095002	MSH2	424.216	0.401570407038602	0.00173588517672312	0.199767197800688	48.578	35.27	ASO_G0272888_AD_10	AC013394.2	1.907
ENSG00000137876	RSL24D1	978.222	-0.351204229140386	0.00172367763773321	0.199767197800688	70.496	86.141	ASO_G0272888_AD_10	AC013394.2	-1.983
ENSG00000069020	MAST4	127.881	0.431128736279751	0.00175840836229534	0.200882111520324	14.95	10.59	ASO_G0272888_AD_10	AC013394.2	1.705
ENSG00000025796	SEC63	1311.956	-0.390218139189007	0.00181635972747419	0.204801219259518	91.837	116.011	ASO_G0272888_AD_10	AC013394.2	-1.607
ENSG00000226900	RP11-432J24.5	26.804	-1.14482019307819	0.0018188850218563	0.204801219259518	1.144	2.467	ASO_G0272888_AD_10	AC013394.2	-2.999
ENSG00000103351	CLUAP1	178.495	-0.404986822090227	0.00184715467653975	0.206498698875169	12.436	15.791	ASO_G0272888_AD_10	AC013394.2	-1.704
ENSG00000016864	GLT8D1	787.751	-0.550299690327973	0.00191116510299276	0.21026809720591	49.7	70.341	ASO_G0272888_AD_10	AC013394.2	-3.265
ENSG00000110880	CORO1C	3619.244	0.41365119344963	0.00192117678745417	0.21026809720591	417.015	300.347	ASO_G0272888_AD_10	AC013394.2	1.961
ENSG00000162129	CLPB	274.747	0.297352943893615	0.00190806979957049	0.21026809720591	29.461	23.053	ASO_G0272888_AD_10	AC013394.2	1.505
ENSG00000079931	MOXD1	1274.454	-0.670621104092036	0.00199947882615279	0.217318354917481	74.647	114.202	ASO_G0272888_AD_10	AC013394.2	-2.09
ENSG00000119946	CNNM1	57.478	0.615182065224955	0.00217572168680296	0.234842897380366	7.468	4.675	ASO_G0272888_AD_10	AC013394.2	1.841
ENSG00000049239	H6PD	272.2	-0.685975444350256	0.00242333284979742	0.244445698726139	15.643	24.504	ASO_G0272888_AD_10	AC013394.2	-2.346
ENSG00000067715	SYT1	109.295	0.418147607640397	0.00232225980431295	0.244445698726139	12.731	9.053	ASO_G0272888_AD_10	AC013394.2	1.581
ENSG00000087303	NID2	1604.71	-0.46370974368735	0.00244431854839374	0.244445698726139	107.249	142.688	ASO_G0272888_AD_10	AC013394.2	-1.646
ENSG00000106355	LSM5	467.438	0.39160980224118	0.00242614780151408	0.244445698726139	53.127	38.884	ASO_G0272888_AD_10	AC013394.2	2.078
ENSG00000111678	C12orf57	1314.364	-0.316468969834093	0.00240247845856113	0.244445698726139	96.81	115.557	ASO_G0272888_AD_10	AC013394.2	-1.817
ENSG00000112249	ASCC3	1410.347	0.284843191262252	0.00234571670331366	0.244445698726139	150.496	118.476	ASO_G0272888_AD_10	AC013394.2	1.913
ENSG00000124762	CDKN1A	6611.434	0.484974894812071	0.0024229566946098	0.244445698726139	794.418	543.408	ASO_G0272888_AD_10	AC013394.2	0.475
ENSG00000144827	ABHD10	487.605	0.439396986467224	0.00242482359163101	0.244445698726139	57.147	40.378	ASO_G0272888_AD_10	AC013394.2	3.182
ENSG00000174197	MGA	394.52	0.300534164625349	0.00245211006964436	0.244445698726139	42.592	33.146	ASO_G0272888_AD_10	AC013394.2	2.487
ENSG00000177076	ACER2	32.484	0.638830464345186	0.00238919070337377	0.244445698726139	4.283	2.63	ASO_G0272888_AD_10	AC013394.2	0.822
ENSG00000196890	HIST3H2BB	913.674	-0.530996274587668	0.00228206827916472	0.244445698726139	58.727	81.347	ASO_G0272888_AD_10	AC013394.2	-1.066
ENSG00000234779	RP11-62F24.2	49.093	-0.643576157161669	0.00239120608833697	0.244445698726139	2.899	4.401	ASO_G0272888_AD_10	AC013394.2	-2.104
ENSG00000132581	SDF2	645.51	0.341804091047944	0.0025218770893742	0.249809483074656	71.258	53.96	ASO_G0272888_AD_10	AC013394.2	1.821
ENSG00000144218	AFF3	106.528	-0.49697156622316	0.00258996242063028	0.254940263177891	7.001	9.49	ASO_G0272888_AD_10	AC013394.2	-0.675
ENSG00000134326	CMPK2	4.911	1.60585005292104	0.00263407252511814	0.256061298699528	1.089	0.346	ASO_G0272888_AD_10	AC013394.2	-0.383
ENSG00000163348	PYGO2	472.827	-0.31247453097124	0.00262977040231858	0.256061298699528	34.595	41.625	ASO_G0272888_AD_10	AC013394.2	-1.724
ENSG00000159640	ACE	167.497	-0.722853284307705	0.0027199015693055	0.262772712723459	9.376	15.118	ASO_G0272888_AD_10	AC013394.2	-2.132
ENSG00000026559	KCNG1	66.392	-1.24430311258279	0.00309248414886981	0.267405908364427	2.61	6.115	ASO_G0272888_AD_10	AC013394.2	-3.352
ENSG00000060656	PTPRU	178.924	-0.541128321381553	0.00300621870199263	0.267405908364427	11.31	15.988	ASO_G0272888_AD_10	AC013394.2	-2.101
ENSG00000101871	MID1	285.862	0.338014762129343	0.00302019645649196	0.267405908364427	31.657	23.881	ASO_G0272888_AD_10	AC013394.2	1.591
ENSG00000104812	GYS1	611.925	0.337868911429316	0.00285007627041389	0.267405908364427	67.475	51.195	ASO_G0272888_AD_10	AC013394.2	2.172
ENSG00000130313	PGLS	1468.625	-0.309594393964044	0.00298636579757302	0.267405908364427	108.622	128.966	ASO_G0272888_AD_10	AC013394.2	-1.826
ENSG00000138119	MYOF	2527.457	0.235873028465516	0.00308234738614522	0.267405908364427	261.99	213.277	ASO_G0272888_AD_10	AC013394.2	1.364
ENSG00000139323	POC1B	188.141	0.325513561210455	0.00304467962189079	0.267405908364427	20.563	15.763	ASO_G0272888_AD_10	AC013394.2	1.716
ENSG00000141551	CSNK1D	1019.232	0.46741423790256	0.00293575647096152	0.267405908364427	121.32	84.236	ASO_G0272888_AD_10	AC013394.2	3.282
ENSG00000143384	MCL1	764.704	0.693882403816917	0.00307281338574365	0.267405908364427	104.047	61.641	ASO_G0272888_AD_10	AC013394.2	2.573
ENSG00000144061	NPHP1	1033.866	-0.488655192235571	0.00303544568723168	0.267405908364427	68.198	91.842	ASO_G0272888_AD_10	AC013394.2	-1.716
ENSG00000156265	MAP3K7CL	166.042	0.367417417659252	0.00291595246946793	0.267405908364427	18.714	13.825	ASO_G0272888_AD_10	AC013394.2	1.109
ENSG00000163171	CDC42EP3	5572.422	-0.389180569279172	0.0029060300797973	0.267405908364427	391.121	492.433	ASO_G0272888_AD_10	AC013394.2	-2.206
ENSG00000164099	PRSS12	352.374	-0.574422217221063	0.00292652187613573	0.267405908364427	21.924	31.501	ASO_G0272888_AD_10	AC013394.2	-2.122
ENSG00000186340	THBS2	4646.824	-0.353604252137344	0.00291958888692799	0.267405908364427	333.878	410.192	ASO_G0272888_AD_10	AC013394.2	-0.792
ENSG00000197459	HIST1H2BH	6930.112	-0.70312036618224	0.00282644562404716	0.267405908364427	399.059	622.271	ASO_G0272888_AD_10	AC013394.2	-1.122
ENSG00000225733	FGD5-AS1	852.06	-0.251563898435854	0.00297027554450124	0.267405908364427	65.017	74.699	ASO_G0272888_AD_10	AC013394.2	-0.708
ENSG00000243509	TNFRSF6B	109.509	-0.503099923221268	0.00298533657464488	0.267405908364427	7.123	9.735	ASO_G0272888_AD_10	AC013394.2	-1.378
ENSG00000248275	TRIM52-AS1	150.743	-0.632703226555556	0.00307567568333908	0.267405908364427	8.862	13.54	ASO_G0272888_AD_10	AC013394.2	-2.631
ENSG00000250565	ATP6V1E2	34.002	-1.25753123261611	0.00300292074131817	0.267405908364427	1.288	3.138	ASO_G0272888_AD_10	AC013394.2	-3.575
ENSG00000102032	RENBP	52.914	0.580502029874284	0.00318890012874654	0.273547871686661	6.805	4.306	ASO_G0272888_AD_10	AC013394.2	0.64
ENSG00000134463	ECHDC3	119.467	-0.602569790708793	0.00321594839884643	0.273547871686661	7.31	10.692	ASO_G0272888_AD_10	AC013394.2	-2.123
ENSG00000155511	GRIA1	117.349	-0.581557285766122	0.00320516846227432	0.273547871686661	7.368	10.498	ASO_G0272888_AD_10	AC013394.2	-0.414
ENSG00000109472	CPE	11.442	1.02643752966564	0.00328999533694015	0.276215884113196	1.844	0.887	ASO_G0272888_AD_10	AC013394.2	2.366
ENSG00000166741	NNMT	1508.48	-0.618899974433822	0.00330026006831305	0.276215884113196	91.675	135.237	ASO_G0272888_AD_10	AC013394.2	-2.471
ENSG00000189143	CLDN4	28.074	0.752618410140474	0.00328118236322028	0.276215884113196	3.88	2.253	ASO_G0272888_AD_10	AC013394.2	1.816
ENSG00000106976	DNM1	586.503	-0.404310255868922	0.00334247869242528	0.276789068863217	40.815	51.973	ASO_G0272888_AD_10	AC013394.2	-0.722
ENSG00000197150	ABCB8	434.107	-0.263370620074379	0.00334030351978866	0.276789068863217	33.351	38.052	ASO_G0272888_AD_10	AC013394.2	-1.029
ENSG00000143067	ZNF697	236.565	-0.52969961777275	0.00336798014682769	0.277432933042106	14.986	21.111	ASO_G0272888_AD_10	AC013394.2	-2.312
ENSG00000115353	TACR1	14.566	1.0508408496563	0.00340825954076156	0.279280995143765	2.461	1.114	ASO_G0272888_AD_10	AC013394.2	1.772
ENSG00000267280	RP11-332H18.4	136.933	-0.684994091005911	0.00349889248230723	0.285214407503075	7.85	12.355	ASO_G0272888_AD_10	AC013394.2	-2.465
ENSG00000124104	SNX21	405.562	-0.323024015097565	0.00356372662533254	0.287504563984947	29.513	35.747	ASO_G0272888_AD_10	AC013394.2	-1.794
ENSG00000189129	PLAC9	217.223	-0.317877525318888	0.00354757857033089	0.287504563984947	15.894	19.13	ASO_G0272888_AD_10	AC013394.2	-1.42
ENSG00000213347	MXD3	469.834	-0.317352421013903	0.00359320384210045	0.288396068372893	34.651	41.328	ASO_G0272888_AD_10	AC013394.2	-0.353
ENSG00000175324	LSM1	1042.266	0.278119092668157	0.0036197478937454	0.28904425655617	110.638	87.602	ASO_G0272888_AD_10	AC013394.2	2.283
ENSG00000136930	PSMB7	2271.369	0.377156425464573	0.00364024703006981	0.289205615571688	255.95	189.058	ASO_G0272888_AD_10	AC013394.2	1.883
ENSG00000067113	PPAP2A	639.062	-0.496317474687383	0.00375074288434944	0.289728717564068	41.764	56.86	ASO_G0272888_AD_10	AC013394.2	-1.537
ENSG00000068654	POLR1A	411.805	0.346726466978062	0.0037021679322834	0.289728717564068	45.691	34.441	ASO_G0272888_AD_10	AC013394.2	2.223
ENSG00000069849	ATP1B3	1988.901	0.497982735529127	0.00372035053688312	0.289728717564068	240.955	163.803	ASO_G0272888_AD_10	AC013394.2	1.576
ENSG00000108821	COL1A1	97396.179	-0.331719443671207	0.00374496280505507	0.289728717564068	7103.401	8568.99	ASO_G0272888_AD_10	AC013394.2	-0.987
ENSG00000123130	ACOT9	1144.615	0.19847236371452	0.00375790234908349	0.289728717564068	115.955	96.87	ASO_G0272888_AD_10	AC013394.2	1.009
ENSG00000175356	SCUBE2	39.656	-0.93962271872985	0.00373500336288045	0.289728717564068	1.863	3.613	ASO_G0272888_AD_10	AC013394.2	-2.707
ENSG00000133250	ZNF414	263.166	-0.309692351975865	0.00387948548409081	0.293322837253648	19.516	23.136	ASO_G0272888_AD_10	AC013394.2	-1.876
ENSG00000134202	GSTM3	309.325	-0.300393375842145	0.00383492622380317	0.293322837253648	23.016	27.173	ASO_G0272888_AD_10	AC013394.2	-1.382
ENSG00000153495	TEX29	42.887	-0.700448897268399	0.00387581942872272	0.293322837253648	2.533	3.855	ASO_G0272888_AD_10	AC013394.2	-1.782
ENSG00000167779	IGFBP6	3820.914	-0.414447214532859	0.00386649428188652	0.293322837253648	263.925	338.851	ASO_G0272888_AD_10	AC013394.2	-2.005
ENSG00000087263	OGFOD1	446.83	0.288354518897999	0.00394461523292244	0.296813331781102	47.808	37.51	ASO_G0272888_AD_10	AC013394.2	2.151
CATG00000040474	CATG00000040474.1	69.684	-4.05131464508884	0.00398690399740541	0.298559973509053	0.417	6.709	ASO_G0272888_AD_10	AC013394.2	-2.542
ENSG00000140990	NDUFB10	3589.872	-0.274980883492936	0.00401236605083117	0.299035909816946	270.832	314.76	ASO_G0272888_AD_10	AC013394.2	-2.038
CATG00000073509	CATG00000073509.1	43.044	0.609680264396446	0.00430421939281659	0.302021770212287	5.482	3.502	ASO_G0272888_AD_10	AC013394.2	1.496
CATG00000081377	CATG00000081377.1	16.567	0.842617469491061	0.00420770399929296	0.302021770212287	2.41	1.318	ASO_G0272888_AD_10	AC013394.2	1.252
CATG00000109602	CATG00000109602.1	8.707	1.1296074666892	0.00411503109457331	0.302021770212287	1.5	0.662	ASO_G0272888_AD_10	AC013394.2	0.088
ENSG00000025708	TYMP	130.307	-0.55305987460096	0.00452130822198487	0.302021770212287	8.192	11.659	ASO_G0272888_AD_10	AC013394.2	-1.58
ENSG00000074181	NOTCH3	73.813	-0.728797134146832	0.00452075402752606	0.302021770212287	4.073	6.642	ASO_G0272888_AD_10	AC013394.2	-2.237
ENSG00000105989	WNT2	85.89	-0.984945650850261	0.00451413235735686	0.302021770212287	4.144	7.849	ASO_G0272888_AD_10	AC013394.2	-1.568
ENSG00000110047	EHD1	1252.935	0.34221290852898	0.00434400880025032	0.302021770212287	138.563	104.598	ASO_G0272888_AD_10	AC013394.2	2.117
ENSG00000118518	RNF146	353.625	0.287738963312888	0.00451777941967805	0.302021770212287	37.999	29.701	ASO_G0272888_AD_10	AC013394.2	2.051
ENSG00000124212	PTGIS	102.201	-0.729181050644156	0.0045422980915836	0.302021770212287	5.838	9.232	ASO_G0272888_AD_10	AC013394.2	-1.033
ENSG00000134138	MEIS2	1249.404	-0.219859336386541	0.00455415869721421	0.302021770212287	98.092	109.282	ASO_G0272888_AD_10	AC013394.2	-0.292
ENSG00000140525	FANCI	321.135	0.293770705281502	0.00454991533728886	0.302021770212287	34.492	26.94	ASO_G0272888_AD_10	AC013394.2	1.239
ENSG00000143258	USP21	338.885	-0.591872255889527	0.0044619138285962	0.302021770212287	20.71	30.368	ASO_G0272888_AD_10	AC013394.2	-3.864
ENSG00000149633	KIAA1755	62.602	-0.609686623931449	0.00425045444950439	0.302021770212287	3.897	5.606	ASO_G0272888_AD_10	AC013394.2	-1.887
ENSG00000163347	CLDN1	28.393	0.654833100524875	0.00430333126372698	0.302021770212287	3.769	2.293	ASO_G0272888_AD_10	AC013394.2	1.146
ENSG00000164941	INTS8	574.046	-0.347146347015985	0.00445917968148312	0.302021770212287	41.151	50.629	ASO_G0272888_AD_10	AC013394.2	-2.263
ENSG00000165617	DACT1	21.972	-0.991885271277701	0.0042694101295668	0.302021770212287	1.002	2.008	ASO_G0272888_AD_10	AC013394.2	-1.92
ENSG00000167258	CDK12	327.105	0.377183353799224	0.00445481252322259	0.302021770212287	36.938	27.262	ASO_G0272888_AD_10	AC013394.2	2.488
ENSG00000169504	CLIC4	8940.66	-0.276953770319767	0.00412485686536549	0.302021770212287	674.993	783.961	ASO_G0272888_AD_10	AC013394.2	-0.612
ENSG00000171456	ASXL1	525.197	-0.356685909553378	0.00429492867181937	0.302021770212287	37.615	46.339	ASO_G0272888_AD_10	AC013394.2	-2.056
ENSG00000176853	FAM91A1	1017.141	-0.20142470670674	0.00432918819755394	0.302021770212287	80.125	88.834	ASO_G0272888_AD_10	AC013394.2	-1.386
ENSG00000184678	HIST2H2BE	7468.573	-0.352210881752061	0.0041710105938609	0.302021770212287	538.062	657.704	ASO_G0272888_AD_10	AC013394.2	-0.643
ENSG00000185298	CCDC137	690.748	-0.568941938827776	0.00446232438080978	0.302021770212287	43.127	61.583	ASO_G0272888_AD_10	AC013394.2	-2.731
ENSG00000196152	ZNF79	120.665	0.461522078267507	0.0044097641466784	0.302021770212287	14.332	9.977	ASO_G0272888_AD_10	AC013394.2	1.6
ENSG00000226688	ENTPD1-AS1	135.515	0.377167767456994	0.00434797407063509	0.302021770212287	15.479	11.268	ASO_G0272888_AD_10	AC013394.2	1.689
ENSG00000257219	RP11-54A9.1	147.613	0.617065470213542	0.00415816600126853	0.302021770212287	19.113	11.964	ASO_G0272888_AD_10	AC013394.2	1.088
ENSG00000258673	RP4-773N10.6	125.296	-0.473616591011498	0.00411691199804687	0.302021770212287	8.463	11.131	ASO_G0272888_AD_10	AC013394.2	-1.299
ENSG00000132842	AP3B1	680.15	0.315756663183393	0.00464737524711093	0.303066958302222	74.159	57.025	ASO_G0272888_AD_10	AC013394.2	1.969
ENSG00000136689	IL1RN	8.642	1.0197645561474	0.00461113403852529	0.303066958302222	1.375	0.67	ASO_G0272888_AD_10	AC013394.2	1.101
ENSG00000144959	NCEH1	410.915	0.505788547423694	0.00460588495455992	0.303066958302222	49.849	33.736	ASO_G0272888_AD_10	AC013394.2	1.75
ENSG00000168827	GFM1	745.694	0.275131062269696	0.00463567251169279	0.303066958302222	79.146	62.678	ASO_G0272888_AD_10	AC013394.2	2.092
ENSG00000066322	ELOVL1	1336.924	0.296156759304884	0.00479584639979146	0.309495748079004	143.7	112.141	ASO_G0272888_AD_10	AC013394.2	1.686
ENSG00000089280	FUS	6165.957	-0.282473221920671	0.00480528188506791	0.309495748079004	463.916	540.977	ASO_G0272888_AD_10	AC013394.2	-1.266
ENSG00000240857	RDH14	174.955	-0.610327595240299	0.00479121770218584	0.309495748079004	10.515	15.694	ASO_G0272888_AD_10	AC013394.2	-3.37
ENSG00000119844	AFTPH	171.721	-0.579190811999077	0.00484983005390038	0.310794404086629	10.554	15.369	ASO_G0272888_AD_10	AC013394.2	-2.675
ENSG00000260708	CTA-29F11.1	96.101	-0.457649519624312	0.00486516062879204	0.310794404086629	6.429	8.539	ASO_G0272888_AD_10	AC013394.2	-1.442
CATG00000072514	CATG00000072514.1	10.022	1.02199868059178	0.00498796038915078	0.315396650151371	1.65	0.771	ASO_G0272888_AD_10	AC013394.2	-0.142
CATG00000115129	CATG00000115129.1	16.046	0.762034175964557	0.0049677481178349	0.315396650151371	2.261	1.287	ASO_G0272888_AD_10	AC013394.2	1.358
ENSG00000171109	MFN1	252.428	0.298275207058755	0.00499765952575171	0.315396650151371	27.103	21.167	ASO_G0272888_AD_10	AC013394.2	1.394
ENSG00000104907	TRMT1	376.806	0.349787222725847	0.00521637535571401	0.316146818297836	41.898	31.466	ASO_G0272888_AD_10	AC013394.2	1.549
ENSG00000119922	IFIT2	71.656	0.72212052111533	0.00523174403802565	0.316146818297836	9.863	5.752	ASO_G0272888_AD_10	AC013394.2	0.988
ENSG00000131871	VIMP	1248.262	-0.303433394898446	0.00508449804339506	0.316146818297836	92.315	109.676	ASO_G0272888_AD_10	AC013394.2	-2.012
ENSG00000135318	NT5E	2363.252	0.427696532900766	0.0050614724137928	0.316146818297836	274.644	195.624	ASO_G0272888_AD_10	AC013394.2	1.974
ENSG00000142102	ATHL1	149.677	-0.447929170405934	0.00522272691078367	0.316146818297836	10.167	13.287	ASO_G0272888_AD_10	AC013394.2	-1.44
ENSG00000144791	LIMD1	332.824	0.33441305607142	0.00519446506871738	0.316146818297836	36.587	27.866	ASO_G0272888_AD_10	AC013394.2	1.86
ENSG00000167244	IGF2	96.392	-0.858890571630777	0.00513960685167912	0.316146818297836	5.057	8.747	ASO_G0272888_AD_10	AC013394.2	-2.228
ENSG00000167468	GPX4	5882.315	-0.221736037714036	0.00513988748352827	0.316146818297836	459.646	513.937	ASO_G0272888_AD_10	AC013394.2	-1.719
ENSG00000168542	COL3A1	13534.244	-0.386731157150724	0.00517000345819498	0.316146818297836	952.968	1195.159	ASO_G0272888_AD_10	AC013394.2	-0.995
ENSG00000203778	FAM229B	295.252	-0.323898768250723	0.00517608849917708	0.316146818297836	21.705	25.97	ASO_G0272888_AD_10	AC013394.2	-1.753
ENSG00000228474	OST4	5911.543	-0.370805215461331	0.00510196465165531	0.316146818297836	420.63	521.195	ASO_G0272888_AD_10	AC013394.2	-1.847
ENSG00000064932	SBNO2	637.621	-0.349052201472712	0.00525561452925107	0.316367780758879	45.823	56.289	ASO_G0272888_AD_10	AC013394.2	-2.563
ENSG00000102760	RGCC	711.27	-0.795731177937839	0.00531285359847354	0.317813599957587	38.3	64.312	ASO_G0272888_AD_10	AC013394.2	-1.509
ENSG00000145592	RPL37	6246.48	-0.661135268130763	0.00532024555548449	0.317813599957587	369.071	559.176	ASO_G0272888_AD_10	AC013394.2	-2.508
CATG00000036944	CATG00000036944.1	80.178	-0.809017846188179	0.00538050901017414	0.318157319988827	4.178	7.26	ASO_G0272888_AD_10	AC013394.2	-2.899
ENSG00000108387	SEPT4	29.374	-0.743791884292547	0.00540495054596304	0.318157319988827	1.574	2.65	ASO_G0272888_AD_10	AC013394.2	-1.705
ENSG00000135077	HAVCR2	231.616	-0.326762054554694	0.00540731244757702	0.318157319988827	16.872	20.397	ASO_G0272888_AD_10	AC013394.2	-1.772
ENSG00000180104	EXOC3	333.635	-0.347745407972328	0.00537810611755593	0.318157319988827	23.871	29.432	ASO_G0272888_AD_10	AC013394.2	-2.39
ENSG00000159388	BTG2	170.848	0.754458982661546	0.00543532925482953	0.318608008117367	24.072	13.618	ASO_G0272888_AD_10	AC013394.2	0.516
ENSG00000163040	CCDC74A	158.822	-0.490615540055241	0.00550663329456398	0.319201176641559	10.335	14.135	ASO_G0272888_AD_10	AC013394.2	-2.123
ENSG00000163320	CGGBP1	1098.969	-0.298450487501225	0.00550148178617264	0.319201176641559	81.536	96.576	ASO_G0272888_AD_10	AC013394.2	-1.137
ENSG00000166482	MFAP4	433.709	-0.549792733891493	0.00550645216098297	0.319201176641559	27.572	38.73	ASO_G0272888_AD_10	AC013394.2	-1.105
ENSG00000168497	SDPR	38.01	0.801555620582015	0.00554333940809154	0.319344818209047	5.516	3.007	ASO_G0272888_AD_10	AC013394.2	0.793
ENSG00000259460	RP11-128A17.1	66.432	-0.500464466572573	0.00554991952928635	0.319344818209047	4.421	5.914	ASO_G0272888_AD_10	AC013394.2	-1.575
ENSG00000146143	PRIM2	601.52	0.28445493941617	0.00559076580694354	0.320516760602466	64.259	50.499	ASO_G0272888_AD_10	AC013394.2	1.208
ENSG00000075426	FOSL2	653.141	-0.58110755661818	0.00569776633997099	0.323100510822051	40.36	58.446	ASO_G0272888_AD_10	AC013394.2	-2.812
ENSG00000134824	FADS2	4352.339	-0.374735774588728	0.00565904416726417	0.323100510822051	308.313	384.806	ASO_G0272888_AD_10	AC013394.2	-1.953
ENSG00000155868	MED7	231.52	-0.326106245186195	0.00567846087161236	0.323100510822051	16.872	20.388	ASO_G0272888_AD_10	AC013394.2	-1.765
ENSG00000078237	C12orf5	429.702	0.357127169326891	0.00591638425381045	0.324730552648941	47.884	35.793	ASO_G0272888_AD_10	AC013394.2	0.944
ENSG00000084693	AGBL5	271.727	-0.543881882279641	0.00601152035822752	0.324730552648941	17.121	24.276	ASO_G0272888_AD_10	AC013394.2	-2.993
ENSG00000100219	XBP1	2973.608	-0.607750028636356	0.00585223318692627	0.324730552648941	181.29	265.676	ASO_G0272888_AD_10	AC013394.2	-2.796
ENSG00000103479	RBL2	351.051	-0.364164330198201	0.00601484685344427	0.324730552648941	24.876	31.006	ASO_G0272888_AD_10	AC013394.2	-1.356
ENSG00000103994	ZNF106	320.375	0.248462708599701	0.0058369971666742	0.324730552648941	33.595	27.004	ASO_G0272888_AD_10	AC013394.2	0.921
ENSG00000105810	CDK6	552.244	0.239293319920956	0.00601698679114388	0.324730552648941	57.456	46.574	ASO_G0272888_AD_10	AC013394.2	1.673
ENSG00000114302	PRKAR2A	530.314	-0.408159030507523	0.00592236760022254	0.324730552648941	36.569	46.972	ASO_G0272888_AD_10	AC013394.2	-1.832
ENSG00000122642	FKBP9	2518.452	-0.347201955176965	0.00574847738567518	0.324730552648941	181.444	222.331	ASO_G0272888_AD_10	AC013394.2	-1.177
ENSG00000146648	EGFR	829.779	-0.47315614970473	0.00585991707660609	0.324730552648941	55.041	73.75	ASO_G0272888_AD_10	AC013394.2	-1.006
ENSG00000147813	NAPRT1	394.173	-0.332278424690014	0.00598251979450518	0.324730552648941	28.581	34.709	ASO_G0272888_AD_10	AC013394.2	-1.456
ENSG00000168116	KIAA1586	324.491	0.252519664780985	0.00584171072668581	0.324730552648941	33.857	27.356	ASO_G0272888_AD_10	AC013394.2	1.847
ENSG00000174032	SLC25A30	178.738	0.315059017442635	0.00593207594988797	0.324730552648941	19.435	14.97	ASO_G0272888_AD_10	AC013394.2	1.053
ENSG00000179262	RAD23A	2097.679	-0.340941712047389	0.00588288133921715	0.324730552648941	151.879	184.658	ASO_G0272888_AD_10	AC013394.2	-1.716
ENSG00000204237	OXLD1	275.358	-0.34006605192286	0.00598766457228736	0.324730552648941	19.691	24.317	ASO_G0272888_AD_10	AC013394.2	-1.889
ENSG00000080546	SESN1	235.75	0.329966201942081	0.00609112401014066	0.325419299267213	25.702	19.735	ASO_G0272888_AD_10	AC013394.2	0.155
ENSG00000142961	MOB3C	90.254	-0.434522435528048	0.00610861262688752	0.325419299267213	6.235	7.996	ASO_G0272888_AD_10	AC013394.2	-1.988
ENSG00000167302	ENTHD2	217.632	0.341386174816172	0.00611291764005882	0.325419299267213	24.177	18.171	ASO_G0272888_AD_10	AC013394.2	1.799
ENSG00000188342	GTF2F2	303.508	0.288437444188195	0.006068771341621	0.325419299267213	32.538	25.474	ASO_G0272888_AD_10	AC013394.2	1.628
ENSG00000001461	NIPAL3	510.569	0.401510089821946	0.00614956038315068	0.326260235785394	58.394	42.321	ASO_G0272888_AD_10	AC013394.2	1.538
ENSG00000172935	MRGPRF	902.9	0.319502226166875	0.00617845259554784	0.326685680989592	98.248	75.644	ASO_G0272888_AD_10	AC013394.2	1.743
ENSG00000131389	SLC6A6	844.976	-0.281205572288533	0.00620089908220105	0.326768591028716	63.625	74.212	ASO_G0272888_AD_10	AC013394.2	-1.114
ENSG00000172663	TMEM134	270.05	-0.325834507441308	0.00625816650012114	0.328679744608711	19.589	23.811	ASO_G0272888_AD_10	AC013394.2	-1.35
ENSG00000198792	TMEM184B	1470.222	-0.529398679639493	0.00631477379043646	0.330543560515455	94.185	130.946	ASO_G0272888_AD_10	AC013394.2	-2.258
ENSG00000178252	WDR6	823.788	0.314317800580002	0.0063633610000504	0.331976543372629	89.623	69.077	ASO_G0272888_AD_10	AC013394.2	2.01
ENSG00000135679	MDM2	1393.252	0.238533186491464	0.00640728279968856	0.333157418929985	144.496	117.57	ASO_G0272888_AD_10	AC013394.2	0.447
ENSG00000108840	HDAC5	720.893	-0.420014177783662	0.00646836403971513	0.33521975359464	49.537	63.825	ASO_G0272888_AD_10	AC013394.2	-1.846
CATG00000061698	CATG00000061698.1	25.673	-1.67930600960282	0.00657327092086702	0.339532221724388	0.794	2.393	ASO_G0272888_AD_10	AC013394.2	-2.41
ENSG00000121690	DEPDC7	172.999	0.405792420066878	0.00660289539600495	0.339940512641031	19.964	14.365	ASO_G0272888_AD_10	AC013394.2	0.753
ENSG00000147573	TRIM55	30.961	0.645227961495257	0.00664818368859804	0.340035042190353	4.024	2.517	ASO_G0272888_AD_10	AC013394.2	1.595
ENSG00000152503	TRIM36	12.097	0.998181779430617	0.00663236466395852	0.340035042190353	1.978	0.933	ASO_G0272888_AD_10	AC013394.2	2.35
ENSG00000058668	ATP2B4	1737.054	0.27907874791916	0.00668076246520704	0.340588317078031	184.815	146.072	ASO_G0272888_AD_10	AC013394.2	1.46
ENSG00000245694	CRNDE	325.33	-0.517329998918592	0.00670972647580616	0.340954315171565	20.875	29.022	ASO_G0272888_AD_10	AC013394.2	-1.954
ENSG00000135924	DNAJB2	805.234	-0.528551456975749	0.00680689209196818	0.344772388774738	51.529	71.74	ASO_G0272888_AD_10	AC013394.2	-2.662
ENSG00000055163	CYFIP2	77.102	0.544429123466485	0.00703582635861837	0.35320005921346	9.554	6.294	ASO_G0272888_AD_10	AC013394.2	0.762
ENSG00000174886	NDUFA11	3838.629	-0.283829852839128	0.00704098258734902	0.35320005921346	288.14	336.597	ASO_G0272888_AD_10	AC013394.2	-1.818
ENSG00000196576	PLXNB2	1052.414	0.411479899577781	0.00701320031754242	0.35320005921346	121.123	87.375	ASO_G0272888_AD_10	AC013394.2	1.496
ENSG00000141385	AFG3L2	731.31	-0.417913065042132	0.00715634481458916	0.354442888269414	50.181	64.76	ASO_G0272888_AD_10	AC013394.2	-2.366
ENSG00000152076	CCDC74B	155.416	-0.524797220355842	0.00712007021113624	0.354442888269414	9.88	13.864	ASO_G0272888_AD_10	AC013394.2	-2.299
ENSG00000177303	CASKIN2	240.779	-0.646136716147355	0.00715491806816896	0.354442888269414	14.168	21.625	ASO_G0272888_AD_10	AC013394.2	-3.377
ENSG00000181817	LSM10	391.217	0.275577629645057	0.0071041838573578	0.354442888269414	41.624	32.868	ASO_G0272888_AD_10	AC013394.2	1.765
ENSG00000169247	SH3TC2	51.775	0.495025294521691	0.00718889593578794	0.354931893662514	6.229	4.257	ASO_G0272888_AD_10	AC013394.2	1.748
ENSG00000183010	PYCR1	708.442	-0.372680965650053	0.00722350615372103	0.355519166075119	50.297	62.605	ASO_G0272888_AD_10	AC013394.2	-1.499
CATG00000085494	CATG00000085494.1	11.354	-1.3483095184445	0.00789752699746978	0.356047006816253	0.4	1.055	ASO_G0272888_AD_10	AC013394.2	-2.294
ENSG00000052723	SIKE1	664.425	-0.231249023855902	0.0074454856075852	0.356047006816253	51.609	58.087	ASO_G0272888_AD_10	AC013394.2	-1.891
ENSG00000055732	MCOLN3	50.228	0.480700927898771	0.00741548908589862	0.356047006816253	5.996	4.145	ASO_G0272888_AD_10	AC013394.2	1.284
ENSG00000064961	HMG20B	1146.109	-0.616272887420048	0.00768598543413671	0.356047006816253	69.415	102.631	ASO_G0272888_AD_10	AC013394.2	-3.596
ENSG00000078967	UBE2D4	297.182	-0.794568782423045	0.00729404228088922	0.356047006816253	15.939	26.839	ASO_G0272888_AD_10	AC013394.2	-3.138
ENSG00000083842	ZNF8	103.673	0.473048573959346	0.00800195354891974	0.356047006816253	12.381	8.551	ASO_G0272888_AD_10	AC013394.2	2.757
ENSG00000088298	EDEM2	1576.711	-0.428737629914445	0.00736865753404822	0.356047006816253	107.978	139.307	ASO_G0272888_AD_10	AC013394.2	-2.813
ENSG00000099974	DDTL	145.542	-0.364436196726012	0.00785154910344349	0.356047006816253	10.39	12.833	ASO_G0272888_AD_10	AC013394.2	-1.816
ENSG00000103363	TCEB2	4362.36	-0.448199478221586	0.0075181970536564	0.356047006816253	295.124	386.326	ASO_G0272888_AD_10	AC013394.2	-2.822
ENSG00000106123	EPHB6	36.077	-0.776577299594433	0.00803088248864986	0.356047006816253	1.894	3.269	ASO_G0272888_AD_10	AC013394.2	-2.11
ENSG00000112290	WASF1	435.687	-0.29523706131851	0.00758971562855923	0.356047006816253	32.257	38.329	ASO_G0272888_AD_10	AC013394.2	-1.538
ENSG00000112699	GMDS	166.784	-0.3941282150531	0.00758426231157244	0.356047006816253	11.546	14.751	ASO_G0272888_AD_10	AC013394.2	-0.068
ENSG00000115762	PLEKHB2	802.226	0.291272676622836	0.00777202984866255	0.356047006816253	85.909	67.326	ASO_G0272888_AD_10	AC013394.2	1.039
ENSG00000116704	SLC35D1	242.699	0.311003331448163	0.00806795697670757	0.356047006816253	26.351	20.349	ASO_G0272888_AD_10	AC013394.2	1.844
ENSG00000116871	MAP7D1	1268.222	-0.414257480846334	0.00725793543942559	0.356047006816253	87.503	112.176	ASO_G0272888_AD_10	AC013394.2	-2.589
ENSG00000130383	FUT5	3811.523	-0.287803967776017	0.00771800140294771	0.356047006816253	285.39	334.286	ASO_G0272888_AD_10	AC013394.2	-1.809
ENSG00000136813	KIAA0368	1002.96	-0.244959309114653	0.00754750640312313	0.356047006816253	77.07	87.854	ASO_G0272888_AD_10	AC013394.2	-1.178
ENSG00000137574	TGS1	284.868	0.260744686952305	0.00807594961470641	0.356047006816253	30.098	23.966	ASO_G0272888_AD_10	AC013394.2	1.742
ENSG00000147576	ADHFE1	358.175	0.302101152618254	0.00801493074616117	0.356047006816253	38.6	30	ASO_G0272888_AD_10	AC013394.2	1.575
ENSG00000148824	MTG1	839.159	-0.215577092734288	0.00784460713078812	0.356047006816253	66.072	73.348	ASO_G0272888_AD_10	AC013394.2	-0.81
ENSG00000151474	FRMD4A	510.928	0.272657975998555	0.00798724979632273	0.356047006816253	54.361	42.987	ASO_G0272888_AD_10	AC013394.2	1.494
ENSG00000164176	EDIL3	92.237	0.433409644980279	0.00745000882494352	0.356047006816253	10.711	7.64	ASO_G0272888_AD_10	AC013394.2	1.856
ENSG00000166444	ST5	966.786	-0.299244351956171	0.0077412008633984	0.356047006816253	71.97	84.948	ASO_G0272888_AD_10	AC013394.2	-1.702
ENSG00000167182	SP2	192.995	-0.601088882049157	0.0077278354175667	0.356047006816253	11.825	17.207	ASO_G0272888_AD_10	AC013394.2	-2.248
ENSG00000168135	KCNJ4	18.722	-1.51711977390294	0.00786822059128553	0.356047006816253	0.619	1.735	ASO_G0272888_AD_10	AC013394.2	-2.454
ENSG00000170323	FABP4	85.795	0.536775420034157	0.007939811084475	0.356047006816253	10.565	7.034	ASO_G0272888_AD_10	AC013394.2	0.853
ENSG00000170836	PPM1D	108.93	0.388254972964621	0.00803566545108137	0.356047006816253	12.417	9.067	ASO_G0272888_AD_10	AC013394.2	1.114
ENSG00000173926	MARCH3	111.602	0.443954598943664	0.00752984129356621	0.356047006816253	13.151	9.229	ASO_G0272888_AD_10	AC013394.2	1.287
ENSG00000188938	FAM120AOS	293.3	-0.444984646531221	0.00792991574929498	0.356047006816253	19.646	26.04	ASO_G0272888_AD_10	AC013394.2	-2.181
ENSG00000198815	FOXJ3	700.343	-0.298779802959941	0.00764572922781517	0.356047006816253	51.93	61.631	ASO_G0272888_AD_10	AC013394.2	-2.01
ENSG00000203706	SERTAD4-AS1	318.45	-0.363736394521033	0.00746997012544792	0.356047006816253	22.748	28.089	ASO_G0272888_AD_10	AC013394.2	-1.476
ENSG00000214425	LRRC37A4P	112.561	0.3973348276881	0.00767119497458435	0.356047006816253	13.029	9.354	ASO_G0272888_AD_10	AC013394.2	1.85
ENSG00000224470	ATXN1L	294.079	-0.401638890015721	0.00773770780121095	0.356047006816253	20.352	26.001	ASO_G0272888_AD_10	AC013394.2	-2.121
ENSG00000234664	HMGN2P5	27.977	-1.03270460049302	0.00780113727871331	0.356047006816253	1.286	2.549	ASO_G0272888_AD_10	AC013394.2	-2.198
ENSG00000258376	RP4-647C14.2	53.959	-0.529862101599599	0.00782727030067212	0.356047006816253	3.352	4.823	ASO_G0272888_AD_10	AC013394.2	-1.906
ENSG00000267740	AC024592.12	3811.523	-0.287803967776017	0.00771800140294771	0.356047006816253	285.39	334.286	ASO_G0272888_AD_10	AC013394.2	-1.809
ENSG00000273439	ZNF8	105.868	0.453886959346282	0.00790496502411014	0.356047006816253	12.506	8.749	ASO_G0272888_AD_10	AC013394.2	2.71
ENSG00000214455	RCN1P2	33.386	0.880456364614447	0.00810305114949335	0.356238352642473	5.029	2.637	ASO_G0272888_AD_10	AC013394.2	1.968
ENSG00000175274	TP53I11	500.79	-0.391628163694483	0.00814495773320117	0.357077684824458	34.907	44.285	ASO_G0272888_AD_10	AC013394.2	-1.538
ENSG00000119917	IFIT3	370.861	0.582056503832811	0.00822551878317663	0.357604429098604	47.171	30.215	ASO_G0272888_AD_10	AC013394.2	1.23
ENSG00000127554	GFER	471.531	-0.46653702964874	0.00821390088057424	0.357604429098604	31.353	41.876	ASO_G0272888_AD_10	AC013394.2	-2.516
ENSG00000166478	ZNF143	181.161	0.342746677136624	0.00819031116254448	0.357604429098604	20.08	15.148	ASO_G0272888_AD_10	AC013394.2	1.787
ENSG00000176209	SMIM19	374.427	-0.27425709075196	0.0082646863374621	0.358311927611134	28.149	32.875	ASO_G0272888_AD_10	AC013394.2	-1.381
ENSG00000165506	DNAAF2	176.512	-0.62810981035296	0.00829579257320626	0.358666987743788	10.465	15.846	ASO_G0272888_AD_10	AC013394.2	-3.399
ENSG00000177663	IL17RA	565.847	-0.474511197256333	0.0083614663885372	0.360510497099162	37.402	50.307	ASO_G0272888_AD_10	AC013394.2	-2.498
ENSG00000182871	COL18A1	1809.063	-0.625645055521836	0.00842000993601666	0.362037295353288	108.978	162.007	ASO_G0272888_AD_10	AC013394.2	-1.762
ENSG00000103257	SLC7A5	429.614	-0.705705070373353	0.00847783756563369	0.363525029423926	24.488	38.697	ASO_G0272888_AD_10	AC013394.2	-1.996
ENSG00000113269	RNF130	347.278	-0.433305750843415	0.00864271538541642	0.369582345620635	23.528	30.83	ASO_G0272888_AD_10	AC013394.2	-1.84
ENSG00000084636	COL16A1	1351.713	-0.321724843514905	0.00869183005648645	0.370165655090316	99.185	118.955	ASO_G0272888_AD_10	AC013394.2	-0.948
ENSG00000137815	RTF1	639.461	-0.931498305499725	0.00870365862074221	0.370165655090316	31.531	58.055	ASO_G0272888_AD_10	AC013394.2	-3.666
ENSG00000214944	ARHGEF28	200.453	0.31742602795453	0.00875570168364288	0.371369883606219	21.829	16.814	ASO_G0272888_AD_10	AC013394.2	1.128
ENSG00000267216	AC010642.1	104.807	0.465522705473306	0.00887672333372827	0.375485397016706	12.459	8.651	ASO_G0272888_AD_10	AC013394.2	2.731
ENSG00000142920	ADC	70.496	-0.484253353408842	0.00895283538882898	0.376668888899361	4.596	6.285	ASO_G0272888_AD_10	AC013394.2	-1.395
ENSG00000197961	ZNF121	244.998	0.25944568280938	0.00893506653265109	0.376668888899361	25.759	20.636	ASO_G0272888_AD_10	AC013394.2	1.109
ENSG00000124207	CSE1L	1090.124	0.281180318232404	0.0090533564415542	0.378861180927179	116.087	91.569	ASO_G0272888_AD_10	AC013394.2	1.436
ENSG00000237039	AC018738.2	30.194	-0.968083173172022	0.00903598089476585	0.378861180927179	1.438	2.74	ASO_G0272888_AD_10	AC013394.2	-2.392
ENSG00000106638	TBL2	667.232	-0.231342174190038	0.00915044674113057	0.379894751917157	51.602	58.362	ASO_G0272888_AD_10	AC013394.2	-1.606
ENSG00000156313	RPGR	116.276	-0.37022119734756	0.00917514639477894	0.379894751917157	8.391	10.261	ASO_G0272888_AD_10	AC013394.2	-1.361
ENSG00000184967	NOC4L	451.654	-0.391714766536783	0.00915119024960165	0.379894751917157	31.431	39.932	ASO_G0272888_AD_10	AC013394.2	-2.35
ENSG00000258017	RP11-386G11.10	51.921	-0.700495533764262	0.0091425311176321	0.379894751917157	3.05	4.665	ASO_G0272888_AD_10	AC013394.2	-1.48
ENSG00000100462	PRMT5	691.315	0.285097558242059	0.00929987585804593	0.381029111445699	73.854	58.055	ASO_G0272888_AD_10	AC013394.2	1.466
ENSG00000101255	TRIB3	433.175	-0.44363880040812	0.00947034210928227	0.381029111445699	29.285	38.468	ASO_G0272888_AD_10	AC013394.2	-1.507
ENSG00000107317	PTGDS	86.047	-0.673413564737573	0.00926719420361698	0.381029111445699	5.077	7.725	ASO_G0272888_AD_10	AC013394.2	-1.842
ENSG00000108641	B9D1	394.661	-0.292832245428627	0.00946585729453273	0.381029111445699	29.698	34.637	ASO_G0272888_AD_10	AC013394.2	-0.763
ENSG00000126773	PCNXL4	757.726	0.184233503746199	0.00944128722290612	0.381029111445699	76.11	64.259	ASO_G0272888_AD_10	AC013394.2	1.01
ENSG00000150093	ITGB1	26302.136	-0.286977085995277	0.00940141124734152	0.381029111445699	1971.266	2306.521	ASO_G0272888_AD_10	AC013394.2	-1.351
ENSG00000196586	MYO6	296.341	0.336909738693957	0.00946906104843411	0.381029111445699	32.744	24.79	ASO_G0272888_AD_10	AC013394.2	1.272
ENSG00000198892	SHISA4	476.369	-0.393908420786166	0.00937300271745822	0.381029111445699	33.193	42.185	ASO_G0272888_AD_10	AC013394.2	-1.777
ENSG00000203659	AL353671.3	194.219	-0.302427483312826	0.00945228308799272	0.381029111445699	14.372	17.074	ASO_G0272888_AD_10	AC013394.2	-1.414
ENSG00000227053	RP11-395B7.4	150.5	-0.381796100818384	0.00923051217333753	0.381029111445699	10.564	13.287	ASO_G0272888_AD_10	AC013394.2	-1.356
ENSG00000250101	RP11-1252I4.2	34.291	0.557317617907204	0.00932717807145502	0.381029111445699	4.38	2.803	ASO_G0272888_AD_10	AC013394.2	1.525
ENSG00000072401	UBE2D1	574.807	-0.525386860954874	0.00965601575546908	0.382364163981797	36.81	51.211	ASO_G0272888_AD_10	AC013394.2	-2.379
ENSG00000121058	COIL	185.859	-0.361927598995147	0.00963939233905485	0.382364163981797	13.289	16.409	ASO_G0272888_AD_10	AC013394.2	-2.31
ENSG00000124882	EREG	116.681	0.349812623062612	0.00954056393215379	0.382364163981797	13.037	9.727	ASO_G0272888_AD_10	AC013394.2	0.9
ENSG00000143013	LMO4	877.738	-0.239259973651633	0.00969896959304667	0.382364163981797	67.557	76.869	ASO_G0272888_AD_10	AC013394.2	-1.748
ENSG00000155008	APOOL	190.517	0.331918383514984	0.0096861328043285	0.382364163981797	20.986	15.929	ASO_G0272888_AD_10	AC013394.2	1.542
ENSG00000161677	JOSD2	927.982	-0.276338798629387	0.00961356890344598	0.382364163981797	69.713	81.535	ASO_G0272888_AD_10	AC013394.2	-1.726
ENSG00000196730	DAPK1	27.113	0.56346825764537	0.00962898252296406	0.382364163981797	3.514	2.207	ASO_G0272888_AD_10	AC013394.2	1.734
ENSG00000224126	UBE2SP2	20.207	1.05229037347884	0.00964893768255767	0.382364163981797	3.386	1.557	ASO_G0272888_AD_10	AC013394.2	1.824
ENSG00000163945	UVSSA	141.802	-0.631142560214028	0.00974784526302667	0.38332544274279	8.438	12.722	ASO_G0272888_AD_10	AC013394.2	-2.096
ENSG00000142230	SAE1	1514.116	0.289328707665236	0.00979233226842257	0.384109755220756	161.976	127.132	ASO_G0272888_AD_10	AC013394.2	1.836
ENSG00000095752	IL11	185.048	0.340872001525315	0.00986066509950064	0.384275472100906	20.608	15.45	ASO_G0272888_AD_10	AC013394.2	0.914
ENSG00000108830	RND2	13.812	-1.34212383235642	0.00983316414485911	0.384275472100906	0.475	1.282	ASO_G0272888_AD_10	AC013394.2	-2.673
ENSG00000109854	HTATIP2	520.07	-0.237555674931477	0.0098702153079397	0.384275472100906	39.968	45.556	ASO_G0272888_AD_10	AC013394.2	-1.609
ENSG00000147251	DOCK11	412.914	-0.658046483369	0.00994748290333814	0.385366472574617	24.304	37.049	ASO_G0272888_AD_10	AC013394.2	-1.982
ENSG00000154429	CCSAP	94.647	-0.580145419911089	0.00993308225211208	0.385366472574617	5.75	8.468	ASO_G0272888_AD_10	AC013394.2	-1.76
CATG00000114155	CATG00000114155.1	50.682	-2.3157259726808	0.0101988286458198	0.386396125201644	1.017	4.786	ASO_G0272888_AD_10	AC013394.2	-1.987
ENSG00000065534	MYLK	4114.232	-0.57550750535575	0.0101994818518043	0.386396125201644	256.163	367.188	ASO_G0272888_AD_10	AC013394.2	-1.045
ENSG00000092871	RFFL	203.633	-0.283487596236289	0.0101144588698163	0.386396125201644	15.26	17.891	ASO_G0272888_AD_10	AC013394.2	-1.417
ENSG00000099949	LZTR1	580.649	-0.366595484140931	0.0102548703444355	0.386396125201644	41.195	51.344	ASO_G0272888_AD_10	AC013394.2	-2.326
ENSG00000102900	NUP93	515.323	0.317097835963632	0.0100549106590814	0.386396125201644	56.095	43.161	ASO_G0272888_AD_10	AC013394.2	1.48
ENSG00000108107	RPL28	9099.449	-0.533151394777332	0.0102161291844871	0.386396125201644	583.967	808.242	ASO_G0272888_AD_10	AC013394.2	-2.201
ENSG00000112640	PPP2R5D	679.549	-0.50043805285465	0.0102801468732828	0.386396125201644	44.295	60.441	ASO_G0272888_AD_10	AC013394.2	-2.993
ENSG00000112893	MAN2A1	512.237	0.276693736379709	0.010130846834958	0.386396125201644	54.535	43.065	ASO_G0272888_AD_10	AC013394.2	1.834
ENSG00000138772	ANXA3	54.856	0.545208568357972	0.0102212485121645	0.386396125201644	6.695	4.501	ASO_G0272888_AD_10	AC013394.2	1.35
ENSG00000149311	ATM	640.002	0.263497730833194	0.0103239858799306	0.386396125201644	67.713	53.85	ASO_G0272888_AD_10	AC013394.2	1.752
ENSG00000151881	C5orf28	224.044	-0.321026263256467	0.0101135389732441	0.386396125201644	16.425	19.717	ASO_G0272888_AD_10	AC013394.2	-1.853
ENSG00000171298	GAA	100.873	-0.412953079763824	0.0101343596067526	0.386396125201644	6.931	8.933	ASO_G0272888_AD_10	AC013394.2	-1.537
ENSG00000180185	FAHD1	332.207	0.344399670082812	0.0102105865759728	0.386396125201644	36.778	27.755	ASO_G0272888_AD_10	AC013394.2	2.177
ENSG00000188690	UROS	1065.874	-0.577662804290527	0.0103443854360417	0.386396125201644	66.1	95.369	ASO_G0272888_AD_10	AC013394.2	-2.87
ENSG00000204386	NEU1	559.391	0.416186481039392	0.0103028802915401	0.386396125201644	64.529	46.423	ASO_G0272888_AD_10	AC013394.2	1.271
ENSG00000088766	CRLS1	438.723	-0.266811064012039	0.0108082818392132	0.39077182064593	33.238	38.5	ASO_G0272888_AD_10	AC013394.2	-1.497
ENSG00000105738	SIPA1L3	410.021	0.254456530456219	0.0107965243946303	0.39077182064593	43.014	34.578	ASO_G0272888_AD_10	AC013394.2	1.129
ENSG00000112773	FAM46A	159.599	0.449182609950271	0.0105665448576407	0.39077182064593	18.749	13.217	ASO_G0272888_AD_10	AC013394.2	1.758
ENSG00000115648	MLPH	1073.671	0.252164658791906	0.0106396911172686	0.39077182064593	112.331	90.548	ASO_G0272888_AD_10	AC013394.2	1.107
ENSG00000116906	GNPAT	710.462	-0.243245276496657	0.010843327623782	0.39077182064593	54.624	62.145	ASO_G0272888_AD_10	AC013394.2	-0.814
ENSG00000134184	GSTM1	426.527	-0.311875375368098	0.0107956719764186	0.39077182064593	31.556	37.496	ASO_G0272888_AD_10	AC013394.2	-2.085
ENSG00000135074	ADAM19	439.198	-0.459891884074722	0.0108859826082439	0.39077182064593	29.345	39.029	ASO_G0272888_AD_10	AC013394.2	-1.957
ENSG00000137133	HINT2	367.59	-0.346691992798656	0.0107035858370144	0.39077182064593	26.281	32.454	ASO_G0272888_AD_10	AC013394.2	-2.062
ENSG00000148634	HERC4	1646.633	0.210673780888884	0.0107079051664986	0.39077182064593	167.936	139.307	ASO_G0272888_AD_10	AC013394.2	1.158
ENSG00000160075	SSU72	2572.455	-0.408967571235614	0.0108676826962778	0.39077182064593	178.123	227.409	ASO_G0272888_AD_10	AC013394.2	-2.072
ENSG00000161513	FDXR	558.252	0.440814326295685	0.010883165863294	0.39077182064593	65.328	46.101	ASO_G0272888_AD_10	AC013394.2	0.408
ENSG00000177868	CCDC23	369.678	-0.449455764405022	0.0105048359229742	0.39077182064593	24.8	32.751	ASO_G0272888_AD_10	AC013394.2	-2.469
ENSG00000181163	NPM1	13674.524	0.346172890830768	0.0108379071259196	0.39077182064593	1513.658	1141.671	ASO_G0272888_AD_10	AC013394.2	1.712
ENSG00000182247	UBE2E2	719.803	-0.434222180402813	0.0108607583414094	0.39077182064593	48.89	63.843	ASO_G0272888_AD_10	AC013394.2	-0.566
ENSG00000196532	HIST1H3C	15353.173	-0.31959611163622	0.0106400187730396	0.39077182064593	1128.602	1350.811	ASO_G0272888_AD_10	AC013394.2	-0.492
ENSG00000212724	KRTAP2-3	131.91	0.536117604115519	0.0107437504586811	0.39077182064593	16.355	10.771	ASO_G0272888_AD_10	AC013394.2	1.03
ENSG00000235453	TOPORS-AS1	195.12	-0.297329368443756	0.010799539864999	0.39077182064593	14.48	17.148	ASO_G0272888_AD_10	AC013394.2	-1.387
ENSG00000160193	WDR4	350.043	0.368092583039348	0.010934238219423	0.391605863551919	39.294	29.219	ASO_G0272888_AD_10	AC013394.2	1.923
ENSG00000213626	LBH	1739.81	-0.307419957501093	0.0109811013449188	0.391664602020043	128.854	153.021	ASO_G0272888_AD_10	AC013394.2	-0.884
ENSG00000259075	POC1B-GALNT4	124.189	0.349371709233445	0.0109859280740399	0.391664602020043	13.756	10.383	ASO_G0272888_AD_10	AC013394.2	1.604
ENSG00000107954	NEURL	12.663	-1.14841466404248	0.0110662036227627	0.391848762216875	0.508	1.163	ASO_G0272888_AD_10	AC013394.2	-2.534
ENSG00000119509	INVS	316.939	0.248855095900756	0.0110475426205078	0.391848762216875	33.272	26.725	ASO_G0272888_AD_10	AC013394.2	1.378
ENSG00000154277	UCHL1	2637.004	0.307186658787075	0.0110653964605075	0.391848762216875	285.361	221.03	ASO_G0272888_AD_10	AC013394.2	0.933
CATG00000095991	CATG00000095991.1	62.03	0.534524118571051	0.011140314767871	0.393582542735776	7.819	5.08	ASO_G0272888_AD_10	AC013394.2	1.871
ENSG00000120694	HSPH1	1017.998	0.244771952835071	0.0113060563449342	0.397649893598808	105.878	85.835	ASO_G0272888_AD_10	AC013394.2	0.646
ENSG00000138443	ABI2	681.419	-0.309895153209183	0.0113133919962874	0.397649893598808	50.359	59.845	ASO_G0272888_AD_10	AC013394.2	-1.208
ENSG00000148848	ADAM12	323.292	-0.365227066594327	0.0113316626761912	0.397649893598808	22.952	28.595	ASO_G0272888_AD_10	AC013394.2	-0.22
CATG00000001007	CATG00000001007.1	21.516	0.636530169450691	0.0115262982147005	0.398053420866491	2.769	1.754	ASO_G0272888_AD_10	AC013394.2	1.486
ENSG00000040633	PHF23	639.498	-0.600977637122901	0.0115959928609706	0.398053420866491	39.041	57.235	ASO_G0272888_AD_10	AC013394.2	-3.012
ENSG00000086289	EPDR1	179.112	0.306634486684493	0.0115974928065376	0.398053420866491	19.408	15.006	ASO_G0272888_AD_10	AC013394.2	1.101
ENSG00000087338	GMCL1	264.401	-0.318114864359706	0.0115324532056653	0.398053420866491	19.231	23.293	ASO_G0272888_AD_10	AC013394.2	-1.318
ENSG00000108294	PSMB3	1757.943	-0.333303021268957	0.0114279398601668	0.398053420866491	128.057	154.73	ASO_G0272888_AD_10	AC013394.2	-1.818
ENSG00000143786	CNIH3	417.651	0.259423568222196	0.0115381876026869	0.398053420866491	43.903	35.206	ASO_G0272888_AD_10	AC013394.2	1.253
ENSG00000167863	ATP5H	3604.884	-0.438562635635241	0.0114105206433306	0.398053420866491	245.623	319.045	ASO_G0272888_AD_10	AC013394.2	-2.21
ENSG00000171606	ZNF274	119.515	0.353623700213992	0.0115549144838125	0.398053420866491	13.39	9.977	ASO_G0272888_AD_10	AC013394.2	1.687
ENSG00000198870	C9orf96	19.009	-0.876542887874352	0.0115288939000055	0.398053420866491	0.958	1.726	ASO_G0272888_AD_10	AC013394.2	-2.355
ENSG00000254893	RP11-466P24.2	7.18	1.28251306600212	0.0115629946267607	0.398053420866491	1.392	0.526	ASO_G0272888_AD_10	AC013394.2	0.597
ENSG00000171241	SHCBP1	806.479	0.299886291930895	0.0117199551462222	0.400287892599813	86.826	67.57	ASO_G0272888_AD_10	AC013394.2	1.37
ENSG00000177683	THAP5	312.313	-0.293661703741153	0.011739322899707	0.400287892599813	23.296	27.41	ASO_G0272888_AD_10	AC013394.2	-1.877
ENSG00000234498	RPL13AP20	17.007	0.739748931640238	0.0117335700080946	0.400287892599813	2.411	1.357	ASO_G0272888_AD_10	AC013394.2	1.06
ENSG00000171425	ZNF581	1202.01	-0.356118351688498	0.01183269261889	0.401721197783616	86.126	105.878	ASO_G0272888_AD_10	AC013394.2	-2.572
ENSG00000183963	SMTN	1597.752	0.335519453257287	0.0118156606283432	0.401721197783616	175.833	133.461	ASO_G0272888_AD_10	AC013394.2	1.818
ENSG00000134871	COL4A2	3204.167	-0.548249969119261	0.0118769765951002	0.402351862965179	202.942	285.874	ASO_G0272888_AD_10	AC013394.2	-1.439
ENSG00000147509	RGS20	67.354	0.457896085299487	0.0119592015173893	0.404262338981987	7.904	5.566	ASO_G0272888_AD_10	AC013394.2	1.682
ENSG00000054116	TRAPPC3	875.345	0.23767684960917	0.0120665030959352	0.406135139687057	90.875	73.814	ASO_G0272888_AD_10	AC013394.2	1.533
ENSG00000167720	SRR	196.688	-0.338485370940534	0.0120588805213177	0.406135139687057	14.149	17.325	ASO_G0272888_AD_10	AC013394.2	-0.795
ENSG00000070669	ASNS	465.736	-0.566834072488487	0.0121252607784128	0.407237030993432	29.335	41.689	ASO_G0272888_AD_10	AC013394.2	-1.583
ENSG00000233654	AC093388.3	19.748	-0.879701386518148	0.0121602412041796	0.407537334232581	0.938	1.801	ASO_G0272888_AD_10	AC013394.2	-2.232
ENSG00000003402	CFLAR	502.082	0.223337126140002	0.0123518582980055	0.408853245112212	51.757	42.44	ASO_G0272888_AD_10	AC013394.2	1.337
ENSG00000118507	AKAP7	60.283	-0.484979663632792	0.0123823677837319	0.408853245112212	3.949	5.363	ASO_G0272888_AD_10	AC013394.2	-1.489
ENSG00000134443	GRP	71.797	0.550880274426634	0.0122370009628846	0.408853245112212	8.915	5.866	ASO_G0272888_AD_10	AC013394.2	1.825
ENSG00000149179	C11orf49	384.408	-0.239370413258384	0.0123377716368574	0.408853245112212	29.792	33.65	ASO_G0272888_AD_10	AC013394.2	-0.284
ENSG00000152767	FARP1	1175.731	-0.462990601681883	0.0123237689413095	0.408853245112212	78.638	104.379	ASO_G0272888_AD_10	AC013394.2	-0.824
ENSG00000153443	UBALD1	487.953	-0.452064857972206	0.0122952939643523	0.408853245112212	32.724	43.241	ASO_G0272888_AD_10	AC013394.2	-2.593
ENSG00000156639	ZFAND3	648.155	-0.439601386603487	0.0123716306954025	0.408853245112212	43.938	57.503	ASO_G0272888_AD_10	AC013394.2	-0.914
ENSG00000244405	ETV5	727.544	0.208394211157734	0.0124494395366703	0.410202480396687	74.022	61.565	ASO_G0272888_AD_10	AC013394.2	1.449
ENSG00000082014	SMARCD3	271.457	-0.450242906469103	0.0126335290566691	0.411075599305464	18.197	24.089	ASO_G0272888_AD_10	AC013394.2	-2.508
ENSG00000093167	LRRFIP2	1858.535	0.222777481916281	0.0125247215888115	0.411075599305464	190.735	156.995	ASO_G0272888_AD_10	AC013394.2	1.158
ENSG00000142627	EPHA2	280.991	0.377294974612582	0.0126021490307743	0.411075599305464	31.664	23.419	ASO_G0272888_AD_10	AC013394.2	0.995
ENSG00000152377	SPOCK1	972.28	-0.428314408755021	0.012558603931094	0.411075599305464	66.514	86.163	ASO_G0272888_AD_10	AC013394.2	-1.036
ENSG00000183807	FAM162B	179.483	-0.514034134564454	0.0126277912672172	0.411075599305464	11.459	16.005	ASO_G0272888_AD_10	AC013394.2	-2.235
ENSG00000213015	ZNF580	878.87	-0.395536369914456	0.0125653504273735	0.411075599305464	61.336	77.659	ASO_G0272888_AD_10	AC013394.2	-2.432
ENSG00000003056	M6PR	1603.128	0.259803454537509	0.0128318295989896	0.415245123511009	168.345	134.978	ASO_G0272888_AD_10	AC013394.2	1.048
ENSG00000164180	TMEM161B	110.888	0.372102457701371	0.0128412650807826	0.415245123511009	12.484	9.24	ASO_G0272888_AD_10	AC013394.2	1.722
ENSG00000205250	E2F4	705.626	-0.87347245677507	0.0128406595370375	0.415245123511009	36.148	63.888	ASO_G0272888_AD_10	AC013394.2	-3.273
ENSG00000152137	HSPB8	73.856	0.558230469463631	0.0129699053941819	0.41682133331487	9.268	6.031	ASO_G0272888_AD_10	AC013394.2	0.824
ENSG00000229373	LINC00452	27.619	0.572495523993505	0.012949414844233	0.41682133331487	3.555	2.249	ASO_G0272888_AD_10	AC013394.2	1.362
ENSG00000263934	SNORD3A	1238.966	1.2755551443636	0.0129599726480173	0.41682133331487	232.4	92.82	ASO_G0272888_AD_10	AC013394.2	2.246
ENSG00000125166	GOT2	1146.684	0.332491719317704	0.0129969458114285	0.416834423964483	125.82	95.851	ASO_G0272888_AD_10	AC013394.2	1.973
ENSG00000269955	LUC7L2	1690.562	-0.288739266046948	0.0130568998683253	0.417900899466583	126.69	148.21	ASO_G0272888_AD_10	AC013394.2	-2.038
ENSG00000139163	ETNK1	183.123	0.356136394246518	0.013180001043402	0.420371814363662	20.485	15.301	ASO_G0272888_AD_10	AC013394.2	1.806
ENSG00000177990	DPY19L2	119.389	0.389203737684157	0.013214678465716	0.420371814363662	13.603	9.956	ASO_G0272888_AD_10	AC013394.2	1.57
ENSG00000198542	ITGBL1	557.046	0.240624456240408	0.0132102794081113	0.420371814363662	58.008	46.985	ASO_G0272888_AD_10	AC013394.2	1.214
CATG00000010315	CATG00000010315.1	11.838	-1.26117584224592	0.0139689323542608	0.421530887111594	0.43	1.097	ASO_G0272888_AD_10	AC013394.2	-2.769
ENSG00000073060	SCARB1	296.687	-0.252732982015161	0.0140424100668723	0.421530887111594	22.695	26.003	ASO_G0272888_AD_10	AC013394.2	-1.292
ENSG00000104419	NDRG1	324.199	-0.551588623681235	0.0140422170068584	0.421530887111594	20.571	28.922	ASO_G0272888_AD_10	AC013394.2	-1.646
ENSG00000113460	BRIX1	615.29	0.31742556386265	0.0135466982021359	0.421530887111594	66.925	51.468	ASO_G0272888_AD_10	AC013394.2	1.149
ENSG00000124313	IQSEC2	251.754	-0.278099691860872	0.014131579193806	0.421530887111594	18.761	22.122	ASO_G0272888_AD_10	AC013394.2	-1.451
ENSG00000129636	ITFG1	1723.924	-0.239314513399026	0.0135407325909719	0.421530887111594	132.885	150.878	ASO_G0272888_AD_10	AC013394.2	-0.4
ENSG00000132386	SERPINF1	1493.245	-0.269163296725793	0.013743953465748	0.421530887111594	113.228	131.008	ASO_G0272888_AD_10	AC013394.2	-1.252
ENSG00000133056	PIK3C2B	76.599	-0.470145510240801	0.0142042116155486	0.421530887111594	5.199	6.803	ASO_G0272888_AD_10	AC013394.2	-1.66
ENSG00000134419	RPS15A	4974.915	-0.362758335510059	0.0136528018885078	0.421530887111594	355.788	438.304	ASO_G0272888_AD_10	AC013394.2	-1.872
ENSG00000144476	ACKR3	67.853	-0.47270365196988	0.0138032433227869	0.421530887111594	4.577	6.029	ASO_G0272888_AD_10	AC013394.2	-0.816
ENSG00000148090	AUH	369.015	-0.493315524745821	0.0140769301321254	0.421530887111594	24.076	32.885	ASO_G0272888_AD_10	AC013394.2	-2.134
ENSG00000148690	FRA10AC1	285.536	-0.221566845599599	0.0141184622940916	0.421530887111594	22.259	24.986	ASO_G0272888_AD_10	AC013394.2	-0.984
ENSG00000153885	KCTD15	91.035	-0.646807248223741	0.014023120457491	0.421530887111594	5.334	8.192	ASO_G0272888_AD_10	AC013394.2	-2.118
ENSG00000163026	C2orf44	54.206	0.468658370208253	0.0139546650718841	0.421530887111594	6.513	4.466	ASO_G0272888_AD_10	AC013394.2	2.07
ENSG00000166603	MC4R	11.201	0.94523173308323	0.0141557722015579	0.421530887111594	1.752	0.869	ASO_G0272888_AD_10	AC013394.2	1.113
ENSG00000171223	JUNB	1351.8	-0.27329462971778	0.0138213029597966	0.421530887111594	102.097	118.526	ASO_G0272888_AD_10	AC013394.2	-1.123
ENSG00000173581	CCDC106	1041.643	-0.368342790536716	0.0136857920192197	0.421530887111594	74.017	91.869	ASO_G0272888_AD_10	AC013394.2	-2.043
ENSG00000182175	RGMA	53.286	-0.489925975575848	0.0138393274319068	0.421530887111594	3.538	4.732	ASO_G0272888_AD_10	AC013394.2	-0.685
ENSG00000182199	SHMT2	1557.892	-0.304362595514249	0.0141975922922542	0.421530887111594	115.615	136.883	ASO_G0272888_AD_10	AC013394.2	-2.107
ENSG00000182916	TCEAL7	288.129	0.296625029313357	0.0133706659773074	0.421530887111594	31.098	24.14	ASO_G0272888_AD_10	AC013394.2	0.964
ENSG00000187688	TRPV2	1158.605	0.245026753732099	0.013987863108126	0.421530887111594	120.736	97.579	ASO_G0272888_AD_10	AC013394.2	1.256
ENSG00000196428	TSC22D2	326.376	0.33993086412211	0.0136418806907395	0.421530887111594	35.911	27.311	ASO_G0272888_AD_10	AC013394.2	1.676
ENSG00000198826	ARHGAP11A	1313.428	-0.488489216493806	0.0136748838741467	0.421530887111594	86.373	116.755	ASO_G0272888_AD_10	AC013394.2	-1.233
ENSG00000204186	ZDBF2	68.46	-0.425843387718757	0.013367953837759	0.421530887111594	4.746	6.066	ASO_G0272888_AD_10	AC013394.2	-1.82
ENSG00000204767	FAM196B	93.247	0.489591938285863	0.0136706032335733	0.421530887111594	11.323	7.677	ASO_G0272888_AD_10	AC013394.2	1.349
ENSG00000205413	SAMD9	103.549	0.40257543079343	0.0134279310720975	0.421530887111594	11.879	8.604	ASO_G0272888_AD_10	AC013394.2	0.734
ENSG00000224034	RP11-445P17.8	9.525	0.888594554468349	0.0140549614603735	0.421530887111594	1.461	0.748	ASO_G0272888_AD_10	AC013394.2	0.713
ENSG00000233426	EIF3FP3	20.7	0.88138085795999	0.0135537278494949	0.421530887111594	3.161	1.63	ASO_G0272888_AD_10	AC013394.2	2.068
ENSG00000242550	SERPINB10	43.981	0.569793075730963	0.0141142951823912	0.421530887111594	5.515	3.585	ASO_G0272888_AD_10	AC013394.2	0.711
ENSG00000249637	CTC-329D1.2	7.689	1.01820611227857	0.0135688030318414	0.421530887111594	1.261	0.595	ASO_G0272888_AD_10	AC013394.2	1.326
ENSG00000264448	MIR378D2	15.304	0.748272846894548	0.0136260891221485	0.421530887111594	2.158	1.221	ASO_G0272888_AD_10	AC013394.2	1.505
ENSG00000266173	STRADA	248.081	0.267402380120998	0.014220708478367	0.421530887111594	26.207	20.884	ASO_G0272888_AD_10	AC013394.2	1.682
ENSG00000266399	AC027307.2	58.392	-1.61743769643163	0.0136379145901243	0.421530887111594	1.853	5.437	ASO_G0272888_AD_10	AC013394.2	-2.293
ENSG00000267041	ZNF850	44.496	0.530400789598742	0.0140406625901968	0.421530887111594	5.485	3.644	ASO_G0272888_AD_10	AC013394.2	1.628
ENSG00000267662	AC007796.1	34.916	-0.736957631235954	0.0132875952941621	0.421530887111594	1.966	3.149	ASO_G0272888_AD_10	AC013394.2	-1.866
ENSG00000272808	RP11-66B24.7	16.626	-0.929734792600267	0.0137658416892768	0.421530887111594	0.786	1.518	ASO_G0272888_AD_10	AC013394.2	-2.369
CATG00000059951	CATG00000059951.1	12.863	0.756261410499078	0.014335191588296	0.423372424997292	1.766	1.031	ASO_G0272888_AD_10	AC013394.2	0.899
ENSG00000120889	TNFRSF10B	865.366	0.268674307148032	0.0143639868170444	0.423372424997292	91.353	72.821	ASO_G0272888_AD_10	AC013394.2	0.489
ENSG00000179041	RRS1	324.859	0.307087711824382	0.0143410484352461	0.423372424997292	35.118	27.183	ASO_G0272888_AD_10	AC013394.2	1.443
CATG00000052369	CATG00000052369.1	9.874	0.867851970254352	0.014548203659058	0.424802118410292	1.508	0.778	ASO_G0272888_AD_10	AC013394.2	-0.467
ENSG00000133805	AMPD3	120.768	0.301602446772067	0.014494433246658	0.424802118410292	13.05	10.136	ASO_G0272888_AD_10	AC013394.2	1.375
ENSG00000166822	TMEM170A	187.892	0.282436930220649	0.0144421605737962	0.424802118410292	20.044	15.798	ASO_G0272888_AD_10	AC013394.2	1.593
ENSG00000213492	NT5C3AP1	10.185	0.936059710045835	0.0145255042275022	0.424802118410292	1.603	0.796	ASO_G0272888_AD_10	AC013394.2	1.73
ENSG00000262074	SNORD3B-2	1253.243	1.26094447283368	0.0145481584739528	0.424802118410292	233.174	94.115	ASO_G0272888_AD_10	AC013394.2	2.227
ENSG00000163788	SNRK	151.453	0.297250110256254	0.0146088479138547	0.424987135129629	16.292	12.702	ASO_G0272888_AD_10	AC013394.2	0.968
ENSG00000262202	SNORD3D	1273.241	1.28268629442566	0.0146054567148623	0.424987135129629	239.659	95.295	ASO_G0272888_AD_10	AC013394.2	2.243
CATG00000016231	CATG00000016231.1	28.239	-0.821179009721761	0.014721048425707	0.425862640711925	1.413	2.572	ASO_G0272888_AD_10	AC013394.2	-2.347
CATG00000017623	CATG00000017623.1	564.835	-2.14315413213691	0.0147749929018322	0.425862640711925	12.587	53.293	ASO_G0272888_AD_10	AC013394.2	-2.624
ENSG00000100908	EMC9	299.999	-0.433284475273343	0.0147189186462035	0.425862640711925	20.273	26.622	ASO_G0272888_AD_10	AC013394.2	-1.95
ENSG00000126858	RHOT1	185.71	-0.400858777914007	0.0147219488635196	0.425862640711925	12.916	16.414	ASO_G0272888_AD_10	AC013394.2	-1.752
ENSG00000267939	CTD-2325M2.1	29.635	-0.799730415922877	0.0147588860823845	0.425862640711925	1.633	2.68	ASO_G0272888_AD_10	AC013394.2	-2.678
ENSG00000130208	APOC1	78.422	-0.455207902873881	0.0148945372425861	0.426653983408168	5.229	6.96	ASO_G0272888_AD_10	AC013394.2	-1.741
ENSG00000148730	EIF4EBP2	871.96	-0.730102203058506	0.0149114899319065	0.426653983408168	49.099	78.298	ASO_G0272888_AD_10	AC013394.2	-3.663
ENSG00000174282	ZBTB4	882.872	-0.603163989284484	0.0149077170390506	0.426653983408168	53.902	78.885	ASO_G0272888_AD_10	AC013394.2	-3.065
ENSG00000185909	KLHDC8B	103.847	0.423049220231475	0.0148999760747883	0.426653983408168	12.101	8.612	ASO_G0272888_AD_10	AC013394.2	1.751
ENSG00000088899	LZTS3	44.878	-0.619566838410351	0.014958621535504	0.427221506664549	2.657	4.024	ASO_G0272888_AD_10	AC013394.2	-1.803
ENSG00000106366	SERPINE1	1752.504	0.396325963879222	0.0150405173354834	0.428778026990257	199.93	145.659	ASO_G0272888_AD_10	AC013394.2	1.561
ENSG00000023445	BIRC3	7.895	1.01561456758278	0.0156088872817953	0.430309427308096	1.252	0.617	ASO_G0272888_AD_10	AC013394.2	1.184
ENSG00000067167	TRAM1	2830.995	-0.296404853669622	0.0155586258068168	0.430309427308096	210.523	248.812	ASO_G0272888_AD_10	AC013394.2	-1.65
ENSG00000080824	HSP90AA1	8973.969	0.305631871914602	0.0153421980301542	0.430309427308096	969.37	752.445	ASO_G0272888_AD_10	AC013394.2	1.269
ENSG00000103274	NUBP1	347.173	0.388830994828988	0.0155190245994885	0.430309427308096	39.431	28.869	ASO_G0272888_AD_10	AC013394.2	2.168
ENSG00000104321	TRPA1	292.999	0.388349104585834	0.0153450442983671	0.430309427308096	33.264	24.342	ASO_G0272888_AD_10	AC013394.2	1.004
ENSG00000105341	ATP5SL	543.489	0.232522359734875	0.0156226662799452	0.430309427308096	56.236	45.885	ASO_G0272888_AD_10	AC013394.2	1.505
ENSG00000106348	IMPDH1	1062.215	-0.335947643728506	0.0153137449471669	0.430309427308096	76.894	93.539	ASO_G0272888_AD_10	AC013394.2	-1.914
ENSG00000111057	KRT18	498.061	0.512059128824242	0.0156790377329154	0.430309427308096	60.841	40.905	ASO_G0272888_AD_10	AC013394.2	0.972
ENSG00000119280	C1orf198	1007.466	-0.233770445752303	0.0156763280015425	0.430309427308096	77.833	88.287	ASO_G0272888_AD_10	AC013394.2	-0.732
ENSG00000120725	SIL1	1045.637	-0.315534251739884	0.0154308844763417	0.430309427308096	76.995	91.873	ASO_G0272888_AD_10	AC013394.2	-0.726
ENSG00000136603	SKIL	363.029	-0.319231142422519	0.0157265984550655	0.430309427308096	26.473	32.007	ASO_G0272888_AD_10	AC013394.2	-1.634
ENSG00000137801	THBS1	8261.708	-0.601337906553688	0.0153363190354393	0.430309427308096	507.253	738.626	ASO_G0272888_AD_10	AC013394.2	-1.512
ENSG00000143653	SCCPDH	1106.611	-0.265748766091691	0.0152187952098576	0.430309427308096	83.715	97.031	ASO_G0272888_AD_10	AC013394.2	-1.035
ENSG00000151151	IPMK	194.979	-0.578525706949034	0.0156228241643415	0.430309427308096	12.006	17.422	ASO_G0272888_AD_10	AC013394.2	-2.668
ENSG00000183941	HIST2H4A	465.662	-1.40915022473991	0.0151684841996905	0.430309427308096	16.906	43.082	ASO_G0272888_AD_10	AC013394.2	-1.86
ENSG00000186395	KRT10	2194.644	-0.651524352461569	0.0155565744511461	0.430309427308096	129.954	196.738	ASO_G0272888_AD_10	AC013394.2	-3.071
ENSG00000196866	HIST1H2AD	7268.256	-0.294129082623465	0.0154090698914283	0.430309427308096	542.826	638.554	ASO_G0272888_AD_10	AC013394.2	-0.343
ENSG00000213366	GSTM2	526.702	-0.290688118984915	0.0156118748125533	0.430309427308096	39.468	46.302	ASO_G0272888_AD_10	AC013394.2	-1.491
ENSG00000216490	IFI30	113.577	0.451200230332435	0.0152891554327828	0.430309427308096	13.395	9.393	ASO_G0272888_AD_10	AC013394.2	0.318
ENSG00000224011	AC111155.1	5.406	1.42469448257968	0.015716545473407	0.430309427308096	1.136	0.39	ASO_G0272888_AD_10	AC013394.2	1.15
ENSG00000248643	RBM14-RBM4	975.255	0.2655284569426	0.0157091424900566	0.430309427308096	102.942	82.132	ASO_G0272888_AD_10	AC013394.2	1.884
ENSG00000259673	IQCH-AS1	57.802	-0.453468938626974	0.0153124481296982	0.430309427308096	3.855	5.134	ASO_G0272888_AD_10	AC013394.2	-1.849
ENSG00000265390	MIR4999	21.99	-0.769540401816867	0.0153705897894687	0.430309427308096	1.244	1.977	ASO_G0272888_AD_10	AC013394.2	-1.656
CATG00000105788	CATG00000105788.1	11.108	0.804771367094416	0.0158747708079269	0.431223330307742	1.616	0.881	ASO_G0272888_AD_10	AC013394.2	1.801
ENSG00000103316	CRYM	23.786	0.633077275296387	0.0159451176349372	0.431223330307742	3.189	1.922	ASO_G0272888_AD_10	AC013394.2	0.456
ENSG00000110693	SOX6	128	0.372842989367905	0.0159708081474518	0.431223330307742	14.567	10.656	ASO_G0272888_AD_10	AC013394.2	1.263
ENSG00000160446	ZDHHC12	669.539	0.334130153983986	0.0159804186044655	0.431223330307742	73.52	55.961	ASO_G0272888_AD_10	AC013394.2	1.615
ENSG00000196247	ZNF107	139.132	0.335011897327916	0.0158267171474814	0.431223330307742	15.431	11.633	ASO_G0272888_AD_10	AC013394.2	1.45
ENSG00000204054	LINC00963	260.296	-0.332212703138167	0.0159721710388147	0.431223330307742	18.929	22.985	ASO_G0272888_AD_10	AC013394.2	-1.919
ENSG00000239306	RBM14	974.278	0.266771054383622	0.0158757312141289	0.431223330307742	102.909	82.042	ASO_G0272888_AD_10	AC013394.2	1.887
ENSG00000260456	C16orf95	204.937	0.281243912472422	0.0158597550513385	0.431223330307742	21.827	17.24	ASO_G0272888_AD_10	AC013394.2	1.597
ENSG00000086598	TMED2	2512.479	-0.261473942114791	0.0162951593549304	0.432263625532229	191.252	219.962	ASO_G0272888_AD_10	AC013394.2	-1.499
ENSG00000087076	HSD17B14	86.624	0.409169580484261	0.0160708456503158	0.432263625532229	10.001	7.191	ASO_G0272888_AD_10	AC013394.2	0.923
ENSG00000090487	SPG21	1621.198	-0.227613627301479	0.0162687082052495	0.432263625532229	125.821	141.883	ASO_G0272888_AD_10	AC013394.2	-1.395
ENSG00000102241	HTATSF1	406.292	-0.336269304657555	0.016140913387504	0.432263625532229	29.299	35.832	ASO_G0272888_AD_10	AC013394.2	-2.318
ENSG00000123728	RAP2C	322.307	-0.27863437706393	0.0161660446870188	0.432263625532229	24.228	28.307	ASO_G0272888_AD_10	AC013394.2	-2.35
ENSG00000126821	SGPP1	241.96	0.460727868698178	0.0162471146676113	0.432263625532229	28.582	20.009	ASO_G0272888_AD_10	AC013394.2	1.996
ENSG00000139211	AMIGO2	374.988	-0.435592494472301	0.016250331416919	0.432263625532229	25.351	33.229	ASO_G0272888_AD_10	AC013394.2	-1.396
ENSG00000166033	HTRA1	436.789	0.51460542674231	0.016213157659626	0.432263625532229	53.485	35.865	ASO_G0272888_AD_10	AC013394.2	2.1
ENSG00000177169	ULK1	247.161	-0.397863012313094	0.0161202905252642	0.432263625532229	17.119	21.891	ASO_G0272888_AD_10	AC013394.2	-2.015
ENSG00000234857	HNRNPUL2-BSCL2	883.942	-0.356170918198034	0.0161952610453649	0.432263625532229	63.15	77.924	ASO_G0272888_AD_10	AC013394.2	-2.357
ENSG00000187634	SAMD11	42.778	-0.721621704034813	0.0163745318843543	0.433371038608224	2.394	3.859	ASO_G0272888_AD_10	AC013394.2	-0.983
ENSG00000207928	MIR632	1893.552	0.234126273934346	0.0163922851483016	0.433371038608224	195.962	159.686	ASO_G0272888_AD_10	AC013394.2	1.505
ENSG00000068831	RASGRP2	21.496	-0.846767340486078	0.0165302008814291	0.436280225961631	1.047	1.953	ASO_G0272888_AD_10	AC013394.2	-1.754
ENSG00000010244	ZNF207	1955.134	0.233649116964467	0.0167186311673689	0.437726747222848	202.263	164.901	ASO_G0272888_AD_10	AC013394.2	1.506
ENSG00000089472	HEPH	17.794	-0.909640536352829	0.0168087518421143	0.437726747222848	0.917	1.613	ASO_G0272888_AD_10	AC013394.2	-1.705
ENSG00000102575	ACP5	57.759	0.573852479576354	0.0167426095301881	0.437726747222848	7.377	4.705	ASO_G0272888_AD_10	AC013394.2	0.563
ENSG00000104361	NIPAL2	234.111	-0.521430388209076	0.0167894261050566	0.437726747222848	14.972	20.889	ASO_G0272888_AD_10	AC013394.2	-1.835
ENSG00000112715	VEGFA	847.126	-0.306186972192108	0.0167356804041767	0.437726747222848	62.722	74.619	ASO_G0272888_AD_10	AC013394.2	-1.366
ENSG00000177302	TOP3A	99.916	0.395611888386771	0.0166561725414585	0.437726747222848	11.435	8.305	ASO_G0272888_AD_10	AC013394.2	1.953
ENSG00000184319	AC002055.4	1093.938	0.164852271554054	0.016705876166193	0.437726747222848	108.432	92.892	ASO_G0272888_AD_10	AC013394.2	0.707
ENSG00000206538	VGLL3	1484.26	-0.206892512977955	0.016771648081718	0.437726747222848	116.724	129.712	ASO_G0272888_AD_10	AC013394.2	-0.475
ENSG00000111817	DSE	858.6	-0.498204264591553	0.0168613652268674	0.438292535378279	56.185	76.292	ASO_G0272888_AD_10	AC013394.2	-3.034
ENSG00000117593	DARS2	358.092	-0.282056333913198	0.0168864864119291	0.438292535378279	27.01	31.395	ASO_G0272888_AD_10	AC013394.2	-0.981
ENSG00000124574	ABCC10	389.557	0.24562505792425	0.0169845641899957	0.43911582337855	40.665	32.886	ASO_G0272888_AD_10	AC013394.2	1.583
ENSG00000135218	CD36	8.799	0.847553553080037	0.0170304328663204	0.43911582337855	1.286	0.696	ASO_G0272888_AD_10	AC013394.2	0.133
ENSG00000183160	TMEM119	2185.045	-0.264599640040282	0.0170064587090526	0.43911582337855	166.162	191.763	ASO_G0272888_AD_10	AC013394.2	-0.871
ENSG00000265185	SNORD3B-1	1156.338	1.24074538326134	0.0169463548599469	0.43911582337855	212.881	87.111	ASO_G0272888_AD_10	AC013394.2	2.116
ENSG00000169826	CSGALNACT2	505.515	-0.538297825565585	0.0170695696909298	0.439388016814432	32.132	45.058	ASO_G0272888_AD_10	AC013394.2	-2.697
ENSG00000237285	HNRNPA1P2	6.219	1.18429097020089	0.0170971377062161	0.439388016814432	1.119	0.47	ASO_G0272888_AD_10	AC013394.2	-0.367
ENSG00000108828	VAT1	3776.959	0.382196600753176	0.0171585084074741	0.440242319812093	427.23	314.283	ASO_G0272888_AD_10	AC013394.2	1.407
ENSG00000256721	CACNA1C-IT3	11.491	-1.07791231679867	0.0173072999402583	0.443064122917718	0.544	1.05	ASO_G0272888_AD_10	AC013394.2	-2.183
ENSG00000268006	PTOV1-AS1	24.623	-0.73866411424536	0.017325106589077	0.443064122917718	1.324	2.234	ASO_G0272888_AD_10	AC013394.2	-1.925
ENSG00000171604	CXXC5	391.205	-0.320991838440472	0.0174053102298706	0.443665326396914	28.586	34.472	ASO_G0272888_AD_10	AC013394.2	-1.566
ENSG00000240801	AC132217.4	22.005	-1.06610119191412	0.0173892502221865	0.443665326396914	1.025	2.014	ASO_G0272888_AD_10	AC013394.2	-1.76
ENSG00000167671	UBXN6	180.062	0.911579147755275	0.0174617852575589	0.444381139944803	27.805	14.037	ASO_G0272888_AD_10	AC013394.2	2.417
ENSG00000053328	METTL24	18.005	-0.966989335838329	0.0176153152013204	0.44611213303538	0.85	1.643	ASO_G0272888_AD_10	AC013394.2	-1.78
ENSG00000056050	C4orf27	839.682	-0.252486995212048	0.0176105725612614	0.44611213303538	64.318	73.473	ASO_G0272888_AD_10	AC013394.2	-0.922
ENSG00000130707	ASS1	790.887	-0.325315062250706	0.0175952184982323	0.44611213303538	57.972	69.609	ASO_G0272888_AD_10	AC013394.2	-0.972
ENSG00000197632	SERPINB2	58.395	0.492381365518182	0.0176668837349273	0.446695310719463	7.051	4.797	ASO_G0272888_AD_10	AC013394.2	0.749
CATG00000004376	CATG00000004376.1	16.184	0.683518532329171	0.0177760590947915	0.447826701861521	2.202	1.31	ASO_G0272888_AD_10	AC013394.2	1.7
ENSG00000212588	SNORA26	91.043	0.34525250137152	0.0178260836534233	0.447826701861521	10.023	7.603	ASO_G0272888_AD_10	AC013394.2	0.829
ENSG00000258838	ERCC6-PGBD3	177.921	0.288675291632037	0.0177521609372904	0.447826701861521	19.152	14.942	ASO_G0272888_AD_10	AC013394.2	1.348
ENSG00000264585	MIR4449	91.043	0.34525250137152	0.0178260836534233	0.447826701861521	10.023	7.603	ASO_G0272888_AD_10	AC013394.2	0.829
ENSG00000034063	UHRF1	1215.836	0.292343593568082	0.0181688452926292	0.44823562044912	130.228	102.089	ASO_G0272888_AD_10	AC013394.2	1.225
ENSG00000035499	DEPDC1B	197.934	-0.344846479370406	0.0179594582284877	0.44823562044912	14.359	17.447	ASO_G0272888_AD_10	AC013394.2	-0.693
ENSG00000102096	PIM2	150.701	0.424992235194738	0.0180628870514329	0.44823562044912	17.561	12.466	ASO_G0272888_AD_10	AC013394.2	1.374
ENSG00000102781	KATNAL1	282.453	0.277457255320865	0.0183578705966319	0.44823562044912	30.089	23.772	ASO_G0272888_AD_10	AC013394.2	1.853
ENSG00000106105	GARS	3929.729	-0.237268763045274	0.0181426451057214	0.44823562044912	304.241	343.904	ASO_G0272888_AD_10	AC013394.2	-1.341
ENSG00000131473	ACLY	2762.178	-0.20314787635515	0.0178888017171553	0.44823562044912	218.349	241.098	ASO_G0272888_AD_10	AC013394.2	-0.916
ENSG00000134574	DDB2	549.284	0.324747334435262	0.0183508637042935	0.44823562044912	60.186	45.909	ASO_G0272888_AD_10	AC013394.2	1.055
ENSG00000136205	TNS3	1680.17	-0.229331319923506	0.0179637338969967	0.44823562044912	130.875	147.129	ASO_G0272888_AD_10	AC013394.2	-0.454
ENSG00000150540	HNMT	79.676	-0.529602370169924	0.0182776752582515	0.44823562044912	5.107	7.122	ASO_G0272888_AD_10	AC013394.2	-1.43
ENSG00000162736	NCSTN	977.337	-0.372563365234874	0.0183477982608465	0.44823562044912	69.486	86.246	ASO_G0272888_AD_10	AC013394.2	-2.13
ENSG00000165821	SALL2	70.148	-0.470907403316557	0.0182349389748616	0.44823562044912	4.68	6.226	ASO_G0272888_AD_10	AC013394.2	-1.6
ENSG00000167601	AXL	7324.657	-0.384426538201048	0.0181882376896037	0.44823562044912	515.549	648.384	ASO_G0272888_AD_10	AC013394.2	-1.715
ENSG00000170962	PDGFD	164.857	-0.321106820623291	0.018116782816678	0.44823562044912	12.089	14.516	ASO_G0272888_AD_10	AC013394.2	-0.104
ENSG00000171763	SPATA5L1	61.688	0.509839655845256	0.018317568183911	0.44823562044912	7.652	5.062	ASO_G0272888_AD_10	AC013394.2	1.659
ENSG00000188846	RPL14	7585.798	-0.494092458880426	0.0180493560491349	0.44823562044912	498.633	672.732	ASO_G0272888_AD_10	AC013394.2	-2.238
ENSG00000196505	GDAP2	282.486	0.249834560540934	0.0180489563709529	0.44823562044912	29.679	23.826	ASO_G0272888_AD_10	AC013394.2	1.799
ENSG00000232037	RP11-26H16.1	15.315	-1.22877934661187	0.0182740420954089	0.44823562044912	0.622	1.402	ASO_G0272888_AD_10	AC013394.2	-2.307
ENSG00000248905	FMN1	107.53	0.392531407491626	0.0180262379198861	0.44823562044912	12.203	8.941	ASO_G0272888_AD_10	AC013394.2	1.51
ENSG00000084073	ZMPSTE24	911.113	0.259010593927093	0.018452475590153	0.449245196159991	95.654	76.604	ASO_G0272888_AD_10	AC013394.2	1.695
ENSG00000203497	PDCD4-AS1	15.483	-0.919223937787783	0.0184566264859034	0.449245196159991	0.792	1.407	ASO_G0272888_AD_10	AC013394.2	-2.313
ENSG00000070444	MNT	653.098	-0.239037441290424	0.0185732252606027	0.450340036372756	50.591	57.191	ASO_G0272888_AD_10	AC013394.2	-1.35
ENSG00000137809	ITGA11	123.016	-0.658908518552497	0.0185344622209675	0.450340036372756	7.194	11.079	ASO_G0272888_AD_10	AC013394.2	-1.261
ENSG00000168495	POLR3D	568.112	-0.309919577639364	0.0185942657410446	0.450340036372756	41.745	49.961	ASO_G0272888_AD_10	AC013394.2	-2.363
ENSG00000170396	ZNF804A	46.347	0.652949891591077	0.0186167020339386	0.450340036372756	6.106	3.746	ASO_G0272888_AD_10	AC013394.2	1.752
ENSG00000254536	RP11-108K14.8	43.408	-0.774862695357337	0.018665078883249	0.450813502471805	2.271	3.929	ASO_G0272888_AD_10	AC013394.2	-2.415
CATG00000110402	CATG00000110402.1	13.909	-1.01088545950268	0.0189152705920255	0.45114499546991	0.633	1.266	ASO_G0272888_AD_10	AC013394.2	-1.737
ENSG00000006125	AP2B1	1728.565	0.265087504537775	0.0189262003484925	0.45114499546991	182.344	145.581	ASO_G0272888_AD_10	AC013394.2	1.561
ENSG00000006576	PHTF2	820.933	0.333715771240125	0.0191968357946062	0.45114499546991	90.133	68.662	ASO_G0272888_AD_10	AC013394.2	1.312
ENSG00000028277	POU2F2	283.337	0.33867530543208	0.0191606294692149	0.45114499546991	31.278	23.673	ASO_G0272888_AD_10	AC013394.2	1.11
ENSG00000126261	UBA2	1164.793	-0.418012960413784	0.0191897271003794	0.45114499546991	80.074	103	ASO_G0272888_AD_10	AC013394.2	-1.317
ENSG00000130921	C12orf65	190.479	-0.354799766473601	0.0191348322206876	0.45114499546991	13.787	16.778	ASO_G0272888_AD_10	AC013394.2	-1.641
ENSG00000137767	SQRDL	493.492	0.259573973595253	0.0187976291480505	0.45114499546991	51.848	41.572	ASO_G0272888_AD_10	AC013394.2	0.783
ENSG00000139835	GRTP1	76.719	-0.397210526578766	0.0187907124545021	0.45114499546991	5.396	6.787	ASO_G0272888_AD_10	AC013394.2	-1.491
ENSG00000141101	NOB1	752.776	-0.37395982126452	0.0191815900670139	0.45114499546991	53.444	66.325	ASO_G0272888_AD_10	AC013394.2	-2.076
ENSG00000161813	LARP4	511.373	0.265942256467416	0.0188703333875918	0.45114499546991	54.134	43.004	ASO_G0272888_AD_10	AC013394.2	1.364
ENSG00000164543	STK17A	1158.776	-0.292898491800921	0.0191340682201534	0.45114499546991	86.309	101.804	ASO_G0272888_AD_10	AC013394.2	-1.346
ENSG00000166123	GPT2	141.78	-0.746479368497972	0.0191976593816983	0.45114499546991	7.804	12.815	ASO_G0272888_AD_10	AC013394.2	-1.983
ENSG00000168374	ARF4	4479.251	0.225853699623925	0.0189775923851539	0.45114499546991	461.362	378.341	ASO_G0272888_AD_10	AC013394.2	1.56
ENSG00000171681	ATF7IP	385.407	0.223224653089225	0.0189653053673406	0.45114499546991	39.661	32.588	ASO_G0272888_AD_10	AC013394.2	1.783
ENSG00000186106	ANKRD46	80.831	0.401176700341374	0.0191240401880294	0.45114499546991	9.273	6.712	ASO_G0272888_AD_10	AC013394.2	1.232
ENSG00000233762	AC007969.5	84.197	-0.838683855912335	0.0190269219308544	0.45114499546991	4.466	7.605	ASO_G0272888_AD_10	AC013394.2	-1.601
ENSG00000243244	STON1	258.556	-0.317908028798497	0.0189991346240513	0.45114499546991	19.049	22.729	ASO_G0272888_AD_10	AC013394.2	-1.27
ENSG00000273270	RP11-212P7.2	51.84	-0.832387812628691	0.0189835861341659	0.45114499546991	2.66	4.699	ASO_G0272888_AD_10	AC013394.2	-2.649
ENSG00000122176	FMOD	79.132	-0.49490629824825	0.0193155795141058	0.453207561212799	5.249	7.026	ASO_G0272888_AD_10	AC013394.2	-1.438
ENSG00000172809	RPL38	6462.915	-0.359053442244929	0.019372299434628	0.453207561212799	463.029	569.688	ASO_G0272888_AD_10	AC013394.2	-2.019
ENSG00000185130	HIST1H2BL	6388.549	-0.277843086329094	0.0193472650115791	0.453207561212799	482.075	560.412	ASO_G0272888_AD_10	AC013394.2	-0.323
ENSG00000237037	NDUFA6-AS1	685.18	-0.374651525317304	0.0194696361921099	0.454804889615989	48.388	60.617	ASO_G0272888_AD_10	AC013394.2	-1.842
ENSG00000085662	AKR1B1	1624.772	0.298363494731681	0.019498924367017	0.454810231398186	174.766	136.348	ASO_G0272888_AD_10	AC013394.2	1.394
ENSG00000225877	AC004603.4	26.87	0.621276567298282	0.0195400237832003	0.455090643200696	3.502	2.184	ASO_G0272888_AD_10	AC013394.2	1.244
ENSG00000120942	UBIAD1	133.847	0.396308854276431	0.0196003750986008	0.455141647875669	15.292	11.13	ASO_G0272888_AD_10	AC013394.2	1.639
ENSG00000131015	ULBP2	39.192	0.49161302493676	0.0195813223098048	0.455141647875669	4.755	3.223	ASO_G0272888_AD_10	AC013394.2	1.023
ENSG00000168298	HIST1H1E	2914.385	-0.31004271237049	0.019657010527173	0.455469753086181	215.415	255.982	ASO_G0272888_AD_10	AC013394.2	-0.538
ENSG00000237172	B3GNT9	207.111	-0.473047199339567	0.0196727080113896	0.455469753086181	13.615	18.442	ASO_G0272888_AD_10	AC013394.2	-1.627
ENSG00000239779	WBP1	399.018	-0.460626255249241	0.0197303626300442	0.45612984567625	26.624	35.51	ASO_G0272888_AD_10	AC013394.2	-2.404
ENSG00000100416	TRMU	345.175	0.280144607839273	0.0197762029593193	0.456515269198092	36.829	29.026	ASO_G0272888_AD_10	AC013394.2	1.429
ENSG00000165660	FAM175B	288.568	0.245385307107117	0.0198304433948487	0.457093180519554	30.101	24.313	ASO_G0272888_AD_10	AC013394.2	1.251
ENSG00000123179	EBPL	657.363	-0.458837362123509	0.0198908505581469	0.457811326596408	43.956	58.327	ASO_G0272888_AD_10	AC013394.2	-2.643
ENSG00000137764	MAP2K5	193.413	-0.332185279714663	0.0199272385876022	0.457975346746786	14.097	17.049	ASO_G0272888_AD_10	AC013394.2	-0.784
ENSG00000047932	GOPC	628.425	-0.314664381760494	0.0203286020296303	0.459282455938209	46.27	55.317	ASO_G0272888_AD_10	AC013394.2	-2.31
ENSG00000100221	JOSD1	565.96	-0.396903264015958	0.0202546276864631	0.459282455938209	39.353	50.111	ASO_G0272888_AD_10	AC013394.2	-2.332
ENSG00000110330	BIRC2	1050.178	0.237267028943655	0.0201595933676091	0.459282455938209	108.821	88.662	ASO_G0272888_AD_10	AC013394.2	1.828
ENSG00000116670	MAD2L2	652.917	-0.361460625985949	0.0203604779371521	0.459282455938209	46.483	57.592	ASO_G0272888_AD_10	AC013394.2	-1.479
ENSG00000117751	PPP1R8	445.883	0.290911907611836	0.0203656012025505	0.459282455938209	47.915	37.43	ASO_G0272888_AD_10	AC013394.2	1.517
ENSG00000140694	PARN	550.766	-0.238426135261648	0.0200374953722813	0.459282455938209	42.489	48.219	ASO_G0272888_AD_10	AC013394.2	-0.629
ENSG00000141127	PRPSAP2	405.986	0.245146677387027	0.0203185176212087	0.459282455938209	42.458	34.203	ASO_G0272888_AD_10	AC013394.2	1.094
ENSG00000147099	HDAC8	232.349	0.360908057243938	0.0201308637538726	0.459282455938209	25.967	19.417	ASO_G0272888_AD_10	AC013394.2	1.503
ENSG00000165244	ZNF367	191.32	0.354433285499672	0.0202638461464476	0.459282455938209	21.207	15.975	ASO_G0272888_AD_10	AC013394.2	1.258
ENSG00000187193	MT1X	512.482	-0.347625860668588	0.0202813965386253	0.459282455938209	37.072	45.064	ASO_G0272888_AD_10	AC013394.2	-1.639
ENSG00000204217	BMPR2	782.644	-0.384364119832547	0.0200832331897726	0.459282455938209	54.899	69.276	ASO_G0272888_AD_10	AC013394.2	-1.313
ENSG00000233224	HIST1H2AM	13037.676	-0.297373510906621	0.0202547536865881	0.459282455938209	971.708	1144.05	ASO_G0272888_AD_10	AC013394.2	-0.411
ENSG00000253833	RP11-367E12.4	14.013	1.00504428447131	0.0202816398360177	0.459282455938209	2.308	1.082	ASO_G0272888_AD_10	AC013394.2	1.341
ENSG00000028310	BRD9	413.257	-0.48997984290702	0.0204374525634056	0.459486860733702	27.118	36.728	ASO_G0272888_AD_10	AC013394.2	-2.318
ENSG00000150753	CCT5	1654.911	0.355319747078908	0.0204920981913056	0.459486860733702	184.169	138.021	ASO_G0272888_AD_10	AC013394.2	1.837
ENSG00000179761	PIPOX	15.325	0.690697953013278	0.0204914183508601	0.459486860733702	2.111	1.232	ASO_G0272888_AD_10	AC013394.2	1.544
ENSG00000198246	SLC29A3	43.39	0.449022622287571	0.020423797930053	0.459486860733702	5.202	3.58	ASO_G0272888_AD_10	AC013394.2	0.848
ENSG00000068781	STON1-GTF2A1L	258.69	-0.317166167507089	0.020603321853513	0.461319871715782	19.063	22.739	ASO_G0272888_AD_10	AC013394.2	-1.255
ENSG00000097046	CDC7	157.225	0.282056749456333	0.0206531116524377	0.461774072103289	16.845	13.205	ASO_G0272888_AD_10	AC013394.2	1.478
ENSG00000065057	NTHL1	258.18	-0.251043830763336	0.0207192020201833	0.461931952732036	19.603	22.663	ASO_G0272888_AD_10	AC013394.2	-1.404
ENSG00000085185	BCORL1	86.881	0.343418248508903	0.0207036990202037	0.461931952732036	9.667	7.264	ASO_G0272888_AD_10	AC013394.2	1.885
ENSG00000141682	PMAIP1	553.277	0.351949531153211	0.0207904545200058	0.462861171682235	61.372	46.1	ASO_G0272888_AD_10	AC013394.2	0.781
ENSG00000177352	CCDC71	385.608	-0.217422485097645	0.0208642891525666	0.463187219186979	30.194	33.722	ASO_G0272888_AD_10	AC013394.2	-1.734
ENSG00000223485	RP11-417E7.1	226.07	-0.283648244129425	0.0208512876499381	0.463187219186979	17.119	19.839	ASO_G0272888_AD_10	AC013394.2	-1.192
ENSG00000100348	TXN2	1214.745	0.263318458489389	0.0209358051622139	0.464116553249022	127.947	102.194	ASO_G0272888_AD_10	AC013394.2	1.556
CATG00000008523	CATG00000008523.1	15.084	-0.906996944534311	0.0210831662481649	0.464439565837223	0.778	1.371	ASO_G0272888_AD_10	AC013394.2	-2.196
CATG00000061378	CATG00000061378.1	29.638	-0.672814109221765	0.0210219747656452	0.464439565837223	1.649	2.667	ASO_G0272888_AD_10	AC013394.2	-1.719
ENSG00000157800	SLC37A3	266.803	-0.29430380713346	0.0210821400416101	0.464439565837223	19.811	23.463	ASO_G0272888_AD_10	AC013394.2	-1.221
ENSG00000157869	RAB28	295.543	0.264750998278767	0.0210987496843822	0.464439565837223	31.248	24.898	ASO_G0272888_AD_10	AC013394.2	1.769
ENSG00000164929	BAALC	166.515	-0.746549509367505	0.0210133358304745	0.464439565837223	9.167	15.013	ASO_G0272888_AD_10	AC013394.2	-1.532
ENSG00000064419	TNPO3	794.405	0.252666731884628	0.0212671973385333	0.464878359700258	83.216	66.941	ASO_G0272888_AD_10	AC013394.2	1.333
ENSG00000120158	RCL1	111.503	0.320538787821618	0.0212447598363691	0.464878359700258	12.248	9.324	ASO_G0272888_AD_10	AC013394.2	1.182
ENSG00000120948	TARDBP	1392.987	0.258706844271439	0.0212049558876363	0.464878359700258	146.306	117.267	ASO_G0272888_AD_10	AC013394.2	1.727
ENSG00000169271	HSPB3	60.753	-0.475605419714459	0.0211486164077578	0.464878359700258	3.977	5.4	ASO_G0272888_AD_10	AC013394.2	-0.702
ENSG00000258539	RP11-12J10.3	541.256	0.221793063366975	0.021257951889036	0.464878359700258	55.782	45.746	ASO_G0272888_AD_10	AC013394.2	1.244
CATG00000009052	CATG00000009052.1	58.959	-0.449212995345992	0.0213585750640085	0.465731263580971	4.019	5.229	ASO_G0272888_AD_10	AC013394.2	-1.03
ENSG00000135069	PSAT1	1107.588	-0.516888560219956	0.0213657304486063	0.465731263580971	71.859	98.808	ASO_G0272888_AD_10	AC013394.2	-1.459
ENSG00000134900	TPP2	817.789	0.237866638531336	0.0214347929650541	0.466586849368654	85.001	69.059	ASO_G0272888_AD_10	AC013394.2	1.607
ENSG00000009413	REV3L	1112.622	-0.35483080082903	0.0217055054717844	0.468808095884162	79.772	98.383	ASO_G0272888_AD_10	AC013394.2	-0.934
ENSG00000107731	UNC5B	192.016	-0.637093921773686	0.0217127018692084	0.468808095884162	11.412	17.243	ASO_G0272888_AD_10	AC013394.2	-1.409
ENSG00000124749	COL21A1	116.9	-0.392143924562636	0.0216248813366606	0.468808095884162	8.192	10.356	ASO_G0272888_AD_10	AC013394.2	-0.245
ENSG00000132507	EIF5A	13088.277	-0.411734618361003	0.0216515592411544	0.468808095884162	905.112	1158.388	ASO_G0272888_AD_10	AC013394.2	-2.214
ENSG00000162496	DHRS3	41.058	-0.773362281643098	0.0217165592943593	0.468808095884162	2.303	3.711	ASO_G0272888_AD_10	AC013394.2	-1.331
ENSG00000177595	PIDD	129.784	0.3330524342766	0.0217090955666039	0.468808095884162	14.398	10.856	ASO_G0272888_AD_10	AC013394.2	0.634
ENSG00000166224	SGPL1	369.617	-0.390757580946003	0.0218001833589945	0.469965109850721	25.837	32.63	ASO_G0272888_AD_10	AC013394.2	-2.287
ENSG00000170624	SGCD	221.555	-0.290745874088463	0.0218542319968545	0.470482235189505	16.686	19.469	ASO_G0272888_AD_10	AC013394.2	-0.04
ENSG00000198873	GRK5	92.271	-0.408768130934526	0.0218851205859322	0.470500030618716	6.326	8.176	ASO_G0272888_AD_10	AC013394.2	-1.353
ENSG00000214753	HNRNPUL2	1826.935	-0.595677601886532	0.0219265413798079	0.470743894561555	112.199	163.053	ASO_G0272888_AD_10	AC013394.2	-2.928
ENSG00000198791	CNOT7	975.724	0.286706434532152	0.021966813668655	0.470962466750849	104.347	81.969	ASO_G0272888_AD_10	AC013394.2	1.957
CATG00000067715	CATG00000067715.1	9.971	0.844148343593171	0.0225543299455219	0.474468650458934	1.539	0.785	ASO_G0272888_AD_10	AC013394.2	0.733
CATG00000080304	CATG00000080304.1	8.204	0.816165512129507	0.0226121978170721	0.474468650458934	1.244	0.646	ASO_G0272888_AD_10	AC013394.2	-0.48
ENSG00000035681	NSMAF	994.816	-0.419911630965141	0.0227063458688737	0.474468650458934	68.23	88.127	ASO_G0272888_AD_10	AC013394.2	-2.694
ENSG00000042445	RETSAT	216.277	0.359116043687835	0.022165201558384	0.474468650458934	24.194	18.042	ASO_G0272888_AD_10	AC013394.2	0.833
ENSG00000060237	WNK1	561.148	0.276307766904383	0.0224328401806173	0.474468650458934	59.667	47.221	ASO_G0272888_AD_10	AC013394.2	1.674
ENSG00000069869	NEDD4	665.077	0.217307818468433	0.0223739823615147	0.474468650458934	68.145	56.181	ASO_G0272888_AD_10	AC013394.2	1.053
ENSG00000115145	STAM2	539.823	0.222463568065413	0.0226902239965923	0.474468650458934	55.522	45.62	ASO_G0272888_AD_10	AC013394.2	1.676
ENSG00000117122	MFAP2	1402.419	-0.226536719356922	0.0226852995935441	0.474468650458934	109.153	122.657	ASO_G0272888_AD_10	AC013394.2	-1.394
ENSG00000119685	TTLL5	428.916	0.207652726125821	0.0225601990397621	0.474468650458934	43.803	36.262	ASO_G0272888_AD_10	AC013394.2	1.31
ENSG00000135999	EPC2	238.085	-0.545149498595773	0.0225034942512583	0.474468650458934	15.054	21.249	ASO_G0272888_AD_10	AC013394.2	-2.889
ENSG00000149968	MMP3	3238.243	0.438867788697289	0.0226146310492334	0.474468650458934	378.56	268.01	ASO_G0272888_AD_10	AC013394.2	1.265
ENSG00000169621	APLF	150.36	-0.280679155024578	0.0226137374550418	0.474468650458934	11.3	13.216	ASO_G0272888_AD_10	AC013394.2	-0.819
ENSG00000176273	SLC35G1	101.008	-0.533611468734239	0.022636745424439	0.474468650458934	6.317	9.022	ASO_G0272888_AD_10	AC013394.2	-2.7
ENSG00000178982	EIF3K	1594.07	-0.469742182770097	0.02245767716429	0.474468650458934	106.464	140.962	ASO_G0272888_AD_10	AC013394.2	-3.004
ENSG00000180304	OAZ2	1056.944	0.281479730352146	0.0222429952218913	0.474468650458934	112.648	88.857	ASO_G0272888_AD_10	AC013394.2	1.747
ENSG00000183172	SMDT1	647.216	-0.389531997365207	0.022464023115955	0.474468650458934	45.269	57.314	ASO_G0272888_AD_10	AC013394.2	-1.82
ENSG00000185658	BRWD1	108.397	-0.499495919649452	0.0224494382722941	0.474468650458934	7.031	9.671	ASO_G0272888_AD_10	AC013394.2	-2.164
ENSG00000198028	ZNF560	27.193	0.527237572572446	0.0226182133061349	0.474468650458934	3.386	2.231	ASO_G0272888_AD_10	AC013394.2	1.083
ENSG00000213551	DNAJC9	909.32	0.356705594690278	0.0224895165382206	0.474468650458934	101.312	75.855	ASO_G0272888_AD_10	AC013394.2	1.563
CATG00000007231	CATG00000007231.1	55.968	0.461928958291234	0.0229843423648875	0.474616019944294	6.733	4.626	ASO_G0272888_AD_10	AC013394.2	1.333
ENSG00000011638	TMEM159	186.199	0.412904679286429	0.0231445682063605	0.474616019944294	21.544	15.449	ASO_G0272888_AD_10	AC013394.2	1.015
ENSG00000041357	PSMA4	1498.777	0.23468335937943	0.0232200761821231	0.474616019944294	155.275	126.439	ASO_G0272888_AD_10	AC013394.2	1.073
ENSG00000047249	ATP6V1H	690.962	0.261027149354567	0.024019192049096	0.474616019944294	72.65	58.137	ASO_G0272888_AD_10	AC013394.2	1.647
ENSG00000066117	SMARCD1	468.42	-0.334550548878385	0.0238785547195113	0.474616019944294	33.868	41.268	ASO_G0272888_AD_10	AC013394.2	-1.931
ENSG00000066926	FECH	518.558	-0.247461107638848	0.0237575211898901	0.474616019944294	39.76	45.382	ASO_G0272888_AD_10	AC013394.2	-1.853
ENSG00000071994	PDCD2	892.745	-0.299431777334609	0.0236090753961379	0.474616019944294	66.137	78.484	ASO_G0272888_AD_10	AC013394.2	-2.121
ENSG00000081041	CXCL2	16.489	-0.804526572764625	0.0239122979943151	0.474616019944294	0.883	1.492	ASO_G0272888_AD_10	AC013394.2	-1.982
ENSG00000082258	CCNT2	398.414	0.227620327731788	0.0237899053880359	0.474616019944294	41.33	33.65	ASO_G0272888_AD_10	AC013394.2	1.23
ENSG00000085449	WDFY1	703.079	0.287893207916687	0.0237757155719512	0.474616019944294	75.222	59.103	ASO_G0272888_AD_10	AC013394.2	2.19
ENSG00000100749	VRK1	193.907	0.360405713879901	0.0238851186854369	0.474616019944294	21.653	16.171	ASO_G0272888_AD_10	AC013394.2	1.429
ENSG00000102359	SRPX2	202.305	0.272360387863936	0.0239100045333189	0.474616019944294	21.577	16.995	ASO_G0272888_AD_10	AC013394.2	1.162
ENSG00000104375	STK3	471.006	0.194563438215292	0.023782465256393	0.474616019944294	47.87	39.886	ASO_G0272888_AD_10	AC013394.2	1.338
ENSG00000115825	PRKD3	804.663	-0.204297860847997	0.024088621235487	0.474616019944294	63.287	70.284	ASO_G0272888_AD_10	AC013394.2	-1.201
ENSG00000116044	NFE2L2	974.188	-0.313174425783883	0.0230742969433684	0.474616019944294	71.554	85.728	ASO_G0272888_AD_10	AC013394.2	-1.749
ENSG00000118402	ELOVL4	116.032	0.397764759407396	0.0234674666822832	0.474616019944294	13.348	9.638	ASO_G0272888_AD_10	AC013394.2	1.461
ENSG00000119333	WDR34	1178.784	-0.34861625907402	0.0236361890344505	0.474616019944294	84.61	103.961	ASO_G0272888_AD_10	AC013394.2	-1.552
ENSG00000134308	YWHAQ	6060.563	0.360403616830177	0.0232514770846522	0.474616019944294	676.573	505.351	ASO_G0272888_AD_10	AC013394.2	2.189
ENSG00000134775	FHOD3	365.292	0.30951273795764	0.0237132198807294	0.474616019944294	39.541	30.628	ASO_G0272888_AD_10	AC013394.2	1.183
ENSG00000134986	NREP	1131.31	-0.435017402035191	0.0229433278881896	0.474616019944294	77.061	100.229	ASO_G0272888_AD_10	AC013394.2	-1.23
ENSG00000135316	SYNCRIP	2909.349	-0.238821506365208	0.0238863785691576	0.474616019944294	224.645	254.496	ASO_G0272888_AD_10	AC013394.2	-1.412
ENSG00000137076	TLN1	4332.406	-0.655974516260438	0.0229905296457543	0.474616019944294	256.077	388.509	ASO_G0272888_AD_10	AC013394.2	-2.893
ENSG00000137959	IFI44L	18.345	1.13254100980773	0.0237653959708949	0.474616019944294	3.189	1.395	ASO_G0272888_AD_10	AC013394.2	1.107
ENSG00000139154	AEBP2	384.107	-0.498169060881076	0.022855812102411	0.474616019944294	25.027	34.162	ASO_G0272888_AD_10	AC013394.2	-2.7
ENSG00000141012	GALNS	426.592	-0.204867083551991	0.0238493880921815	0.474616019944294	33.67	37.261	ASO_G0272888_AD_10	AC013394.2	-0.694
ENSG00000142303	ADAMTS10	53.64	-0.52403360033974	0.0233602770222274	0.474616019944294	3.396	4.791	ASO_G0272888_AD_10	AC013394.2	-1.253
ENSG00000144579	CTDSP1	612.021	-0.235845434281886	0.0240798351606191	0.474616019944294	47.16	53.588	ASO_G0272888_AD_10	AC013394.2	-1.436
ENSG00000159873	CCDC117	284.524	-0.256926317822376	0.0234437673798352	0.474616019944294	21.559	24.926	ASO_G0272888_AD_10	AC013394.2	-1.311
ENSG00000164587	RPS14	11003.516	-0.421178282533647	0.0230514406249111	0.474616019944294	757.847	972.838	ASO_G0272888_AD_10	AC013394.2	-2.252
ENSG00000168765	GSTM4	348.885	-0.233339132848125	0.0240710374436899	0.474616019944294	27.201	30.498	ASO_G0272888_AD_10	AC013394.2	-1.163
ENSG00000170153	RNF150	193.618	-0.40949262533906	0.0234232451066895	0.474616019944294	13.374	17.147	ASO_G0272888_AD_10	AC013394.2	-0.418
ENSG00000171811	TTC40	35.088	-0.633719947771611	0.024108346805681	0.474616019944294	2.074	3.149	ASO_G0272888_AD_10	AC013394.2	-1.359
ENSG00000173575	CHD2	696.242	0.338601787852493	0.023521408631505	0.474616019944294	76.829	58.34	ASO_G0272888_AD_10	AC013394.2	2.022
ENSG00000175471	MCTP1	83.594	0.373034305514481	0.0233005665774853	0.474616019944294	9.49	6.95	ASO_G0272888_AD_10	AC013394.2	0.809
ENSG00000176490	DIRAS1	139.836	-0.75536726521132	0.0229535390398817	0.474616019944294	7.646	12.6	ASO_G0272888_AD_10	AC013394.2	-2.497
ENSG00000177383	MAGEF1	504.18	-0.222577896840318	0.0240498239291973	0.474616019944294	39.121	44.122	ASO_G0272888_AD_10	AC013394.2	-0.973
ENSG00000196704	AMZ2	703.93	-0.279353532393936	0.0239479888041593	0.474616019944294	52.737	61.824	ASO_G0272888_AD_10	AC013394.2	-1.686
ENSG00000199004	MIR21	26.485	-2.02345845689653	0.0233939298807016	0.474616019944294	0.636	2.496	ASO_G0272888_AD_10	AC013394.2	-2.807
ENSG00000211455	STK38L	278.794	-0.326890538275558	0.0232402268787745	0.474616019944294	20.261	24.565	ASO_G0272888_AD_10	AC013394.2	-1.699
ENSG00000234456	MAGI2-AS3	883.29	-0.208431174835696	0.0230524998862421	0.474616019944294	69.268	77.179	ASO_G0272888_AD_10	AC013394.2	-1.002
ENSG00000238142	RP11-108M9.4	57.623	-0.414318815389542	0.0238006926566136	0.474616019944294	3.946	5.106	ASO_G0272888_AD_10	AC013394.2	-1.557
ENSG00000247081	RP11-318M2.2	24.133	-0.691389447864368	0.02336633514764	0.474616019944294	1.358	2.173	ASO_G0272888_AD_10	AC013394.2	-1.769
ENSG00000252809	AC135050.1	13.674	1.14771754944334	0.0237934884812214	0.474616019944294	2.43	1.036	ASO_G0272888_AD_10	AC013394.2	1.858
ENSG00000260290	CTD-2033A16.2	18.416	0.750405435139632	0.0239418014560975	0.474616019944294	2.63	1.473	ASO_G0272888_AD_10	AC013394.2	1.6
ENSG00000264278	RP11-162A12.2	237.657	-0.726482170563312	0.0236086493756872	0.474616019944294	13.315	21.45	ASO_G0272888_AD_10	AC013394.2	-2.843
ENSG00000272913	RP11-440D17.3	59.666	0.573760149850801	0.0234223884434061	0.474616019944294	7.641	4.866	ASO_G0272888_AD_10	AC013394.2	1.975
ENSG00000142089	IFITM3	10473.342	-0.36682671137732	0.0241724698710287	0.475280560240541	746.694	922.97	ASO_G0272888_AD_10	AC013394.2	-2.231
ENSG00000143641	GALNT2	935.994	-0.252984948253819	0.0242300815374581	0.475681122610228	71.604	81.944	ASO_G0272888_AD_10	AC013394.2	-0.559
ENSG00000267270	AC139100.2	36.485	0.458829101021002	0.0242536282565307	0.475681122610228	4.33	3.017	ASO_G0272888_AD_10	AC013394.2	0.982
ENSG00000101216	GMEB2	160.19	-0.562663759255077	0.0243031900651991	0.476056605394782	9.932	14.309	ASO_G0272888_AD_10	AC013394.2	-3.163
CATG00000113567	CATG00000113567.1	13.884	-1.01674359025429	0.0243688538440441	0.476746164391417	0.65	1.274	ASO_G0272888_AD_10	AC013394.2	-1.646
ENSG00000079263	SP140	10.818	0.747464553580178	0.0245299168286072	0.477924141296399	1.502	0.866	ASO_G0272888_AD_10	AC013394.2	0.703
ENSG00000132639	SNAP25	52.328	0.434285351761331	0.0245398530291788	0.477924141296399	6.015	4.337	ASO_G0272888_AD_10	AC013394.2	1.52
ENSG00000164402	SEPT8	455.961	0.196316781651809	0.02455121139878	0.477924141296399	46.02	38.628	ASO_G0272888_AD_10	AC013394.2	1.403
ENSG00000179981	TSHZ1	419.166	-0.325346277983221	0.0244938488299971	0.477924141296399	30.829	36.921	ASO_G0272888_AD_10	AC013394.2	-1.413
ENSG00000100982	PCIF1	346.002	-0.237642027288423	0.0246518443694819	0.479092841534427	26.731	30.264	ASO_G0272888_AD_10	AC013394.2	-1.336
ENSG00000179271	GADD45GIP1	2120.919	-0.446916310132226	0.0247019626057975	0.479092841534427	143.221	188.193	ASO_G0272888_AD_10	AC013394.2	-2.574
ENSG00000204314	PRRT1	92.822	-0.415194235840387	0.0247030811525323	0.479092841534427	6.429	8.207	ASO_G0272888_AD_10	AC013394.2	-1.712
ENSG00000131459	GFPT2	115.831	-0.388623711450017	0.0247370548337763	0.479157976736921	8.025	10.244	ASO_G0272888_AD_10	AC013394.2	-1.044
ENSG00000131435	PDLIM4	137.546	0.337027975725254	0.0248638970652392	0.479530222722668	15.108	11.484	ASO_G0272888_AD_10	AC013394.2	0.861
ENSG00000148677	ANKRD1	15.081	0.849800675708974	0.0248507702630523	0.479530222722668	2.169	1.193	ASO_G0272888_AD_10	AC013394.2	1.182
ENSG00000168306	ACOX2	132.294	-0.299996323814355	0.0248788282442532	0.479530222722668	9.954	11.62	ASO_G0272888_AD_10	AC013394.2	-1.262
ENSG00000168556	ING2	260.615	-0.535761467233811	0.02482200832907	0.479530222722668	16.501	23.244	ASO_G0272888_AD_10	AC013394.2	-2.03
ENSG00000105329	TGFB1	1636.013	-0.407457641371135	0.0249382365577802	0.479932912225153	113.384	144.594	ASO_G0272888_AD_10	AC013394.2	-2.565
ENSG00000183023	SLC8A1	205.25	0.230280777627999	0.0249610498084004	0.479932912225153	21.246	17.329	ASO_G0272888_AD_10	AC013394.2	1.087
ENSG00000203791	METTL10	550.847	0.213489708916321	0.0251074147352626	0.482154782848582	56.476	46.592	ASO_G0272888_AD_10	AC013394.2	1.223
ENSG00000070950	RAD18	475.068	0.274341964672765	0.0251872491879438	0.48277283389157	50.485	39.927	ASO_G0272888_AD_10	AC013394.2	1.404
ENSG00000163444	TMEM183A	833.488	-0.560184018588261	0.0252321371237176	0.48277283389157	52.247	74.406	ASO_G0272888_AD_10	AC013394.2	-3.38
ENSG00000166181	API5	697.571	0.291734095016931	0.0252257036768604	0.48277283389157	74.684	58.556	ASO_G0272888_AD_10	AC013394.2	1.652
CATG00000051537	CATG00000051537.1	17.409	-3.02798431852468	0.0253542731825466	0.4845173743346	0.219	1.659	ASO_G0272888_AD_10	AC013394.2	-1.651
ENSG00000143878	RHOB	161.704	0.654451240532429	0.0254179244175646	0.485141384218662	21.605	13.04	ASO_G0272888_AD_10	AC013394.2	1.483
ENSG00000119318	RAD23B	3734.21	-0.355065409984944	0.0255093178464859	0.486292732783618	267.677	329.03	ASO_G0272888_AD_10	AC013394.2	-2.032
ENSG00000106992	AK1	488.07	0.261597890500171	0.0255594175751066	0.486439665590753	51.402	41.106	ASO_G0272888_AD_10	AC013394.2	1.262
ENSG00000113811	SELK	658.063	0.24878571303509	0.0255948527846789	0.486439665590753	68.634	55.434	ASO_G0272888_AD_10	AC013394.2	1.44
ENSG00000117862	TXNDC12	737.731	0.319308450438904	0.0256102667207706	0.486439665590753	80.362	61.793	ASO_G0272888_AD_10	AC013394.2	2.191
ENSG00000188243	COMMD6	2480.048	-0.253611254999858	0.025695697351798	0.487470738488473	189.836	217.04	ASO_G0272888_AD_10	AC013394.2	-1.958
ENSG00000124831	LRRFIP1	918.799	-0.443045121217797	0.0257553329266005	0.487577849640502	62.131	81.55	ASO_G0272888_AD_10	AC013394.2	-2.281
ENSG00000160094	ZNF362	183.254	-0.508060168247216	0.0257636497126506	0.487577849640502	11.781	16.327	ASO_G0272888_AD_10	AC013394.2	-1.996
CATG00000027674	CATG00000027674.1	18.083	0.576826148805708	0.0260794918197597	0.488826498767735	2.291	1.477	ASO_G0272888_AD_10	AC013394.2	1.108
ENSG00000100592	DAAM1	95.942	-0.351179338510004	0.0260637569257902	0.488826498767735	6.921	8.464	ASO_G0272888_AD_10	AC013394.2	-1.238
ENSG00000109107	ALDOC	163.359	-0.379117904196685	0.0260508203568501	0.488826498767735	11.73	14.413	ASO_G0272888_AD_10	AC013394.2	-1.372
ENSG00000148290	SURF1	313.409	-0.814291846546897	0.0259255574718146	0.488826498767735	16.624	28.359	ASO_G0272888_AD_10	AC013394.2	-2.668
ENSG00000163618	CADPS	34.028	0.545796250519006	0.0260636259692311	0.488826498767735	4.255	2.788	ASO_G0272888_AD_10	AC013394.2	1.52
ENSG00000183718	TRIM52	90.757	0.321617755879688	0.02600914112746	0.488826498767735	9.951	7.602	ASO_G0272888_AD_10	AC013394.2	1.1
ENSG00000239900	ADSL	693.378	0.277229667175913	0.0259906927642949	0.488826498767735	73.594	58.236	ASO_G0272888_AD_10	AC013394.2	2.115
ENSG00000264817	MIR4741	174.843	-0.327714948676807	0.0259137616363566	0.488826498767735	12.753	15.381	ASO_G0272888_AD_10	AC013394.2	-0.659
ENSG00000115520	COQ10B	625.789	0.22155149028548	0.0262347526507989	0.491148461408677	64.216	52.889	ASO_G0272888_AD_10	AC013394.2	1.04
ENSG00000022277	RTFDC1	1260.097	0.252438870489747	0.0263968056508844	0.491669387922404	131.986	106.258	ASO_G0272888_AD_10	AC013394.2	1.699
ENSG00000137414	FAM8A1	326.926	-0.362217654423739	0.0263329217483925	0.491669387922404	23.164	28.841	ASO_G0272888_AD_10	AC013394.2	-1.948
ENSG00000162664	ZNF326	424.091	0.358864120784098	0.026435186453086	0.491669387922404	47.372	35.44	ASO_G0272888_AD_10	AC013394.2	2.216
ENSG00000162714	ZNF496	176.463	-0.26139609261059	0.0263277379982663	0.491669387922404	13.36	15.489	ASO_G0272888_AD_10	AC013394.2	-1.207
ENSG00000196781	TLE1	183.843	-0.282473550257144	0.026451065403531	0.491669387922404	13.71	16.16	ASO_G0272888_AD_10	AC013394.2	-0.957
ENSG00000251273	RP11-549K20.1	4192.47	-0.281300853753331	0.026421169521466	0.491669387922404	315.14	367.745	ASO_G0272888_AD_10	AC013394.2	-0.881
ENSG00000117298	ECE1	1959.498	-0.330077384605185	0.0266841481667419	0.492731040249845	142.639	172.672	ASO_G0272888_AD_10	AC013394.2	-1.321
ENSG00000134352	IL6ST	5486.179	-0.527757603056443	0.0266634273070944	0.492731040249845	352.06	489.026	ASO_G0272888_AD_10	AC013394.2	-2.586
ENSG00000138641	HERC3	296.864	0.316200588109018	0.0265540409486491	0.492731040249845	32.329	24.871	ASO_G0272888_AD_10	AC013394.2	1.398
ENSG00000174839	DENND6A	258.208	-0.637517031002136	0.026660830076894	0.492731040249845	15.354	23.225	ASO_G0272888_AD_10	AC013394.2	-2.547
ENSG00000185920	PTCH1	100.722	-0.344149322162179	0.0266970750835006	0.492731040249845	7.226	8.878	ASO_G0272888_AD_10	AC013394.2	-1.499
ENSG00000264268	MIR4767	45.763	-0.598348819901231	0.0265825669516872	0.492731040249845	2.802	4.092	ASO_G0272888_AD_10	AC013394.2	-1.478
ENSG00000169062	UPF3A	788.585	-0.182957884643877	0.0267483130993975	0.493095227701615	63.227	68.784	ASO_G0272888_AD_10	AC013394.2	-1.402
ENSG00000124467	PSG8	382.934	0.393857704132593	0.0268637112299868	0.493478808052258	43.676	31.831	ASO_G0272888_AD_10	AC013394.2	1.163
ENSG00000165152	TMEM246	410.53	0.274045158706964	0.0268018372478834	0.493478808052258	43.576	34.493	ASO_G0272888_AD_10	AC013394.2	1.528
ENSG00000172819	RARG	720.171	-0.258239758804368	0.0268570155756419	0.493478808052258	55.163	63.158	ASO_G0272888_AD_10	AC013394.2	-1.527
ENSG00000166046	TCP11L2	193.81	-0.428426588648331	0.0269948134164875	0.494147163487071	13.252	17.193	ASO_G0272888_AD_10	AC013394.2	-1.32
ENSG00000175155	YPEL2	68.178	-0.455874160746471	0.0269423744222792	0.494147163487071	4.529	6.055	ASO_G0272888_AD_10	AC013394.2	-1.479
ENSG00000248257	PSG10P	382.071	0.392871331251085	0.0269819974379904	0.494147163487071	43.551	31.762	ASO_G0272888_AD_10	AC013394.2	1.164
ENSG00000139641	ESYT1	2241.797	0.321175767268792	0.0270371919895709	0.49434473344483	244.573	187.602	ASO_G0272888_AD_10	AC013394.2	2.22
ENSG00000070540	WIPI1	750.718	-0.252762574256128	0.0272390905493528	0.495719774637117	57.211	65.826	ASO_G0272888_AD_10	AC013394.2	-0.899
ENSG00000135046	ANXA1	5263.466	0.287855079392594	0.0272161380725597	0.495719774637117	562.489	441.952	ASO_G0272888_AD_10	AC013394.2	1.205
ENSG00000229809	ZNF688	131.335	-0.52786969418133	0.0272128706747169	0.495719774637117	8.327	11.71	ASO_G0272888_AD_10	AC013394.2	-2.768
ENSG00000231789	RP11-558F24.4	68.306	-0.433984515738702	0.0271749870082819	0.495719774637117	4.637	6.061	ASO_G0272888_AD_10	AC013394.2	-1.394
ENSG00000111707	SUDS3	849.43	-0.512721351869283	0.0273268755167147	0.496739754601744	54.946	75.649	ASO_G0272888_AD_10	AC013394.2	-1.774
ENSG00000100461	RBM23	1210.778	0.155933456952088	0.0275620057702401	0.499492329945519	119.73	102.805	ASO_G0272888_AD_10	AC013394.2	1.095
ENSG00000153006	SREK1IP1	457.784	-0.329866218831143	0.0276059590698916	0.499492329945519	33.399	40.24	ASO_G0272888_AD_10	AC013394.2	-2.284
ENSG00000186951	PPARA	167.731	-0.706688089472806	0.0275744848856723	0.499492329945519	9.507	15.095	ASO_G0272888_AD_10	AC013394.2	-2.432
ENSG00000251369	ZNF550	96.382	0.42691724160035	0.0275239702038081	0.499492329945519	11.338	7.98	ASO_G0272888_AD_10	AC013394.2	1.468
ENSG00000185813	PCYT2	1325.387	-0.758809756600848	0.027656286183919	0.499825098226923	73.179	119.58	ASO_G0272888_AD_10	AC013394.2	-2.742
ENSG00000197586	ENTPD6	688.672	-0.340353550643597	0.0277031706880623	0.500094953216681	49.689	60.735	ASO_G0272888_AD_10	AC013394.2	-1.554
ENSG00000122585	NPY	61.367	0.649298557912939	0.0277396086704115	0.500175824079044	8.054	4.947	ASO_G0272888_AD_10	AC013394.2	1.688
ENSG00000105701	FKBP8	2497.979	-0.677031922249905	0.0279502255305337	0.500513706840255	145.509	224.202	ASO_G0272888_AD_10	AC013394.2	-3.07
ENSG00000164105	SAP30	476.632	-0.419000468228202	0.0279197991791041	0.500513706840255	32.669	42.173	ASO_G0272888_AD_10	AC013394.2	-2.217
ENSG00000180581	SRP9P1	13.078	0.723482377225552	0.0278899688606572	0.500513706840255	1.803	1.051	ASO_G0272888_AD_10	AC013394.2	1.669
ENSG00000229956	ZRANB2-AS2	14.484	0.753493716308487	0.0278918867518816	0.500513706840255	2.061	1.161	ASO_G0272888_AD_10	AC013394.2	1.898
ENSG00000236200	KDM4A-AS1	20.678	0.550616317222632	0.0278664716166025	0.500513706840255	2.558	1.692	ASO_G0272888_AD_10	AC013394.2	1.106
ENSG00000254635	WAC-AS1	240.597	-0.332466950467794	0.0279162798395277	0.500513706840255	17.364	21.226	ASO_G0272888_AD_10	AC013394.2	-1.731
ENSG00000101361	NOP56	493.361	0.41430191732512	0.0280428855475706	0.500997488068022	56.985	40.918	ASO_G0272888_AD_10	AC013394.2	1.368
ENSG00000117153	KLHL12	284.325	0.30404059560298	0.0281110163753179	0.500997488068022	30.817	23.847	ASO_G0272888_AD_10	AC013394.2	1.63
ENSG00000136492	BRIP1	212.939	0.278306742725499	0.0281827743930681	0.500997488068022	22.683	17.914	ASO_G0272888_AD_10	AC013394.2	1.218
ENSG00000176658	MYO1D	295.61	-0.325503366211902	0.0281947728793297	0.500997488068022	21.434	26.062	ASO_G0272888_AD_10	AC013394.2	-0.441
ENSG00000196374	HIST1H2BM	7344.982	-0.355092955537999	0.0281919946854943	0.500997488068022	527.894	646.871	ASO_G0272888_AD_10	AC013394.2	-0.426
ENSG00000237461	RP11-554F20.1	30.879	-0.599391860460728	0.0280109463991415	0.500997488068022	1.852	2.776	ASO_G0272888_AD_10	AC013394.2	-1.257
ENSG00000255198	SNHG9	91.815	0.399115621723555	0.0282013153784376	0.500997488068022	10.372	7.648	ASO_G0272888_AD_10	AC013394.2	1.061
ENSG00000090006	LTBP4	695.431	-0.22253171744073	0.0283307208842054	0.501588362622962	54.454	60.787	ASO_G0272888_AD_10	AC013394.2	-0.935
ENSG00000162600	OMA1	118.861	0.269437817430084	0.028322841732769	0.501588362622962	12.528	10.011	ASO_G0272888_AD_10	AC013394.2	1.193
ENSG00000230055	CISD3	875.441	-0.447252284968547	0.0283166985885558	0.501588362622962	59.017	77.623	ASO_G0272888_AD_10	AC013394.2	-2.475
ENSG00000100181	TPTEP1	74.153	-0.378923053211141	0.0284576890965062	0.502132234554022	5.115	6.562	ASO_G0272888_AD_10	AC013394.2	-1.011
ENSG00000113758	DBN1	1274.374	0.300433236430997	0.0284140910009154	0.502132234554022	137.126	106.88	ASO_G0272888_AD_10	AC013394.2	1.7
ENSG00000178397	FAM220A	188.198	-0.461748966046039	0.0284412274396178	0.502132234554022	12.442	16.746	ASO_G0272888_AD_10	AC013394.2	-2.531
ENSG00000090020	SLC9A1	1113.832	-0.361295304430496	0.0285316487743745	0.502304651257295	79.509	98.252	ASO_G0272888_AD_10	AC013394.2	-1.721
ENSG00000138758	SEPT11	7366.934	-0.531874687888787	0.0285158611567766	0.502304651257295	471.564	656.833	ASO_G0272888_AD_10	AC013394.2	-1.479
ENSG00000170502	NUDT9	254.245	0.221895576431761	0.028567979304694	0.502379150671647	26.123	21.49	ASO_G0272888_AD_10	AC013394.2	1.389
ENSG00000175104	TRAF6	198.931	0.296236127679901	0.0286458691763318	0.503183499976172	21.401	16.706	ASO_G0272888_AD_10	AC013394.2	1.673
ENSG00000166825	ANPEP	11724.94	-0.320331913074949	0.0286856911779126	0.503318108324562	859.334	1031.711	ASO_G0272888_AD_10	AC013394.2	-0.842
ENSG00000082126	MPP4	38.409	0.449682075596489	0.0287765389901047	0.503882782954123	4.516	3.178	ASO_G0272888_AD_10	AC013394.2	1.637
ENSG00000125863	MKKS	1681.512	0.212747631055458	0.0287822636228347	0.503882782954123	171.618	142.105	ASO_G0272888_AD_10	AC013394.2	1.365
ENSG00000108819	PPP1R9B	412.795	-0.506591605833915	0.0288686953981109	0.504380043569087	26.745	36.775	ASO_G0272888_AD_10	AC013394.2	-2.756
ENSG00000185187	SIGIRR	316.643	-0.258358884612401	0.0288751210170534	0.504380043569087	24.324	27.752	ASO_G0272888_AD_10	AC013394.2	-1.49
ENSG00000173530	TNFRSF10D	537.276	0.229912665726872	0.0289222636550187	0.504640299291748	55.457	45.327	ASO_G0272888_AD_10	AC013394.2	0.43
ENSG00000110066	SUV420H1	287.609	-0.525241380569193	0.0289808077592723	0.504783256791782	18.372	25.626	ASO_G0272888_AD_10	AC013394.2	-2.733
ENSG00000267140	RP11-322E11.6	135.81	0.414920307933715	0.0289949618462598	0.504783256791782	15.708	11.265	ASO_G0272888_AD_10	AC013394.2	1.602
ENSG00000172943	PHF8	159.93	0.240497072202201	0.0290717390920351	0.50555754281049	16.533	13.503	ASO_G0272888_AD_10	AC013394.2	1.706
ENSG00000035862	TIMP2	5948.206	-0.404528228633546	0.0292396206325862	0.506345118688795	413.415	525.972	ASO_G0272888_AD_10	AC013394.2	-2.198
ENSG00000095209	TMEM38B	143.247	0.31199428462088	0.0292678048075456	0.506345118688795	15.494	12.01	ASO_G0272888_AD_10	AC013394.2	0.849
ENSG00000100401	RANGAP1	2162.046	0.23844731784454	0.0291973781408629	0.506345118688795	224.247	182.151	ASO_G0272888_AD_10	AC013394.2	1.282
ENSG00000106034	CPED1	449.503	0.273008137369822	0.0293339882074084	0.506345118688795	47.547	37.79	ASO_G0272888_AD_10	AC013394.2	1.324
ENSG00000140945	CDH13	188.838	0.288456329081772	0.0291801028668959	0.506345118688795	20.286	15.84	ASO_G0272888_AD_10	AC013394.2	1.463
ENSG00000144815	NXPE3	417.519	-0.237617704800472	0.0293434938758377	0.506345118688795	32.128	36.611	ASO_G0272888_AD_10	AC013394.2	-1.574
ENSG00000174444	RPL4	7092.092	0.397523379333439	0.0293011941299003	0.506345118688795	809.685	589.807	ASO_G0272888_AD_10	AC013394.2	1.809
ENSG00000198952	SMG5	1098.698	-0.458231499949458	0.0293827846149669	0.506464715868774	73.62	97.6	ASO_G0272888_AD_10	AC013394.2	-2.062
ENSG00000236750	AC009237.16	32.394	0.539652787100845	0.0295588356054753	0.508938763543778	4.069	2.643	ASO_G0272888_AD_10	AC013394.2	1.561
ENSG00000138085	ATRAID	1655.669	-0.148976178297725	0.0296946993706752	0.510694357190058	135.481	143.986	ASO_G0272888_AD_10	AC013394.2	-1.279
ENSG00000163507	KIAA1524	545.456	0.223582203296469	0.0297376380004064	0.510694357190058	56.131	46.092	ASO_G0272888_AD_10	AC013394.2	0.925
ENSG00000243452	NBPF15	639.518	0.27897484141665	0.0297586897806743	0.510694357190058	68.114	53.844	ASO_G0272888_AD_10	AC013394.2	1.715
ENSG00000119899	SLC17A5	147.143	0.420423521091283	0.0298621564599169	0.511488136416983	17.087	12.22	ASO_G0272888_AD_10	AC013394.2	1.488
ENSG00000131019	ULBP3	90.73	0.426247670621963	0.0299116948230301	0.511488136416983	10.571	7.515	ASO_G0272888_AD_10	AC013394.2	1.608
ENSG00000156869	FRRS1	88.821	0.429917780192819	0.0299797897948097	0.511488136416983	10.31	7.369	ASO_G0272888_AD_10	AC013394.2	1.331
ENSG00000171490	RSL1D1	992.279	0.246940043735192	0.0300307444056443	0.511488136416983	103.377	83.569	ASO_G0272888_AD_10	AC013394.2	0.956
ENSG00000221062	MIR1292	402.59	0.446465818411229	0.0300337101378319	0.511488136416983	47.421	33.272	ASO_G0272888_AD_10	AC013394.2	1.2
ENSG00000254093	PINX1	227.142	0.263512682537405	0.0299923382202312	0.511488136416983	23.957	19.1	ASO_G0272888_AD_10	AC013394.2	1.672
ENSG00000258289	CHURC1	791.401	-0.320942089319594	0.0299029123098137	0.511488136416983	58.153	69.581	ASO_G0272888_AD_10	AC013394.2	-2.306
ENSG00000082641	NFE2L1	2302.509	-0.244085484228165	0.0301325247194551	0.5126132004176	177.333	201.561	ASO_G0272888_AD_10	AC013394.2	-1.333
ENSG00000068323	TFE3	1388.231	-0.27221957323713	0.030478981090211	0.514924813608888	104.723	121.849	ASO_G0272888_AD_10	AC013394.2	-2.214
ENSG00000075407	ZNF37A	213.579	0.235854736619821	0.0304923506620755	0.514924813608888	22.135	18.017	ASO_G0272888_AD_10	AC013394.2	1.299
ENSG00000105583	WDR83OS	1814.144	-0.259177843822183	0.0303648101493275	0.514924813608888	138.436	158.758	ASO_G0272888_AD_10	AC013394.2	-1.928
ENSG00000126107	HECTD3	445.281	0.313979422978106	0.0303438530773775	0.514924813608888	48.385	37.31	ASO_G0272888_AD_10	AC013394.2	1.711
ENSG00000135185	TMEM243	361.008	-0.243929625306007	0.0305151693290284	0.514924813608888	27.609	31.671	ASO_G0272888_AD_10	AC013394.2	-1.646
ENSG00000141564	RPTOR	376.497	0.305114346790171	0.030531609930934	0.514924813608888	40.825	31.621	ASO_G0272888_AD_10	AC013394.2	1.378
ENSG00000162623	TYW3	264.954	0.260259184872718	0.030383182668833	0.514924813608888	27.906	22.309	ASO_G0272888_AD_10	AC013394.2	0.933
ENSG00000196684	HSH2D	184.771	-0.682950902143711	0.0304932085595089	0.514924813608888	10.742	16.596	ASO_G0272888_AD_10	AC013394.2	-1.795
ENSG00000129422	MTUS1	165.819	0.303724722355962	0.0305720187627182	0.515019709118118	18.026	13.898	ASO_G0272888_AD_10	AC013394.2	0.556
ENSG00000147416	ATP6V1B2	1407.425	0.284265134741886	0.0306030496121558	0.515019709118118	150.091	118.119	ASO_G0272888_AD_10	AC013394.2	0.857
ENSG00000187951	ARHGAP11B	1030.815	-0.415318808758332	0.0306705130758961	0.515600644630343	71.079	91.344	ASO_G0272888_AD_10	AC013394.2	-0.935
CATG00000023361	CATG00000023361.1	6.855	0.904530922328811	0.030842619184215	0.515900022266376	1.008	0.542	ASO_G0272888_AD_10	AC013394.2	-0.489
ENSG00000089876	DHX32	309.954	-0.513731393343806	0.0309567260877083	0.515900022266376	19.93	27.644	ASO_G0272888_AD_10	AC013394.2	-2.47
ENSG00000114650	SCAP	529.491	-0.238173256129207	0.0310509118251183	0.515900022266376	40.784	46.423	ASO_G0272888_AD_10	AC013394.2	-1.041
ENSG00000123815	ADCK4	200.256	0.370801951326924	0.0309893368311715	0.515900022266376	22.556	16.71	ASO_G0272888_AD_10	AC013394.2	2.101
ENSG00000126777	KTN1	1635.794	-0.578054990286944	0.0308316732467556	0.515900022266376	101.561	146.069	ASO_G0272888_AD_10	AC013394.2	-3.077
ENSG00000128641	MYO1B	1615.985	-0.571041490950788	0.0309325029421446	0.515900022266376	100.757	144.435	ASO_G0272888_AD_10	AC013394.2	-2.497
ENSG00000160226	C21orf2	226.01	-0.332671151859104	0.0310188733773576	0.515900022266376	16.272	19.958	ASO_G0272888_AD_10	AC013394.2	-1.44
ENSG00000197006	METTL9	2735.129	-0.497507807780561	0.0310227571353678	0.515900022266376	178.947	242.867	ASO_G0272888_AD_10	AC013394.2	-2.824
ENSG00000225921	NOL7	2125.174	-0.455235871702162	0.0309378581761252	0.515900022266376	142.813	188.415	ASO_G0272888_AD_10	AC013394.2	-2.86
ENSG00000260807	RP11-161M6.2	11.25	-1.03986653013487	0.0308150307196826	0.515900022266376	0.511	1.026	ASO_G0272888_AD_10	AC013394.2	-1.993
ENSG00000263072	RP11-473M20.14	113.549	0.354375279083711	0.03084429539043	0.515900022266376	12.729	9.486	ASO_G0272888_AD_10	AC013394.2	1.488
ENSG00000134996	OSTF1	880.576	0.250739405689377	0.0310843204424533	0.5159074223169	92.08	74.107	ASO_G0272888_AD_10	AC013394.2	1.419
ENSG00000138160	KIF11	1241.922	-0.22760203305517	0.0313258944241706	0.517444202063255	96.676	108.504	ASO_G0272888_AD_10	AC013394.2	-0.384
ENSG00000157500	APPL1	442.288	-0.482113626965132	0.0313752825862902	0.517444202063255	29.076	39.333	ASO_G0272888_AD_10	AC013394.2	-2.808
ENSG00000166250	CLMP	1713.67	0.349100722869831	0.0313232034905903	0.517444202063255	189.962	143.183	ASO_G0272888_AD_10	AC013394.2	1.465
ENSG00000175662	TOM1L2	781.758	0.18709965850171	0.0313603125424654	0.517444202063255	78.596	66.226	ASO_G0272888_AD_10	AC013394.2	0.943
ENSG00000197646	PDCD1LG2	190.261	0.450663513063642	0.0313052986931202	0.517444202063255	22.497	15.718	ASO_G0272888_AD_10	AC013394.2	1.157
ENSG00000226053	RP5-1070A16.1	21.465	0.564686526609606	0.0313358372669551	0.517444202063255	2.697	1.752	ASO_G0272888_AD_10	AC013394.2	1.473
CATG00000057600	CATG00000057600.1	10.817	-1.56794478850455	0.0318832334597995	0.518360038203674	0.358	1.006	ASO_G0272888_AD_10	AC013394.2	-1.677
ENSG00000100647	KIAA0247	211.609	0.301699147149914	0.031666171200708	0.518360038203674	22.902	17.75	ASO_G0272888_AD_10	AC013394.2	1.261
ENSG00000101608	MYL12A	4350.166	-0.29672740933	0.0315865382227185	0.518360038203674	324.312	381.887	ASO_G0272888_AD_10	AC013394.2	-1.345
ENSG00000117385	LEPRE1	1274.482	-0.216429353033306	0.0319904308132083	0.518360038203674	99.889	111.354	ASO_G0272888_AD_10	AC013394.2	-0.985
ENSG00000127314	RAP1B	2351.623	-0.256860334097504	0.0316639070104975	0.518360038203674	179.206	206.191	ASO_G0272888_AD_10	AC013394.2	-1.471
ENSG00000135655	USP15	585.362	0.168845600807161	0.0318448235807835	0.518360038203674	58.399	49.662	ASO_G0272888_AD_10	AC013394.2	1.203
ENSG00000148175	STOM	2658.267	0.33076831119243	0.0315474041759689	0.518360038203674	291.563	222.57	ASO_G0272888_AD_10	AC013394.2	1.096
ENSG00000160888	IER2	901.839	-0.267244300970626	0.0320095095114475	0.518360038203674	68.656	79.045	ASO_G0272888_AD_10	AC013394.2	-1.216
ENSG00000164483	SAMD3	38.447	0.494482733948904	0.0317237169911854	0.518360038203674	4.635	3.168	ASO_G0272888_AD_10	AC013394.2	1.34
ENSG00000168818	STX18	859.933	-0.223961531098221	0.031906261366678	0.518360038203674	67.265	75.149	ASO_G0272888_AD_10	AC013394.2	-0.663
ENSG00000169951	ZNF764	187.885	-0.365935570921136	0.0320604765771185	0.518360038203674	13.218	16.604	ASO_G0272888_AD_10	AC013394.2	-2.558
ENSG00000174840	PDE12	296.249	0.318362794031107	0.0316360150108622	0.518360038203674	32.208	24.776	ASO_G0272888_AD_10	AC013394.2	2.203
ENSG00000177409	SAMD9L	116.867	0.354313701324639	0.031545043304076	0.518360038203674	13.029	9.757	ASO_G0272888_AD_10	AC013394.2	1.121
ENSG00000177485	ZBTB33	155.687	0.293298117228692	0.0321013255214276	0.518360038203674	16.755	13.071	ASO_G0272888_AD_10	AC013394.2	1.951
ENSG00000178996	SNX18	713.59	-0.508169433774883	0.0320502844374827	0.518360038203674	46.254	63.609	ASO_G0272888_AD_10	AC013394.2	-1.333
ENSG00000181744	C3orf58	153.069	0.378780888422559	0.0321035312440833	0.518360038203674	17.274	12.757	ASO_G0272888_AD_10	AC013394.2	1.499
ENSG00000182809	CRIP2	86.333	-0.351784827710772	0.0320218516288742	0.518360038203674	6.126	7.63	ASO_G0272888_AD_10	AC013394.2	-1.295
ENSG00000197457	STMN3	150.009	-0.350504684456139	0.0321263329536492	0.518360038203674	10.831	13.217	ASO_G0272888_AD_10	AC013394.2	-1.287
ENSG00000207714	MIR584	11.94	0.762547228806677	0.0317750316604586	0.518360038203674	1.747	0.949	ASO_G0272888_AD_10	AC013394.2	1.234
ENSG00000221869	CEBPD	1331.699	-0.477879924838282	0.0320186932851736	0.518360038203674	88.122	118.355	ASO_G0272888_AD_10	AC013394.2	-1.403
ENSG00000271581	XXbac-BPG248L24.12	10.893	-1.66471998296122	0.0320014030543568	0.518360038203674	0.325	1.019	ASO_G0272888_AD_10	AC013394.2	-1.751
ENSG00000120875	DUSP4	32.702	0.450500956492032	0.0322941515495082	0.518981167442475	3.793	2.705	ASO_G0272888_AD_10	AC013394.2	0.419
ENSG00000121848	RNF115	1425.274	-0.445424783476027	0.0323628358901373	0.518981167442475	96.327	126.558	ASO_G0272888_AD_10	AC013394.2	-1.981
ENSG00000141542	RAB40B	90.234	-0.595120650366528	0.0323482139273799	0.518981167442475	5.447	8.086	ASO_G0272888_AD_10	AC013394.2	-1.95
ENSG00000157796	WDR19	121.606	0.294908988930688	0.0323969459198325	0.518981167442475	13.022	10.221	ASO_G0272888_AD_10	AC013394.2	1.238
ENSG00000173221	GLRX	1633.249	0.297602064852818	0.0323592697947048	0.518981167442475	175.557	137.099	ASO_G0272888_AD_10	AC013394.2	0.98
ENSG00000196678	ERI2	489.34	0.247910146266289	0.0322926560564792	0.518981167442475	50.976	41.225	ASO_G0272888_AD_10	AC013394.2	1.533
ENSG00000235257	AC093415.2	115.289	-0.313307248458015	0.0323876919377083	0.518981167442475	8.487	10.152	ASO_G0272888_AD_10	AC013394.2	-0.742
CATG00000031710	CATG00000031710.1	13.626	-2.45711525636127	0.0327788726180114	0.519328379361522	0.25	1.291	ASO_G0272888_AD_10	AC013394.2	-1.799
ENSG00000011422	PLAUR	889.562	0.286044758101587	0.0329248255614068	0.519328379361522	94.879	74.602	ASO_G0272888_AD_10	AC013394.2	1.37
ENSG00000072422	RHOBTB1	121.728	-0.435261255958168	0.0325269055611821	0.519328379361522	8.217	10.81	ASO_G0272888_AD_10	AC013394.2	-1.389
ENSG00000100335	MIEF1	409.304	0.267335315686496	0.0329111537761252	0.519328379361522	43.225	34.409	ASO_G0272888_AD_10	AC013394.2	1.122
ENSG00000101670	LIPG	37.479	0.505214382930279	0.0327211402975526	0.519328379361522	4.563	3.085	ASO_G0272888_AD_10	AC013394.2	1.11
ENSG00000105825	TFPI2	458.136	0.538387277055822	0.0327710320913705	0.519328379361522	56.826	37.528	ASO_G0272888_AD_10	AC013394.2	0.964
ENSG00000109576	AADAT	121.172	-0.413195134941662	0.0329589716288712	0.519328379361522	8.244	10.744	ASO_G0272888_AD_10	AC013394.2	-2.504
ENSG00000111906	HDDC2	416.963	-0.228244786468392	0.0327872504037624	0.519328379361522	32.31	36.447	ASO_G0272888_AD_10	AC013394.2	-1.836
ENSG00000113441	LNPEP	447.156	0.205271798881658	0.0327337078696322	0.519328379361522	45.663	37.838	ASO_G0272888_AD_10	AC013394.2	1.077
ENSG00000130402	ACTN4	4237.576	-0.336766682143262	0.0332076548172934	0.519328379361522	307.364	373.326	ASO_G0272888_AD_10	AC013394.2	-0.794
ENSG00000132122	SPATA6	99.051	-0.394201076859075	0.0329623301304108	0.519328379361522	6.926	8.78	ASO_G0272888_AD_10	AC013394.2	-0.815
ENSG00000138134	STAMBPL1	366.918	0.208553094861194	0.0331332089056617	0.519328379361522	37.303	31.026	ASO_G0272888_AD_10	AC013394.2	1.051
ENSG00000146677	AC004453.8	11.534	-0.926977633537432	0.033208478753402	0.519328379361522	0.592	1.044	ASO_G0272888_AD_10	AC013394.2	-1.679
ENSG00000147872	PLIN2	770.974	0.267427599140457	0.0330581918121499	0.519328379361522	81.305	64.866	ASO_G0272888_AD_10	AC013394.2	1.077
ENSG00000154237	LRRK1	220.973	-0.448752125377035	0.0326116288979023	0.519328379361522	14.808	19.638	ASO_G0272888_AD_10	AC013394.2	-1.602
ENSG00000168040	FADD	512.432	-0.325428302874642	0.0330719524285449	0.519328379361522	37.235	45.146	ASO_G0272888_AD_10	AC013394.2	-2.318
ENSG00000169047	IRS1	463.4	0.299794659483834	0.0331395944039658	0.519328379361522	50.018	38.89	ASO_G0272888_AD_10	AC013394.2	1.967
ENSG00000171792	RHNO1	679.165	-0.364154937724716	0.0330432706807818	0.519328379361522	48.416	59.748	ASO_G0272888_AD_10	AC013394.2	-2.342
ENSG00000172379	ARNT2	417.244	-0.291341193275059	0.0332149835627681	0.519328379361522	31.075	36.654	ASO_G0272888_AD_10	AC013394.2	-0.924
ENSG00000182712	CMC4	484.031	-0.314542400606879	0.0332125545735642	0.519328379361522	35.501	42.541	ASO_G0272888_AD_10	AC013394.2	-2.001
ENSG00000184809	C21orf88	16.483	-0.775798352678841	0.0330669728809242	0.519328379361522	0.897	1.491	ASO_G0272888_AD_10	AC013394.2	-1.798
ENSG00000189060	H1F0	5854.306	-0.386676510023448	0.0326290954021581	0.519328379361522	412.054	515.612	ASO_G0272888_AD_10	AC013394.2	-1.223
ENSG00000204103	MAFB	75.045	0.338050878526844	0.032495577316278	0.519328379361522	8.321	6.271	ASO_G0272888_AD_10	AC013394.2	0.726
ENSG00000214827	MTCP1	484.031	-0.314542400606879	0.0332125545735642	0.519328379361522	35.501	42.541	ASO_G0272888_AD_10	AC013394.2	-1.997
ENSG00000101407	TTI1	234.379	0.266454233173219	0.0332719617025809	0.519700072462169	24.763	19.703	ASO_G0272888_AD_10	AC013394.2	1.387
ENSG00000103043	VAC14	1159.349	-0.383399425172633	0.033549058378552	0.519877537309621	81.441	102.407	ASO_G0272888_AD_10	AC013394.2	-1.133
ENSG00000125741	OPA3	162.96	0.348000290097167	0.0333199493171554	0.519877537309621	18.162	13.606	ASO_G0272888_AD_10	AC013394.2	2.116
ENSG00000133107	TRPC4	126.776	0.274290600479483	0.0335211829356939	0.519877537309621	13.481	10.667	ASO_G0272888_AD_10	AC013394.2	1.332
ENSG00000148331	ASB6	282.96	-0.362864658051817	0.033415407645286	0.519877537309621	19.998	25	ASO_G0272888_AD_10	AC013394.2	-1.69
ENSG00000156017	C9orf41	546.955	-0.490705213154902	0.0334121612481696	0.519877537309621	35.798	48.666	ASO_G0272888_AD_10	AC013394.2	-2.273
ENSG00000164125	FAM198B	82.143	0.374598063386673	0.0335026066024586	0.519877537309621	9.229	6.842	ASO_G0272888_AD_10	AC013394.2	0.295
ENSG00000166716	ZNF592	226.177	-0.309984856638848	0.033506844834966	0.519877537309621	16.652	19.893	ASO_G0272888_AD_10	AC013394.2	-1.824
ENSG00000174348	PODN	836.404	-0.405575636731869	0.0335429837198037	0.519877537309621	58.094	73.958	ASO_G0272888_AD_10	AC013394.2	-1.107
ENSG00000139178	C1RL	339.51	-0.306596015724696	0.0335924858269025	0.520035604032494	25.262	29.848	ASO_G0272888_AD_10	AC013394.2	-1.103
ENSG00000244274	DBNDD2	273.094	-0.292115473933066	0.033686824370434	0.520980719586624	20.166	24.027	ASO_G0272888_AD_10	AC013394.2	-1.714
CATG00000099776	CATG00000099776.1	11.484	-0.945399129928871	0.0338563921972886	0.521541726653311	0.542	1.047	ASO_G0272888_AD_10	AC013394.2	-2.003
ENSG00000004487	KDM1A	742.333	-0.489519360712161	0.0338410569668326	0.521541726653311	48.763	66.002	ASO_G0272888_AD_10	AC013394.2	-3.046
ENSG00000135317	SNX14	1882.055	-0.234130213245816	0.0338315134051787	0.521541726653311	145.587	164.669	ASO_G0272888_AD_10	AC013394.2	-1.147
ENSG00000144713	RPL32	8428.658	-0.356123572659755	0.0338560777206621	0.521541726653311	605.548	741.681	ASO_G0272888_AD_10	AC013394.2	-1.723
CATG00000024044	CATG00000024044.1	12.942	-0.983836912781901	0.0340887535508655	0.521835423708735	0.619	1.183	ASO_G0272888_AD_10	AC013394.2	-1.945
ENSG00000137672	TRPC6	46.942	-0.457444401476855	0.0341050520114275	0.521835423708735	3.197	4.166	ASO_G0272888_AD_10	AC013394.2	-0.74
ENSG00000160445	ZER1	381.87	-0.343675539260644	0.0341241550673166	0.521835423708735	27.401	33.702	ASO_G0272888_AD_10	AC013394.2	-1.407
ENSG00000163463	KRTCAP2	2215.505	-0.208293344160138	0.0341645199853059	0.521835423708735	174.596	193.261	ASO_G0272888_AD_10	AC013394.2	-1.61
ENSG00000168242	HIST1H2BI	8038.047	-0.395853429272802	0.0341755357038817	0.521835423708735	562.894	710.073	ASO_G0272888_AD_10	AC013394.2	-0.565
ENSG00000169957	ZNF768	360.457	-0.610521302303215	0.0339911392214925	0.521835423708735	21.814	32.282	ASO_G0272888_AD_10	AC013394.2	-2.725
ENSG00000171492	LRRC8D	192.014	-0.27993140003225	0.0339261804920546	0.521835423708735	14.452	16.88	ASO_G0272888_AD_10	AC013394.2	-1.369
ENSG00000260001	TGFBR3L	73.422	-0.390997110911872	0.0339824701918009	0.521835423708735	5.057	6.507	ASO_G0272888_AD_10	AC013394.2	-1.518
ENSG00000263400	CTC-297N7.5	15.703	-0.840302879308308	0.0340584595329521	0.521835423708735	0.889	1.419	ASO_G0272888_AD_10	AC013394.2	-1.987
ENSG00000156875	HIAT1	669.247	0.225546463522806	0.0342287840569995	0.522139083115107	69.036	56.513	ASO_G0272888_AD_10	AC013394.2	1.219
ENSG00000186665	C17orf58	74.907	-0.401791133417966	0.034279339328322	0.522401109861312	5.221	6.632	ASO_G0272888_AD_10	AC013394.2	-1.565
ENSG00000152558	TMEM123	3351.37	-0.299451200388892	0.0343195767470101	0.522505540532544	248.797	294.253	ASO_G0272888_AD_10	AC013394.2	-1.558
ENSG00000230979	AC079250.1	418.597	-0.476171916824216	0.0344063472263191	0.523317532010807	27.874	37.139	ASO_G0272888_AD_10	AC013394.2	-1.488
ENSG00000196510	ANAPC7	720.859	0.197370084408454	0.0344495873722339	0.523466497051294	73.013	61.086	ASO_G0272888_AD_10	AC013394.2	1.196
CATG00000039982	CATG00000039982.1	11.752	-1.11910098022743	0.0346579810398132	0.523743948120109	0.511	1.079	ASO_G0272888_AD_10	AC013394.2	-1.734
ENSG00000100209	HSCB	347.821	-0.197054658984933	0.0346269726085167	0.523743948120109	27.885	30.335	ASO_G0272888_AD_10	AC013394.2	-1.639
ENSG00000116106	EPHA4	34.641	0.440538145856871	0.0346988073287703	0.523743948120109	4.077	2.871	ASO_G0272888_AD_10	AC013394.2	1.472
ENSG00000124766	SOX4	89.772	-0.329894469484933	0.034586333294605	0.523743948120109	6.56	7.904	ASO_G0272888_AD_10	AC013394.2	-0.894
ENSG00000127483	HP1BP3	2423.27	-0.447446554124967	0.0347020940643124	0.523743948120109	163.667	215.162	ASO_G0272888_AD_10	AC013394.2	-1.815
ENSG00000151725	MLF1IP	513.382	-0.313231195701186	0.0346146992212374	0.523743948120109	37.821	45.096	ASO_G0272888_AD_10	AC013394.2	-0.579
ENSG00000244694	PTCHD4	16.778	0.827251321238511	0.0346890222893096	0.523743948120109	2.43	1.326	ASO_G0272888_AD_10	AC013394.2	1.067
ENSG00000034510	TMSB10	44406.534	-0.226433542394686	0.035017824727434	0.523961734999111	3459.413	3879.868	ASO_G0272888_AD_10	AC013394.2	-1.568
ENSG00000077713	SLC25A43	222.5	-0.469613645435198	0.0350170499114557	0.523961734999111	14.694	19.805	ASO_G0272888_AD_10	AC013394.2	-1.146
ENSG00000103343	ZNF174	105.644	-0.362050772626871	0.0349083012227637	0.523961734999111	7.554	9.331	ASO_G0272888_AD_10	AC013394.2	-2.138
ENSG00000145860	RNF145	321.202	-0.415294617471885	0.0348600751835297	0.523961734999111	22.036	28.482	ASO_G0272888_AD_10	AC013394.2	-2.322
ENSG00000152952	PLOD2	788.567	-0.612294857375359	0.0348201914179219	0.523961734999111	47.9	70.453	ASO_G0272888_AD_10	AC013394.2	-2.248
ENSG00000157870	FAM213B	391.19	-0.338316721491024	0.0350140825545996	0.523961734999111	28.151	34.517	ASO_G0272888_AD_10	AC013394.2	-1.834
ENSG00000188215	DCUN1D3	394.584	0.267183533845642	0.0348559304524701	0.523961734999111	41.56	33.177	ASO_G0272888_AD_10	AC013394.2	1.271
ENSG00000196470	SIAH1	292.229	-0.500131110192618	0.0349997079528346	0.523961734999111	18.958	25.995	ASO_G0272888_AD_10	AC013394.2	-2.325
ENSG00000271982	SNORD58B	6.455	1.00936829388477	0.0348065438595537	0.523961734999111	1.042	0.502	ASO_G0272888_AD_10	AC013394.2	0.031
ENSG00000124787	RPP40	237.335	0.21028658358311	0.0351317621878764	0.524691827735901	24.265	20.078	ASO_G0272888_AD_10	AC013394.2	0.994
ENSG00000204469	PRRC2A	3965.526	-0.300531734105983	0.0351336678466056	0.524691827735901	294.255	348.727	ASO_G0272888_AD_10	AC013394.2	-1.744
ENSG00000109944	C11orf63	114.211	-0.748895823338887	0.0352150591318015	0.524905609973167	6.263	10.286	ASO_G0272888_AD_10	AC013394.2	-3.107
ENSG00000132155	RAF1	790.703	0.3120423613672	0.0351993721966889	0.524905609973167	85.761	66.332	ASO_G0272888_AD_10	AC013394.2	2.392
ENSG00000136950	ARPC5L	862.67	-0.388879932146905	0.0353235704704088	0.526022075577895	60.3	76.234	ASO_G0272888_AD_10	AC013394.2	-1.872
ENSG00000160752	FDPS	2642.329	-0.176011931420739	0.0353814960987362	0.526383835970837	212.666	230.377	ASO_G0272888_AD_10	AC013394.2	-0.771
CATG00000090200	CATG00000090200.1	8.286	0.834848826797521	0.0358124029416793	0.527129663218235	1.228	0.654	ASO_G0272888_AD_10	AC013394.2	1.081
ENSG00000065485	PDIA5	779.972	-0.477551266615419	0.0355491574976172	0.527129663218235	51.584	69.328	ASO_G0272888_AD_10	AC013394.2	-1.593
ENSG00000106610	STAG3L4	152.738	0.311226441908921	0.0357275841791903	0.527129663218235	16.712	12.814	ASO_G0272888_AD_10	AC013394.2	1.841
ENSG00000133835	HSD17B4	793.079	0.241039116182605	0.0354823049451713	0.527129663218235	82.552	66.825	ASO_G0272888_AD_10	AC013394.2	0.998
ENSG00000134375	TIMM17A	686.316	0.225698695701858	0.0358694710451358	0.527129663218235	70.476	57.975	ASO_G0272888_AD_10	AC013394.2	1.906
ENSG00000143553	SNAPIN	897.662	-0.251428825278499	0.0357704646968576	0.527129663218235	68.613	78.607	ASO_G0272888_AD_10	AC013394.2	-1.406
ENSG00000145685	LHFPL2	317.991	-0.288441584466734	0.0356342801263097	0.527129663218235	23.826	27.902	ASO_G0272888_AD_10	AC013394.2	-1.217
ENSG00000163513	TGFBR2	1170.664	-0.478270670352829	0.0358610573892067	0.527129663218235	77.478	103.957	ASO_G0272888_AD_10	AC013394.2	-2.889
ENSG00000165175	MID1IP1	872.049	-0.224020982236868	0.0355025509570582	0.527129663218235	68.132	76.174	ASO_G0272888_AD_10	AC013394.2	-1.846
ENSG00000166971	AKTIP	223.441	-0.306579341178882	0.0357519624985727	0.527129663218235	16.477	19.634	ASO_G0272888_AD_10	AC013394.2	-1.083
ENSG00000167977	KCTD5	728.2	-0.430825447977234	0.0357396938355119	0.527129663218235	49.565	64.505	ASO_G0272888_AD_10	AC013394.2	-2.058
ENSG00000241370	RPP21	634.174	-0.229478970950578	0.0357938565218538	0.527129663218235	49.23	55.411	ASO_G0272888_AD_10	AC013394.2	-1.67
ENSG00000268784	MGC2752	10.379	1.14365284206141	0.0357879586858689	0.527129663218235	1.836	0.79	ASO_G0272888_AD_10	AC013394.2	1.121
ENSG00000066279	ASPM	503.863	0.300773565182059	0.0359444228391912	0.52714878664077	54.348	42.312	ASO_G0272888_AD_10	AC013394.2	1.155
ENSG00000101986	ABCD1	207.451	-0.28706669177759	0.0360355122662324	0.52714878664077	15.496	18.221	ASO_G0272888_AD_10	AC013394.2	-1.431
ENSG00000136010	ALDH1L2	421.921	-0.380891323223078	0.0360455579738821	0.52714878664077	29.826	37.351	ASO_G0272888_AD_10	AC013394.2	-0.936
ENSG00000163933	RFT1	347.261	0.292540044835641	0.0360872119029715	0.52714878664077	37.271	29.142	ASO_G0272888_AD_10	AC013394.2	1.601
ENSG00000168488	ATXN2L	893.18	-0.172218273715328	0.0359773450872489	0.52714878664077	72.037	77.832	ASO_G0272888_AD_10	AC013394.2	-1.139
ENSG00000185585	OLFML2A	60.044	-0.651937734880938	0.0360114692890339	0.52714878664077	3.454	5.416	ASO_G0272888_AD_10	AC013394.2	-1.36
ENSG00000257307	RP11-317N8.4	7.91	1.0692026651715	0.0361065426668523	0.52714878664077	1.369	0.604	ASO_G0272888_AD_10	AC013394.2	-0.089
ENSG00000183199	HSP90AB3P	5.522	1.40858009431553	0.0361556458234471	0.527373730459246	1.1	0.407	ASO_G0272888_AD_10	AC013394.2	1.138
CATG00000011013	CATG00000011013.1	40.779	0.437132961300658	0.036305265857016	0.528079661643268	4.768	3.377	ASO_G0272888_AD_10	AC013394.2	0.948
ENSG00000142002	DPP9	451.797	0.21144227749087	0.0362909089776279	0.528079661643268	45.987	38.184	ASO_G0272888_AD_10	AC013394.2	1.241
ENSG00000183773	AIFM3	20.173	-0.704914527761176	0.036300002141678	0.528079661643268	1.144	1.818	ASO_G0272888_AD_10	AC013394.2	-2.054
ENSG00000110002	VWA5A	58.189	-0.475441704408958	0.036455505756082	0.529281187929907	3.961	5.167	ASO_G0272888_AD_10	AC013394.2	-1.491
ENSG00000157578	LCA5L	12.234	-0.882988235530388	0.0364265097848242	0.529281187929907	0.603	1.115	ASO_G0272888_AD_10	AC013394.2	-2.307
ENSG00000132768	DPH2	123.198	0.29951470165014	0.0364928485445036	0.529332319342007	13.309	10.315	ASO_G0272888_AD_10	AC013394.2	1.336
ENSG00000198366	HIST1H3A	4829.945	-0.359477386067712	0.0365605867176647	0.529823835850158	346.042	425.954	ASO_G0272888_AD_10	AC013394.2	-0.614
CATG00000051861	CATG00000051861.1	13.149	-1.5016534008137	0.0369066184504601	0.529914355219945	0.47	1.213	ASO_G0272888_AD_10	AC013394.2	-1.472
ENSG00000100271	TTLL1	175.348	-0.300596485676023	0.0368547125728923	0.529914355219945	13.058	15.425	ASO_G0272888_AD_10	AC013394.2	-0.801
ENSG00000108950	FAM20A	95.009	-0.475983017753355	0.0369392729886244	0.529914355219945	6.399	8.461	ASO_G0272888_AD_10	AC013394.2	-1.051
ENSG00000115295	CLIP4	648.311	-0.504910189117592	0.0368939733674492	0.529914355219945	42.101	57.653	ASO_G0272888_AD_10	AC013394.2	-1.872
ENSG00000122126	OCRL	240.335	0.271942897322075	0.0367727467673332	0.529914355219945	25.605	20.208	ASO_G0272888_AD_10	AC013394.2	1.94
ENSG00000123992	DNPEP	801.418	-0.423017792365302	0.0366489985155449	0.529914355219945	54.836	70.928	ASO_G0272888_AD_10	AC013394.2	-2.208
ENSG00000124275	MTRR	234.042	0.256329866157707	0.0367056767082168	0.529914355219945	24.655	19.699	ASO_G0272888_AD_10	AC013394.2	1.606
ENSG00000139200	PIANP	22.626	-0.679784117632302	0.0368702887980599	0.529914355219945	1.297	2.04	ASO_G0272888_AD_10	AC013394.2	-1.516
ENSG00000152332	UHMK1	848.189	0.27362293363189	0.036795652530285	0.529914355219945	89.976	71.342	ASO_G0272888_AD_10	AC013394.2	1.183
ENSG00000166401	SERPINB8	318.319	0.264252878442111	0.0366230698102183	0.529914355219945	33.401	26.793	ASO_G0272888_AD_10	AC013394.2	1.122
ENSG00000187173	LCE2A	12.366	0.820184948470329	0.03680685818786	0.529914355219945	1.763	0.977	ASO_G0272888_AD_10	AC013394.2	0.871
ENSG00000058804	NDC1	406.039	0.301635386743119	0.0371032043704571	0.531491030351981	43.861	34.066	ASO_G0272888_AD_10	AC013394.2	1.511
ENSG00000124479	NDP	7.108	0.854239110234165	0.0371510566229038	0.531491030351981	1.072	0.558	ASO_G0272888_AD_10	AC013394.2	1.485
ENSG00000213339	QTRT1	335.913	0.330083179070393	0.037129843872146	0.531491030351981	36.919	28.129	ASO_G0272888_AD_10	AC013394.2	2.202
ENSG00000105732	ZNF574	328.244	-0.493675293398159	0.0372021066733899	0.531735316479658	21.362	29.243	ASO_G0272888_AD_10	AC013394.2	-2.235
ENSG00000084444	KIAA1467	55.56	0.442721441081134	0.0373360692631472	0.533163156968538	6.683	4.588	ASO_G0272888_AD_10	AC013394.2	1.479
CATG00000026649	CATG00000026649.1	31.396	0.535961746547925	0.0374182024503978	0.533253934660762	3.905	2.576	ASO_G0272888_AD_10	AC013394.2	1.669
ENSG00000109861	CTSC	2457.38	0.35591485353545	0.0373899558365183	0.533253934660762	273.575	205.2	ASO_G0272888_AD_10	AC013394.2	1.639
ENSG00000172671	ZFAND4	43.186	-0.561210745876252	0.0374446408658985	0.533253934660762	2.621	3.866	ASO_G0272888_AD_10	AC013394.2	-2.153
ENSG00000139517	LNX2	120.705	0.327451399871855	0.0376179274723312	0.534748576629842	13.239	10.095	ASO_G0272888_AD_10	AC013394.2	1.676
ENSG00000244586	WNT5A-AS1	14.455	-0.771761367204068	0.0375970231272383	0.534748576629842	0.805	1.307	ASO_G0272888_AD_10	AC013394.2	-1.761
CATG00000065968	CATG00000065968.1	14.678	-0.869861805718773	0.0377072161039643	0.534892764670245	0.758	1.334	ASO_G0272888_AD_10	AC013394.2	-1.714
CATG00000088674	CATG00000088674.1	21.802	-0.874700826965447	0.0380086572183027	0.534892764670245	1.133	1.981	ASO_G0272888_AD_10	AC013394.2	-1.654
ENSG00000106236	NPTX2	29.856	-0.794192201308493	0.0384900116374704	0.534892764670245	1.572	2.71	ASO_G0272888_AD_10	AC013394.2	-1.723
ENSG00000108829	LRRC59	3002.114	0.303841578471619	0.0379401687928963	0.534892764670245	323.847	251.483	ASO_G0272888_AD_10	AC013394.2	2.06
ENSG00000109062	SLC9A3R1	321.755	0.326744941696221	0.0384484461234147	0.534892764670245	35.247	26.904	ASO_G0272888_AD_10	AC013394.2	1.174
ENSG00000112357	PEX7	77.534	-0.440824043993466	0.0385850061537734	0.534892764670245	5.167	6.889	ASO_G0272888_AD_10	AC013394.2	-2.39
ENSG00000112365	ZBTB24	197.342	-0.510682675570435	0.0383128111708582	0.534892764670245	12.675	17.589	ASO_G0272888_AD_10	AC013394.2	-2.705
ENSG00000113742	CPEB4	190.562	0.305857014063629	0.0381326225234262	0.534892764670245	20.66	15.949	ASO_G0272888_AD_10	AC013394.2	1.1
ENSG00000116761	CTH	44.491	-0.46246174356721	0.0379839574961632	0.534892764670245	3.094	3.94	ASO_G0272888_AD_10	AC013394.2	-1.536
ENSG00000120029	C10orf76	329.296	-0.250209873021754	0.0385409312301937	0.534892764670245	25.132	28.914	ASO_G0272888_AD_10	AC013394.2	-0.45
ENSG00000122678	POLM	134.134	0.26342582169525	0.0382702401515165	0.534892764670245	14.239	11.286	ASO_G0272888_AD_10	AC013394.2	0.731
ENSG00000131196	NFATC1	158.702	-0.620291486692806	0.0377141488164804	0.534892764670245	9.509	14.231	ASO_G0272888_AD_10	AC013394.2	-2.931
ENSG00000143093	STRIP1	680.999	-0.4098835677734	0.0383694415755602	0.534892764670245	46.996	60.349	ASO_G0272888_AD_10	AC013394.2	-2.006
ENSG00000152518	ZFP36L2	2540.582	-0.297670788679315	0.038458453018827	0.534892764670245	189.034	223.562	ASO_G0272888_AD_10	AC013394.2	-0.883
ENSG00000159086	PAXBP1	295.455	-0.588442151183564	0.0384737822908209	0.534892764670245	18.179	26.441	ASO_G0272888_AD_10	AC013394.2	-2.288
ENSG00000165092	ALDH1A1	552.691	-0.391154852745225	0.038530084508665	0.534892764670245	38.785	48.907	ASO_G0272888_AD_10	AC013394.2	-0.851
ENSG00000166073	GPR176	1739.453	-0.272570190376899	0.0385078194187953	0.534892764670245	131.149	152.697	ASO_G0272888_AD_10	AC013394.2	-1.013
ENSG00000167969	ECI1	736.083	-0.676611394907648	0.0379040165521993	0.534892764670245	42.866	65.9	ASO_G0272888_AD_10	AC013394.2	-3.734
ENSG00000169131	ZNF354A	139.684	-0.278971986023402	0.0378871598813582	0.534892764670245	10.391	12.286	ASO_G0272888_AD_10	AC013394.2	-1.504
ENSG00000170017	ALCAM	870.379	0.202333615924044	0.0380700351251493	0.534892764670245	88.297	73.642	ASO_G0272888_AD_10	AC013394.2	1.148
ENSG00000171150	SOCS5	1141.438	-0.313242421853006	0.0385802625520392	0.534892764670245	83.897	100.602	ASO_G0272888_AD_10	AC013394.2	-1.166
ENSG00000174442	ZWILCH	349.03	0.27024556516028	0.0380401964935566	0.534892764670245	36.852	29.323	ASO_G0272888_AD_10	AC013394.2	1.167
ENSG00000196363	WDR5	658.096	-0.557436008448718	0.0382499952073412	0.534892764670245	41.38	58.604	ASO_G0272888_AD_10	AC013394.2	-2.359
ENSG00000213563	C8orf82	411.592	-0.756016366614844	0.0378072671881047	0.534892764670245	22.707	37.103	ASO_G0272888_AD_10	AC013394.2	-2.854
ENSG00000214100	AC079776.2	22.364	-0.63567051406581	0.0379510621357378	0.534892764670245	1.316	2.005	ASO_G0272888_AD_10	AC013394.2	-1.265
ENSG00000233830	EIF4HP1	20.646	0.580304719764632	0.0380038955582381	0.534892764670245	2.658	1.682	ASO_G0272888_AD_10	AC013394.2	1.499
ENSG00000250748	RP11-230G5.2	24.705	0.731028927424366	0.038307769773398	0.534892764670245	3.455	1.985	ASO_G0272888_AD_10	AC013394.2	1.157
ENSG00000250999	RP11-1379J22.5	24.022	-0.706989766212704	0.0384130501553233	0.534892764670245	1.38	2.171	ASO_G0272888_AD_10	AC013394.2	-1.583
ENSG00000126883	NUP214	879.222	-0.249682880794869	0.0386720396678352	0.535624860921494	67.547	76.973	ASO_G0272888_AD_10	AC013394.2	-0.699
ENSG00000164889	SLC4A2	1118.521	-0.670066671250542	0.0387067542205415	0.535631662516087	65.438	100.353	ASO_G0272888_AD_10	AC013394.2	-2.906
ENSG00000129933	MAU2	698.26	-0.458499864996157	0.0387457677425985	0.535697889522447	46.75	62.09	ASO_G0272888_AD_10	AC013394.2	-2.659
CATG00000018170	CATG00000018170.1	11.088	0.760479570316855	0.0388518466244075	0.535833135909679	1.569	0.887	ASO_G0272888_AD_10	AC013394.2	0.755
ENSG00000159479	MED8	583.998	-0.241513460462377	0.0388582588497531	0.535833135909679	45.017	51.086	ASO_G0272888_AD_10	AC013394.2	-1.313
ENSG00000224597	PTCHD3P1	901.875	0.167322882632367	0.0388236480315048	0.535833135909679	89.705	76.591	ASO_G0272888_AD_10	AC013394.2	1.222
ENSG00000103051	COG4	523.205	0.197491068063293	0.0389591258143004	0.536279048478115	53.054	44.33	ASO_G0272888_AD_10	AC013394.2	1.25
ENSG00000137513	NARS2	257.128	0.263886232720798	0.038930067272954	0.536279048478115	27.171	21.658	ASO_G0272888_AD_10	AC013394.2	1.506
ENSG00000136709	WDR33	691.928	0.199628323848346	0.0389977548526064	0.536339069594151	70.237	58.557	ASO_G0272888_AD_10	AC013394.2	1.584
ENSG00000124191	TOX2	773.764	-0.422603028614781	0.0390781060192043	0.536972289119022	53.045	68.456	ASO_G0272888_AD_10	AC013394.2	-1.531
ENSG00000114923	SLC4A3	67.979	-0.634294358260758	0.0392542028234062	0.537206351126337	3.998	6.113	ASO_G0272888_AD_10	AC013394.2	-2.324
ENSG00000136156	ITM2B	2765.43	-0.216179666602675	0.0392595568331384	0.537206351126337	216.454	241.791	ASO_G0272888_AD_10	AC013394.2	-1.348
ENSG00000174640	SLCO2A1	14.094	-0.802902262803658	0.0391507754584296	0.537206351126337	0.758	1.276	ASO_G0272888_AD_10	AC013394.2	-0.912
ENSG00000233493	TMEM238	20.741	-1.01871872056001	0.0391783155956074	0.537206351126337	0.902	1.897	ASO_G0272888_AD_10	AC013394.2	-3.045
ENSG00000237991	RPL35P1	13.579	1.08184732760385	0.0392667603149019	0.537206351126337	2.33	1.043	ASO_G0272888_AD_10	AC013394.2	1.575
ENSG00000229638	RPL4P4	148.029	0.440843696374542	0.0393213421867297	0.537483254641491	17.341	12.272	ASO_G0272888_AD_10	AC013394.2	1.508
ENSG00000161714	PLCD3	225.362	0.421178367336636	0.0393652278982174	0.53761359671466	26.257	18.668	ASO_G0272888_AD_10	AC013394.2	1.042
ENSG00000025770	NCAPH2	263.963	0.328091632100437	0.0394636306173309	0.538031606394615	28.984	22.092	ASO_G0272888_AD_10	AC013394.2	1.52
ENSG00000088826	SMOX	151.275	-0.345940874360715	0.0395126770399997	0.538031606394615	10.754	13.366	ASO_G0272888_AD_10	AC013394.2	-1.673
ENSG00000176714	CCDC121	16.453	-0.738642015798094	0.0395333427483105	0.538031606394615	0.897	1.483	ASO_G0272888_AD_10	AC013394.2	-2.196
ENSG00000180660	MAB21L1	283.409	0.312945330271367	0.0394890250681599	0.538031606394615	30.909	23.771	ASO_G0272888_AD_10	AC013394.2	1.2
ENSG00000242732	RGAG4	35.167	0.465502021639083	0.0395944517704135	0.538395103960679	4.246	2.899	ASO_G0272888_AD_10	AC013394.2	0.819
CATG00000012322	CATG00000012322.1	13.83	-1.83383445836386	0.0397882252242363	0.539489093011706	0.392	1.289	ASO_G0272888_AD_10	AC013394.2	-1.993
CATG00000057003	CATG00000057003.1	28.887	-0.823562255519661	0.0399958653397571	0.539489093011706	1.457	2.618	ASO_G0272888_AD_10	AC013394.2	-2.304
ENSG00000005436	GCFC2	208.148	-0.265352090672096	0.0398540636747912	0.539489093011706	15.721	18.27	ASO_G0272888_AD_10	AC013394.2	-2.153
ENSG00000067560	RHOA	9271.497	-0.226657837875017	0.0398332672694224	0.539489093011706	722.077	809.534	ASO_G0272888_AD_10	AC013394.2	-1.445
ENSG00000107984	DKK1	4936.259	0.326885107245143	0.0399067628714116	0.539489093011706	540.189	413.026	ASO_G0272888_AD_10	AC013394.2	0.762
ENSG00000120708	TGFBI	2978.229	0.46717481056257	0.0398783904759729	0.539489093011706	354.757	246.117	ASO_G0272888_AD_10	AC013394.2	1.674
ENSG00000154124	FAM105B	377.617	-0.503849527631038	0.0400320257069881	0.539489093011706	24.484	33.557	ASO_G0272888_AD_10	AC013394.2	-3.071
ENSG00000157778	PSMG3	171.43	-0.321079579284238	0.0400094368927851	0.539489093011706	12.419	15.099	ASO_G0272888_AD_10	AC013394.2	-1.717
ENSG00000175463	TBC1D10C	7.738	0.802118363673509	0.0397396248700473	0.539489093011706	1.103	0.618	ASO_G0272888_AD_10	AC013394.2	-1.262
ENSG00000180530	NRIP1	436.573	-0.685560930342046	0.0400446690891936	0.539489093011706	25.241	39.171	ASO_G0272888_AD_10	AC013394.2	-2.761
ENSG00000269476	CTD-2583A14.9	221.333	0.215756033507689	0.0400540748884801	0.539489093011706	22.744	18.685	ASO_G0272888_AD_10	AC013394.2	1.34
ENSG00000073792	IGF2BP2	1872.994	-0.155599378997812	0.0401053446595265	0.539633757164079	152.057	163.068	ASO_G0272888_AD_10	AC013394.2	-0.308
ENSG00000175455	CCDC14	604.969	0.176048520619816	0.0401337737741351	0.539633757164079	60.603	51.337	ASO_G0272888_AD_10	AC013394.2	1.018
ENSG00000116604	MEF2D	829.965	-0.256755814784419	0.0402385667260493	0.540114434265696	63.268	72.878	ASO_G0272888_AD_10	AC013394.2	-1.356
ENSG00000135336	ORC3	356.694	0.267865915123098	0.0402730525070646	0.540114434265696	37.741	29.993	ASO_G0272888_AD_10	AC013394.2	1.287
ENSG00000166794	PPIB	14781.648	-0.209178276091656	0.0402419318114059	0.540114434265696	1164.421	1290.578	ASO_G0272888_AD_10	AC013394.2	-1.35
ENSG00000115163	CENPA	1863.423	-0.189808784750314	0.0403094626262603	0.540139896886644	148.524	162.465	ASO_G0272888_AD_10	AC013394.2	-1.25
ENSG00000126247	CAPNS1	2377.724	-0.542156786287045	0.0403887735092981	0.540739687077866	151.139	211.876	ASO_G0272888_AD_10	AC013394.2	-2.941
ENSG00000054523	KIF1B	634.04	-0.356862157849537	0.0411114270518706	0.542367740990027	45.244	56.023	ASO_G0272888_AD_10	AC013394.2	-1.924
ENSG00000057757	PITHD1	558.152	-0.323758304462497	0.0407083486233647	0.542367740990027	40.599	49.16	ASO_G0272888_AD_10	AC013394.2	-1.705
ENSG00000104472	CHRAC1	385.347	-0.37719847474326	0.0410402775352128	0.542367740990027	27.113	34.083	ASO_G0272888_AD_10	AC013394.2	-1.833
ENSG00000106462	EZH2	536.486	-0.390323557261831	0.0410650736738573	0.542367740990027	37.478	47.479	ASO_G0272888_AD_10	AC013394.2	-0.853
ENSG00000108306	FBXL20	230.937	-0.26205398100864	0.0407451396981024	0.542367740990027	17.56	20.274	ASO_G0272888_AD_10	AC013394.2	-1.192
ENSG00000121297	TSHZ3	305.085	-0.392543223488695	0.0412055813600674	0.542367740990027	21.253	26.973	ASO_G0272888_AD_10	AC013394.2	-1.086
ENSG00000126243	LRFN3	120.857	-0.741711189050949	0.0412022977860252	0.542367740990027	6.694	10.866	ASO_G0272888_AD_10	AC013394.2	-2.941
ENSG00000126903	SLC10A3	527.893	-0.470583413690153	0.041061407259189	0.542367740990027	35.05	46.856	ASO_G0272888_AD_10	AC013394.2	-2.386
ENSG00000137575	SDCBP	2268.856	0.194946010335723	0.0412381069438459	0.542367740990027	229.258	191.978	ASO_G0272888_AD_10	AC013394.2	0.964
ENSG00000137824	RMDN3	221.007	0.229177792066562	0.0405952177484704	0.542367740990027	22.913	18.649	ASO_G0272888_AD_10	AC013394.2	1.177
ENSG00000156502	SUPV3L1	360.939	0.197605266634756	0.0411334991358011	0.542367740990027	36.585	30.547	ASO_G0272888_AD_10	AC013394.2	1.128
ENSG00000162591	MEGF6	336.892	-0.498250716411413	0.0410370479139689	0.542367740990027	21.949	30.089	ASO_G0272888_AD_10	AC013394.2	-1.516
ENSG00000164237	CMBL	329.125	0.272469474459886	0.0411930256970695	0.542367740990027	34.984	27.67	ASO_G0272888_AD_10	AC013394.2	0.249
ENSG00000164898	C7orf55	347.017	-0.378882467859845	0.0409171407214723	0.542367740990027	24.517	30.668	ASO_G0272888_AD_10	AC013394.2	-2.067
ENSG00000166578	IQCD	17.84	0.619946533473593	0.0412020203042047	0.542367740990027	2.319	1.452	ASO_G0272888_AD_10	AC013394.2	1.104
ENSG00000166783	KIAA0430	340.758	-0.415923571307509	0.0408387436098348	0.542367740990027	23.375	30.207	ASO_G0272888_AD_10	AC013394.2	-1.54
ENSG00000180822	PSMG4	571.204	-0.322734422876615	0.0406245928696177	0.542367740990027	41.589	50.223	ASO_G0272888_AD_10	AC013394.2	-1.439
ENSG00000185033	SEMA4B	126.997	-0.398073031325643	0.0411931760819014	0.542367740990027	8.75	11.25	ASO_G0272888_AD_10	AC013394.2	-2.058
ENSG00000197061	HIST1H4C	10763.133	-0.237644481472287	0.0407470022176523	0.542367740990027	832.854	940.769	ASO_G0272888_AD_10	AC013394.2	-0.308
ENSG00000205221	VIT	44.708	0.449658223836944	0.0411968896118035	0.542367740990027	5.257	3.693	ASO_G0272888_AD_10	AC013394.2	1.273
ENSG00000269554	AL590822.2	18.158	-0.6997185052558	0.0406231889012465	0.542367740990027	1.089	1.628	ASO_G0272888_AD_10	AC013394.2	-1.615
ENSG00000240303	ACAD11	418.022	0.223865620853854	0.0412860277550203	0.542542082614461	43.249	35.306	ASO_G0272888_AD_10	AC013394.2	0.879
CATG00000057128	CATG00000057128.1	7.121	0.863357935216768	0.0413354517563456	0.542735868656515	1.072	0.561	ASO_G0272888_AD_10	AC013394.2	-0.067
ENSG00000266086	RP11-159D12.5	2799.377	0.195282768367675	0.0414055375475707	0.543200392419974	283.031	237.132	ASO_G0272888_AD_10	AC013394.2	1.704
ENSG00000136425	CIB2	112.361	-0.548740952120327	0.0414418778399135	0.543221800730726	7.025	10.015	ASO_G0272888_AD_10	AC013394.2	-2.268
ENSG00000160208	RRP1B	493.972	-0.292046210006844	0.0415307455214708	0.543931128164468	36.753	43.36	ASO_G0272888_AD_10	AC013394.2	-1.731
ENSG00000100078	PLA2G3	18.44	0.540942382718771	0.0416429368341222	0.544857731388224	2.297	1.509	ASO_G0272888_AD_10	AC013394.2	0.666
ENSG00000117020	AKT3	283.806	-0.533550789073828	0.0417407462740068	0.544857731388224	18.094	25.339	ASO_G0272888_AD_10	AC013394.2	-1.344
ENSG00000183087	GAS6	4774.671	-0.38963402951173	0.0416793003183016	0.544857731388224	334.637	422.189	ASO_G0272888_AD_10	AC013394.2	-0.992
ENSG00000207601	MIR611	1691.251	-0.372368894770259	0.0417155368822059	0.544857731388224	120.287	149.444	ASO_G0272888_AD_10	AC013394.2	-1.924
ENSG00000140941	MAP1LC3B	744.153	0.2774185508677	0.0419925512292017	0.544963034235685	79	62.583	ASO_G0272888_AD_10	AC013394.2	0.963
ENSG00000143373	ZNF687	254.188	-0.322672032652278	0.0419859871651574	0.544963034235685	18.494	22.378	ASO_G0272888_AD_10	AC013394.2	-1.549
ENSG00000156689	GLYATL2	67.584	0.333738987839471	0.0418752067121864	0.544963034235685	7.418	5.65	ASO_G0272888_AD_10	AC013394.2	1.265
ENSG00000178057	NDUFAF3	1148.836	0.305129053410465	0.0418363572877258	0.544963034235685	124.137	96.357	ASO_G0272888_AD_10	AC013394.2	1.83
ENSG00000215533	LINC00189	8.903	0.796187678527337	0.0418541383904058	0.544963034235685	1.339	0.702	ASO_G0272888_AD_10	AC013394.2	-0.097
ENSGR0000169084	DHRSX	599.95	-0.365996448390302	0.0419364820706133	0.544963034235685	42.574	52.907	ASO_G0272888_AD_10	AC013394.2	-1.638
ENSGR0000214717	ZBED1	599.95	-0.365996448390302	0.0419364820706133	0.544963034235685	42.574	52.907	ASO_G0272888_AD_10	AC013394.2	-1.638
ENSG00000121073	SLC35B1	587.353	0.219533834425845	0.0420394764094228	0.545120004377694	60.22	49.632	ASO_G0272888_AD_10	AC013394.2	1.531
ENSG00000114491	UMPS	251.324	0.304665402797091	0.0421684039130863	0.546339147056054	27.219	21.075	ASO_G0272888_AD_10	AC013394.2	1.698
ENSG00000166411	IDH3A	642.687	0.229713498842457	0.0422545919177476	0.547002992642405	66.241	54.207	ASO_G0272888_AD_10	AC013394.2	1.112
ENSG00000106723	SPIN1	1218.122	-0.31903222157919	0.0424411463831278	0.548197347814091	89.192	107.188	ASO_G0272888_AD_10	AC013394.2	-1.275
ENSG00000227811	RP4-773A18.4	30.559	0.458856299531571	0.0424519318606273	0.548197347814091	3.641	2.522	ASO_G0272888_AD_10	AC013394.2	0.736
ENSG00000257073	AC011933.1	14.314	-1.06950603001227	0.0424363390219612	0.548197347814091	0.653	1.308	ASO_G0272888_AD_10	AC013394.2	-1.724
ENSG00000241852	C8orf58	158.063	-0.351255617626256	0.0424895765697732	0.548231131816587	11.221	13.946	ASO_G0272888_AD_10	AC013394.2	-1.904
ENSG00000159720	ATP6V0D1	1537.287	0.232436007010303	0.0425634561058577	0.548732002893557	158.959	129.728	ASO_G0272888_AD_10	AC013394.2	1.704
ENSG00000175854	SWI5	803.159	-0.211416542068189	0.0426061258406424	0.548830021013905	63.292	70.077	ASO_G0272888_AD_10	AC013394.2	-1.211
ENSG00000264624	MIR3615	314.223	0.331301487852472	0.0426585681755856	0.54905365996389	34.516	26.263	ASO_G0272888_AD_10	AC013394.2	1.198
ENSG00000261251	RP3-388M5.9	12.36	0.662607229404943	0.0427105720552524	0.549271292717137	1.664	0.994	ASO_G0272888_AD_10	AC013394.2	1.248
CATG00000047027	CATG00000047027.1	28.029	-1.53414474959354	0.043510665041824	0.549328286325708	0.927	2.611	ASO_G0272888_AD_10	AC013394.2	-1.551
ENSG00000063660	GPC1	1605.672	-0.400803650135022	0.0442861856269851	0.549328286325708	111.678	141.955	ASO_G0272888_AD_10	AC013394.2	-1.95
ENSG00000064999	ANKS1A	96.611	-0.576329039464551	0.0444213337673669	0.549328286325708	5.908	8.652	ASO_G0272888_AD_10	AC013394.2	-1.328
ENSG00000072041	SLC6A15	50.088	0.420959307739382	0.043600368467543	0.549328286325708	5.771	4.152	ASO_G0272888_AD_10	AC013394.2	0.748
ENSG00000085117	CD82	539.717	0.245592199410633	0.0430709701878312	0.549328286325708	56.207	45.468	ASO_G0272888_AD_10	AC013394.2	0.955
ENSG00000088970	PLK1S1	293.472	-0.261049088361185	0.043013072872246	0.549328286325708	22.496	25.725	ASO_G0272888_AD_10	AC013394.2	-0.817
ENSG00000099875	MKNK2	574.545	-0.889442215044707	0.0441258273805064	0.549328286325708	29.179	52.004	ASO_G0272888_AD_10	AC013394.2	-2.679
ENSG00000106266	SNX8	953.355	0.186405905352238	0.0444182460345117	0.549328286325708	95.669	80.823	ASO_G0272888_AD_10	AC013394.2	1.38
ENSG00000114529	C3orf52	91.173	0.347305862433078	0.0439037426910399	0.549328286325708	10.045	7.61	ASO_G0272888_AD_10	AC013394.2	1.199
ENSG00000117614	SYF2	1602.634	-0.244282048770618	0.0428374538838308	0.549328286325708	123.365	140.104	ASO_G0272888_AD_10	AC013394.2	-1.618
ENSG00000119777	TMEM214	1105.94	-0.521230729151064	0.0441960057030315	0.549328286325708	71.179	98.412	ASO_G0272888_AD_10	AC013394.2	-2.765
ENSG00000120008	WDR11	668.709	0.220386759544753	0.0431405259667403	0.549328286325708	68.808	56.554	ASO_G0272888_AD_10	AC013394.2	1.877
ENSG00000120254	MTHFD1L	471.929	-0.387863787852202	0.043211284005349	0.549328286325708	32.991	41.766	ASO_G0272888_AD_10	AC013394.2	-1.461
ENSG00000120860	CCDC53	1136.348	-0.209031465354788	0.0433988000145196	0.549328286325708	89.461	99.262	ASO_G0272888_AD_10	AC013394.2	-1.176
ENSG00000122035	RASL11A	90.071	-0.430683195371218	0.04372027226128	0.549328286325708	6.123	8.003	ASO_G0272888_AD_10	AC013394.2	-1.18
ENSG00000122359	ANXA11	4574.833	-0.344076584845079	0.0433625887964457	0.549328286325708	330.346	402.697	ASO_G0272888_AD_10	AC013394.2	-1.149
ENSG00000122707	RECK	1747.286	-0.199767478294548	0.042774291843742	0.549328286325708	138.31	152.503	ASO_G0272888_AD_10	AC013394.2	-0.329
ENSG00000123374	CDK2	836.144	0.20013199209377	0.0443466430386869	0.549328286325708	84.719	70.755	ASO_G0272888_AD_10	AC013394.2	1.046
ENSG00000124608	AARS2	226.005	0.250516125143158	0.0431844153027507	0.549328286325708	23.729	19.049	ASO_G0272888_AD_10	AC013394.2	1.464
ENSG00000127528	KLF2	129.169	0.413805686279669	0.0439035950652244	0.549328286325708	14.973	10.713	ASO_G0272888_AD_10	AC013394.2	1.279
ENSG00000132964	CDK8	282.977	-0.388427905628139	0.0443049617052137	0.549328286325708	19.842	24.963	ASO_G0272888_AD_10	AC013394.2	-1.95
ENSG00000133195	SLC39A11	230.66	0.272858753699994	0.0444408719675135	0.549328286325708	24.493	19.408	ASO_G0272888_AD_10	AC013394.2	1.237
ENSG00000133606	MKRN1	767.399	-0.318164822107855	0.043275237258728	0.549328286325708	56.167	67.494	ASO_G0272888_AD_10	AC013394.2	-2.169
ENSG00000134825	TMEM258	1710.457	-0.367132485207925	0.0439147506789689	0.549328286325708	122.057	151.106	ASO_G0272888_AD_10	AC013394.2	-1.91
ENSG00000141298	SSH2	343.834	0.212464512443735	0.0440559124516926	0.549328286325708	35.289	29.03	ASO_G0272888_AD_10	AC013394.2	1.293
ENSG00000143870	PDIA6	7344.391	-0.187518234554856	0.0440468906934038	0.549328286325708	585.435	640.678	ASO_G0272888_AD_10	AC013394.2	-0.978
ENSG00000144730	IL17RD	30.3	-0.516914577642263	0.0437059492289198	0.549328286325708	1.883	2.709	ASO_G0272888_AD_10	AC013394.2	-0.884
ENSG00000153391	INO80C	190.85	0.315071273208304	0.0438804374533446	0.549328286325708	20.777	15.98	ASO_G0272888_AD_10	AC013394.2	0.945
ENSG00000158552	ZFAND2B	291.15	-0.28223665796062	0.0442612103502144	0.549328286325708	21.649	25.591	ASO_G0272888_AD_10	AC013394.2	-1.645
ENSG00000159403	C1R	1935.299	-0.358259765330349	0.0433674970359704	0.549328286325708	138.807	170.998	ASO_G0272888_AD_10	AC013394.2	-1.635
ENSG00000164134	NAA15	419.299	0.258980773231024	0.0434782735386613	0.549328286325708	44.033	35.265	ASO_G0272888_AD_10	AC013394.2	1.596
ENSG00000164379	FOXQ1	1105.711	-0.603890909219096	0.0430836303220842	0.549328286325708	67.446	99.031	ASO_G0272888_AD_10	AC013394.2	-1.99
ENSG00000164897	TMUB1	613.323	-0.217467311648497	0.043550880584584	0.549328286325708	47.855	53.569	ASO_G0272888_AD_10	AC013394.2	-1.457
ENSG00000178385	PLEKHM3	136.915	0.246528049481067	0.0432987072975314	0.549328286325708	14.336	11.549	ASO_G0272888_AD_10	AC013394.2	1.333
ENSG00000182552	RWDD4	549.682	0.25626613584005	0.0436748859893109	0.549328286325708	57.669	46.24	ASO_G0272888_AD_10	AC013394.2	1.548
ENSG00000185420	SMYD3	462.171	-0.20022953855908	0.0431323518237763	0.549328286325708	36.621	40.373	ASO_G0272888_AD_10	AC013394.2	0.288
ENSG00000187123	LYPD6	61.499	0.389915469275915	0.0436712487442397	0.549328286325708	7.016	5.109	ASO_G0272888_AD_10	AC013394.2	1.231
ENSG00000187601	MAGEH1	300.427	-0.254091668846111	0.0438230453847656	0.549328286325708	22.981	26.298	ASO_G0272888_AD_10	AC013394.2	-1.24
ENSG00000196810	CTBP1-AS2	112.382	-0.465226230134304	0.0441836097279149	0.549328286325708	7.366	9.998	ASO_G0272888_AD_10	AC013394.2	-1.791
ENSG00000197429	IPP	110.473	0.252601663505203	0.0443689217793312	0.549328286325708	11.526	9.315	ASO_G0272888_AD_10	AC013394.2	1.39
ENSG00000198833	UBE2J1	1170.358	-0.337871266456724	0.0438133370404752	0.549328286325708	84.701	103.089	ASO_G0272888_AD_10	AC013394.2	-2.281
ENSG00000204941	PSG5	1396.784	0.330105684775044	0.0439558580771335	0.549328286325708	153.088	116.875	ASO_G0272888_AD_10	AC013394.2	0.963
ENSG00000234816	U91328.2	34.406	-0.57051434898791	0.0444349431124728	0.549328286325708	2.069	3.081	ASO_G0272888_AD_10	AC013394.2	-0.835
ENSG00000246695	RASSF8-AS1	105.298	-0.360617064636891	0.0442778830129384	0.549328286325708	7.431	9.313	ASO_G0272888_AD_10	AC013394.2	-1.609
ENSG00000246985	SOCS2-AS1	94.97	-0.333778761547174	0.0438479326622259	0.549328286325708	6.915	8.368	ASO_G0272888_AD_10	AC013394.2	-0.574
ENSG00000256802	RP11-680F8.1	37.635	0.430443397839209	0.0429743994310364	0.549328286325708	4.405	3.112	ASO_G0272888_AD_10	AC013394.2	1.025
ENSG00000257065	RP3-468K18.5	11.355	-1.30622109328572	0.0431779373170136	0.549328286325708	0.417	1.052	ASO_G0272888_AD_10	AC013394.2	-2.795
ENSG00000257365	FNTB	1068.336	-0.229562760408199	0.0440034015851016	0.549328286325708	83.095	93.378	ASO_G0272888_AD_10	AC013394.2	-1.808
ENSG00000259827	RP11-343H19.2	461.339	-0.341839546944435	0.0444699341112179	0.549328286325708	33.484	40.539	ASO_G0272888_AD_10	AC013394.2	-1.555
ENSG00000270087	RP11-399K21.11	119.31	-0.31407456513995	0.0434570339101856	0.549328286325708	8.756	10.506	ASO_G0272888_AD_10	AC013394.2	-1.069
CATG00000116813	CATG00000116813.1	12.31	-0.870852713181371	0.0448821504632849	0.549733906162903	0.616	1.122	ASO_G0272888_AD_10	AC013394.2	-1.478
ENSG00000099984	GSTT2	106.893	-0.340038465520602	0.0446825824412286	0.549733906162903	7.768	9.42	ASO_G0272888_AD_10	AC013394.2	-1.402
ENSG00000110536	PTPMT1	860.957	-0.221347540166742	0.0449098902792559	0.549733906162903	66.957	75.228	ASO_G0272888_AD_10	AC013394.2	-0.679
ENSG00000136868	SLC31A1	469.112	0.203905090781167	0.0449242646464988	0.549733906162903	47.672	39.668	ASO_G0272888_AD_10	AC013394.2	1.172
ENSG00000138175	ARL3	1459.007	-0.249206579848716	0.0446901542358224	0.549733906162903	112.022	127.658	ASO_G0272888_AD_10	AC013394.2	-0.91
ENSG00000146828	SLC12A9	233.765	0.308099994055467	0.0448200478122828	0.549733906162903	25.27	19.634	ASO_G0272888_AD_10	AC013394.2	1.567
ENSG00000160213	CSTB	3428.075	-0.194229995728377	0.0448476663195133	0.549733906162903	272.368	298.839	ASO_G0272888_AD_10	AC013394.2	-1.232
ENSG00000162337	LRP5	109.361	-0.706110797112245	0.0447573460528792	0.549733906162903	6.146	9.849	ASO_G0272888_AD_10	AC013394.2	-1.726
ENSG00000196396	PTPN1	893.384	0.207412927267723	0.0447536203546394	0.549733906162903	91.05	75.591	ASO_G0272888_AD_10	AC013394.2	1.226
ENSG00000196787	HIST1H2AG	16001.97	-0.285834854682096	0.0446563381529371	0.549733906162903	1201.613	1402.693	ASO_G0272888_AD_10	AC013394.2	-0.365
ENSG00000243137	PSG4	755.169	0.27970442457207	0.0445951838507694	0.549733906162903	80.384	63.53	ASO_G0272888_AD_10	AC013394.2	0.919
ENSG00000268603	RP11-316O14.1	12.059	-0.842356519800499	0.0446747632789065	0.549733906162903	0.636	1.09	ASO_G0272888_AD_10	AC013394.2	-1.928
ENSG00000078902	TOLLIP	549.132	-0.294157475192619	0.0453681152021324	0.551036615612212	40.749	48.162	ASO_G0272888_AD_10	AC013394.2	-1.686
ENSG00000105419	MEIS3	102.912	-0.582017166928604	0.045262700303234	0.551036615612212	6.3	9.224	ASO_G0272888_AD_10	AC013394.2	-2.075
ENSG00000119938	PPP1R3C	833.42	-0.263304347007613	0.0451215140990812	0.551036615612212	63.492	73.047	ASO_G0272888_AD_10	AC013394.2	-1.09
ENSG00000119950	MXI1	70.833	-0.463424373189442	0.0452275021610164	0.551036615612212	4.701	6.297	ASO_G0272888_AD_10	AC013394.2	-1.66
ENSG00000137817	PARP6	145.768	-0.446903404518716	0.0451174566267623	0.551036615612212	9.805	12.96	ASO_G0272888_AD_10	AC013394.2	-1.967
ENSG00000148925	BTBD10	212.919	0.218401417354405	0.0453109094593742	0.551036615612212	21.771	17.992	ASO_G0272888_AD_10	AC013394.2	0.952
ENSG00000173207	CKS1B	1959.177	-0.404280870095942	0.0451609434086642	0.551036615612212	136.418	173.022	ASO_G0272888_AD_10	AC013394.2	-1.152
ENSG00000185917	SETD4	153.125	0.325132767794904	0.045382799662906	0.551036615612212	16.828	12.837	ASO_G0272888_AD_10	AC013394.2	1.972
ENSG00000198369	SPRED2	494.841	-0.232546364287663	0.0453491660852158	0.551036615612212	38.358	43.304	ASO_G0272888_AD_10	AC013394.2	-1.352
ENSG00000262902	RP11-750B16.1	71.384	0.423069192105706	0.0451952008641355	0.551036615612212	8.31	5.928	ASO_G0272888_AD_10	AC013394.2	1.107
ENSG00000097021	ACOT7	719.547	0.284198282088003	0.0454727091392792	0.551443261754169	76.723	60.358	ASO_G0272888_AD_10	AC013394.2	1.309
ENSG00000204673	AKT1S1	1405.22	-0.481060076185853	0.0454867580937085	0.551443261754169	92.835	124.755	ASO_G0272888_AD_10	AC013394.2	-2.153
ENSG00000170222	ADPRM	67.095	-0.351077043789164	0.0455839281721232	0.552159898080531	4.858	5.915	ASO_G0272888_AD_10	AC013394.2	-1.833
ENSG00000226328	CTA-217C2.1	140.837	-0.267402631519813	0.0456164301461969	0.552159898080531	10.715	12.358	ASO_G0272888_AD_10	AC013394.2	-0.905
ENSG00000127561	SYNGR3	27.626	-0.761510074683946	0.0456670117062532	0.552344976981893	1.497	2.501	ASO_G0272888_AD_10	AC013394.2	-1.494
ENSG00000063587	ZNF275	175.919	-0.277513111872375	0.0457064751743425	0.552395399964196	13.132	15.466	ASO_G0272888_AD_10	AC013394.2	-1.736
ENSG00000122557	HERPUD2	461.316	-0.242448267459961	0.0457927370511035	0.553010900915757	35.485	40.451	ASO_G0272888_AD_10	AC013394.2	-1.871
CATG00000043102	CATG00000043102.1	11.836	-0.838708305045435	0.0464770774182915	0.553480833189723	0.603	1.072	ASO_G0272888_AD_10	AC013394.2	-2.263
ENSG00000048052	HDAC9	161.031	0.296623070276761	0.0460872795839699	0.553480833189723	17.404	13.507	ASO_G0272888_AD_10	AC013394.2	0.819
ENSG00000065268	WDR18	465.809	0.278939868763858	0.0466319272828424	0.553480833189723	49.507	39.158	ASO_G0272888_AD_10	AC013394.2	1.723
ENSG00000068724	TTC7A	267.416	-0.391111639507484	0.0461373915635742	0.553480833189723	18.677	23.662	ASO_G0272888_AD_10	AC013394.2	-1.106
ENSG00000082996	RNF13	421.683	-0.242117136014099	0.0466450207000987	0.553480833189723	32.626	36.91	ASO_G0272888_AD_10	AC013394.2	-1.424
ENSG00000103522	IL21R	50.858	-0.442441884313591	0.0463903595392259	0.553480833189723	3.505	4.509	ASO_G0272888_AD_10	AC013394.2	-0.891
ENSG00000107643	MAPK8	347.254	0.171241470058982	0.0462552739561227	0.553480833189723	34.705	29.459	ASO_G0272888_AD_10	AC013394.2	0.873
ENSG00000111110	PPM1H	20.492	0.554912799262197	0.0462980159273092	0.553480833189723	2.535	1.684	ASO_G0272888_AD_10	AC013394.2	1.344
ENSG00000115368	WDR75	326.448	0.188312260737195	0.0460644039211349	0.553480833189723	32.955	27.679	ASO_G0272888_AD_10	AC013394.2	0.803
ENSG00000143156	NME7	405.419	0.177767093135703	0.0464630658588235	0.553480833189723	40.679	34.373	ASO_G0272888_AD_10	AC013394.2	0.683
ENSG00000143493	INTS7	171.412	0.248081114643476	0.0461643974299999	0.553480833189723	17.914	14.458	ASO_G0272888_AD_10	AC013394.2	1.403
ENSG00000149557	FEZ1	446.35	-0.1785069093352	0.0460238238860439	0.553480833189723	35.737	38.904	ASO_G0272888_AD_10	AC013394.2	-1.27
ENSG00000151694	ADAM17	408.988	-0.178398026293001	0.0465104175862334	0.553480833189723	32.81	35.675	ASO_G0272888_AD_10	AC013394.2	-1.267
ENSG00000160214	RRP1	269.587	0.28560151005272	0.0463475545278621	0.553480833189723	28.677	22.647	ASO_G0272888_AD_10	AC013394.2	1.559
ENSG00000173145	NOC3L	296.138	0.291988706016147	0.0466019366223169	0.553480833189723	31.692	24.87	ASO_G0272888_AD_10	AC013394.2	1.602
ENSG00000174899	C3orf55	141.625	-0.272063710462021	0.0458907820725033	0.553480833189723	10.857	12.402	ASO_G0272888_AD_10	AC013394.2	-1.342
ENSG00000175782	SLC35E3	265.196	0.204390552404997	0.0466400634677003	0.553480833189723	26.97	22.438	ASO_G0272888_AD_10	AC013394.2	0.899
ENSG00000178537	SLC25A20	183.017	0.307017378607892	0.0465727430559354	0.553480833189723	19.961	15.308	ASO_G0272888_AD_10	AC013394.2	1.49
ENSG00000183688	FAM101B	31.639	0.73240027872079	0.0465851372388136	0.553480833189723	4.419	2.547	ASO_G0272888_AD_10	AC013394.2	1.572
ENSG00000198026	ZNF335	240.229	-0.311620441127922	0.0460643182005272	0.553480833189723	17.67	21.169	ASO_G0272888_AD_10	AC013394.2	-2.287
ENSG00000198482	ZNF808	274.638	0.242327645913985	0.0461387973452434	0.553480833189723	28.551	23.145	ASO_G0272888_AD_10	AC013394.2	1.248
ENSG00000232386	RP11-66B24.2	11.672	-0.849036079618698	0.0460255651637258	0.553480833189723	0.603	1.06	ASO_G0272888_AD_10	AC013394.2	-1.93
ENSG00000237441	RGL2	264.457	-0.224983093894134	0.0464571162419269	0.553480833189723	20.671	23.138	ASO_G0272888_AD_10	AC013394.2	-1.469
ENSG00000233384	RP11-100E13.1	32.417	0.424325933334602	0.0467470674379412	0.554271479144862	3.758	2.691	ASO_G0272888_AD_10	AC013394.2	1.177
ENSG00000006042	TMEM98	659.827	-0.222873054977786	0.0468278470391807	0.55480895837261	51.222	57.681	ASO_G0272888_AD_10	AC013394.2	-1.629
ENSG00000172531	PPP1CA	3838.183	-0.260308000630834	0.0469364069463026	0.555674512191061	292.003	336.076	ASO_G0272888_AD_10	AC013394.2	-1.611
ENSG00000138760	SCARB2	2235.687	-0.181221905495689	0.0470322162330338	0.556387918566297	178.787	195.009	ASO_G0272888_AD_10	AC013394.2	-1.472
ENSG00000108861	DUSP3	646.014	0.364234241509476	0.0471387233453154	0.556945207163176	72.378	53.832	ASO_G0272888_AD_10	AC013394.2	1.363
ENSG00000138030	KHK	12.378	0.638315513665795	0.0471504951435185	0.556945207163176	1.641	1.004	ASO_G0272888_AD_10	AC013394.2	1.233
ENSG00000123496	IL13RA2	76.804	0.361334719475598	0.047267715267163	0.557068532866241	8.554	6.398	ASO_G0272888_AD_10	AC013394.2	0.799
ENSG00000149182	ARFGAP2	541.526	-0.309619326880356	0.0472385588587969	0.557068532866241	39.879	47.612	ASO_G0272888_AD_10	AC013394.2	-1.23
ENSG00000167280	ENGASE	147.535	-0.658262264243945	0.0472443528039816	0.557068532866241	8.621	13.266	ASO_G0272888_AD_10	AC013394.2	-2.854
CATG00000075893	CATG00000075893.1	14.775	0.665898516471501	0.0477112932609759	0.558068650634062	1.986	1.198	ASO_G0272888_AD_10	AC013394.2	0.764
CATG00000109169	CATG00000109169.1	17.911	-1.70230960060705	0.0475822389228957	0.558068650634062	0.547	1.674	ASO_G0272888_AD_10	AC013394.2	-1.675
ENSG00000060718	COL11A1	675.146	0.282271371375299	0.0476419416821781	0.558068650634062	72.091	56.772	ASO_G0272888_AD_10	AC013394.2	1.483
ENSG00000080709	KCNN2	159.267	0.298960262982601	0.0476717819880555	0.558068650634062	17.241	13.346	ASO_G0272888_AD_10	AC013394.2	0.961
ENSG00000100629	CEP128	209.91	0.254014447147977	0.0477645782229236	0.558068650634062	22.18	17.688	ASO_G0272888_AD_10	AC013394.2	1.138
ENSG00000111335	OAS2	30.085	0.855202736417281	0.0476319882648795	0.558068650634062	4.495	2.373	ASO_G0272888_AD_10	AC013394.2	1.531
ENSG00000126249	PDCD2L	94.229	0.313459338915281	0.0477047839055662	0.558068650634062	10.179	7.898	ASO_G0272888_AD_10	AC013394.2	1.312
ENSG00000133703	KRAS	416.346	-0.468922968521813	0.0474288540611215	0.558068650634062	27.613	36.974	ASO_G0272888_AD_10	AC013394.2	-2.251
ENSG00000137075	RNF38	224.878	-0.269404734894648	0.0475855887516938	0.558068650634062	16.75	19.755	ASO_G0272888_AD_10	AC013394.2	-1.53
ENSG00000138814	PPP3CA	977.627	-0.551121222879712	0.0477804607916199	0.558068650634062	61.751	87.255	ASO_G0272888_AD_10	AC013394.2	-1.489
ENSG00000141736	ERBB2	627.286	-0.254672733939537	0.0477727323319089	0.558068650634062	47.774	55.042	ASO_G0272888_AD_10	AC013394.2	-1.938
ENSG00000184007	PTP4A2	2392.058	-0.629197973025549	0.0475423532927517	0.558068650634062	143.731	214.299	ASO_G0272888_AD_10	AC013394.2	-3.001
ENSG00000166002	SMCO4	84.976	-0.39439352915932	0.0478483515294979	0.558385322695427	5.84	7.533	ASO_G0272888_AD_10	AC013394.2	-0.917
ENSG00000176401	EID2B	67.326	-0.372840571679894	0.047878928059374	0.558385322695427	4.827	5.943	ASO_G0272888_AD_10	AC013394.2	-1.428
CATG00000045588	CATG00000045588.1	60.899	-0.411040557661727	0.0480499292941692	0.558532917137737	4.249	5.385	ASO_G0272888_AD_10	AC013394.2	-0.969
ENSG00000135045	C9orf40	390.43	0.261551531846124	0.0480231132554391	0.558532917137737	41.124	32.859	ASO_G0272888_AD_10	AC013394.2	1.518
ENSG00000167703	SLC43A2	41.056	-0.449905423173444	0.0479384601399299	0.558532917137737	2.772	3.646	ASO_G0272888_AD_10	AC013394.2	-1.224
ENSG00000250232	AF196779.12	280.482	-0.215749777431176	0.0480223550765699	0.558532917137737	21.961	24.514	ASO_G0272888_AD_10	AC013394.2	-1.325
ENSG00000272502	RP11-713M15.2	22.837	-0.591408010528623	0.0480700172119694	0.558532917137737	1.428	2.041	ASO_G0272888_AD_10	AC013394.2	-1.243
CATG00000008353	CATG00000008353.1	11.715	-0.870507381436017	0.0484942840132527	0.55886320387106	0.605	1.06	ASO_G0272888_AD_10	AC013394.2	-1.336
CATG00000112934	CATG00000112934.1	19.038	0.757647440164414	0.0489136246133035	0.55886320387106	2.683	1.529	ASO_G0272888_AD_10	AC013394.2	1.538
CATG00000114825	CATG00000114825.1	24.363	-0.552081722620038	0.0485755257073026	0.55886320387106	1.55	2.175	ASO_G0272888_AD_10	AC013394.2	-1.425
ENSG00000068903	SIRT2	347.222	0.236732245945453	0.0488045644532852	0.55886320387106	35.95	29.282	ASO_G0272888_AD_10	AC013394.2	1.326
ENSG00000069482	GAL	96.914	-0.444909467870377	0.0487173964776297	0.55886320387106	6.464	8.614	ASO_G0272888_AD_10	AC013394.2	-1.626
ENSG00000074755	ZZEF1	247.907	-0.287055879818256	0.0488410237681424	0.55886320387106	18.458	21.824	ASO_G0272888_AD_10	AC013394.2	-1.217
ENSG00000078401	EDN1	25.26	0.556742909040355	0.0490139753720651	0.55886320387106	3.208	2.068	ASO_G0272888_AD_10	AC013394.2	1.424
ENSG00000100625	SIX4	362.237	-0.20961069338421	0.0482963577499999	0.55886320387106	28.469	31.65	ASO_G0272888_AD_10	AC013394.2	-1.475
ENSG00000101624	CEP76	137.71	0.268263637633355	0.0481717528153038	0.55886320387106	14.709	11.559	ASO_G0272888_AD_10	AC013394.2	1.068
ENSG00000116641	DOCK7	829.864	-0.379157376245098	0.0488028224972535	0.55886320387106	58.412	73.279	ASO_G0272888_AD_10	AC013394.2	-1.45
ENSG00000117036	ETV3	227	0.233049085264304	0.0486100006396777	0.55886320387106	23.448	19.139	ASO_G0272888_AD_10	AC013394.2	1.185
ENSG00000118276	B4GALT6	7.354	0.828935767739988	0.0489964114963393	0.55886320387106	1.103	0.579	ASO_G0272888_AD_10	AC013394.2	1.771
ENSG00000125089	SH3TC1	17.967	-0.663883918943699	0.0489975331011174	0.55886320387106	1.089	1.61	ASO_G0272888_AD_10	AC013394.2	-1.862
ENSG00000134444	KIAA1468	217.083	0.295208179004155	0.0488901527699477	0.55886320387106	23.455	18.219	ASO_G0272888_AD_10	AC013394.2	1.705
ENSG00000147316	MCPH1	246.933	-0.36073855497223	0.0483070480206434	0.55886320387106	17.72	21.808	ASO_G0272888_AD_10	AC013394.2	-1.335
ENSG00000149485	FADS1	1890.485	-0.264230533042356	0.0482561498223945	0.55886320387106	143.627	166.004	ASO_G0272888_AD_10	AC013394.2	-0.771
ENSG00000152487	ARL5B-AS1	24.62	-0.575510875208468	0.0487030418094555	0.55886320387106	1.569	2.204	ASO_G0272888_AD_10	AC013394.2	-1.267
ENSG00000159714	ZDHHC1	209.553	-0.521044790205193	0.048856485017587	0.55886320387106	13.411	18.735	ASO_G0272888_AD_10	AC013394.2	-1.829
ENSG00000175899	A2M	46.762	-0.474761374591327	0.04902684677752	0.55886320387106	3.096	4.154	ASO_G0272888_AD_10	AC013394.2	-0.891
ENSG00000178773	CPNE7	124.135	0.473743498420156	0.0486049963006838	0.55886320387106	14.692	10.262	ASO_G0272888_AD_10	AC013394.2	1.494
ENSG00000185379	RAD51D	150.054	0.293020132445605	0.0490247016916179	0.55886320387106	16.025	12.61	ASO_G0272888_AD_10	AC013394.2	1.771
ENSG00000188786	MTF1	177.129	-0.244753410534949	0.0486256106367588	0.55886320387106	13.65	15.499	ASO_G0272888_AD_10	AC013394.2	-1.155
ENSG00000197965	MPZL1	1679.256	-0.571480730025624	0.0484970341868538	0.55886320387106	104.644	150.112	ASO_G0272888_AD_10	AC013394.2	-2.682
ENSG00000202529	SNORD18B	29.051	0.978997164852652	0.0489221176898968	0.55886320387106	4.663	2.267	ASO_G0272888_AD_10	AC013394.2	1.695
ENSG00000217527	RPS16P5	8.006	0.739064533306263	0.0488813140260445	0.55886320387106	1.083	0.646	ASO_G0272888_AD_10	AC013394.2	0.109
ENSG00000240990	HOXA11-AS	201.461	-0.24996109020513	0.0486122601216199	0.55886320387106	15.502	17.645	ASO_G0272888_AD_10	AC013394.2	-1.459
ENSG00000112769	LAMA4	1051.797	-0.209423189098033	0.049073461922351	0.558987447268352	82.847	91.95	ASO_G0272888_AD_10	AC013394.2	-0.793
ENSG00000112419	PHACTR2	442.999	-0.351453090080835	0.0492116818365605	0.560154205399279	31.674	39.092	ASO_G0272888_AD_10	AC013394.2	-1.227
ENSG00000138182	KIF20B	569.665	0.242286138459089	0.0492978589132475	0.560320108824428	59.248	48.08	ASO_G0272888_AD_10	AC013394.2	1.095
ENSG00000205707	LYRM5	212.214	-0.298760075219232	0.0492636442274409	0.560320108824428	15.778	18.61	ASO_G0272888_AD_10	AC013394.2	-1.102
ENSG00000124249	KCNK15	14.141	-0.81221217457745	0.0493614816735559	0.560636102810467	0.725	1.288	ASO_G0272888_AD_10	AC013394.2	-1.907
ENSG00000104936	DMPK	703.024	-0.621962590155143	0.0494084478478357	0.560762594101869	42.341	63.093	ASO_G0272888_AD_10	AC013394.2	-2.83
ENSG00000197619	ZNF615	64.083	0.325355056073175	0.0494576613780072	0.560914390019704	7.085	5.35	ASO_G0272888_AD_10	AC013394.2	1.168
CATG00000055769	CATG00000055769.1	14.935	-0.703006573183912	0.0504131372702758	0.561073187875106	0.886	1.339	ASO_G0272888_AD_10	AC013394.2	-2.011
CATG00000058702	CATG00000058702.1	24.207	-0.59197877115002	0.0524361824854912	0.561073187875106	1.539	2.159	ASO_G0272888_AD_10	AC013394.2	-1.466
CATG00000079758	CATG00000079758.1	6.517	1.25128739672055	0.0516834909110264	0.561073187875106	1.236	0.484	ASO_G0272888_AD_10	AC013394.2	0.707
ENSG00000006114	SYNRG	653.359	-0.49989229507935	0.0514524631941852	0.561073187875106	42.575	58.224	ASO_G0272888_AD_10	AC013394.2	-2.622
ENSG00000012983	MAP4K5	815.652	-0.467169902649258	0.0505633494597934	0.561073187875106	54.307	72.526	ASO_G0272888_AD_10	AC013394.2	-1.97
ENSG00000065308	TRAM2	1395.979	-0.475123525537728	0.0523467834484745	0.561073187875106	92.56	123.997	ASO_G0272888_AD_10	AC013394.2	-2.045
ENSG00000066027	PPP2R5A	434.704	-0.542491760811925	0.0502901043282826	0.561073187875106	27.534	38.777	ASO_G0272888_AD_10	AC013394.2	-2.071
ENSG00000068912	ERLEC1	1575.401	-0.230987896316299	0.0507295390930404	0.561073187875106	122.304	137.634	ASO_G0272888_AD_10	AC013394.2	-1.567
ENSG00000073849	ST6GAL1	21.225	0.496796364305008	0.051486924247745	0.561073187875106	2.558	1.748	ASO_G0272888_AD_10	AC013394.2	1.213
ENSG00000085741	WNT11	15.887	-0.804118201157712	0.0521609107898773	0.561073187875106	0.85	1.438	ASO_G0272888_AD_10	AC013394.2	-0.957
ENSG00000091490	SEL1L3	43.697	-0.732529942142943	0.0509425226031733	0.561073187875106	2.416	3.944	ASO_G0272888_AD_10	AC013394.2	-1.714
ENSG00000094916	CBX5	1841.965	-0.275817335833743	0.0521567057015309	0.561073187875106	138.988	161.298	ASO_G0272888_AD_10	AC013394.2	-0.719
ENSG00000099194	SCD	13874.361	-0.234702050879547	0.0501660789384632	0.561073187875106	1075.599	1215.35	ASO_G0272888_AD_10	AC013394.2	-0.792
ENSG00000100991	TRPC4AP	1755.347	-0.47935540042439	0.0512506608617225	0.561073187875106	116.06	156.194	ASO_G0272888_AD_10	AC013394.2	-2.221
ENSG00000101460	MAP1LC3A	364.98	-0.353422283343061	0.0520509963989111	0.561073187875106	26.065	32.213	ASO_G0272888_AD_10	AC013394.2	-1.601
ENSG00000104131	EIF3J	1283.649	-0.25908678138325	0.0520050093280407	0.561073187875106	97.78	112.368	ASO_G0272888_AD_10	AC013394.2	-1.467
ENSG00000106804	C5	80.464	-0.316322042953607	0.0518728542557343	0.561073187875106	5.885	7.089	ASO_G0272888_AD_10	AC013394.2	-0.512
ENSG00000107758	PPP3CB	242.331	-0.443593101317549	0.0516714941758353	0.561073187875106	16.407	21.517	ASO_G0272888_AD_10	AC013394.2	-1.876
ENSG00000109743	BST1	626.349	-0.161043134240966	0.0517133475460319	0.561073187875106	50.781	54.532	ASO_G0272888_AD_10	AC013394.2	-1.444
ENSG00000110057	UNC93B1	281.201	-0.509028347871046	0.0517217694055813	0.561073187875106	18.141	25.096	ASO_G0272888_AD_10	AC013394.2	-2.347
ENSG00000118564	FBXL5	1313.814	0.144239122672661	0.0510160198911696	0.561073187875106	128.712	111.727	ASO_G0272888_AD_10	AC013394.2	1.217
ENSG00000118785	SPP1	52.723	0.587606478224234	0.050374010806314	0.561073187875106	6.665	4.288	ASO_G0272888_AD_10	AC013394.2	0.832
ENSG00000119514	GALNT12	18.453	-0.885237990164433	0.0501589417181407	0.561073187875106	0.891	1.674	ASO_G0272888_AD_10	AC013394.2	-2.169
ENSG00000120129	DUSP1	511.062	0.486997263367567	0.0499008556031981	0.561073187875106	61.488	42.007	ASO_G0272888_AD_10	AC013394.2	1.574
ENSG00000121579	NAA50	1361.236	0.22690690467537	0.0505561635740165	0.561073187875106	140.198	114.976	ASO_G0272888_AD_10	AC013394.2	1.406
ENSG00000125954	CHURC1-FNTB	1061.268	-0.225210419626165	0.0505599131404119	0.561073187875106	82.773	92.734	ASO_G0272888_AD_10	AC013394.2	-1.755
ENSG00000129003	VPS13C	362.412	0.213293042864097	0.0496554670974061	0.561073187875106	37.116	30.633	ASO_G0272888_AD_10	AC013394.2	0.885
ENSG00000129353	SLC44A2	1231.843	-0.206729723334142	0.0515109688699862	0.561073187875106	97.155	107.66	ASO_G0272888_AD_10	AC013394.2	-1.267
ENSG00000132635	PCED1A	174.09	0.266933135224902	0.0517302078441724	0.561073187875106	18.497	14.666	ASO_G0272888_AD_10	AC013394.2	1.649
ENSG00000134769	DTNA	45.227	0.506087828592714	0.0516923063469443	0.561073187875106	5.572	3.715	ASO_G0272888_AD_10	AC013394.2	1.303
ENSG00000135480	KRT7	120.121	0.410862578756369	0.0524706142765654	0.561073187875106	13.878	9.982	ASO_G0272888_AD_10	AC013394.2	0.238
ENSG00000136238	RAC1	5640.678	-0.284648154418372	0.0524792842565956	0.561073187875106	423.104	494.277	ASO_G0272888_AD_10	AC013394.2	-1.988
ENSG00000136371	MTHFS	332.116	0.181430502734998	0.0502663112709336	0.561073187875106	33.288	28.15	ASO_G0272888_AD_10	AC013394.2	0.96
ENSG00000136828	RALGPS1	27.36	-0.595262631585912	0.0516656149311103	0.561073187875106	1.583	2.463	ASO_G0272888_AD_10	AC013394.2	-0.661
ENSG00000137094	DNAJB5	290.217	-0.491708790395068	0.0518586660535988	0.561073187875106	18.976	25.819	ASO_G0272888_AD_10	AC013394.2	-2.223
ENSG00000137656	BUD13	273.674	-0.208183343353123	0.0508008080302722	0.561073187875106	21.482	23.895	ASO_G0272888_AD_10	AC013394.2	-0.817
ENSG00000139505	MTMR6	748.875	-0.192863985022519	0.0499458096549918	0.561073187875106	59.562	65.266	ASO_G0272888_AD_10	AC013394.2	-1.15
ENSG00000139718	SETD1B	376.04	-0.37501597105819	0.0518480205882857	0.561073187875106	26.518	33.195	ASO_G0272888_AD_10	AC013394.2	-2.609
ENSG00000140526	ABHD2	354.395	0.208978100422051	0.0523866957979133	0.561073187875106	36.309	29.958	ASO_G0272888_AD_10	AC013394.2	1.59
ENSG00000144681	STAC	73.235	-0.480100838733812	0.0501699327999878	0.561073187875106	4.745	6.526	ASO_G0272888_AD_10	AC013394.2	-1.243
ENSG00000148297	MED22	327.565	-0.288925044863843	0.0497580764414576	0.561073187875106	24.272	28.785	ASO_G0272888_AD_10	AC013394.2	-0.968
ENSG00000151458	ANKRD50	443.117	-0.324053649567672	0.0505684240920816	0.561073187875106	32.27	39.063	ASO_G0272888_AD_10	AC013394.2	-1.744
ENSG00000162775	RBM15	305.695	0.231151346713726	0.050835978506974	0.561073187875106	31.681	25.803	ASO_G0272888_AD_10	AC013394.2	1.504
ENSG00000162783	IER5	934.334	0.228123272769185	0.0524774794280843	0.561073187875106	96.264	78.799	ASO_G0272888_AD_10	AC013394.2	0.746
ENSG00000162981	FAM84A	300.083	-0.199156393369673	0.0505579712337939	0.561073187875106	23.72	26.192	ASO_G0272888_AD_10	AC013394.2	-1.05
ENSG00000163701	IL17RE	125.028	0.271547313180877	0.0515008238212395	0.561073187875106	13.261	10.509	ASO_G0272888_AD_10	AC013394.2	0.817
ENSG00000164466	SFXN1	880.195	0.171668729109567	0.0506081725187004	0.561073187875106	87.801	74.669	ASO_G0272888_AD_10	AC013394.2	1.388
ENSG00000165105	RASEF	44.7	0.379491729811442	0.0518075185356532	0.561073187875106	5.015	3.731	ASO_G0272888_AD_10	AC013394.2	1.035
ENSG00000165246	NLGN4Y	159.094	0.207299328331751	0.0513516842682446	0.561073187875106	16.275	13.457	ASO_G0272888_AD_10	AC013394.2	1.279
ENSG00000165507	C10orf10	34.688	-0.550519889864574	0.052518830760784	0.561073187875106	2.216	3.091	ASO_G0272888_AD_10	AC013394.2	-1.13
ENSG00000166173	LARP6	1479.7	-0.547782756093739	0.0506161624029147	0.561073187875106	93.66	131.78	ASO_G0272888_AD_10	AC013394.2	-2.327
ENSG00000167333	TRIM68	106.309	0.321911959349598	0.0517087821969679	0.561073187875106	11.534	8.903	ASO_G0272888_AD_10	AC013394.2	1.414
ENSG00000167985	SDHAF2	909.163	-0.269447728582223	0.050333895136189	0.561073187875106	68.867	79.718	ASO_G0272888_AD_10	AC013394.2	-1.549
ENSG00000168118	RAB4A	467.482	-0.351413860879344	0.0519791978227803	0.561073187875106	33.427	41.2	ASO_G0272888_AD_10	AC013394.2	-1.752
ENSG00000168394	TAP1	277.549	0.313742854537217	0.049849219186777	0.561073187875106	30.116	23.263	ASO_G0272888_AD_10	AC013394.2	0.736
ENSG00000168476	REEP4	723.465	-0.233385592536804	0.0521687083583783	0.561073187875106	55.855	63.348	ASO_G0272888_AD_10	AC013394.2	-1.416
ENSG00000168938	PPIC	1333.206	-0.23854980700435	0.0518688077203265	0.561073187875106	103.071	116.588	ASO_G0272888_AD_10	AC013394.2	-1.229
ENSG00000169715	MT1E	5068.991	-0.261401528576065	0.0503630044010516	0.561073187875106	386.381	444.139	ASO_G0272888_AD_10	AC013394.2	-1.554
ENSG00000172890	NADSYN1	481.116	0.220765154593522	0.0496706225917798	0.561073187875106	49.528	40.676	ASO_G0272888_AD_10	AC013394.2	1.086
ENSG00000173272	MZT2A	723.895	-0.507205387684496	0.0508577619919059	0.561073187875106	46.976	64.435	ASO_G0272888_AD_10	AC013394.2	-2.529
ENSG00000176731	C8orf59	1135.488	-0.300661326123673	0.0497937877505002	0.561073187875106	84.372	99.739	ASO_G0272888_AD_10	AC013394.2	-1.775
ENSG00000178177	LCORL	318.526	0.201277478657987	0.0507854138792559	0.561073187875106	32.394	26.985	ASO_G0272888_AD_10	AC013394.2	1.175
ENSG00000179630	LACC1	71.723	0.299627121623474	0.0509886435227103	0.561073187875106	7.749	6.014	ASO_G0272888_AD_10	AC013394.2	1.014
ENSG00000180801	ARSJ	652.338	0.193947367313242	0.0511963326515315	0.561073187875106	66.063	55.244	ASO_G0272888_AD_10	AC013394.2	1.198
ENSG00000182541	LIMK2	130.589	0.267263807417162	0.0516138227194017	0.561073187875106	13.87	10.988	ASO_G0272888_AD_10	AC013394.2	1.771
ENSG00000183155	RABIF	492.293	0.184205443017257	0.0518651420658755	0.561073187875106	49.215	41.722	ASO_G0272888_AD_10	AC013394.2	1.053
ENSG00000184838	PRR16	1714.02	-0.500676368957542	0.0513643020555351	0.561073187875106	111.85	152.497	ASO_G0272888_AD_10	AC013394.2	-0.895
ENSG00000185418	TARSL2	144.713	-0.58824243924841	0.0503307912989401	0.561073187875106	8.885	12.958	ASO_G0272888_AD_10	AC013394.2	-2.532
ENSG00000185561	TLCD2	20.314	-0.7034325803823	0.0497643447154565	0.561073187875106	1.125	1.839	ASO_G0272888_AD_10	AC013394.2	-1.606
ENSG00000198715	C1orf85	1353.117	-0.214078981438672	0.0501818808899945	0.561073187875106	106.251	118.054	ASO_G0272888_AD_10	AC013394.2	-1.474
ENSG00000203875	SNHG5	3431.28	-0.344316212085964	0.0520643669037288	0.561073187875106	248.502	302.336	ASO_G0272888_AD_10	AC013394.2	-1.698
ENSG00000204822	MRPL53	1205.32	-0.271289916499583	0.0519921827131766	0.561073187875106	91.178	105.689	ASO_G0272888_AD_10	AC013394.2	-1.527
ENSG00000214413	BBIP1	250.979	-0.30593182175389	0.0525089518926338	0.561073187875106	18.633	22.074	ASO_G0272888_AD_10	AC013394.2	-1.482
ENSG00000215154	AC141586.5	193.956	0.257849938245649	0.0508195067336761	0.561073187875106	20.43	16.363	ASO_G0272888_AD_10	AC013394.2	1.338
ENSG00000225398	RP11-395L14.5	32.556	-0.536810759345361	0.0515844180151912	0.561073187875106	1.968	2.918	ASO_G0272888_AD_10	AC013394.2	-1.066
ENSG00000225791	TRAM2-AS1	96.401	-0.476574899821792	0.052290890654206	0.561073187875106	6.27	8.583	ASO_G0272888_AD_10	AC013394.2	-1.905
ENSG00000225830	ERCC6	274.888	0.230979832255109	0.0512661985898067	0.561073187875106	28.511	23.199	ASO_G0272888_AD_10	AC013394.2	0.911
ENSG00000228989	AC133528.2	223.68	-0.691373394874208	0.0522172561516959	0.561073187875106	12.843	20.142	ASO_G0272888_AD_10	AC013394.2	-2.521
ENSG00000229117	RPL41	19721.371	-0.378160951073338	0.0497425453035325	0.561073187875106	1395.589	1738.285	ASO_G0272888_AD_10	AC013394.2	-1.538
ENSG00000229980	TOB1-AS1	13.974	-0.781954189850741	0.0511474454367547	0.561073187875106	0.794	1.257	ASO_G0272888_AD_10	AC013394.2	-1.876
ENSG00000235590	GNAS-AS1	43.55	0.407858524585414	0.0524212587648078	0.561073187875106	5.024	3.622	ASO_G0272888_AD_10	AC013394.2	1.663
ENSG00000241945	PWP2	122.66	0.292718336286993	0.0505483278193602	0.561073187875106	13.189	10.309	ASO_G0272888_AD_10	AC013394.2	1.752
ENSG00000260007	RP11-315D16.2	506.114	-0.382464650370491	0.0500582367223031	0.561073187875106	35.501	44.732	ASO_G0272888_AD_10	AC013394.2	-1.343
ENSG00000272702	RP11-44N22.3	24.16	-0.552300437944758	0.0509244174192153	0.561073187875106	1.519	2.162	ASO_G0272888_AD_10	AC013394.2	-1.496
ENSG00000272916	RP11-574K11.31	73.215	-0.519804655362441	0.0521131495483256	0.561073187875106	4.679	6.532	ASO_G0272888_AD_10	AC013394.2	-2.086
ENSG00000044459	CNTLN	192.951	0.305952591166674	0.0525994028133258	0.561550650362457	20.902	16.198	ASO_G0272888_AD_10	AC013394.2	1.572
ENSG00000147155	EBP	2490.597	-0.205829526905332	0.0527143574468408	0.561628596596668	196.772	217.325	ASO_G0272888_AD_10	AC013394.2	-0.976
ENSG00000151773	CCDC122	112.187	-0.312863409187997	0.0527077428193449	0.561628596596668	8.338	9.868	ASO_G0272888_AD_10	AC013394.2	-1.616
ENSG00000156467	UQCRB	3241.564	-0.478388961648367	0.0526801040245244	0.561628596596668	215.339	287.434	ASO_G0272888_AD_10	AC013394.2	-2.527
CATG00000083462	CATG00000083462.1	44.43	0.365244596713107	0.0530034654691937	0.561756177326259	5.046	3.705	ASO_G0272888_AD_10	AC013394.2	0.977
ENSG00000057252	SOAT1	1225.193	0.261472666042502	0.0530749004627759	0.561756177326259	128.863	102.943	ASO_G0272888_AD_10	AC013394.2	1.503
ENSG00000095319	NUP188	935.835	0.235888660573775	0.0532672810046225	0.561756177326259	96.829	78.909	ASO_G0272888_AD_10	AC013394.2	1.31
ENSG00000104660	LEPROTL1	588.318	0.186702126004012	0.0532756636550108	0.561756177326259	59.15	49.812	ASO_G0272888_AD_10	AC013394.2	1.121
ENSG00000105664	COMP	15.5	-0.86103219543927	0.0535518635595667	0.561756177326259	0.822	1.405	ASO_G0272888_AD_10	AC013394.2	-1.415
ENSG00000106346	USP42	129.982	-0.3423504806081	0.0535057651372888	0.561756177326259	9.305	11.486	ASO_G0272888_AD_10	AC013394.2	-1.882
ENSG00000106484	MEST	89.214	0.389583802174024	0.0534408122196367	0.561756177326259	10.097	7.438	ASO_G0272888_AD_10	AC013394.2	1.006
ENSG00000120278	PLEKHG1	79.553	-0.542969935302968	0.0533331617532336	0.561756177326259	4.992	7.105	ASO_G0272888_AD_10	AC013394.2	-1.046
ENSG00000134201	GSTM5	192.296	-0.246473379897951	0.0529562945290673	0.561756177326259	14.783	16.83	ASO_G0272888_AD_10	AC013394.2	-1.009
ENSG00000135974	C2orf49	426.72	-0.25425300185006	0.0529538391007178	0.561756177326259	32.601	37.331	ASO_G0272888_AD_10	AC013394.2	-1.829
ENSG00000139637	C12orf10	269.781	0.224934290668042	0.0532126382823137	0.561756177326259	27.801	22.785	ASO_G0272888_AD_10	AC013394.2	0.904
ENSG00000143476	DTL	197.152	0.236002828997047	0.0532765602066555	0.561756177326259	20.469	16.629	ASO_G0272888_AD_10	AC013394.2	0.973
ENSG00000145740	SLC30A5	748.32	-0.184071574639404	0.0533948929122491	0.561756177326259	59.475	65.323	ASO_G0272888_AD_10	AC013394.2	-1.274
ENSG00000164031	DNAJB14	465.213	0.164976968853472	0.0532899475350908	0.561756177326259	46.085	39.499	ASO_G0272888_AD_10	AC013394.2	1.271
ENSG00000173588	CCDC41	188.892	0.308025715325965	0.0530499132322725	0.561756177326259	20.53	15.864	ASO_G0272888_AD_10	AC013394.2	1.673
ENSG00000174705	SH3PXD2B	684.067	-0.49200768884269	0.0534629881767829	0.561756177326259	44.807	60.939	ASO_G0272888_AD_10	AC013394.2	-1.667
ENSG00000175600	C7orf10	244.223	0.268434515835966	0.0535336011455987	0.561756177326259	25.723	20.527	ASO_G0272888_AD_10	AC013394.2	0.515
ENSG00000177374	HIC1	969.102	-0.593566128504037	0.0530442384868068	0.561756177326259	59.526	86.942	ASO_G0272888_AD_10	AC013394.2	-2.518
ENSG00000205683	DPF3	209.491	0.305382712107756	0.0528468468517391	0.561756177326259	22.785	17.575	ASO_G0272888_AD_10	AC013394.2	0.965
ENSG00000214367	HAUS3	135.17	0.262890224158572	0.0534090903617944	0.561756177326259	14.312	11.383	ASO_G0272888_AD_10	AC013394.2	1.427
ENSG00000229989	MIR181A1HG	85.468	0.355839917212278	0.0528415192568548	0.561756177326259	9.679	7.131	ASO_G0272888_AD_10	AC013394.2	1.069
ENSG00000236778	INTS6-AS1	24.509	-0.546084728108668	0.0531584609193853	0.561756177326259	1.53	2.189	ASO_G0272888_AD_10	AC013394.2	-1.44
ENSG00000245281	CTD-2547L16.1	15.267	0.594916761808691	0.0534626868784131	0.561756177326259	1.992	1.241	ASO_G0272888_AD_10	AC013394.2	1.389
CATG00000020220	CATG00000020220.1	22.267	-0.567530507737782	0.0537371211799874	0.561950324028666	1.394	1.994	ASO_G0272888_AD_10	AC013394.2	-1.508
CATG00000077806	CATG00000077806.1	13.507	-0.921166206290229	0.0538618382137582	0.561950324028666	0.63	1.238	ASO_G0272888_AD_10	AC013394.2	-2.045
ENSG00000086712	TXLNG	191.669	-0.36329739004466	0.0538223164043134	0.561950324028666	13.495	16.932	ASO_G0272888_AD_10	AC013394.2	-2.048
ENSG00000136450	SRSF1	2862.443	0.185828182497532	0.0538366404270805	0.561950324028666	287.747	242.678	ASO_G0272888_AD_10	AC013394.2	1.654
ENSG00000142046	TMEM91	101.508	-0.31529253908382	0.0539294221897039	0.561950324028666	7.501	8.945	ASO_G0272888_AD_10	AC013394.2	-0.996
ENSG00000159423	ALDH4A1	177.737	0.276785166609635	0.0536435512962258	0.561950324028666	18.852	14.948	ASO_G0272888_AD_10	AC013394.2	1.303
ENSG00000180458	CTD-3064H18.4	9.928	0.679881899064367	0.0537881390135418	0.561950324028666	1.316	0.804	ASO_G0272888_AD_10	AC013394.2	1.109
ENSG00000197121	PGAP1	203.5	-0.307943064688765	0.0538354721689963	0.561950324028666	14.949	17.938	ASO_G0272888_AD_10	AC013394.2	-1.127
ENSG00000253522	MIR146A	7.156	0.776102769073739	0.0537265197751517	0.561950324028666	1.039	0.568	ASO_G0272888_AD_10	AC013394.2	0.043
ENSG00000267040	RP11-35G9.3	92.891	-0.325725001690781	0.0539134755765439	0.561950324028666	6.891	8.189	ASO_G0272888_AD_10	AC013394.2	-0.72
ENSG00000069424	KCNAB2	98.777	-0.275592251746082	0.0539759860481624	0.562061315794936	7.476	8.671	ASO_G0272888_AD_10	AC013394.2	-1.222
ENSG00000163702	IL17RC	302.02	0.571507628551357	0.0540810843120923	0.562407342570469	38.244	24.744	ASO_G0272888_AD_10	AC013394.2	2.147
ENSG00000165071	TMEM71	20.734	0.635327302118687	0.0540763585584401	0.562407342570469	2.73	1.671	ASO_G0272888_AD_10	AC013394.2	1.336
ENSG00000173039	RELA	1291.146	-0.255107193235538	0.0541735553158939	0.562994896579719	98.931	112.952	ASO_G0272888_AD_10	AC013394.2	-2.025
ENSG00000019995	ZRANB1	9.165	0.741705451725794	0.054427000742388	0.564130456039148	1.289	0.735	ASO_G0272888_AD_10	AC013394.2	0.663
ENSG00000078124	ACER3	199.607	0.240170199060021	0.0543537138942033	0.564130456039148	20.659	16.859	ASO_G0272888_AD_10	AC013394.2	1.558
ENSG00000147852	VLDLR	57.711	-0.378782447325065	0.0543926527003317	0.564130456039148	4.127	5.099	ASO_G0272888_AD_10	AC013394.2	-1.266
ENSG00000166920	C15orf48	44.269	0.473874232561177	0.0543883798027196	0.564130456039148	5.252	3.643	ASO_G0272888_AD_10	AC013394.2	0.783
ENSG00000049246	PER3	88.545	-0.388018133854851	0.0545318750986284	0.56414501287035	6.098	7.847	ASO_G0272888_AD_10	AC013394.2	-1.241
ENSG00000105258	POLR2I	902.109	-0.216554548353317	0.0545576753904044	0.56414501287035	70.641	78.773	ASO_G0272888_AD_10	AC013394.2	-1.024
ENSG00000107938	C10orf137	379.833	0.187184145612429	0.0545725863833435	0.56414501287035	38.428	32.184	ASO_G0272888_AD_10	AC013394.2	1.655
ENSG00000138640	FAM13A	252.203	0.186904911769546	0.0544976311520568	0.56414501287035	25.465	21.356	ASO_G0272888_AD_10	AC013394.2	1.007
ENSG00000109787	KLF3	484.839	-0.479947251019742	0.0548120389789132	0.564261435671143	31.978	43.082	ASO_G0272888_AD_10	AC013394.2	-2.729
ENSG00000112655	PTK7	1278.949	-0.267129780664052	0.0549804286881664	0.564261435671143	96.856	112.244	ASO_G0272888_AD_10	AC013394.2	-1.018
ENSG00000126698	DNAJC8	1433.719	-0.274373114833167	0.0547702140900783	0.564261435671143	108.337	125.565	ASO_G0272888_AD_10	AC013394.2	-1.763
ENSG00000128973	CLN6	515.171	-0.367753716291606	0.0548096973431027	0.564261435671143	36.478	45.494	ASO_G0272888_AD_10	AC013394.2	-1.315
ENSG00000132967	HMGB1P5	176.182	-0.442381517442618	0.0547178090500062	0.564261435671143	11.973	15.59	ASO_G0272888_AD_10	AC013394.2	-1.779
ENSG00000150051	MKX	842.288	-0.320166960180658	0.0549802423989833	0.564261435671143	61.734	74.21	ASO_G0272888_AD_10	AC013394.2	-0.922
ENSG00000150768	DLAT	552.863	0.319809752099574	0.0548541406004797	0.564261435671143	60.252	46.354	ASO_G0272888_AD_10	AC013394.2	1.953
ENSG00000163704	PRRT3	129.12	-0.289582551441447	0.054969981487285	0.564261435671143	9.584	11.346	ASO_G0272888_AD_10	AC013394.2	-1.221
ENSG00000198793	MTOR	553.938	0.27878967451988	0.0549042179419934	0.564261435671143	58.923	46.566	ASO_G0272888_AD_10	AC013394.2	1.286
ENSG00000236914	RP11-1008C21.2	15.245	0.558325350836748	0.0547649527873216	0.564261435671143	1.958	1.241	ASO_G0272888_AD_10	AC013394.2	1.595
ENSG00000242247	ARFGAP3	670.195	0.191775249195966	0.0546729366534799	0.564261435671143	67.809	56.794	ASO_G0272888_AD_10	AC013394.2	1.591
ENSG00000104435	STMN2	225.981	0.354467038772516	0.0551132793387088	0.56451394572034	25.174	18.808	ASO_G0272888_AD_10	AC013394.2	1.344
ENSG00000158792	SPATA2L	59.225	-0.391252876206515	0.0551853770974456	0.56451394572034	4.063	5.251	ASO_G0272888_AD_10	AC013394.2	-1.771
ENSG00000164603	C7orf60	172.877	-0.324845304310936	0.0551652470102923	0.56451394572034	12.56	15.216	ASO_G0272888_AD_10	AC013394.2	-1.695
ENSG00000171045	TSNARE1	79.472	-0.305762552513187	0.0550701097876285	0.56451394572034	5.821	6.998	ASO_G0272888_AD_10	AC013394.2	-0.742
ENSG00000242221	PSG2	20.837	0.516507012494324	0.0551781730041438	0.56451394572034	2.508	1.713	ASO_G0272888_AD_10	AC013394.2	0.742
ENSG00000100490	CDKL1	106.288	-0.334571618150737	0.0552265799570851	0.564566429071417	7.676	9.385	ASO_G0272888_AD_10	AC013394.2	-1.249
ENSG00000166037	CEP57	834.902	-0.164126946863768	0.0553179965808432	0.565131830604946	67.761	72.682	ASO_G0272888_AD_10	AC013394.2	-0.775
ENSG00000070756	PABPC1	1383.708	-0.418107664746883	0.0554436655103232	0.566046189759993	95.665	122.535	ASO_G0272888_AD_10	AC013394.2	-1.666
ENSG00000102387	TAF7L	9.452	0.737267471901646	0.0558189713988984	0.569506337264771	1.333	0.754	ASO_G0272888_AD_10	AC013394.2	-0.292
ENSG00000123643	SLC36A1	373.386	0.194956669124309	0.0558564237147186	0.569517190592222	37.838	31.627	ASO_G0272888_AD_10	AC013394.2	1.157
ENSG00000104320	NBN	594.368	0.214317362112758	0.05600223964247	0.570632195731964	60.805	50.288	ASO_G0272888_AD_10	AC013394.2	1.568
CATG00000018875	CATG00000018875.1	8.272	0.724722824467103	0.0561266219322467	0.570784769240801	1.127	0.668	ASO_G0272888_AD_10	AC013394.2	0.088
ENSG00000075624	ACTB	59610.747	0.278789867807505	0.0560940608848016	0.570784769240801	6336.032	5013.644	ASO_G0272888_AD_10	AC013394.2	1.687
ENSG00000087365	SF3B2	2688.016	-0.24202609205422	0.0561015129812345	0.570784769240801	207.172	235.235	ASO_G0272888_AD_10	AC013394.2	-1.964
ENSG00000029363	BCLAF1	823.138	0.33958026409778	0.0562121605230868	0.571283457368072	90.952	68.87	ASO_G0272888_AD_10	AC013394.2	1.448
CATG00000076629	CATG00000076629.1	43.272	0.369272551840078	0.0562860262248825	0.571400012028954	4.902	3.602	ASO_G0272888_AD_10	AC013394.2	1.411
ENSG00000151835	SACS	945.785	-0.287945125220677	0.0562966467668933	0.571400012028954	70.674	83.107	ASO_G0272888_AD_10	AC013394.2	-0.859
ENSG00000158201	ABHD3	149.058	0.280427711057715	0.0563844983164988	0.571920792709995	15.891	12.545	ASO_G0272888_AD_10	AC013394.2	1.022
ENSG00000077454	LRCH4	709.913	-0.495580487949507	0.0564508139797308	0.572222596889098	46.41	63.25	ASO_G0272888_AD_10	AC013394.2	-2.801
ENSG00000046651	OFD1	103.706	0.269763313941652	0.0565473274899594	0.572829917505084	11.023	8.729	ASO_G0272888_AD_10	AC013394.2	1.108
ENSG00000139117	CPNE8	207.333	0.214636746951432	0.0567757279755662	0.574771616135567	21.252	17.515	ASO_G0272888_AD_10	AC013394.2	1.025
ENSG00000103197	TSC2	787.078	-0.239782010327144	0.0571993937526948	0.575499564457616	60.634	68.906	ASO_G0272888_AD_10	AC013394.2	-0.814
ENSG00000112078	KCTD20	513.123	-0.205932128049904	0.056905681079488	0.575499564457616	40.32	44.812	ASO_G0272888_AD_10	AC013394.2	-1.068
ENSG00000135916	ITM2C	2205.98	-0.200373496372308	0.0570250924236133	0.575499564457616	174.619	192.565	ASO_G0272888_AD_10	AC013394.2	-1.279
ENSG00000143368	SF3B4	1688.853	0.201785404712355	0.057079664689874	0.575499564457616	171.276	142.881	ASO_G0272888_AD_10	AC013394.2	1.101
ENSG00000158555	GDPD5	40.513	-0.674139290380381	0.0572202440781455	0.575499564457616	2.288	3.651	ASO_G0272888_AD_10	AC013394.2	-1.902
ENSG00000169231	THBS3	293.719	-0.179999450253738	0.0569779805506397	0.575499564457616	23.517	25.628	ASO_G0272888_AD_10	AC013394.2	-0.831
ENSG00000182154	MRPL41	2358.13	-0.433732254657226	0.0572521130829026	0.575499564457616	160.604	208.997	ASO_G0272888_AD_10	AC013394.2	-2.547
ENSG00000197329	PELI1	84.788	-0.341703151935666	0.0571268054519709	0.575499564457616	6.168	7.46	ASO_G0272888_AD_10	AC013394.2	-1.57
ENSG00000237476	XXbac-B135H6.15	19.432	-0.65529453764692	0.0570874438227439	0.575499564457616	1.127	1.748	ASO_G0272888_AD_10	AC013394.2	-1.878
ENSG00000264875	MIR3610	1889.979	-0.23072178130773	0.0572247771119964	0.575499564457616	146.786	165.265	ASO_G0272888_AD_10	AC013394.2	-1.55
ENSG00000267426	RP11-552F3.12	187.262	-0.502864895374524	0.0570436472568413	0.575499564457616	12.1	16.708	ASO_G0272888_AD_10	AC013394.2	-1.852
ENSG00000115129	TP53I3	526.96	0.225643574078891	0.0574248306090843	0.576129701964094	54.372	44.479	ASO_G0272888_AD_10	AC013394.2	0.11
ENSG00000153922	CHD1	374.643	-0.254866432210814	0.0574252338549605	0.576129701964094	28.509	32.878	ASO_G0272888_AD_10	AC013394.2	-1.273
ENSG00000169184	MN1	29.35	-0.517327166142987	0.0573874844528339	0.576129701964094	1.852	2.623	ASO_G0272888_AD_10	AC013394.2	-0.979
ENSG00000161638	ITGA5	3674.455	0.315233395902824	0.0575522305595713	0.576664507354578	399.162	307.658	ASO_G0272888_AD_10	AC013394.2	1.905
ENSG00000238287	RP11-656D10.3	26.971	0.434035608574897	0.0575352823073533	0.576664507354578	3.13	2.239	ASO_G0272888_AD_10	AC013394.2	1.595
ENSG00000131470	PSMC3IP	317.103	0.26767321511393	0.0576062357415638	0.576836337550362	33.469	26.637	ASO_G0272888_AD_10	AC013394.2	1.091
ENSG00000187796	CARD9	78.076	0.324442657777362	0.0576657955919827	0.577063533766062	8.548	6.534	ASO_G0272888_AD_10	AC013394.2	0.986
ENSG00000109790	KLHL5	590.934	-0.53731708657435	0.0577403990821703	0.57722883315756	37.564	52.688	ASO_G0272888_AD_10	AC013394.2	-2.373
ENSG00000164002	EXO5	58.951	0.365228491338615	0.0577560764631486	0.57722883315756	6.621	4.907	ASO_G0272888_AD_10	AC013394.2	1.562
ENSG00000111875	ASF1A	407.479	0.217500002673836	0.0578094278803361	0.577393334878839	41.831	34.46	ASO_G0272888_AD_10	AC013394.2	1.171
ENSG00000011454	RABGAP1	388.915	-0.28234000323653	0.0579338086401092	0.577986391355035	29.072	34.222	ASO_G0272888_AD_10	AC013394.2	-1.076
ENSG00000073464	CLCN4	25.493	0.466485852970084	0.0597506471093302	0.577986391355035	2.982	2.103	ASO_G0272888_AD_10	AC013394.2	0.96
ENSG00000074356	C17orf85	633.239	-0.65307019643499	0.0580175606372177	0.577986391355035	37.394	56.838	ASO_G0272888_AD_10	AC013394.2	-3.778
ENSG00000079156	OSBPL6	135.938	0.290621509444678	0.05901515285727	0.577986391355035	14.608	11.425	ASO_G0272888_AD_10	AC013394.2	1.437
ENSG00000080200	CRYBG3	198.027	-0.193422208768712	0.0592838533112125	0.577986391355035	15.778	17.277	ASO_G0272888_AD_10	AC013394.2	-0.696
ENSG00000093144	ECHDC1	785.162	0.159546967162154	0.0582182464373388	0.577986391355035	77.667	66.69	ASO_G0272888_AD_10	AC013394.2	0.769
ENSG00000099381	SETD1A	387.169	-0.372408236354516	0.0584130726027517	0.577986391355035	27.287	34.247	ASO_G0272888_AD_10	AC013394.2	-2.079
ENSG00000099998	GGT5	49.681	-0.480801923348964	0.058031580305647	0.577986391355035	3.322	4.409	ASO_G0272888_AD_10	AC013394.2	-1.452
ENSG00000100842	EFS	404.282	-0.176920335363055	0.0594681638910227	0.577986391355035	32.356	35.282	ASO_G0272888_AD_10	AC013394.2	-1.268
ENSG00000103160	HSDL1	181.414	-0.25805380984315	0.0584672757039981	0.577986391355035	13.769	15.911	ASO_G0272888_AD_10	AC013394.2	-1.62
ENSG00000105404	RABAC1	2041.883	-0.19642864643875	0.0594704447889389	0.577986391355035	162.051	178.212	ASO_G0272888_AD_10	AC013394.2	-1.221
ENSG00000105968	H2AFV	2772.169	-0.609831027264734	0.0593133271510193	0.577986391355035	168.623	248.054	ASO_G0272888_AD_10	AC013394.2	-2.531
ENSG00000107829	FBXW4	201.988	-0.698430065551405	0.0589199310583763	0.577986391355035	11.564	18.105	ASO_G0272888_AD_10	AC013394.2	-2.49
ENSG00000108592	FTSJ3	268.126	0.277946354503447	0.0594656650252105	0.577986391355035	28.582	22.553	ASO_G0272888_AD_10	AC013394.2	1.48
ENSG00000112246	SIM1	243.063	-0.230981015775576	0.0591048426029221	0.577986391355035	18.846	21.293	ASO_G0272888_AD_10	AC013394.2	-0.606
ENSG00000114988	LMAN2L	363.989	0.280731518761255	0.0593843323054344	0.577986391355035	38.748	30.603	ASO_G0272888_AD_10	AC013394.2	1.715
ENSG00000115808	STRN	391.129	-0.426079498133731	0.0582689312998012	0.577986391355035	26.719	34.664	ASO_G0272888_AD_10	AC013394.2	-1.507
ENSG00000118985	ELL2	2085.434	-0.310777088116946	0.0585889346072443	0.577986391355035	153.574	183.807	ASO_G0272888_AD_10	AC013394.2	-1.742
ENSG00000119705	SLIRP	2839.077	-0.299710586052478	0.0597820476626615	0.577986391355035	211.182	249.257	ASO_G0272888_AD_10	AC013394.2	-1.788
ENSG00000125835	SNRPB	1829.769	0.227475449650996	0.0592340229988211	0.577986391355035	188.404	154.451	ASO_G0272888_AD_10	AC013394.2	1.161
ENSG00000126870	WDR60	216.129	-0.417723747097149	0.0585810902232606	0.577986391355035	14.82	19.156	ASO_G0272888_AD_10	AC013394.2	-1.601
ENSG00000132646	PCNA	1469.094	0.283348815734811	0.059125749781507	0.577986391355035	156.583	123.508	ASO_G0272888_AD_10	AC013394.2	1.076
ENSG00000136940	PDCL	417.687	-0.254138179038083	0.0595462053058651	0.577986391355035	31.986	36.526	ASO_G0272888_AD_10	AC013394.2	-1.587
ENSG00000137161	CNPY3	373.111	0.250299826468139	0.0589409454860388	0.577986391355035	39.006	31.45	ASO_G0272888_AD_10	AC013394.2	1.949
ENSG00000138080	EMILIN1	2211.369	-0.183187791616487	0.0597675719802099	0.577986391355035	176.944	192.799	ASO_G0272888_AD_10	AC013394.2	-1.117
ENSG00000138646	HERC5	10.715	0.982410116588047	0.0584089048176421	0.577986391355035	1.7	0.832	ASO_G0272888_AD_10	AC013394.2	1.072
ENSG00000143079	CTTNBP2NL	670.093	0.151101030419546	0.0595595417098164	0.577986391355035	66.173	56.93	ASO_G0272888_AD_10	AC013394.2	0.933
ENSG00000143774	GUK1	3818.393	-0.409051043535386	0.0597860114735568	0.577986391355035	264.224	337.477	ASO_G0272888_AD_10	AC013394.2	-2.281
ENSG00000144810	COL8A1	605.484	-0.256462850181611	0.0580430095371839	0.577986391355035	46.493	53.078	ASO_G0272888_AD_10	AC013394.2	-0.343
ENSG00000153823	PID1	537.313	0.261516004284099	0.0599737971733804	0.577986391355035	56.474	45.214	ASO_G0272888_AD_10	AC013394.2	1.231
ENSG00000159579	RSPRY1	406.92	0.223183978023108	0.0598484354097866	0.577986391355035	41.912	34.4	ASO_G0272888_AD_10	AC013394.2	1.524
ENSG00000163029	SMC6	442.647	-0.194653580908313	0.0584874456035586	0.577986391355035	35.124	38.625	ASO_G0272888_AD_10	AC013394.2	-0.921
ENSG00000164040	PGRMC2	632.309	-0.480955567886116	0.0592151608219771	0.577986391355035	41.684	56.295	ASO_G0272888_AD_10	AC013394.2	-1.867
ENSG00000164880	INTS1	678.624	-0.485834549803794	0.058390253118253	0.577986391355035	44.673	60.313	ASO_G0272888_AD_10	AC013394.2	-2.14
ENSG00000165801	ARHGEF40	448.378	-0.335037164024513	0.0598404150970965	0.577986391355035	32.374	39.484	ASO_G0272888_AD_10	AC013394.2	-1.575
ENSG00000169021	UQCRFS1	1601.351	0.207299580697861	0.0598170393248221	0.577986391355035	162.864	135.295	ASO_G0272888_AD_10	AC013394.2	1.081
ENSG00000170035	UBE2E3	2319.506	-0.294407440836034	0.0587641720555122	0.577986391355035	172.793	203.586	ASO_G0272888_AD_10	AC013394.2	-1.098
ENSG00000171314	PGAM1	4521.05	0.26264121016524	0.0588238684502228	0.577986391355035	476	380.297	ASO_G0272888_AD_10	AC013394.2	1.709
ENSG00000174109	C16orf91	154.167	0.29230094233171	0.0595712701078086	0.577986391355035	16.489	12.931	ASO_G0272888_AD_10	AC013394.2	1.94
ENSG00000174227	PIGG	410.618	0.160521687840358	0.05901223374855	0.577986391355035	40.614	34.897	ASO_G0272888_AD_10	AC013394.2	1.079
ENSG00000175183	CSRP2	2020.851	-0.176333603874756	0.058253211519862	0.577986391355035	162.348	176.078	ASO_G0272888_AD_10	AC013394.2	-0.601
ENSG00000182899	RPL35A	12755.963	-0.300582212976264	0.0596311324286532	0.577986391355035	948.371	1118.949	ASO_G0272888_AD_10	AC013394.2	-1.668
ENSG00000184898	RBM43	161.567	-0.259590315667288	0.0583980124821127	0.577986391355035	12.378	14.155	ASO_G0272888_AD_10	AC013394.2	-1.498
ENSG00000197037	ZSCAN25	107.118	0.290233841665526	0.0584814972123796	0.577986391355035	11.582	9	ASO_G0272888_AD_10	AC013394.2	1.776
ENSG00000202474	RNA5SP283	199.233	-0.358499562625613	0.0587007009492082	0.577986391355035	14.139	17.618	ASO_G0272888_AD_10	AC013394.2	-1.956
ENSG00000213070	HMGB3P6	136.363	-0.330035855267598	0.0589641951934108	0.577986391355035	9.948	11.991	ASO_G0272888_AD_10	AC013394.2	-1.084
ENSG00000213676	ATF6B	888.943	-0.193405125743696	0.0598864392213602	0.577986391355035	70.789	77.502	ASO_G0272888_AD_10	AC013394.2	-0.895
ENSG00000223652	AC106786.1	16.774	-0.732562005123185	0.0594224496542492	0.577986391355035	0.911	1.516	ASO_G0272888_AD_10	AC013394.2	-0.966
ENSG00000223653	RP11-131L23.1	10.46	0.662980191634956	0.0582848447443085	0.577986391355035	1.464	0.841	ASO_G0272888_AD_10	AC013394.2	0.987
ENSG00000224051	GLTPD1	385.999	-0.607262398306149	0.0594547542005754	0.577986391355035	23.438	34.473	ASO_G0272888_AD_10	AC013394.2	-2.79
ENSG00000240342	RPS2P5	32.219	0.694585842025137	0.0598123516171222	0.577986391355035	4.366	2.605	ASO_G0272888_AD_10	AC013394.2	1.861
ENSG00000256591	RP11-286N22.8	922.061	-0.25780357081782	0.0592444361415949	0.577986391355035	70.356	80.788	ASO_G0272888_AD_10	AC013394.2	-1.512
ENSG00000258708	SLC25A21-AS1	8.011	0.75423758730093	0.0599694808422209	0.577986391355035	1.133	0.641	ASO_G0272888_AD_10	AC013394.2	1.112
ENSG00000260032	LINC00657	813.746	-0.236136240803976	0.0588525309772642	0.577986391355035	62.892	71.218	ASO_G0272888_AD_10	AC013394.2	-0.81
ENSG00000261221	ZNF865	324.399	-0.35208717609439	0.0599348669691147	0.577986391355035	23.15	28.616	ASO_G0272888_AD_10	AC013394.2	-2.174
ENSG00000265749	RP11-849F2.5	14.141	-0.958013337003539	0.0595240170049844	0.577986391355035	0.717	1.291	ASO_G0272888_AD_10	AC013394.2	-1.665
ENSG00000267001	AC006538.4	224.064	-0.26080344120384	0.0589704417717286	0.577986391355035	16.952	19.625	ASO_G0272888_AD_10	AC013394.2	-1.261
ENSG00000131378	RFTN1	469.182	-0.358435037635436	0.0601580262526508	0.578365997227798	33.392	41.423	ASO_G0272888_AD_10	AC013394.2	-1.203
ENSG00000169744	LDB2	241.222	-0.335334047277741	0.0601321442219931	0.578365997227798	17.667	21.262	ASO_G0272888_AD_10	AC013394.2	-0.194
ENSG00000196743	GM2A	449.43	0.200632413009887	0.0601007158371502	0.578365997227798	45.668	38	ASO_G0272888_AD_10	AC013394.2	0.417
ENSG00000271334	CTD-2078B5.2	30.74	0.477542595846963	0.0601610020757048	0.578365997227798	3.649	2.531	ASO_G0272888_AD_10	AC013394.2	0.922
ENSG00000162849	KIF26B	250.783	-0.401314919223691	0.060222726606354	0.57860398656602	17.507	22.231	ASO_G0272888_AD_10	AC013394.2	-0.14
ENSG00000228794	RP11-206L10.11	127.658	0.221321558040567	0.060334990995474	0.579326959552248	13.192	10.776	ASO_G0272888_AD_10	AC013394.2	0.942
ENSG00000065320	NTN1	13.17	-0.789348292094618	0.0604201100587672	0.579771928065232	0.694	1.195	ASO_G0272888_AD_10	AC013394.2	-1.003
ENSG00000108395	TRIM37	597.468	0.187396563788382	0.0604554205228074	0.579771928065232	60.001	50.613	ASO_G0272888_AD_10	AC013394.2	1.537
ENSG00000096384	HSP90AB1	6268.006	0.201488322456697	0.0605523561431653	0.580345943659939	635.738	529.978	ASO_G0272888_AD_10	AC013394.2	0.7
ENSG00000207031	SNORD59A	66.14	0.794130336980162	0.0606317604032175	0.58075133541662	9.535	5.297	ASO_G0272888_AD_10	AC013394.2	1.407
ENSG00000185246	PRPF39	344.932	0.254708804263783	0.0607411115157713	0.581087491646294	36.384	29.075	ASO_G0272888_AD_10	AC013394.2	1.62
ENSG00000226380	MIR29B1	1916.87	0.345802999047545	0.0607326774593148	0.581087491646294	212.236	160.674	ASO_G0272888_AD_10	AC013394.2	1.084
CATG00000041529	CATG00000041529.1	212.073	-0.292622653937575	0.0608445529251867	0.581721501424617	15.802	18.608	ASO_G0272888_AD_10	AC013394.2	-1.657
ENSG00000123091	RNF11	698.011	-0.346195960583951	0.0609247210897908	0.581777187172859	50.2	61.614	ASO_G0272888_AD_10	AC013394.2	-2.106
ENSG00000187239	FNBP1	621.779	-0.25163535694221	0.0609225233640083	0.581777187172859	47.538	54.434	ASO_G0272888_AD_10	AC013394.2	-0.835
ENSG00000252295	snoU13	10.188	1.04552146251273	0.0610781671817547	0.582886825952221	1.741	0.784	ASO_G0272888_AD_10	AC013394.2	0.576
CATG00000086004	CATG00000086004.1	16.761	-0.689072740012196	0.0611577630101832	0.582935535245053	0.944	1.508	ASO_G0272888_AD_10	AC013394.2	-1.758
ENSG00000188706	ZDHHC9	391.591	0.258684576071618	0.0611524714737696	0.582935535245053	41.181	33.003	ASO_G0272888_AD_10	AC013394.2	1.437
ENSG00000124343	XG	51.854	-0.361922885794807	0.0613221608268073	0.583082101519052	3.688	4.579	ASO_G0272888_AD_10	AC013394.2	-1.076
ENSG00000144320	KIAA1715	541.827	0.191600418114291	0.0613006724476521	0.583082101519052	54.569	45.9	ASO_G0272888_AD_10	AC013394.2	0.863
ENSG00000223477	LINC00842	26.685	0.490507217109367	0.0612226857186534	0.583082101519052	3.224	2.192	ASO_G0272888_AD_10	AC013394.2	1.171
ENSG00000240747	KRBOX1	119.9	-0.320785918119265	0.0612957258184018	0.583082101519052	8.785	10.551	ASO_G0272888_AD_10	AC013394.2	-1.145
ENSG00000106477	CEP41	197.326	0.258237372222021	0.061489889644848	0.583259553231222	20.621	16.605	ASO_G0272888_AD_10	AC013394.2	1.249
ENSG00000161835	GRASP	135.621	-0.362933980465225	0.0614239926767459	0.583259553231222	9.546	12.016	ASO_G0272888_AD_10	AC013394.2	-1.204
ENSG00000235501	RP4-639F20.1	70.666	-0.395684086733673	0.0613876538813411	0.583259553231222	4.845	6.263	ASO_G0272888_AD_10	AC013394.2	-1.651
ENSG00000253982	CTD-2336O2.1	240.681	-0.540469310214596	0.0614794555267125	0.583259553231222	15.184	21.516	ASO_G0272888_AD_10	AC013394.2	-1.403
ENSG00000163683	SMIM14	403.276	-0.207249331009613	0.0616342796544484	0.584275052011976	31.917	35.238	ASO_G0272888_AD_10	AC013394.2	-0.957
ENSG00000129187	DCTD	1100.919	-0.246727665284996	0.06177046783489	0.584528947928217	84.317	96.422	ASO_G0272888_AD_10	AC013394.2	-1.712
ENSG00000179632	MAF1	1261.213	-0.232614337627783	0.0617731058637321	0.584528947928217	97.494	110.36	ASO_G0272888_AD_10	AC013394.2	-1.222
ENSG00000213539	YBX1P6	3232.733	-0.355808521490031	0.0617667237799575	0.584528947928217	231.818	285.02	ASO_G0272888_AD_10	AC013394.2	-0.958
CATG00000047266	CATG00000047266.1	40.688	-0.543101569613559	0.0620077920861329	0.585183496367746	2.608	3.635	ASO_G0272888_AD_10	AC013394.2	-1.266
CATG00000093596	CATG00000093596.1	10.486	0.690682418332522	0.0629240574496421	0.585183496367746	1.428	0.841	ASO_G0272888_AD_10	AC013394.2	0.599
ENSG00000068001	HYAL2	547.177	-0.471604366987463	0.0620425393885736	0.585183496367746	36.255	48.618	ASO_G0272888_AD_10	AC013394.2	-2.375
ENSG00000085377	PREP	601.228	-0.240618521177639	0.0625007929371297	0.585183496367746	46.296	52.587	ASO_G0272888_AD_10	AC013394.2	-1.237
ENSG00000085840	ORC1	164.044	0.268134561948071	0.062416898089874	0.585183496367746	17.261	13.782	ASO_G0272888_AD_10	AC013394.2	0.938
ENSG00000099337	KCNK6	45.744	-0.512397168043661	0.0625141235583963	0.585183496367746	2.846	4.091	ASO_G0272888_AD_10	AC013394.2	-1.225
ENSG00000103485	QPRT	919.201	0.328078648047085	0.0624354551747705	0.585183496367746	100.727	76.925	ASO_G0272888_AD_10	AC013394.2	0.817
ENSG00000104067	TJP1	662.652	-0.431649046399384	0.0626580888715804	0.585183496367746	45.127	58.722	ASO_G0272888_AD_10	AC013394.2	-2.155
ENSG00000105953	OGDH	960.173	0.176507105405797	0.062197094638027	0.585183496367746	95.98	81.383	ASO_G0272888_AD_10	AC013394.2	0.978
ENSG00000110435	PDHX	404.239	0.194048841909734	0.0628793576984954	0.585183496367746	40.834	34.226	ASO_G0272888_AD_10	AC013394.2	1.037
ENSG00000117262	GPR89A	379.019	0.206566349274295	0.0624630254464168	0.585183496367746	38.66	32.071	ASO_G0272888_AD_10	AC013394.2	1.377
ENSG00000124097	HMGB1P1	133.96	-0.460083024504347	0.0628090749842241	0.585183496367746	8.965	11.86	ASO_G0272888_AD_10	AC013394.2	-1.966
ENSG00000126391	FRMD8	408.185	0.171970642085084	0.0629323464117302	0.585183496367746	40.882	34.614	ASO_G0272888_AD_10	AC013394.2	0.914
ENSG00000129292	PHF20L1	683.231	-0.561666689910022	0.0630013539952496	0.585183496367746	42.801	61.011	ASO_G0272888_AD_10	AC013394.2	-2.554
ENSG00000137100	DCTN3	1641.444	0.237335275501342	0.0624269022188633	0.585183496367746	170.115	138.372	ASO_G0272888_AD_10	AC013394.2	1.91
ENSG00000139116	KIF21A	59.347	0.335018307943582	0.0625611145460792	0.585183496367746	6.54	4.954	ASO_G0272888_AD_10	AC013394.2	1.053
ENSG00000144649	FAM198A	119.913	-0.320916976274326	0.062350770816128	0.585183496367746	8.785	10.552	ASO_G0272888_AD_10	AC013394.2	-1.147
ENSG00000146733	PSPH	408.494	-0.178090833443319	0.0619975305415052	0.585183496367746	33.081	35.595	ASO_G0272888_AD_10	AC013394.2	-0.966
ENSG00000152223	EPG5	985.698	0.190942427542655	0.0621202455906807	0.585183496367746	99.444	83.472	ASO_G0272888_AD_10	AC013394.2	1.22
ENSG00000157911	PEX10	162.954	-0.336952355252871	0.0629057711070021	0.585183496367746	11.715	14.383	ASO_G0272888_AD_10	AC013394.2	-1.448
ENSG00000171056	SOX7	156.856	0.270651598733313	0.0626854966980948	0.585183496367746	16.519	13.191	ASO_G0272888_AD_10	AC013394.2	1.633
ENSG00000175215	CTDSP2	2152.905	-0.273613891656676	0.0626583492562755	0.585183496367746	162.549	188.859	ASO_G0272888_AD_10	AC013394.2	-1.725
ENSG00000187609	EXD3	166.971	-0.233530665049844	0.0629893687093234	0.585183496367746	12.914	14.622	ASO_G0272888_AD_10	AC013394.2	-0.696
ENSG00000198597	ZNF536	348.283	0.25808022036758	0.0623241422507842	0.585183496367746	36.737	29.361	ASO_G0272888_AD_10	AC013394.2	1.172
ENSG00000204859	ZBTB48	97.035	-0.282158019705534	0.0628361890171631	0.585183496367746	7.285	8.536	ASO_G0272888_AD_10	AC013394.2	-1.449
ENSG00000219626	FAM228B	89.138	-0.396636146265475	0.0627153431404039	0.585183496367746	6.142	7.914	ASO_G0272888_AD_10	AC013394.2	-0.921
ENSG00000223345	HIST2H2BA	873.141	-0.269316025748207	0.0626665599134616	0.585183496367746	66.254	76.522	ASO_G0272888_AD_10	AC013394.2	-0.332
ENSG00000232891	RP11-136K14.1	78.191	-0.526361120711657	0.062083282991883	0.585183496367746	4.962	6.977	ASO_G0272888_AD_10	AC013394.2	-1.01
ENSG00000234998	RP11-439A17.10	872.505	-0.270021827774225	0.0619478557016755	0.585183496367746	66.176	76.47	ASO_G0272888_AD_10	AC013394.2	-0.333
ENSG00000240929	HIST2H2BB	872.505	-0.270021827774225	0.0619478557016755	0.585183496367746	66.176	76.47	ASO_G0272888_AD_10	AC013394.2	-0.333
ENSG00000272734	ADIRF-AS1	54.803	0.370955174726924	0.0628188850254374	0.585183496367746	6.193	4.57	ASO_G0272888_AD_10	AC013394.2	1.642
ENSG00000012660	ELOVL5	2648.872	-0.214206342511146	0.0630738325559895	0.585509224990387	207.861	231.402	ASO_G0272888_AD_10	AC013394.2	-0.533
ENSG00000087269	NOP14	684.817	-0.389223903155425	0.0632027164777294	0.585635721321093	47.901	60.503	ASO_G0272888_AD_10	AC013394.2	-2.558
ENSG00000132793	LPIN3	186.162	0.19847722749904	0.0632745514506401	0.585635721321093	18.929	15.764	ASO_G0272888_AD_10	AC013394.2	0.428
ENSG00000160741	CRTC2	349.057	-0.548113267554319	0.0632710955972214	0.585635721321093	22.003	31.188	ASO_G0272888_AD_10	AC013394.2	-2.562
ENSG00000251247	ZNF345	50.449	-0.393724276813163	0.063241706620024	0.585635721321093	3.552	4.467	ASO_G0272888_AD_10	AC013394.2	-1.433
ENSG00000258724	SOX7	156.893	0.270203088197485	0.0632212031473911	0.585635721321093	16.519	13.195	ASO_G0272888_AD_10	AC013394.2	1.633
ENSG00000071575	TRIB2	177.94	-0.247829861684823	0.0633500805609607	0.585642121003896	13.697	15.599	ASO_G0272888_AD_10	AC013394.2	-0.735
ENSG00000073536	NLE1	160.52	-0.271303344644878	0.0633477500961812	0.585642121003896	12.019	14.083	ASO_G0272888_AD_10	AC013394.2	-1.847
ENSG00000172661	FAM21C	745.791	-0.189349367602537	0.0634651488905888	0.586359530865765	59.334	65.025	ASO_G0272888_AD_10	AC013394.2	-1.14
CATG00000051461	CATG00000051461.1	12.356	-0.805101814350526	0.0637987629100172	0.586858414023658	0.65	1.12	ASO_G0272888_AD_10	AC013394.2	-1.749
ENSG00000103241	FOXF1	878.122	-0.431005557275478	0.0638178239088619	0.586858414023658	59.847	77.683	ASO_G0272888_AD_10	AC013394.2	-1.22
ENSG00000137834	SMAD6	183.687	-0.408286502758003	0.0637592227148281	0.586858414023658	12.701	16.319	ASO_G0272888_AD_10	AC013394.2	-1.244
ENSG00000158863	FAM160B2	396.201	-0.267044357769812	0.0637801544732743	0.586858414023658	29.944	34.793	ASO_G0272888_AD_10	AC013394.2	-1.383
ENSG00000163138	PACRGL	91.489	0.271029181641346	0.0638191183099013	0.586858414023658	9.77	7.688	ASO_G0272888_AD_10	AC013394.2	1.276
ENSG00000173275	ZNF449	119.344	0.232724572161485	0.0636991482072136	0.586858414023658	12.42	10.065	ASO_G0272888_AD_10	AC013394.2	1.282
ENSG00000182670	TTC3	1798.775	-0.387083487839358	0.0635643627167649	0.586858414023658	126.149	159.096	ASO_G0272888_AD_10	AC013394.2	-1.092
ENSG00000187097	ENTPD5	160.993	-0.260323615892226	0.063616361016871	0.586858414023658	12.303	14.125	ASO_G0272888_AD_10	AC013394.2	-0.983
ENSG00000106392	C1GALT1	304.299	0.237993694394632	0.063930457805881	0.586870447955574	31.394	25.668	ASO_G0272888_AD_10	AC013394.2	1.307
ENSG00000161981	SNRNP25	422.048	-0.39522451175247	0.0639120830361453	0.586870447955574	29.356	37.309	ASO_G0272888_AD_10	AC013394.2	-1.881
ENSG00000255168	RP11-458D21.5	1012.333	0.236494178264182	0.0639329189038563	0.586870447955574	104.924	85.433	ASO_G0272888_AD_10	AC013394.2	1.64
CATG00000025698	CATG00000025698.1	48.393	0.800188031491675	0.0640116685148514	0.586895283006548	7.041	3.87	ASO_G0272888_AD_10	AC013394.2	1.297
ENSG00000067836	ROGDI	151.932	-0.352809165589516	0.0641762942526766	0.586895283006548	10.824	13.428	ASO_G0272888_AD_10	AC013394.2	-1.842
ENSG00000104524	PYCRL	179.579	0.216232121009707	0.0640381860090515	0.586895283006548	18.315	15.199	ASO_G0272888_AD_10	AC013394.2	1.09
ENSG00000112855	HARS2	451.567	0.185537764736674	0.0641981167022689	0.586895283006548	45.535	38.266	ASO_G0272888_AD_10	AC013394.2	0.648
ENSG00000116698	SMG7	532.358	-0.421183960290217	0.0641080212329729	0.586895283006548	36.451	47.16	ASO_G0272888_AD_10	AC013394.2	-2.385
ENSG00000174080	CTSF	213.531	-0.243625764386858	0.0641427197108553	0.586895283006548	16.22	18.744	ASO_G0272888_AD_10	AC013394.2	-1.064
ENSG00000272201	U47924.30	7.373	0.872051277984686	0.0641003610490398	0.586895283006548	1.136	0.58	ASO_G0272888_AD_10	AC013394.2	0.737
ENSG00000089693	MLF2	2269.888	0.273261534779113	0.064287122922175	0.587023197698344	240.553	190.81	ASO_G0272888_AD_10	AC013394.2	2.074
ENSG00000102362	SYTL4	59.833	0.342389835446819	0.06424976741202	0.587023197698344	6.651	4.991	ASO_G0272888_AD_10	AC013394.2	1.322
ENSG00000169564	PCBP1	2436.281	-0.338177254715055	0.0643933005187422	0.587649881293781	176.546	214.338	ASO_G0272888_AD_10	AC013394.2	-1.738
CATG00000076401	CATG00000076401.1	35.888	-0.506670428364623	0.0646214288133505	0.588359501080715	2.375	3.195	ASO_G0272888_AD_10	AC013394.2	-1.668
ENSG00000122870	BICC1	988.964	-0.455396702557655	0.0645479289113062	0.588359501080715	66.356	87.772	ASO_G0272888_AD_10	AC013394.2	-1.415
ENSG00000139842	CUL4A	1572.261	-0.405737106909259	0.0645991117837538	0.588359501080715	108.93	139.089	ASO_G0272888_AD_10	AC013394.2	-1.352
ENSG00000198374	HIST1H2AL	12231.427	-0.253863206881825	0.0645093979835278	0.588359501080715	937.042	1070.075	ASO_G0272888_AD_10	AC013394.2	-0.247
CATG00000049364	CATG00000049364.1	16.846	-0.680278395500854	0.0650962159139829	0.58898830473242	0.925	1.521	ASO_G0272888_AD_10	AC013394.2	-1.724
ENSG00000005007	UPF1	658.485	-0.334132102293945	0.0650695443253485	0.58898830473242	47.622	58.084	ASO_G0272888_AD_10	AC013394.2	-1.409
ENSG00000018510	AGPS	537.393	-0.49931916147447	0.0651307096988883	0.58898830473242	34.996	47.859	ASO_G0272888_AD_10	AC013394.2	-2.569
ENSG00000069974	RAB27A	428.964	-0.205046328490234	0.0657062452418826	0.58898830473242	33.613	37.53	ASO_G0272888_AD_10	AC013394.2	-0.838
ENSG00000070018	LRP6	434.453	-0.500834219405951	0.0655567850119321	0.58898830473242	28.268	38.714	ASO_G0272888_AD_10	AC013394.2	-2.178
ENSG00000101846	STS	117.806	-0.504047682193865	0.0648171373922492	0.58898830473242	7.586	10.463	ASO_G0272888_AD_10	AC013394.2	-1.545
ENSG00000105894	PTN	1575.75	-0.226483507400582	0.0657810134686848	0.58898830473242	122.783	137.611	ASO_G0272888_AD_10	AC013394.2	-1.26
ENSG00000111358	GTF2H3	465.298	0.1964818855043	0.0657840460945734	0.58898830473242	47.045	39.433	ASO_G0272888_AD_10	AC013394.2	1.036
ENSG00000126603	GLIS2	261.819	-0.522557365120672	0.0658449542799	0.58898830473242	16.765	23.277	ASO_G0272888_AD_10	AC013394.2	-2.304
ENSG00000127481	UBR4	2110.308	-0.549109998494151	0.0658571039091262	0.58898830473242	133.514	188.336	ASO_G0272888_AD_10	AC013394.2	-2.15
ENSG00000130702	LAMA5	109.2	-0.608834456518072	0.0657815956254792	0.58898830473242	6.589	9.796	ASO_G0272888_AD_10	AC013394.2	-1.75
ENSG00000132603	NIP7	328.095	0.206312633381731	0.0651202102373792	0.58898830473242	33.347	27.742	ASO_G0272888_AD_10	AC013394.2	1.229
ENSG00000132832	RP11-445H22.3	11.497	-0.767972207041777	0.0657972621531902	0.58898830473242	0.669	1.032	ASO_G0272888_AD_10	AC013394.2	-2.192
ENSG00000135899	SP110	250.712	0.288054648877977	0.0651414555709754	0.58898830473242	26.919	21.069	ASO_G0272888_AD_10	AC013394.2	0.958
ENSG00000136717	BIN1	425.689	-0.347474434556573	0.0648252686456001	0.58898830473242	30.516	37.57	ASO_G0272888_AD_10	AC013394.2	-1.701
ENSG00000149782	PLCB3	330.824	-0.359285403039314	0.0651766938228058	0.58898830473242	23.488	29.192	ASO_G0272888_AD_10	AC013394.2	-1.92
ENSG00000151778	SERP2	133.905	-0.443615513130491	0.0656890281521142	0.58898830473242	9.016	11.882	ASO_G0272888_AD_10	AC013394.2	-1.759
ENSG00000163104	SMARCAD1	629.699	0.263179675203908	0.0652969552131911	0.58898830473242	66.375	53.099	ASO_G0272888_AD_10	AC013394.2	1.548
ENSG00000167774	NDUFA7	882.786	-0.292628471042692	0.064938093006464	0.58898830473242	66.01	77.439	ASO_G0272888_AD_10	AC013394.2	-1.862
ENSG00000167862	ICT1	411.151	-0.292192741741409	0.0650701356067568	0.58898830473242	30.696	36.056	ASO_G0272888_AD_10	AC013394.2	-1.672
ENSG00000169439	SDC2	585.288	-0.288211768033351	0.0657902285267619	0.58898830473242	43.738	51.393	ASO_G0272888_AD_10	AC013394.2	-0.655
ENSG00000170421	KRT8	140.384	-0.272808356859772	0.0651588460790592	0.58898830473242	10.704	12.305	ASO_G0272888_AD_10	AC013394.2	-1.531
ENSG00000170745	KCNS3	145.018	-0.462663455201911	0.0656569276238372	0.58898830473242	9.562	12.917	ASO_G0272888_AD_10	AC013394.2	-1.985
ENSG00000183032	SLC25A21	15.168	0.558889552525633	0.0653868765806284	0.58898830473242	1.978	1.233	ASO_G0272888_AD_10	AC013394.2	1.261
ENSG00000184428	TOP1MT	221.773	-0.255781422920199	0.0651617741836626	0.58898830473242	17.05	19.407	ASO_G0272888_AD_10	AC013394.2	-1.671
ENSG00000198513	ATL1	138.94	0.252724566280165	0.0652778670794735	0.58898830473242	14.488	11.7	ASO_G0272888_AD_10	AC013394.2	1.153
ENSG00000223086	RNA5SP155	29.336	0.842838585167769	0.0656233829246651	0.58898830473242	4.361	2.33	ASO_G0272888_AD_10	AC013394.2	1.621
ENSG00000227896	RP11-77P6.2	37.847	-0.714089588066743	0.0652403575768021	0.58898830473242	2.113	3.416	ASO_G0272888_AD_10	AC013394.2	-2.145
ENSG00000241684	ADAMTS9-AS2	27.73	-0.537040833883123	0.0654970836980378	0.58898830473242	1.836	2.472	ASO_G0272888_AD_10	AC013394.2	-0.888
ENSG00000252974	AC121334.1	47.168	0.375235061123962	0.0652358874636068	0.58898830473242	5.332	3.92	ASO_G0272888_AD_10	AC013394.2	1.075
ENSG00000253729	PRKDC	3301.123	-0.186717730557216	0.0656992592433273	0.58898830473242	263.644	287.702	ASO_G0272888_AD_10	AC013394.2	-0.094
ENSG00000150961	SEC24D	2219.576	-0.387929458045316	0.0659639529619347	0.58960698332795	155.661	196.323	ASO_G0272888_AD_10	AC013394.2	-1.786
CATG00000112470	CATG00000112470.1	11.195	-0.795411947065875	0.0660333148196123	0.589890074338899	0.639	1.006	ASO_G0272888_AD_10	AC013394.2	-1.542
ENSG00000179750	APOBEC3B	608.471	0.229590435687841	0.0661298814132793	0.590415729605952	62.782	51.333	ASO_G0272888_AD_10	AC013394.2	1.049
ENSG00000107937	GTPBP4	466.378	0.232159938887615	0.0663763906853046	0.591007124306445	48.223	39.411	ASO_G0272888_AD_10	AC013394.2	1.064
ENSG00000185896	LAMP1	6014.722	-0.158161686067647	0.0664049278810115	0.591007124306445	488.279	523.676	ASO_G0272888_AD_10	AC013394.2	-1.043
ENSG00000196172	ZNF681	29.254	0.445395876162103	0.066367443171348	0.591007124306445	3.474	2.414	ASO_G0272888_AD_10	AC013394.2	1.401
ENSG00000198742	SMURF1	236.348	-0.717433411630883	0.0663825282396733	0.591007124306445	13.34	21.274	ASO_G0272888_AD_10	AC013394.2	-1.921
ENSG00000260018	RP11-505K9.1	86.578	-0.326507825458553	0.066321492800126	0.591007124306445	6.391	7.613	ASO_G0272888_AD_10	AC013394.2	-1.109
ENSG00000271333	RP11-382B18.5	40.82	-0.423953962836128	0.0664226906686498	0.591007124306445	2.749	3.626	ASO_G0272888_AD_10	AC013394.2	-0.925
ENSG00000254791	FAR1-IT1	319.507	0.196811567560198	0.0664849943922661	0.591225367746225	32.369	27.05	ASO_G0272888_AD_10	AC013394.2	0.924
ENSG00000081014	AP4E1	290.67	-0.326810130710231	0.066995965437264	0.592403307942722	21.143	25.616	ASO_G0272888_AD_10	AC013394.2	-1.44
ENSG00000115084	SLC35F5	1222.595	0.210323119778085	0.0668760009201007	0.592403307942722	124.699	103.473	ASO_G0272888_AD_10	AC013394.2	1.069
ENSG00000125384	PTGER2	25.89	-0.557904819428464	0.0669431450996822	0.592403307942722	1.555	2.322	ASO_G0272888_AD_10	AC013394.2	-1.18
ENSG00000143753	DEGS1	1401.261	0.220184685835585	0.0669903431640451	0.592403307942722	143.724	118.447	ASO_G0272888_AD_10	AC013394.2	1.816
ENSG00000144655	CSRNP1	206.227	-0.493087185148222	0.0669828154884326	0.592403307942722	13.407	18.381	ASO_G0272888_AD_10	AC013394.2	-1.976
ENSG00000149480	MTA2	1111.221	-0.184901571844644	0.0667199213455482	0.592403307942722	88.446	96.968	ASO_G0272888_AD_10	AC013394.2	-1.244
ENSG00000177885	GRB2	1329.352	-0.270434307778587	0.0669766555657422	0.592403307942722	100.306	116.611	ASO_G0272888_AD_10	AC013394.2	-1.792
ENSG00000179295	PTPN11	2553.361	-0.403141575494288	0.066956723970432	0.592403307942722	177.328	226.021	ASO_G0272888_AD_10	AC013394.2	-1.828
ENSG00000265345	MIR5188	17.12	0.529066538298002	0.0666561181979497	0.592403307942722	2.097	1.406	ASO_G0272888_AD_10	AC013394.2	1.067
ENSG00000269961	CTD-2033C11.1	27.419	-0.6727104920642	0.0669439643437982	0.592403307942722	1.555	2.475	ASO_G0272888_AD_10	AC013394.2	-1.873
ENSG00000111727	HCFC2	370.33	0.298573551848546	0.0671787026875422	0.593683724315485	39.899	31.113	ASO_G0272888_AD_10	AC013394.2	2.168
ENSG00000084754	HADHA	1513.538	-0.231207801405207	0.0672520815996382	0.593996799726827	117.673	132.277	ASO_G0272888_AD_10	AC013394.2	-1.583
ENSG00000038358	EDC4	739.705	-0.373822024747387	0.0676769203195593	0.59405600489138	52.229	65.384	ASO_G0272888_AD_10	AC013394.2	-1.62
ENSG00000074219	TEAD2	347.33	-0.302786805647374	0.0676410754058752	0.59405600489138	25.53	30.598	ASO_G0272888_AD_10	AC013394.2	-1.445
ENSG00000080371	RAB21	936.323	-0.48279677953871	0.0677142618827054	0.59405600489138	61.764	83.037	ASO_G0272888_AD_10	AC013394.2	-3.016
ENSG00000110619	CARS	1051.317	-0.207678368662955	0.0673801206099219	0.59405600489138	83.006	91.904	ASO_G0272888_AD_10	AC013394.2	-0.986
ENSG00000119711	ALDH6A1	287.157	-0.245578193091433	0.0675822470818757	0.59405600489138	22.151	25.103	ASO_G0272888_AD_10	AC013394.2	-1.1
ENSG00000138658	C4orf21	96.934	0.305105601753503	0.0675914965754478	0.59405600489138	10.543	8.142	ASO_G0272888_AD_10	AC013394.2	1.087
ENSG00000169084	DHRSX	634.957	-0.280662624882895	0.0676271404692855	0.59405600489138	47.579	55.705	ASO_G0272888_AD_10	AC013394.2	-1.316
ENSG00000171928	TVP23B	450.906	0.180573083493422	0.0674761278433066	0.59405600489138	45.296	38.242	ASO_G0272888_AD_10	AC013394.2	1.111
ENSG00000178719	GRINA	2863.354	-0.416660047456659	0.0676557625630357	0.59405600489138	197.217	253.173	ASO_G0272888_AD_10	AC013394.2	-2.022
ENSG00000233476	EEF1A1P6	75.625	0.638014813116084	0.0675862719361349	0.59405600489138	10.005	6.133	ASO_G0272888_AD_10	AC013394.2	1.386
ENSG00000243701	LINC00883	121.039	0.262432846610949	0.0677081122695694	0.59405600489138	12.789	10.2	ASO_G0272888_AD_10	AC013394.2	1.012
ENSG00000256316	HIST1H3F	16667.733	-0.345160427786241	0.067642816313941	0.59405600489138	1205.318	1469.673	ASO_G0272888_AD_10	AC013394.2	-0.43
CATG00000047962	CATG00000047962.1	34.077	-0.53773260979195	0.0679750018199252	0.594345065907685	2.149	3.054	ASO_G0272888_AD_10	AC013394.2	-1.31
ENSG00000127863	TNFRSF19	619.158	-0.206825081092728	0.0678200333034045	0.594345065907685	48.897	54.097	ASO_G0272888_AD_10	AC013394.2	-0.221
ENSG00000139624	CERS5	342.314	0.21662501848026	0.0678284579964734	0.594345065907685	35.13	28.97	ASO_G0272888_AD_10	AC013394.2	1.721
ENSG00000182378	PLCXD1	71.807	0.288810421330601	0.0679034143895367	0.594345065907685	7.54	6.04	ASO_G0272888_AD_10	AC013394.2	1.204
ENSG00000184178	SCFD2	490.632	0.171427469738781	0.0680130351441227	0.594345065907685	49.126	41.627	ASO_G0272888_AD_10	AC013394.2	0.979
ENSG00000259895	RP11-715J22.2	34.78	-0.711182020596176	0.0678797618736132	0.594345065907685	1.921	3.143	ASO_G0272888_AD_10	AC013394.2	-1.675
ENSG00000267855	NDUFA7	888.684	-0.285765247893588	0.0679793628541998	0.594345065907685	66.737	77.924	ASO_G0272888_AD_10	AC013394.2	-1.85
ENSG00000157077	ZFYVE9	258.034	-0.432160006179222	0.0681051009351592	0.594817485901885	17.504	22.919	ASO_G0272888_AD_10	AC013394.2	-1.358
CATG00000008429	CATG00000008429.1	7.539	0.738383044770705	0.0682608360227644	0.595328721338619	1.039	0.604	ASO_G0272888_AD_10	AC013394.2	-0.885
ENSG00000100372	SLC25A17	276.647	0.222853680244318	0.068268215645413	0.595328721338619	28.524	23.367	ASO_G0272888_AD_10	AC013394.2	1.623
ENSG00000110917	MLEC	1097.025	-0.348014318170529	0.0684243491264891	0.595328721338619	78.837	96.842	ASO_G0272888_AD_10	AC013394.2	-1.483
ENSG00000148840	PPRC1	440.391	-0.394073272340046	0.0683181874009815	0.595328721338619	30.683	39.002	ASO_G0272888_AD_10	AC013394.2	-2.243
ENSG00000163660	CCNL1	984.738	-0.226225492132093	0.0684059592751871	0.595328721338619	76.851	86.153	ASO_G0272888_AD_10	AC013394.2	-0.866
ENSG00000171044	XKR6	28.343	0.491482926766779	0.0683431253989764	0.595328721338619	3.408	2.345	ASO_G0272888_AD_10	AC013394.2	1.408
ENSG00000171735	CAMTA1	1038.419	-0.315057395111233	0.0684299003059341	0.595328721338619	76.167	91.395	ASO_G0272888_AD_10	AC013394.2	-0.879
CATG00000086093	CATG00000086093.1	13.656	0.599099364049324	0.0687127896990389	0.595364024374022	1.792	1.107	ASO_G0272888_AD_10	AC013394.2	1.204
ENSG00000010278	CD9	1856.017	0.183626523651982	0.0685539917103854	0.595364024374022	186.177	157.232	ASO_G0272888_AD_10	AC013394.2	0.685
ENSG00000108797	CNTNAP1	323.026	-0.250273817188603	0.0685793537490895	0.595364024374022	24.801	28.273	ASO_G0272888_AD_10	AC013394.2	-0.999
ENSG00000118412	CASP8AP2	169.656	0.238171246530796	0.0688682210010791	0.595364024374022	17.614	14.317	ASO_G0272888_AD_10	AC013394.2	1.321
ENSG00000123737	EXOSC9	394.634	0.254848564609015	0.0689393800310183	0.595364024374022	41.273	33.262	ASO_G0272888_AD_10	AC013394.2	1.212
ENSG00000130338	TULP4	442.109	-0.537649933552078	0.0687529786197434	0.595364024374022	28.075	39.464	ASO_G0272888_AD_10	AC013394.2	-1.317
ENSG00000141098	GFOD2	148.329	0.253068293561961	0.0689665181898985	0.595364024374022	15.616	12.496	ASO_G0272888_AD_10	AC013394.2	1.39
ENSG00000143162	CREG1	228.097	-0.385109451922577	0.0687140094029584	0.595364024374022	15.876	20.187	ASO_G0272888_AD_10	AC013394.2	-1.884
ENSG00000143322	ABL2	581.019	0.24329250976105	0.0689148466517934	0.595364024374022	60.311	49.007	ASO_G0272888_AD_10	AC013394.2	0.796
ENSG00000143341	HMCN1	73.56	-0.559802793681975	0.0687954412863067	0.595364024374022	4.576	6.583	ASO_G0272888_AD_10	AC013394.2	-0.746
ENSG00000177606	JUN	2197.002	0.24225885976593	0.0689396816006563	0.595364024374022	228.439	184.954	ASO_G0272888_AD_10	AC013394.2	1.403
ENSG00000182544	MFSD5	806.367	-0.413753673824692	0.068835464746652	0.595364024374022	55.518	71.449	ASO_G0272888_AD_10	AC013394.2	-2.282
ENSG00000237190	CDKN2AIPNL	761.222	-0.291837658421164	0.0685401591209129	0.595364024374022	56.824	66.737	ASO_G0272888_AD_10	AC013394.2	-1.409
ENSG00000249853	HS3ST5	22.777	0.456006877653363	0.0686122855890038	0.595364024374022	2.61	1.891	ASO_G0272888_AD_10	AC013394.2	1.265
ENSG00000212829	RPS26P3	181.267	-0.465211354979938	0.0690293152002972	0.595577625247988	12.154	16.028	ASO_G0272888_AD_10	AC013394.2	-1.855
CATG00000017193	CATG00000017193.1	27.054	-0.581344237235561	0.0692536123514206	0.595799466368041	1.622	2.421	ASO_G0272888_AD_10	AC013394.2	-1.299
CATG00000117823	CATG00000117823.1	8.39	0.691179718570225	0.0696360953786785	0.595799466368041	1.097	0.681	ASO_G0272888_AD_10	AC013394.2	-0.167
ENSG00000038210	PI4K2B	938.49	-0.360331625635004	0.0694350487917311	0.595799466368041	67.057	82.673	ASO_G0272888_AD_10	AC013394.2	-1.452
ENSG00000057657	PRDM1	274.36	-0.216961538317827	0.0695485428545115	0.595799466368041	21.397	23.982	ASO_G0272888_AD_10	AC013394.2	-1.125
ENSG00000068354	TBC1D25	175.115	-0.405893148091238	0.0696748004393874	0.595799466368041	12.014	15.556	ASO_G0272888_AD_10	AC013394.2	-2.453
ENSG00000070081	NUCB2	1583.291	-0.1199595951336	0.070064081397963	0.595799466368041	131.643	137.458	ASO_G0272888_AD_10	AC013394.2	-0.385
ENSG00000089127	OAS1	10.665	1.21097211600227	0.0695666178229727	0.595799466368041	1.919	0.801	ASO_G0272888_AD_10	AC013394.2	0.955
ENSG00000092439	TRPM7	580.435	0.203208795692018	0.0703195958387869	0.595799466368041	59.136	49.143	ASO_G0272888_AD_10	AC013394.2	1.219
ENSG00000102125	TAZ	213.363	-0.309919348410422	0.0696001792473653	0.595799466368041	15.653	18.824	ASO_G0272888_AD_10	AC013394.2	-1.109
ENSG00000105559	PLEKHA4	573.488	-0.573187444351219	0.0703133624314926	0.595799466368041	35.804	50.972	ASO_G0272888_AD_10	AC013394.2	-2.2
ENSG00000117419	ERI3	358.367	-0.496191301053592	0.0701603559532199	0.595799466368041	23.347	31.903	ASO_G0272888_AD_10	AC013394.2	-1.37
ENSG00000118900	UBN1	202.587	-0.265882763576237	0.0704696577524042	0.595799466368041	15.277	17.77	ASO_G0272888_AD_10	AC013394.2	-1.05
ENSG00000124523	SIRT5	97.185	-0.309584361058083	0.0704166650351526	0.595799466368041	7.221	8.545	ASO_G0272888_AD_10	AC013394.2	-1.227
ENSG00000128602	SMO	44.507	-0.475110490967701	0.0705016044798167	0.595799466368041	2.96	3.956	ASO_G0272888_AD_10	AC013394.2	-1.334
ENSG00000130202	PVRL2	794.596	-0.516971542147319	0.0692063529104512	0.595799466368041	51.192	70.896	ASO_G0272888_AD_10	AC013394.2	-2.391
ENSG00000137996	RTCA	271.775	0.202846487871652	0.0698029422118599	0.595799466368041	27.668	23	ASO_G0272888_AD_10	AC013394.2	1.087
ENSG00000138346	DNA2	114.043	0.303718340738484	0.0695327923034018	0.595799466368041	12.298	9.559	ASO_G0272888_AD_10	AC013394.2	1.191
ENSG00000142794	NBPF3	382.626	0.211907174642375	0.0697026654788287	0.595799466368041	39.173	32.365	ASO_G0272888_AD_10	AC013394.2	1.235
ENSG00000143702	CEP170	1104.879	0.132229436713903	0.0704016549780218	0.595799466368041	107.732	94.025	ASO_G0272888_AD_10	AC013394.2	0.818
ENSG00000146197	SCUBE3	232.043	0.225872501972131	0.0700900436046248	0.595799466368041	23.691	19.639	ASO_G0272888_AD_10	AC013394.2	0.956
ENSG00000154079	C6orf57	288.707	-0.241495279132947	0.0701832325391665	0.595799466368041	22.358	25.279	ASO_G0272888_AD_10	AC013394.2	-1.523
ENSG00000167554	ZNF610	23.422	0.459447104917087	0.0692638909177058	0.595799466368041	2.705	1.947	ASO_G0272888_AD_10	AC013394.2	0.86
ENSG00000174165	ZDHHC24	248.596	-0.323175461974215	0.0695597060429674	0.595799466368041	18.071	21.937	ASO_G0272888_AD_10	AC013394.2	-1.949
ENSG00000178665	ZNF713	21.247	-0.560809786363382	0.0697281660419136	0.595799466368041	1.263	1.907	ASO_G0272888_AD_10	AC013394.2	-1.265
ENSG00000183161	FANCF	96.321	0.275609759880401	0.0702231331009614	0.595799466368041	10.262	8.094	ASO_G0272888_AD_10	AC013394.2	1.342
ENSG00000183876	ARSI	88.9	-0.288720280675698	0.0704119536365776	0.595799466368041	6.621	7.805	ASO_G0272888_AD_10	AC013394.2	-1.163
ENSG00000187534	CTC-471F3.4	15.733	0.747693894972234	0.0704950235840463	0.595799466368041	2.219	1.261	ASO_G0272888_AD_10	AC013394.2	1.304
ENSG00000205726	ITSN1	507.158	0.170807320217236	0.070118779457623	0.595799466368041	50.579	43.046	ASO_G0272888_AD_10	AC013394.2	1.062
ENSG00000213240	NOTCH2NL	992.323	0.23948034879141	0.0697507240218238	0.595799466368041	103.024	83.713	ASO_G0272888_AD_10	AC013394.2	1.656
ENSG00000224870	RP4-758J18.2	111.13	0.270852422094702	0.0700535594311583	0.595799466368041	11.815	9.335	ASO_G0272888_AD_10	AC013394.2	1.447
ENSG00000226479	TMEM185B	378.593	-0.203186927891774	0.0704069550887631	0.595799466368041	29.69	33.06	ASO_G0272888_AD_10	AC013394.2	-1.373
ENSG00000227855	AC007276.5	9.839	0.640969184580918	0.0701287030839952	0.595799466368041	1.319	0.795	ASO_G0272888_AD_10	AC013394.2	0.926
ENSG00000243251	PGBD3	270.085	0.22103460185526	0.0694437444757172	0.595799466368041	27.845	22.811	ASO_G0272888_AD_10	AC013394.2	0.861
ENSG00000249014	HMGN2P4	3832.145	-0.285144742731509	0.0692162568402678	0.595799466368041	287.688	335.837	ASO_G0272888_AD_10	AC013394.2	-0.788
ENSG00000255857	PXN-AS1	62.835	-0.346693703516382	0.0699069469038068	0.595799466368041	4.477	5.554	ASO_G0272888_AD_10	AC013394.2	-1.119
ENSG00000257551	HLA-AS1	22.044	-0.588950393482174	0.0700933812242656	0.595799466368041	1.313	1.977	ASO_G0272888_AD_10	AC013394.2	-1.595
ENSG00000264745	RP11-403A21.2	11.001	0.605465518846384	0.0693953567163772	0.595799466368041	1.411	0.898	ASO_G0272888_AD_10	AC013394.2	1.572
ENSG00000272767	JMJD1C-AS1	21.188	-0.587669679110815	0.069806253861702	0.595799466368041	1.28	1.903	ASO_G0272888_AD_10	AC013394.2	-1.698
ENSG00000165275	TRMT10B	114.665	-0.271807788960413	0.070587483951684	0.596190071830295	8.657	10.063	ASO_G0272888_AD_10	AC013394.2	-1.148
ENSG00000267321	RP11-1094M14.11	93.354	-0.423119551401833	0.0706240108091092	0.596190071830295	6.424	8.285	ASO_G0272888_AD_10	AC013394.2	-1.612
ENSG00000249773	MRPS17	21.177	-0.562585395994268	0.0706679796581678	0.596239649396218	1.263	1.901	ASO_G0272888_AD_10	AC013394.2	-1.251
ENSG00000185201	IFITM2	6775.796	-0.232574578784113	0.0707633781097587	0.596652162661882	525.858	592.216	ASO_G0272888_AD_10	AC013394.2	-1.881
ENSG00000237380	HOXD-AS2	135.338	-0.357704493640056	0.070793116482213	0.596652162661882	9.505	11.934	ASO_G0272888_AD_10	AC013394.2	-1.345
ENSG00000103510	KAT8	283.915	-0.305752634521896	0.0710976472712697	0.598252299700345	20.91	25.004	ASO_G0272888_AD_10	AC013394.2	-2.031
ENSG00000136936	XPA	449.729	-0.222317677064639	0.0710787833529228	0.598252299700345	35.073	39.298	ASO_G0272888_AD_10	AC013394.2	-1.277
ENSG00000138411	HECW2	82.685	0.267790483515216	0.0710849384163798	0.598252299700345	8.729	6.961	ASO_G0272888_AD_10	AC013394.2	1.137
ENSG00000119139	TJP2	376.242	0.233726097088057	0.071150945357722	0.59837906813203	38.903	31.702	ASO_G0272888_AD_10	AC013394.2	1.146
ENSG00000087510	TFAP2C	818.32	0.196559832771475	0.0712570043496879	0.598627683884576	82.84	69.272	ASO_G0272888_AD_10	AC013394.2	1.224
ENSG00000174943	KCTD13	271.145	-0.302116671507848	0.0712357065417165	0.598627683884576	20.024	23.892	ASO_G0272888_AD_10	AC013394.2	-1.585
ENSG00000172167	MTBP	133.852	0.22374311430236	0.0713729715788706	0.599070666084663	13.825	11.306	ASO_G0272888_AD_10	AC013394.2	0.962
ENSG00000230299	AC093162.3	320.892	-0.247199504572583	0.0714245647507495	0.599070666084663	24.536	28.092	ASO_G0272888_AD_10	AC013394.2	-1.316
ENSG00000242663	RP11-196G18.21	6446.97	-0.227076909689011	0.0714157518640486	0.599070666084663	502.319	563.387	ASO_G0272888_AD_10	AC013394.2	-0.229
ENSG00000076641	PAG1	209.331	0.330859455458773	0.0715056680636657	0.599429679091822	23.029	17.505	ASO_G0272888_AD_10	AC013394.2	0.842
ENSG00000229656	RP11-462L8.1	89.125	0.282679502620366	0.0715938243786408	0.599847401151021	9.523	7.498	ASO_G0272888_AD_10	AC013394.2	1.025
ENSG00000084090	STARD7	958.031	0.217866909561242	0.0719668542748082	0.600353131622569	98.097	80.915	ASO_G0272888_AD_10	AC013394.2	1.394
ENSG00000086696	HSD17B2	13.999	0.550856851505839	0.0717441192575261	0.600353131622569	1.719	1.148	ASO_G0272888_AD_10	AC013394.2	1.06
ENSG00000113456	RAD1	424.919	0.159299258079068	0.0718267011835781	0.600353131622569	42.14	36.092	ASO_G0272888_AD_10	AC013394.2	0.897
ENSG00000116863	ADPRHL2	448.579	0.189300870711023	0.0718013260651314	0.600353131622569	45.061	37.987	ASO_G0272888_AD_10	AC013394.2	1.156
ENSG00000133422	MORC2	414.812	-0.324859633708232	0.0720265923386695	0.600353131622569	30.139	36.497	ASO_G0272888_AD_10	AC013394.2	-1.807
ENSG00000141933	TPGS1	264.313	0.418121805189	0.0720377727421369	0.600353131622569	30.573	21.973	ASO_G0272888_AD_10	AC013394.2	1.808
ENSG00000143294	PRCC	353.989	0.31292702205408	0.0719836580167588	0.600353131622569	38.535	29.699	ASO_G0272888_AD_10	AC013394.2	1.452
ENSG00000167291	TBC1D16	472.067	-0.195020753481299	0.0719862999834518	0.600353131622569	37.404	41.237	ASO_G0272888_AD_10	AC013394.2	-0.393
ENSG00000176953	NFATC2IP	658.271	-0.613067950584617	0.0718945096862777	0.600353131622569	39.872	58.975	ASO_G0272888_AD_10	AC013394.2	-2.598
ENSG00000197153	HIST1H3J	17573.258	-0.230213950431478	0.0717700579891793	0.600353131622569	1366.443	1535.817	ASO_G0272888_AD_10	AC013394.2	-0.205
ENSG00000087088	BAX	3548.386	-0.494888083195822	0.0721345457995087	0.600839689360357	232.377	315.79	ASO_G0272888_AD_10	AC013394.2	-2.013
CATG00000008773	CATG00000008773.1	28.333	-0.470222892236685	0.0726599956571199	0.60122309074511	1.822	2.524	ASO_G0272888_AD_10	AC013394.2	-1.423
CATG00000019453	CATG00000019453.1	15.26	-0.749447394040354	0.0726829132933862	0.60122309074511	0.889	1.366	ASO_G0272888_AD_10	AC013394.2	-1.585
ENSG00000116791	CRYZ	705.036	0.158747522151178	0.0727715284269418	0.60122309074511	69.719	59.863	ASO_G0272888_AD_10	AC013394.2	0.592
ENSG00000149548	CCDC15	127.981	0.301225124974278	0.0727952052240741	0.60122309074511	13.787	10.722	ASO_G0272888_AD_10	AC013394.2	1.074
ENSG00000151014	CCRN4L	215.692	0.277151944080467	0.0724998897151063	0.60122309074511	22.785	18.169	ASO_G0272888_AD_10	AC013394.2	1.166
ENSG00000154734	ADAMTS1	2093.896	-0.212380241125618	0.0722341743571164	0.60122309074511	164.618	182.891	ASO_G0272888_AD_10	AC013394.2	-0.589
ENSG00000185164	NOMO2	910.711	-0.591123033991545	0.0722684228841551	0.60122309074511	55.98	81.497	ASO_G0272888_AD_10	AC013394.2	-2.255
ENSG00000196584	XRCC2	188.978	0.28082620760419	0.0725943815068342	0.60122309074511	20.158	15.88	ASO_G0272888_AD_10	AC013394.2	1.09
ENSG00000203814	HIST2H2BF	6457.793	-0.225956964140435	0.0726480359747444	0.60122309074511	503.516	564.296	ASO_G0272888_AD_10	AC013394.2	-0.228
ENSG00000204580	DDR1	168.486	-0.2676040287112	0.0724210723132209	0.60122309074511	12.713	14.782	ASO_G0272888_AD_10	AC013394.2	-1.515
ENSG00000214717	ZBED1	631.4	-0.280130270723472	0.0726591351101732	0.60122309074511	47.329	55.391	ASO_G0272888_AD_10	AC013394.2	-1.309
ENSG00000244245	RP11-120B7.1	18.596	0.957076342778778	0.0727343127810558	0.60122309074511	2.93	1.455	ASO_G0272888_AD_10	AC013394.2	1.381
ENSG00000247151	CSTF3-AS1	11.871	-0.723825435283174	0.0727603393868822	0.60122309074511	0.683	1.068	ASO_G0272888_AD_10	AC013394.2	-1.052
ENSG00000257315	ZBED6	8.397	0.776335575397616	0.0724486885679135	0.60122309074511	1.264	0.666	ASO_G0272888_AD_10	AC013394.2	0.817
ENSG00000267534	S1PR2	528.296	-0.325437636511618	0.0724505458585314	0.60122309074511	38.47	46.594	ASO_G0272888_AD_10	AC013394.2	-1.464
ENSG00000273314	RP5-1136G13.2	44.33	-0.519954052015055	0.072699264287407	0.60122309074511	2.774	3.963	ASO_G0272888_AD_10	AC013394.2	-1.665
CATG00000004923	CATG00000004923.1	26.638	0.430151652932804	0.0731886842580544	0.601441238521676	3.186	2.201	ASO_G0272888_AD_10	AC013394.2	0.963
CATG00000005247	CATG00000005247.1	8.702	0.70652341966234	0.0733172492321379	0.601441238521676	1.197	0.697	ASO_G0272888_AD_10	AC013394.2	-1.041
CATG00000037412	CATG00000037412.1	17.407	-0.664604120415094	0.0734431839181798	0.601441238521676	1.042	1.567	ASO_G0272888_AD_10	AC013394.2	-0.365
ENSG00000089060	SLC8B1	196.35	-0.18900148443188	0.0731313461967141	0.601441238521676	15.591	17.129	ASO_G0272888_AD_10	AC013394.2	-0.927
ENSG00000100345	MYH9	9360.729	0.24480191862302	0.0734748992430799	0.601441238521676	974.965	790.099	ASO_G0272888_AD_10	AC013394.2	1.645
ENSG00000100360	IFT27	242.352	-0.23835287326377	0.0734703479281932	0.601441238521676	18.673	21.208	ASO_G0272888_AD_10	AC013394.2	-0.698
ENSG00000111269	CREBL2	445.607	-0.190757833990398	0.0734694672533846	0.601441238521676	35.297	38.882	ASO_G0272888_AD_10	AC013394.2	-1.427
ENSG00000124151	NCOA3	452.749	0.155889687543118	0.0731386620465048	0.601441238521676	44.898	38.451	ASO_G0272888_AD_10	AC013394.2	1.131
ENSG00000130332	LSM7	1551.606	-0.211651014775164	0.0733466238398393	0.601441238521676	122.007	135.524	ASO_G0272888_AD_10	AC013394.2	-1.056
ENSG00000130939	UBE4B	537.205	0.244669819756885	0.073332140603559	0.601441238521676	56.114	45.311	ASO_G0272888_AD_10	AC013394.2	1.777
ENSG00000151470	C4orf33	66.143	0.324432869928979	0.0733575436730846	0.601441238521676	7.249	5.548	ASO_G0272888_AD_10	AC013394.2	1.663
ENSG00000165655	ZNF503	113.671	-0.286088418565733	0.0728674124813672	0.601441238521676	8.492	9.992	ASO_G0272888_AD_10	AC013394.2	-0.963
ENSG00000168884	TNIP2	442.117	-0.5000729872096	0.0730531104150573	0.601441238521676	28.736	39.309	ASO_G0272888_AD_10	AC013394.2	-2.752
ENSG00000177731	FLII	1721.364	-0.181382882979162	0.073220304677093	0.601441238521676	137.896	149.947	ASO_G0272888_AD_10	AC013394.2	-1.112
ENSG00000185262	UBALD2	1260.074	-0.614532329168278	0.0734521919493387	0.601441238521676	76.427	112.285	ASO_G0272888_AD_10	AC013394.2	-3.588
ENSG00000214194	LINC00998	329.973	0.234056700018521	0.0730768241178391	0.601441238521676	34.272	27.841	ASO_G0272888_AD_10	AC013394.2	0.725
ENSG00000273129	RP5-973M2.2	11.615	0.581984644929068	0.0730001429604149	0.601441238521676	1.489	0.948	ASO_G0272888_AD_10	AC013394.2	0.367
ENSG00000145555	MYO10	1699.924	-0.371878235149965	0.0735899999950107	0.601812351568026	120.449	150.033	ASO_G0272888_AD_10	AC013394.2	-1.048
ENSG00000229689	AC009237.8	101.582	0.27604728318236	0.0735971401764234	0.601812351568026	10.8	8.555	ASO_G0272888_AD_10	AC013394.2	1.228
ENSG00000141002	TCF25	1544.254	-0.136182700401343	0.0736391349887078	0.601841306375074	127.303	134.216	ASO_G0272888_AD_10	AC013394.2	-0.366
ENSG00000103356	EARS2	483.54	0.228856894414838	0.074134144570006	0.605254823508171	49.913	40.783	ASO_G0272888_AD_10	AC013394.2	1.748
ENSG00000173273	TNKS	609.504	0.326725130770233	0.0741296094205259	0.605254823508171	66.783	51.138	ASO_G0272888_AD_10	AC013394.2	1.549
CATG00000009146	CATG00000009146.1	11.377	-0.838732573136281	0.0745359835112032	0.605622060804512	0.589	1.03	ASO_G0272888_AD_10	AC013394.2	-1.993
CATG00000052162	CATG00000052162.1	16.407	-0.636207679261026	0.0748199724794483	0.605622060804512	0.991	1.474	ASO_G0272888_AD_10	AC013394.2	-1.214
CATG00000056184	CATG00000056184.1	23.789	0.441026842026165	0.0744787985182905	0.605622060804512	2.822	1.97	ASO_G0272888_AD_10	AC013394.2	1.439
ENSG00000058063	ATP11B	804.63	-0.479355286894896	0.0755334651262161	0.605622060804512	53.189	71.404	ASO_G0272888_AD_10	AC013394.2	-1.972
ENSG00000078043	PIAS2	284.266	-0.384322951052673	0.074673479736734	0.605622060804512	19.861	25.175	ASO_G0272888_AD_10	AC013394.2	-1.264
ENSG00000079387	SENP1	287.231	-0.183172148238185	0.0749940433752928	0.605622060804512	22.923	25.049	ASO_G0272888_AD_10	AC013394.2	-1.104
ENSG00000100813	ACIN1	1622.766	0.216215704138682	0.0742898492730039	0.605622060804512	166.225	137.318	ASO_G0272888_AD_10	AC013394.2	1.415
ENSG00000101017	CD40	60.499	-0.363618249457941	0.0748110846502636	0.605622060804512	4.341	5.345	ASO_G0272888_AD_10	AC013394.2	-1.522
ENSG00000108423	TUBD1	74.538	0.30719096796704	0.0754035631960597	0.605622060804512	8.205	6.241	ASO_G0272888_AD_10	AC013394.2	1.434
ENSG00000121644	DESI2	591.159	-0.32843813153992	0.0751478709690251	0.605622060804512	42.896	52.117	ASO_G0272888_AD_10	AC013394.2	-1.896
ENSG00000131037	EPS8L1	63.209	-0.34083940840319	0.0750754023159925	0.605622060804512	4.577	5.566	ASO_G0272888_AD_10	AC013394.2	-1.507
ENSG00000134668	SPOCD1	1176.223	0.169324570697083	0.0750500436486501	0.605622060804512	117.003	99.838	ASO_G0272888_AD_10	AC013394.2	1.123
ENSG00000141034	GID4	232.982	-0.250593031937955	0.0750864108425722	0.605622060804512	17.799	20.436	ASO_G0272888_AD_10	AC013394.2	-1.516
ENSG00000145861	C1QTNF2	113.053	0.261288864320738	0.0751927766004945	0.605622060804512	11.809	9.511	ASO_G0272888_AD_10	AC013394.2	0.963
ENSG00000156110	ADK	1256.104	0.167024086410483	0.0754292175204177	0.605622060804512	124.703	106.664	ASO_G0272888_AD_10	AC013394.2	0.844
ENSG00000157216	SSBP3	245.567	-0.305836784861139	0.0746179393385693	0.605622060804512	18.056	21.567	ASO_G0272888_AD_10	AC013394.2	-1.857
ENSG00000159884	CCDC107	143.298	0.275914034825629	0.0754672364250053	0.605622060804512	15.275	12.035	ASO_G0272888_AD_10	AC013394.2	1.323
ENSG00000160570	DEDD2	151.058	0.266278540195741	0.0747202002676863	0.605622060804512	15.903	12.724	ASO_G0272888_AD_10	AC013394.2	0.608
ENSG00000160691	SHC1	3497.278	0.215232574473656	0.0753014635206857	0.605622060804512	357.91	295.672	ASO_G0272888_AD_10	AC013394.2	1.396
ENSG00000163661	PTX3	1304.776	0.314785570078264	0.0743546139292583	0.605622060804512	141.859	109.433	ASO_G0272888_AD_10	AC013394.2	1.097
ENSG00000164403	SHROOM1	95.83	0.255497856223526	0.0750293444619472	0.605622060804512	10.081	8.059	ASO_G0272888_AD_10	AC013394.2	1.536
ENSG00000166507	NDST2	288.174	-0.461842356136285	0.0752847827267466	0.605622060804512	19.197	25.616	ASO_G0272888_AD_10	AC013394.2	-2.442
ENSG00000172339	ALG14	383.988	-0.218439552754628	0.0749841557213452	0.605622060804512	30.019	33.521	ASO_G0272888_AD_10	AC013394.2	-0.343
ENSG00000173402	DAG1	567.636	0.341585001524722	0.0752479633708193	0.605622060804512	62.609	47.455	ASO_G0272888_AD_10	AC013394.2	1.463
ENSG00000177508	IRX3	188.43	-0.361273199821863	0.0754097911722081	0.605622060804512	13.377	16.623	ASO_G0272888_AD_10	AC013394.2	-1.628
ENSG00000178234	GALNT11	498.423	-0.250682486324986	0.0753760576651849	0.605622060804512	37.943	43.74	ASO_G0272888_AD_10	AC013394.2	-0.511
ENSG00000188878	FBF1	195.523	-0.461571512612201	0.0743165676736207	0.605622060804512	12.983	17.402	ASO_G0272888_AD_10	AC013394.2	-1.701
ENSG00000189159	HN1	2783.572	0.214401525992954	0.0746378773878652	0.605622060804512	284.957	235.407	ASO_G0272888_AD_10	AC013394.2	0.734
ENSG00000197102	DYNC1H1	2606.717	0.176159701073479	0.0755101707154478	0.605622060804512	260.468	221.136	ASO_G0272888_AD_10	AC013394.2	1.45
ENSG00000198585	NUDT16	598.6	0.209395990567686	0.0749281255050643	0.605622060804512	61.013	50.659	ASO_G0272888_AD_10	AC013394.2	1.528
ENSG00000230185	C9orf147	21.402	-0.556285281254198	0.0746988396807732	0.605622060804512	1.33	1.913	ASO_G0272888_AD_10	AC013394.2	-1.312
ENSG00000231090	RP11-101C11.1	13.782	-0.711931554099386	0.0745788934114477	0.605622060804512	0.808	1.237	ASO_G0272888_AD_10	AC013394.2	-1.756
ENSG00000234420	ZNF37BP	121.366	0.253231021306661	0.0752956636202292	0.605622060804512	12.72	10.249	ASO_G0272888_AD_10	AC013394.2	1.059
ENSG00000238363	SNORA13	226.578	-0.240089638100222	0.0750892511662228	0.605622060804512	17.653	19.822	ASO_G0272888_AD_10	AC013394.2	-1.09
ENSG00000268810	AC007193.9	15.688	-0.663960929554789	0.0749082069805252	0.605622060804512	0.914	1.412	ASO_G0272888_AD_10	AC013394.2	-1.418
ENSG00000109794	FAM149A	32.24	-0.902861133092751	0.0758541448462299	0.605821851929884	1.585	2.92	ASO_G0272888_AD_10	AC013394.2	-2.369
ENSG00000115641	FHL2	1492.981	0.19343303041216	0.0758413957293791	0.605821851929884	150.847	126.45	ASO_G0272888_AD_10	AC013394.2	0.791
ENSG00000152683	SLC30A6	207.031	0.243214621715906	0.0756766471718334	0.605821851929884	21.691	17.469	ASO_G0272888_AD_10	AC013394.2	1.124
ENSG00000157978	LDLRAP1	247.524	-0.301070765885914	0.0757181777707226	0.605821851929884	18.224	21.775	ASO_G0272888_AD_10	AC013394.2	-1.375
ENSG00000158747	NBL1	4430.13	-0.576492934949218	0.0758228183252219	0.605821851929884	275.485	395.388	ASO_G0272888_AD_10	AC013394.2	-2.652
ENSG00000183979	NPB	36.303	-0.619700247459114	0.0758680486730926	0.605821851929884	2.124	3.252	ASO_G0272888_AD_10	AC013394.2	-1.973
ENSG00000261118	RP11-104N10.1	13.764	0.544280764047698	0.0757736449981309	0.605821851929884	1.722	1.128	ASO_G0272888_AD_10	AC013394.2	0.693
ENSG00000261487	AC135048.13	21.95	-0.537546259795373	0.0756266386936499	0.605821851929884	1.43	1.955	ASO_G0272888_AD_10	AC013394.2	-1.291
ENSG00000184557	SOCS3	373.851	-0.416016387216693	0.0759306372522701	0.606012444485099	25.661	33.208	ASO_G0272888_AD_10	AC013394.2	-1.977
ENSG00000138600	SPPL2A	1063.656	-0.345112995472664	0.0760093757920623	0.60602279191114	76.531	93.865	ASO_G0272888_AD_10	AC013394.2	-1.572
ENSG00000153107	ANAPC1	326.929	0.266076706623188	0.075972029926285	0.60602279191114	34.648	27.511	ASO_G0272888_AD_10	AC013394.2	1.442
ENSG00000013297	CLDN11	4628.637	0.260809507913207	0.0762014035967943	0.606318336397269	486.553	390.098	ASO_G0272888_AD_10	AC013394.2	1.073
ENSG00000111897	SERINC1	868.347	0.217272234828222	0.0761838301249899	0.606318336397269	89.037	73.399	ASO_G0272888_AD_10	AC013394.2	0.932
ENSG00000132466	ANKRD17	759.196	-0.279892295179436	0.0761821506881974	0.606318336397269	56.968	66.672	ASO_G0272888_AD_10	AC013394.2	-1.019
ENSG00000167842	MIS12	188.379	-0.271433325081885	0.07613295306486	0.606318336397269	14.267	16.501	ASO_G0272888_AD_10	AC013394.2	-1.275
ENSG00000008441	NFIX	1403.115	-0.376585179554647	0.0765847709410341	0.607337267234592	99.148	123.828	ASO_G0272888_AD_10	AC013394.2	-2.108
ENSG00000079257	LXN	331.16	-0.250354762616386	0.0764225172651827	0.607337267234592	25.501	28.951	ASO_G0272888_AD_10	AC013394.2	-1.273
ENSG00000087274	ADD1	2926.978	-0.597157849392292	0.0765747211703018	0.607337267234592	179.542	261.244	ASO_G0272888_AD_10	AC013394.2	-2.204
ENSG00000105085	MED26	127.286	-0.331175525807006	0.0766078709889385	0.607337267234592	9.211	11.209	ASO_G0272888_AD_10	AC013394.2	-1.077
ENSG00000139437	TCHP	353.115	0.21407900133816	0.0766787067954478	0.607337267234592	36.158	29.889	ASO_G0272888_AD_10	AC013394.2	1.161
ENSG00000139651	ZNF740	325.786	-0.306428235349229	0.076640767896206	0.607337267234592	23.952	28.703	ASO_G0272888_AD_10	AC013394.2	-2.001
ENSG00000185022	MAFF	254.85	0.240829139007352	0.0765454113093907	0.607337267234592	26.515	21.493	ASO_G0272888_AD_10	AC013394.2	0.572
ENSG00000186376	ZNF75D	88.496	0.300011321380836	0.0764350488498478	0.607337267234592	9.685	7.419	ASO_G0272888_AD_10	AC013394.2	1.254
ENSG00000204231	RXRB	339.664	-0.267458695345892	0.07650389224715	0.607337267234592	25.673	29.876	ASO_G0272888_AD_10	AC013394.2	-2.231
ENSG00000119487	MAPKAP1	1848.275	-0.583427703427242	0.0767223113402301	0.60737526291651	114.385	165.1	ASO_G0272888_AD_10	AC013394.2	-1.54
ENSG00000201675	SNORD32A	31.731	0.877346361446955	0.0767931433046091	0.607628658170089	4.802	2.51	ASO_G0272888_AD_10	AC013394.2	1.455
ENSG00000227097	RP11-742N3.1	288.454	-0.399320520432441	0.0768344771713835	0.607648510464539	20.141	25.49	ASO_G0272888_AD_10	AC013394.2	-1.601
ENSG00000117155	SSX2IP	1186.301	-0.200225062769456	0.0769336603512607	0.607702585787491	93.613	103.546	ASO_G0272888_AD_10	AC013394.2	-0.567
ENSG00000163659	TIPARP	822.734	0.232200820660107	0.0769020037587873	0.607702585787491	85.136	69.335	ASO_G0272888_AD_10	AC013394.2	1.246
ENSG00000268173	PIK3R2	1161.427	-0.354692211803216	0.0769577998230661	0.607702585787491	83.117	102.354	ASO_G0272888_AD_10	AC013394.2	-1.698
ENSG00000160201	U2AF1	1227.04	-0.185774549864199	0.0770754463133551	0.608324664775754	98.036	106.91	ASO_G0272888_AD_10	AC013394.2	-0.952
ENSG00000221968	FADS3	1196.963	-0.609538893987722	0.0771942950742559	0.608955600910877	72.749	107.183	ASO_G0272888_AD_10	AC013394.2	-2.617
ENSG00000205771	CATSPER2P1	29.889	-0.490830267246098	0.0773981314429081	0.61025599758839	1.88	2.669	ASO_G0272888_AD_10	AC013394.2	-1.367
ENSG00000101003	GINS1	337.203	0.206865620130399	0.0774585847190686	0.610425130633506	34.269	28.537	ASO_G0272888_AD_10	AC013394.2	1.016
ENSG00000181904	C5orf24	754.276	-0.298448001093472	0.0774980420306581	0.610428714555526	55.94	66.197	ASO_G0272888_AD_10	AC013394.2	-1.959
ENSG00000108960	MMD	71.852	-0.386506541468334	0.0776333336938279	0.61075160187807	4.954	6.369	ASO_G0272888_AD_10	AC013394.2	-1.217
ENSG00000110031	LPXN	426.209	0.351706943888061	0.0776649647532095	0.61075160187807	47.312	35.465	ASO_G0272888_AD_10	AC013394.2	1.147
ENSG00000163596	ICA1L	43.67	-0.377534945549194	0.0776951274256748	0.61075160187807	3.049	3.869	ASO_G0272888_AD_10	AC013394.2	-0.343
ENSG00000178425	NT5DC1	384.345	0.216083116424629	0.077655224242397	0.61075160187807	39.399	32.45	ASO_G0272888_AD_10	AC013394.2	0.881
ENSG00000072121	ZFYVE26	279.867	0.190367750225358	0.0780456852468361	0.610923015055679	28.349	23.692	ASO_G0272888_AD_10	AC013394.2	1.209
ENSG00000099992	TBC1D10A	184.736	-0.456522207655439	0.0780686482248967	0.610923015055679	12.309	16.446	ASO_G0272888_AD_10	AC013394.2	-2.615
ENSG00000121957	GPSM2	448.217	-0.235344415576148	0.0781463086155178	0.610923015055679	34.495	39.257	ASO_G0272888_AD_10	AC013394.2	-0.742
ENSG00000134109	EDEM1	281.207	0.391320296812525	0.0779499190791525	0.610923015055679	31.938	23.437	ASO_G0272888_AD_10	AC013394.2	1.374
ENSG00000134262	AP4B1	110.853	-0.240510609704655	0.0779319697935747	0.610923015055679	8.576	9.699	ASO_G0272888_AD_10	AC013394.2	-1.363
ENSG00000135018	UBQLN1	1674.179	-0.170502185638284	0.0778456164105524	0.610923015055679	134.941	145.716	ASO_G0272888_AD_10	AC013394.2	-0.88
ENSG00000139433	GLTP	791.224	-0.497892971801576	0.0778688861457727	0.610923015055679	51.657	70.211	ASO_G0272888_AD_10	AC013394.2	-2.076
ENSG00000139668	WDFY2	627.552	0.173468487633949	0.078079737180681	0.610923015055679	62.542	53.286	ASO_G0272888_AD_10	AC013394.2	1.284
[truncated: 13,652 more rows]
