# Supplementary material for: Direct Interactions with Nascent Transcripts Is Potentially a Common Targeting Mechanism of Long Non-Coding RNAs
Source: Genes (Basel). 2020 Dec 10;11(12):1483. doi: 10.3390/genes11121483 (PMC7764144; doi:10.3390/genes11121483)
Supplement: Supplementary file 1 [file genes-11-01483-s001.zip › Supplementary Data S1/Supplementary Data/data/ASO_names.DE_Summary]

prmtrID	geneSymbol	baseMean	log2FC	pvalue	fdr	KD.tpm.ave	NC.tpm.ave	perturb_id	KD.geneSymbol	ZScore
chr5_54703174_54703473_-	p005@CATG00000079799.1	14.899	-0.562051222566916	0.190024595410801	0.999081492877357	1.421	2.164	ASO_C0008586_03	CATG00000079799.1	-0.527
chr8_51395081_51395380_+	p001@CATG00000098831.1	87.584	-1.80061310589309	2.72449933791253e-15	1.31373354255329e-12	3.441	12.005	ASO_C0013510_06	CATG00000098831.1	-3.719
chr12_46524141_46524440_-	p001@RP11-474P2.4	19.772	-0.617453658694437	0.0676196392728483	0.999917367681317	1.474	2.27	ASO_C0019316_01	RP11-474P2.4	-1.741
chr12_46524141_46524440_-	p001@RP11-474P2.4	19.341	-0.544245875855975	0.127536443163541	0.999994844385562	1.468	2.27	ASO_C0019316_08	RP11-474P2.4	-1.536
chr13_44715604_44715903_-	p003@CATG00000016989.1	15.623	-1.30852090016354	0.0219802844495007	0.99983211001414	0.894	2.312	ASO_C0020443_03	CATG00000016989.1	-3.322
chr13_44715604_44715903_-	p003@CATG00000016989.1	16.42	-0.655430305319796	0.180902276457448	0.712475875945239	1.458	2.312	ASO_C0020443_06	CATG00000016989.1	-1.671
chr14_34650809_34651011_-	p001@CATG00000020700.1	3.712	-1.37044095872988	0.142275846197161	0.999750345102658	0.216	0.452	ASO_C0020984_02	CATG00000020700.1	-1.254
chr14_34650809_34651011_-	p001@CATG00000020700.1	3.609	-4.79543546064911	0.00146109848393628	0.0287616601337867	0	0.452	ASO_C0020984_09	CATG00000020700.1	-3.542
chr19_58305169_58305348_+	p001@ERVK3-1	9.103	-1.60116901939387	0.00712829839474278	0.190851703449721	0.417	1.233	ASO_G0142396_AD_01	ERVK3-1	-3.684
chr19_58305169_58305348_+	p001@ERVK3-1	8.592	-2.12888767166046	0.00338526627505536	0.0349639812171892	0.304	1.233	ASO_G0142396_AD_07	ERVK3-1	-4.971
chr2_91659820_91660119_-	p002@AC027612.6	706.15	-0.561062987905789	3.70988534894638e-07	3.58605539202885e-05	55.666	76.362	ASO_G0143429_05	AC027612.6	-3.259
chr2_176637620_176637779_-	p003@AC017048.3	9.796	-0.578273605447927	0.29345630405261	0.999981469924075	0.914	1.268	ASO_G0163364_04	AC017048.3	-1.199
chr2_176637620_176637779_-	p003@AC017048.3	9.593	-1.34155655891002	0.0107039990196383	0.29120800494929	0.486	1.268	ASO_G0163364_06	AC017048.3	-2.728
chr2_176637620_176637779_-	p003@AC017048.3	7.155	-2.81118111140801	0.00192798265581367	0.0220125663468021	0.15	1.01	ASO_G0163364_AD_01	AC017048.3	-5.672
chr4_84966643_84966796_+	p003@WDFY3-AS2	20.597	-0.602884529957884	0.0563905311519883	0.99935509242753	1.579	2.411	ASO_G0180769_03	WDFY3-AS2	-1.607
chr4_84966643_84966796_+	p003@WDFY3-AS2	19.515	-0.398256569244762	0.28578297983714	0.905221643496106	1.755	2.411	ASO_G0180769_08	WDFY3-AS2	-1.028
chr4_84966643_84966796_+	p003@WDFY3-AS2	11.896	-1.38584636473089	0.0371672984533246	0.997115600204721	0.665	1.683	ASO_G0180769_AD_03	WDFY3-AS2	-3.825
chr7_87345510_87345664_-	p001@TP53TG1	27.485	-3.06186535654681	1.31424287527002e-11	1.1806281829509e-07	0.5	4.131	ASO_G0182165_AD_04	TP53TG1	-9.046
chr7_87345510_87345664_-	p001@TP53TG1	26.522	-1.48289188503238	0.00188360224184456	0.999463119411587	1.418	3.832	ASO_G0182165_AD_08	TP53TG1	-4.418
chr7_87345510_87345664_-	p001@TP53TG1	27.005	-1.40456749812244	0.001229971782238	0.999849775491023	1.472	3.832	ASO_G0182165_AD_10	TP53TG1	-4.188
chr14_55579960_55580259_-	p003@KTN1-AS1	20.589	0.13850272102064	0.697312918582145	0.989540265408617	3.134	2.789	ASO_G0186615_03	KTN1-AS1	0.246
chr14_55579960_55580259_-	p003@KTN1-AS1	19.419	-0.56228370435601	0.156318414561721	0.66520739125213	1.888	2.789	ASO_G0186615_04	KTN1-AS1	-2.028
chr14_55579960_55580259_-	p003@KTN1-AS1	20.012	-0.449015851720076	0.217367697680025	0.999959185433809	2.03	2.789	ASO_G0186615_09	KTN1-AS1	-1.661
chr11_63768625_63768924_-	p008@C11orf95;p001@RP11-466C23.4	67.687	-3.56029539799587	2.3388796285002e-11	5.99199698279673e-08	0.895	10.391	ASO_G0188070_AD_05	C11orf95	-11.149
chr1_212857938_212858093_-	p002@FLVCR1-AS1	4.477	-0.620281434429983	0.329093938855724	0.888566720931603	0.434	0.613	ASO_G0198468_01	FLVCR1-AS1	-1.208
chr1_212857938_212858093_-	p002@FLVCR1-AS1	4.269	-0.967054387673178	0.194267643309616	0.999919269622981	0.312	0.613	ASO_G0198468_03	FLVCR1-AS1	-1.596
chr1_212857938_212858093_-	p002@FLVCR1-AS1	4.593	-0.0893816875071919	0.875401642095662	0.999994357999139	0.571	0.613	ASO_G0198468_07	FLVCR1-AS1	-0.614
chr1_200374527_200374826_-	p006@LINC00862	3.469	-1.3209403080312	0.183998832695675	0.366262715857178	0.186	0.457	ASO_G0203721_02	LINC00862	-1.785
chr1_200374527_200374826_-	p006@LINC00862	3.38	-3.52602994510351	0.0253365765546175	0.264193362364388	0.041	0.457	ASO_G0203721_05	LINC00862	-4.719
chr1_173477151_173477309_-	p001@RP11-296O14.3	16.19	-1.22052800786921	0.0029392345528792	0.0209509035740066	1.028	2.331	ASO_G0203739_10	RP11-296O14.3	-2.032
chr1_173477151_173477309_-	p001@RP11-296O14.3	19.053	-1.43149194961438	0.000553476921225606	0.231923602021445	0.811	2.243	ASO_G0203739_AD_03	RP11-296O14.3	-2.482
chr9_129488795_129488874_+	p010@LINC00963	21.378	-1.08933344477477	0.00350690958438691	0.999911507606083	1.29	2.71	ASO_G0204054_01	LINC00963	-3.188
chr9_129488795_129488874_+	p010@LINC00963	19.309	-3.5235150843847	5.11095390306608e-07	4.0703519052228e-05	0.234	2.71	ASO_G0204054_06	LINC00963	-10.213
chr9_129488795_129488874_+	p010@LINC00963	22.128	-0.136649525189368	0.695363162677699	0.999012134593231	2.423	2.71	ASO_G0204054_10	LINC00963	-0.439
chrX_56729320_56729522_+	p002@RP11-622K12.1	22.368	-0.142130680145634	0.696705486945559	0.999845486140929	2.762	3.118	ASO_G0204272_03	RP11-622K12.1	-0.279
chrX_56729320_56729522_+	p002@RP11-622K12.1	21.441	-1.03847484717157	0.00952977737871254	0.999954081584846	1.507	3.118	ASO_G0204272_04	RP11-622K12.1	-2.643
chr20_5504605_5504762_-	p002@LINC00654	2.901	-2.9539188707011	0.0547231854427432	0.65996015780282	0.043	0.36	ASO_G0205181_01	LINC00654	-0.707
chr7_76549373_76549560_+	p002@AC004980.7	7.306	-1.35539606894405	0.0455993074228326	0.202201335624439	0.374	0.984	ASO_G0205485_01	AC004980.7	-3.015
chr7_76549373_76549560_+	p002@AC004980.7	7.548	-0.432895875182853	0.468247654036624	0.968823930753879	0.679	0.984	ASO_G0205485_03	AC004980.7	-0.924
chr2_61144800_61144959_-	p002@AC016747.3	70.906	-0.993117927452476	1.65950458532846e-05	0.0202942980311016	4.155	8.248	ASO_G0212978_01	AC016747.3	-4.205
chr2_61144800_61144959_-	p002@AC016747.3	72.504	-1.49687601159823	8.91488085105112e-11	3.44369111732032e-07	2.976	8.248	ASO_G0212978_02	AC016747.3	-6.258
chr2_61144800_61144959_-	p002@AC016747.3	75.779	-0.917975961163246	1.29304795764029e-05	0.000792772161615325	4.564	8.248	ASO_G0212978_03	AC016747.3	-3.899
chr2_61144800_61144959_-	p002@AC016747.3	74.235	-0.361026025238878	0.0801473527648772	0.999969831351674	6.435	8.248	ASO_G0212978_04	AC016747.3	-1.63
chr17_64975572_64975725_-	p002@AMZ2P1	13.248	-2.70722088812489	8.87814481845257e-05	0.051670802843394	0.275	1.988	ASO_G0214174_02	AMZ2P1	-6.676
chr17_64975572_64975725_-	p002@AMZ2P1	13.877	-0.614463757808723	0.131776170346724	0.840270620133516	1.3	1.988	ASO_G0214174_06	AMZ2P1	-1.216
chr14_100825968_100826267_+	p002@MEG3	449.351	-1.33119619132414	0.00425056974236964	0.0471717239438444	22.223	59.414	ASO_G0214548_01	MEG3	-2.555
chr14_100825968_100826267_+	p002@MEG3	739.962	-0.512617791475045	0.00642990887486305	0.53858564358892	66.604	86.556	ASO_G0214548_AD_06	MEG3	-0.787
chr14_100825968_100826267_+	p002@MEG3	284.963	-1.19155927680289	3.44156074545353e-05	0.00220552600425218	18.498	39.273	ASO_G0214548_AD_09	MEG3	-2.254
chr12_6451509_6451654_-	p003@CD27-AS1	87.851	-1.61439834551708	4.86921793619856e-11	1.21439164831995e-08	3.536	10.747	ASO_G0215039_01	CD27-AS1	-7.551
chr21_45287932_45288231_+	p001@BX322557.10	94.544	-1.73356702478655	1.00498446458209e-15	9.11185914554428e-12	3.28	10.744	ASO_G0215447_01	BX322557.10	-6.521
chr21_45287932_45288231_+	p001@BX322557.10	99.201	-0.613870276225736	0.000636857224632753	0.999491919711138	6.996	10.744	ASO_G0215447_03	BX322557.10	-2.327
chr6_52664998_52665297_+	p002@RP1-152L7.5	0.198	-0.201547584806768	0.94579158400065	0.99088009296593	0	0.026	ASO_G0216775_01	RP1-152L7.5	0.707
chr6_52664998_52665297_+	p002@RP1-152L7.5	0.205	-0.679285458151963	0.818759551342551	0.997238146108371	0	0.026	ASO_G0216775_03	RP1-152L7.5	-0.707
chr1_22030506_22030805_+	p004@LINC00339	1.7	0.396914943890673	0.731928104175803	0.930391491673527	0.286	0.204	ASO_G0218510_04	LINC00339	0.912
chr1_22030506_22030805_+	p004@LINC00339	1.393	-0.934015925180921	0.480634339305003	0.791710434659547	0.106	0.185	ASO_G0218510_AD_03	LINC00339	0.158
chr1_22030506_22030805_+	p004@LINC00339	1.237	-3.10158753772598	0.0704774133632325	0.392357294518128	0	0.185	ASO_G0218510_AD_06	LINC00339	-1.07
chr19_11987664_11987820_+	p002@CTD-2006C1.2	12.426	-0.00740439214733102	0.986073903933999	0.999806953121164	1.434	1.48	ASO_G0219665_08	CTD-2006C1.2	-0.049
chr19_11987664_11987820_+	p002@CTD-2006C1.2	16.303	-1.41458571843706	0.00628780335870187	0.999987462957076	0.645	1.664	ASO_G0219665_AD_04	CTD-2006C1.2	-3.641
chr19_11987664_11987820_+	p002@CTD-2006C1.2	16.305	-2.8880017955386	3.11263585580817e-05	0.0377319131720815	0.211	1.664	ASO_G0219665_AD_08	CTD-2006C1.2	-7.402
chr10_73496207_73496432_+	p004@RP11-137L10.6	0.55	2.2248484275944	0.144559988786321	0.488939698988418	0.237	0.041	ASO_G0221817_04	RP11-137L10.6	0.707
chr10_73496207_73496432_+	p004@RP11-137L10.6	0.59	-1.88136394318691	0.335807740059372	0.954196296090322	0	0.066	ASO_G0221817_AD_08	RP11-137L10.6	-0.707
chr9_128724295_128724594_+	p001@RP11-545E17.3	55.748	-0.872877018878117	0.00104487957367579	0.0592488084966014	3.57	6.822	ASO_G0223478_03	RP11-545E17.3	-3.105
chr6_169162945_169162966_-	p004@RP11-417E7.1	15.364	-0.746458375806523	0.112560778996127	0.245205218020257	1.357	2.063	ASO_G0223485_01	RP11-417E7.1	-2.145
chr6_169162945_169162966_-	p004@RP11-417E7.1	18.657	-1.27962463705138	0.00643600545853477	0.0374801280927702	1.135	2.825	ASO_G0223485_AD_04	RP11-417E7.1	-3.71
chr6_169162945_169162966_-	p004@RP11-417E7.1	20.056	-0.588274576988653	0.133457694828852	0.556935674116624	1.953	2.825	ASO_G0223485_AD_06	RP11-417E7.1	-1.681
chrX_102769171_102769328_+	p006@LINC00630	50.794	-1.07401126734524	1.08707558574383e-05	0.0485995258533207	2.558	5.367	ASO_G0223546_01	LINC00630	-2.239
chrX_102769171_102769328_+	p006@LINC00630	45.583	-2.80527443922653	2.50308649249868e-14	3.80288368390896e-11	0.791	5.367	ASO_G0223546_02	LINC00630	-6.478
chrX_2609399_2609564_+	p002@CD99P1	1.579	-3.63943145126891	0.0215946546920886	0.996613577311902	0	0.195	ASO_G0223773_05	CD99P1	-1.154
chrX_2609399_2609564_+	p002@CD99P1	1.687	-0.625993138157432	0.558710679106391	0.955352870636474	0.115	0.195	ASO_G0223773_06	CD99P1	0.618
chrX_2609399_2609564_+	p002@CD99P1	1.633	-0.76556134446314	0.530226637395499	0.876487552180891	0.11	0.195	ASO_G0223773_07	CD99P1	0.536
chr6_113376280_113376367_-	p004@CATG00000089639.1	5.387	-1.7268554329002	0.0579198485695398	0.528632222240057	0.212	0.645	ASO_G0223811_04	CATG00000089639.1	-3.875
chr6_113376280_113376367_-	p004@CATG00000089639.1	6.639	-0.105502647607038	0.866614870361912	0.999722483319799	0.626	0.645	ASO_G0223811_06	CATG00000089639.1	-0.381
chr2_178413988_178414148_+	p003@AC009948.5	1.958	-0.111624347304462	0.91291880461815	0.975673438661758	0.208	0.222	ASO_G0223960_08	AC009948.5	0.707
chr2_178413988_178414148_+	p003@AC009948.5	2.16	-3.96413999734597	0.0102724887804552	0.999964224062072	0	0.222	ASO_G0223960_AD_10	AC009948.5	-0.707
chr22_21938261_21938294_+	p002@LL22NC03-86G7.1	17.205	-0.789529939294099	0.024815926139641	0.999762819775635	1.12	2.009	ASO_G0224086_03	LL22NC03-86G7.1	-1.839
chr22_21938261_21938294_+	p002@LL22NC03-86G7.1	16.968	-1.40331315806372	0.000373070192373433	0.0351043719371659	0.746	2.009	ASO_G0224086_04	LL22NC03-86G7.1	-3.37
chr22_21938261_21938294_+	p002@LL22NC03-86G7.1	17.361	-0.19542411327483	0.555908129533011	0.999101994765772	1.744	2.009	ASO_G0224086_06	LL22NC03-86G7.1	-0.356
chr2_24972155_24972332_+	p004@DNAJC27-AS1	4.607	-0.610424794774605	0.37783518338521	0.663980760423968	0.337	0.538	ASO_G0224165_10	DNAJC27-AS1	-1.546
chr2_24972155_24972332_+	p004@DNAJC27-AS1	5.185	-0.687970114109137	0.335044445054321	0.999944708509521	0.33	0.507	ASO_G0224165_AD_07	DNAJC27-AS1	-1.614
chr2_176639059_176639119_+	p012@AC017048.4	0.173	-1.22963809655906	0.727761990849413	0.990726953040695	0	0.025	ASO_G0224577_01	AC017048.4	0.915
chr2_176639059_176639119_+	p012@AC017048.4	0.175	-1.39035152372634	0.70091342931792	0.858937333031601	0	0.025	ASO_G0224577_02	AC017048.4	-1.067
chr2_176639059_176639119_+	p012@AC017048.4	0.174	-1.2914613724566	0.714677073030271	0.99997680887829	0	0.025	ASO_G0224577_05	AC017048.4	0.152
chr10_29409259_29409483_+	p001@PTCHD3P1	0.082	-0.858649127567733	0.845532494372317	0.984485588348847	0	0.012	ASO_G0224597_05	PTCHD3P1	0.27
chr10_29409259_29409483_+	p001@PTCHD3P1	0.082	-0.836043258201513	0.849549996802898	0.999769993595641	0	0.012	ASO_G0224597_06	PTCHD3P1	0.837
chr10_29409259_29409483_+	p001@PTCHD3P1	0.147	-0.913524192018244	0.81032523809443	0.939701567350862	0	0.021	ASO_G0224597_AD_04	PTCHD3P1	-1.107
chr20_325233_325251_-	p011@RP5-1103G7.4	3.902	-2.94997505172249	0.0442152942028749	0.103906122039068	0.07	0.499	ASO_G0225377_05	RP5-1103G7.4	-2.383
chr20_325233_325251_-	p011@RP5-1103G7.4	6.622	-1.09112207009938	0.08656433338159	0.999950776681985	0.328	0.63	ASO_G0225377_AD_05	RP5-1103G7.4	-1.112
chr2_74147889_74148042_+	p002@BOLA3-AS1	7.352	-2.06308361622364	0.0107000737010425	0.079841519469524	0.19	0.917	ASO_G0225439_06	BOLA3-AS1	-3.908
chrX_73944174_73944325_+	p001@JPX	40.326	-0.352328862901931	0.123220325736934	0.978693932585482	3.573	4.586	ASO_G0225470_05	JPX	-0.794
chrX_73944174_73944325_+	p001@JPX	36.085	-2.18432892071478	2.19620490711112e-08	0.000323292343351293	1.068	4.976	ASO_G0225470_AD_04	JPX	-6.323
chr1_241424356_241424547_+	p007@RP11-527D7.1	1.471	-1.05925332473591	0.375390686947442	0.997206510132339	0.074	0.173	ASO_G0225554_02	RP11-527D7.1	0.277
chr1_241424356_241424547_+	p007@RP11-527D7.1	2.785	-1.47942804464561	0.124604348329041	0.963994247706391	0.095	0.29	ASO_G0225554_AD_04	RP11-527D7.1	-1.109
chr1_241424356_241424547_+	p007@RP11-527D7.1	2.176	-0.891161482188281	0.332925276344935	0.882609438301784	0.114	0.243	ASO_G0225554_AD_06	RP11-527D7.1	0.832
chr3_14947500_14947656_-	p004@FGD5-AS1	43.77	-0.406509458763538	0.188946799790661	0.843616531532976	3.997	5.442	ASO_G0225733_03	FGD5-AS1	-1.139
chr3_14947500_14947656_-	p004@FGD5-AS1	41.096	-1.33698929762979	2.17965659632179e-05	0.00752465893863535	2.298	5.442	ASO_G0225733_04	FGD5-AS1	-3.944
chr3_14947500_14947656_-	p004@FGD5-AS1	43.802	-3.34038296030858	4.10595880327012e-11	1.42554731716573e-08	0.667	6.651	ASO_G0225733_AD_03	FGD5-AS1	-9.983
chr3_14947500_14947656_-	p004@FGD5-AS1	47.947	-1.85157945912723	5.19052465037537e-11	6.61915476843107e-08	1.968	6.651	ASO_G0225733_AD_06	FGD5-AS1	-5.495
chr6_52577301_52577351_+	p004@TRAM2-AS1	9.892	-1.25838472087296	0.0357816130298722	0.999907651372584	0.478	1.182	ASO_G0225791_05	TRAM2-AS1	-3.083
chr6_52577301_52577351_+	p004@TRAM2-AS1	11.82	-1.27616634899875	0.021220411420601	0.985907327936945	0.736	1.608	ASO_G0225791_AD_05	TRAM2-AS1	-3.128
chr15_55319143_55319310_-	p001@RP11-139H15.1	41.777	-2.30242144902684	6.73517266474843e-09	2.51089673438393e-07	1.086	5.336	ASO_G0225973_10	RP11-139H15.1	-8.903
chr15_55319143_55319310_-	p001@RP11-139H15.1	52.799	-1.90695143635665	9.02198890410923e-13	6.27402311302347e-10	1.543	5.545	ASO_G0225973_AD_01	RP11-139H15.1	-7.322
chr9_33510561_33510833_-	p003@SUGT1P	0.122	-0.296504183768127	0.940628657984792	0.990200130555418	0	0.016	ASO_G0226823_03	SUGT1P	0.707
chr9_33510561_33510833_-	p003@SUGT1P	0.126	-0.725565414377524	0.853634615504432	0.994425169215728	0	0.016	ASO_G0226823_08	SUGT1P	-0.707
chr4_52712254_52712439_+	p001@DANCR	9.511	-0.594961988363308	0.215168411440068	0.848485037075997	0.814	1.219	ASO_G0226950_02	DANCR	-1.215
chr4_52712254_52712439_+	p001@DANCR	10.628	-1.00666632773224	5.58959549288145e-08	2.94002076077006e-06	0.653	1.286	ASO_G0226950_04	DANCR	-2.162
chr4_52712254_52712439_+	p001@DANCR	9.307	-0.565057118922465	0.25466497551253	0.758500518089035	0.845	1.219	ASO_G0226950_05	DANCR	-1.146
chr4_52712254_52712439_+	p001@DANCR	9.891	-0.64159978200575	0.21010391729558	0.737154388739379	0.888	1.332	ASO_G0226950_AD_07	DANCR	-1.322
chr17_72592190_72592489_-	p005@LINC00511	0.209	-0.515803769724378	0.863375430763832	0.961558120547691	0	0.027	ASO_G0227036_04	LINC00511	0.707
chr17_72592190_72592489_-	p005@LINC00511	0.806	-2.29651419397728	0.21710476846028	0.999613639963543	0	0.086	ASO_G0227036_AD_07	LINC00511	-0.707
chr7_101017471_101017770_-	p002@RP11-395B7.4	154.144	-2.52437944697413	4.65448087066099e-31	5.19682098171041e-28	3.514	19.315	ASO_G0227053_03	RP11-395B7.4	-7.931
chr7_101017471_101017770_-	p002@RP11-395B7.4	154.822	-1.84931817647809	5.61170330880907e-22	1.70321430648254e-18	5.153	19.315	ASO_G0227053_04	RP11-395B7.4	-5.853
chr1_111739836_111739895_+	p004@RP4-773A18.4	2.321	-2.47846737456853	0.0964626885198084	0.656153004865489	0.046	0.293	ASO_G0227811_06	RP4-773A18.4	-2.249
chr3_197003701_197003772_+	p008@MFI2-AS1	0.08	-0.227483194352174	0.962502973793567	0.99181526745017	0	0.01	ASO_G0228109_06	MFI2-AS1	0.707
chr3_197003701_197003772_+	p008@MFI2-AS1	0.08	-0.254646927984348	0.95802937123782	0.984245535999034	0	0.01	ASO_G0228109_07	MFI2-AS1	-0.707
chr1_202810959_202811111_+	p004@PCAT6	3.361	-2.33969368769749	0.0349156511053378	0.458749459699467	0.076	0.403	ASO_G0228288_01	PCAT6	0
chr1_9182754_9182911_-	p006@RP3-510D11.1	1.279	-0.495537549675528	0.675887491686907	0.949478851588413	0.108	0.161	ASO_G0228526_10	RP3-510D11.1	0
chr7_1160224_1160376_+	p001@AC091729.9	8.745	-0.430744434304307	0.425999742829146	0.623727899239717	0.819	1.092	ASO_G0229043_07	AC091729.9	-1.365
chr7_1160224_1160376_+	p001@AC091729.9	11.67	0.446618695803264	0.206998660185212	0.999381906936009	1.988	1.452	ASO_G0229043_AD_04	AC091729.9	0.73
chr2_207239648_207239733_+	p004@AC007879.7	1.648	-0.421767216784801	0.727881319493712	0.968000220153931	0.13	0.175	ASO_G0229647_06	AC007879.7	-0.707
chr2_207239648_207239733_+	p004@AC007879.7	1.29	0.633753776715353	0.529039780703089	0.999784219119081	0.188	0.111	ASO_G0229647_AD_09	AC007879.7	0.707
chr10_117542396_117542509_-	p006@EMX2OS	3.604	-0.489914502229148	0.534790391793089	0.894921552023532	0.354	0.457	ASO_G0229847_01	EMX2OS	-0.521
chr10_117542396_117542509_-	p006@EMX2OS	3.369	-1.50408497465279	0.138438164144904	0.668656587232875	0.19	0.457	ASO_G0229847_03	EMX2OS	-1.386
chr10_117542396_117542509_-	p006@EMX2OS	5.322	-1.39392768814953	0.0628438076047528	0.360506929996436	0.288	0.747	ASO_G0229847_AD_02	EMX2OS	-1.292
chr10_117542396_117542509_-	p006@EMX2OS	5.023	-5.21778702299508	0.000462957827950805	0.00437715833643258	0	0.747	ASO_G0229847_AD_04	EMX2OS	-4.552
chr6_73263065_73263230_+	p001@RP11-398K22.12	14.257	-0.831132489808054	0.053224284630673	0.259054520342124	0.857	1.513	ASO_G0229852_03	RP11-398K22.12	-1.826
chr6_73263065_73263230_+	p001@RP11-398K22.12	12.686	-2.28430226831181	0.000328095480926032	0.0595472266119151	0.279	1.513	ASO_G0229852_05	RP11-398K22.12	-5.406
chr6_73263065_73263230_+	p001@RP11-398K22.12	12.469	-2.0869848333069	0.000400932185938132	0.384578532993107	0.451	1.688	ASO_G0229852_AD_01	RP11-398K22.12	-4.92
chr9_34665637_34665814_+	p003@RP11-195F19.9	23.045	-0.410312001596969	0.236691674873002	0.435822474801724	1.854	2.368	ASO_G0230074_05	RP11-195F19.9	-1.141
chr9_34665637_34665814_+	p003@RP11-195F19.9	19.083	-3.38040383015176	1.38392339057021e-06	0.000280884809353269	0.247	2.368	ASO_G0230074_07	RP11-195F19.9	-9.897
chr3_9947382_9947553_+	p002@PRRT3-AS1	9.63	-2.94167882272267	0.00121483047244284	0.207728122278164	0.165	1.407	ASO_G0230082_01	PRRT3-AS1	-6.75
chr10_78248729_78248820_+	p002@LINC00856	2.776	-0.748237764501085	0.45833525100051	0.762252801627541	0.211	0.353	ASO_G0230417_01	LINC00856	-0.93
chr10_78248729_78248820_+	p002@LINC00856	2.76	-0.578734948191813	0.566686905731826	0.999265846543539	0.235	0.353	ASO_G0230417_02	LINC00856	-0.797
chrX_74292208_74292440_-	p004@FTX	42.895	0.538482563181573	0.0820553054449101	0.618105639502297	7.767	5.349	ASO_G0230590_02	FTX	1.7
chrX_74292208_74292440_-	p004@FTX	44.618	0.0553749755298227	0.831562404774993	0.985487327507314	5.45	5.349	ASO_G0230590_05	FTX	0.623
chrX_74292208_74292440_-	p004@FTX	42.954	-0.513571940644365	0.0971588365136722	0.788441090244629	3.422	5.349	ASO_G0230590_06	FTX	-0.645
chrX_74292208_74292440_-	p004@FTX	26.441	-3.0080722596259	3.05378560909998e-07	0.00102511765665475	0.562	3.998	ASO_G0230590_AD_02	FTX	-6.205
chrX_74292208_74292440_-	p004@FTX	27.682	-2.31386069816688	1.70614833023344e-07	0.00252826970023232	0.82	3.998	ASO_G0230590_AD_03	FTX	-4.658
chr1_172144713_172144943_-	p001@DNM3OS	41.108	-0.978661579056508	0.000226133860024477	0.0059300745121983	2.905	5.664	ASO_G0230630_AD_04	DNM3OS	-2.779
chr1_172144713_172144943_-	p001@DNM3OS	42.657	-0.354658967827841	0.135952336752492	0.999949330370503	4.591	5.664	ASO_G0230630_AD_10	DNM3OS	-0.729
chrX_46545343_46545506_+	p001@ZNF674-AS1	5.135	-2.8396507048518	0.0125671203838727	0.101120843177327	0.099	0.715	ASO_G0230844_01	ZNF674-AS1	-2.892
chrX_46545343_46545506_+	p001@ZNF674-AS1	5.426	0.889654140620848	0.0605486921350612	0.99949513153999	1.153	0.645	ASO_G0230844_AD_06	ZNF674-AS1	0.306
chr5_142325256_142325293_+	p003@AC005592.2	15.269	-2.89857207770696	5.2856104747447e-06	0.000408251182457913	0.242	1.781	ASO_G0231185_02	AC005592.2	-5.751
chr5_142325256_142325293_+	p003@AC005592.2	14.271	-2.58388144751042	0.000160948601810894	0.00562763053080933	0.307	1.781	ASO_G0231185_03	AC005592.2	-5.093
chr10_46598002_46598301_-	p001@RP11-38L15.3	16.52	1.34233820387106	5.43032950962625e-05	0.000198808628670713	4.337	1.478	ASO_G0231187_02	RP11-38L15.3	3.063
chr10_46598002_46598301_-	p001@RP11-38L15.3	12.997	0.0449538382882403	0.912297062671881	0.9995559895547	1.532	1.478	ASO_G0231187_07	RP11-38L15.3	-0.068
chr2_39436427_39436726_+	p003@AC007246.3	0.418	-1.64707333539922	0.546001749584391	0.836444012785043	0	0.059	ASO_G0231312_02	AC007246.3	-0.707
chr2_39436427_39436726_+	p003@AC007246.3	0.657	1.08649957474323	0.553930752933654	0.999832182489885	0.123	0.059	ASO_G0231312_04	AC007246.3	0.707
chr10_89283748_89283805_+	p005@RP11-149I23.3	0.802	-1.97783136211462	0.412107687586296	0.999879942808372	0	0.086	ASO_G0232110_AD_02	RP11-149I23.3	-0.707
chr10_89283748_89283805_+	p005@RP11-149I23.3	0.158	-0.861662081251913	0.800934250958411	0.999875944503375	0	0.02	ASO_G0232110_AD_06	RP11-149I23.3	0.707
chrX_153766473_153766627_-	p002@U52111.14	45.411	-0.418992187785486	0.0751696252384155	0.99204307774865	4.865	6.462	ASO_G0232725_05	U52111.14	-1.861
chrX_153766473_153766627_-	p002@U52111.14	48.329	-0.410519937666131	0.0438620544204183	0.99984939751606	4.677	6.167	ASO_G0232725_AD_10	U52111.14	-1.825
chr10_4243607_4243834_-	p002@LINC00702	8.685	0.010911228029509	0.982599347723968	0.992296737820005	1.076	1.075	ASO_G0233117_02	LINC00702	-0.121
chr10_4243607_4243834_-	p002@LINC00702	8.828	-0.184504133506587	0.716645366546504	0.966440192083411	0.956	1.075	ASO_G0233117_04	LINC00702	-0.468
chr9_37079767_37079949_+	p001@RP11-220I1.1	127.672	-2.29478933745255	1.63725363721717e-21	1.57203636733469e-17	4.161	20.023	ASO_G0233137_02	RP11-220I1.1	-10.146
chr9_37079767_37079949_+	p001@RP11-220I1.1	139.303	-1.31862271140153	4.42574950825926e-19	6.18078047575946e-15	7.692	20.023	ASO_G0233137_04	RP11-220I1.1	-5.786
chr9_37079767_37079949_+	p001@RP11-220I1.1	140.993	-0.84480284604285	2.99484920296623e-10	8.44637320712565e-06	10.955	20.023	ASO_G0233137_05	RP11-220I1.1	-3.669
chr1_146052388_146052581_+	p001@RP11-458D21.1	10.469	1.39192329088478	0.000584020618123789	0.295569916677626	2.074	0.761	ASO_G0233396_02	RP11-458D21.1	1.839
chr1_146052388_146052581_+	p001@RP11-458D21.1	6.209	-4.30431794795434	0.00355762739764791	0.0102860578311645	0.048	0.761	ASO_G0233396_07	RP11-458D21.1	-6.087
chr1_231528406_231528705_-	p002@RP11-295G20.2	58.909	-2.7107230618807	6.41446915279749e-15	1.77642308717574e-10	1.023	6.362	ASO_G0233461_AD_03	RP11-295G20.2	-10.436
chr19_36573374_36573412_+	p002@AC092295.7	13.96	-0.704553929515768	0.097524268984106	0.185781382279283	1.236	1.999	ASO_G0233527_02	AC092295.7	-1.872
chr19_36573374_36573412_+	p002@AC092295.7	14.152	-0.748646702171035	0.075524498431885	0.99316187145514	1.19	1.999	ASO_G0233527_03	AC092295.7	-2.005
chr19_36573374_36573412_+	p002@AC092295.7	14.52	0.0202244594843938	0.957995200808941	0.991022391706781	2.06	1.999	ASO_G0233527_07	AC092295.7	0.311
chr1_37474390_37474560_-	p001@RP11-422J8.1	15.771	-1.92145470567209	0.000226459969946197	0.00782526437355292	0.588	2.332	ASO_G0233621_01	RP11-422J8.1	-5.694
chr1_37474390_37474560_-	p001@RP11-422J8.1	16.138	-1.1106053474269	0.00821410736510174	0.119311586382024	1.07	2.332	ASO_G0233621_05	RP11-422J8.1	-3.22
chr9_129336729_129336901_+	p005@RP11-65J3.1	0.738	-2.53884974582219	0.208858945594269	0.999939670300038	0	0.093	ASO_G0233901_02	RP11-65J3.1	-1.067
chr9_129336729_129336901_+	p005@RP11-65J3.1	0.905	-0.230517864516346	0.889864334445611	0.988839486791642	0.081	0.093	ASO_G0233901_04	RP11-65J3.1	0.916
chr9_129336729_129336901_+	p005@RP11-65J3.1	0.8	-1.12047594166523	0.554145436068185	0.689938727336092	0.039	0.093	ASO_G0233901_05	RP11-65J3.1	0.151
chr5_181246518_181246674_+	p003@CTC-338M12.4	30.101	-0.840757794680658	0.0035625318014802	0.999563005190429	2.296	4.348	ASO_G0233937_05	CTC-338M12.4	-2.721
chr2_3558482_3558524_+	p002@AC108488.3	3.315	-0.881992811194202	0.342745060164969	0.995849324629688	0.231	0.439	ASO_G0234171_01	AC108488.3	-0.711
chr2_3558482_3558524_+	p002@AC108488.3	3.697	0.129235773092705	0.866111486164483	0.935077323078094	0.479	0.439	ASO_G0234171_02	AC108488.3	0.075
chr2_3558482_3558524_+	p002@AC108488.3	3.263	-1.36697189846467	0.180562412788924	0.999990521648476	0.178	0.439	ASO_G0234171_03	AC108488.3	-1.087
chr2_3558482_3558524_+	p002@AC108488.3	3.188	-2.1772066273738	0.0686438199021317	0.392289825546832	0.089	0.439	ASO_G0234171_06	AC108488.3	-1.716
chr2_3558482_3558524_+	p002@AC108488.3	3.151	-1.02117816754905	0.318838055315278	0.679735676671582	0.213	0.439	ASO_G0234171_09	AC108488.3	-0.819
chr17_5111782_5111942_+	p002@AC012146.7	31.225	-0.123256349654075	0.593507731078489	0.999932152315166	3.802	4.163	ASO_G0234327_01	AC012146.7	-0.415
chr17_5111782_5111942_+	p002@AC012146.7	28.765	-0.34044324782472	0.246037146270295	0.781585121288289	3.298	4.163	ASO_G0234327_07	AC012146.7	-1.133
chr10_42552644_42552801_-	p002@ZNF37BP	31.423	-5.04450857833072	1.23778684339192e-06	0.000567445410479491	0.125	4.882	ASO_G0234420_01	ZNF37BP	-11.699
chr7_79453973_79454028_+	p011@MAGI2-AS3	184.573	-1.28316229526223	6.07645502035726e-17	8.60486795432791e-13	10.851	26.474	ASO_G0234456_01	MAGI2-AS3	-4.9
chr7_79453973_79454028_+	p011@MAGI2-AS3	175.96	-3.05542005727899	2.73908121138346e-39	2.07704528259208e-35	3.362	26.474	ASO_G0234456_04	MAGI2-AS3	-11.949
chr1_9182197_9182353_+	p004@RP3-510D11.2	8.467	-0.731614825247345	0.134206652612801	0.999981144259177	0.664	1.089	ASO_G0234546_01	RP3-510D11.2	-1.681
chr1_9182197_9182353_+	p004@RP3-510D11.2	9.181	0.124494592190417	0.762897375452598	0.954152984897539	1.233	1.089	ASO_G0234546_02	RP3-510D11.2	0.039
chr1_9182197_9182353_+	p004@RP3-510D11.2	8.769	-0.138074081201298	0.756067485845599	0.931570120238476	0.991	1.089	ASO_G0234546_07	RP3-510D11.2	-0.489
chr12_111841756_111841918_-	p002@MAPKAPK5-AS1	17.652	-1.08525583980331	0.00924338368896539	0.0868596759683889	1.242	2.587	ASO_G0234608_06	MAPKAPK5-AS1	-2.965
chr12_111841756_111841918_-	p002@MAPKAPK5-AS1	27.642	-0.55666397724145	0.0435629528370884	0.332303702179456	1.947	2.798	ASO_G0234608_AD_01	MAPKAPK5-AS1	-1.615
chr12_111841756_111841918_-	p002@MAPKAPK5-AS1	26.847	-1.90797800526537	7.05416104595302e-08	1.19261509635836e-05	0.791	2.798	ASO_G0234608_AD_04	MAPKAPK5-AS1	-5.067
chr17_1516929_1517080_+	p002@PITPNA-AS1	64.876	-1.1628263435806	4.85182107264482e-08	0.00131600794774418	2.76	6.247	ASO_G0236618_AD_07	PITPNA-AS1	-4.736
chr17_1516929_1517080_+	p002@PITPNA-AS1	67.245	-1.06080157506712	0.000114463134628496	0.202377975969095	3.092	6.247	ASO_G0236618_AD_09	PITPNA-AS1	-4.331
chr7_131327567_131327748_-	p003@MKLN1-AS2	6.581	-1.01717179646448	0.155917958453607	0.856622411548587	0.468	0.907	ASO_G0236753_AD_01	MKLN1-AS2	-2.329
chr1_23778137_23778288_-	p003@RP5-886K2.3	12.634	-0.454469593474896	0.281646126519182	0.999779728149954	0.992	1.317	ASO_G0236810_AD_02	RP5-886K2.3	-0.793
chr1_23778137_23778288_-	p003@RP5-886K2.3	12.904	-0.542715194862583	0.171831056084765	0.729306620716276	0.948	1.317	ASO_G0236810_AD_06	RP5-886K2.3	-1.014
chr5_93581254_93581294_-	p007@NR2F1-AS1	16.145	-0.44856517369998	0.467268335871704	0.999981814210397	1.68	2.311	ASO_G0237187_01	NR2F1-AS1	-0.428
chr5_93581254_93581294_-	p007@NR2F1-AS1	14.808	-2.12894992590921	0.000517867685459315	0.868884876009707	0.535	2.311	ASO_G0237187_03	NR2F1-AS1	-3.688
chr5_93581254_93581294_-	p007@NR2F1-AS1	13.731	-0.528000219165143	0.207597550211663	0.999544799743761	1.243	1.819	ASO_G0237187_AD_01	NR2F1-AS1	-0.582
chr5_93581254_93581294_-	p007@NR2F1-AS1	14.596	-0.148821364000257	0.675309670608999	0.9233335525104	1.531	1.819	ASO_G0237187_AD_08	NR2F1-AS1	0.154
chr2_178523063_178523362_+	p002@TTN-AS1	41.453	-1.27885815352102	1.6011387990448e-06	0.0141279150498383	2.192	5.348	ASO_G0237298_01	TTN-AS1	-4.337
chr2_178523063_178523362_+	p002@TTN-AS1	41.614	-1.31196846486019	7.68950558452178e-07	0.000642265953947182	2.161	5.348	ASO_G0237298_09	TTN-AS1	-4.457
chr10_130110826_130110979_-	p001@LINC00959	12.489	-1.50690002738311	0.00220246560366738	0.209251700525077	0.686	1.881	ASO_G0237489_09	LINC00959	-3.096
chr10_130110826_130110979_-	p001@LINC00959	15.033	-0.840424346061548	0.0105410650097624	0.985950326296028	0.912	1.629	ASO_G0237489_AD_01	LINC00959	-1.548
chr17_68101624_68101698_+	p002@LINC00674	49.436	-1.52843879646471	7.2074106752132e-09	9.58585619803355e-05	2.541	7.288	ASO_G0237854_05	LINC00674	-6.524
chr17_68101624_68101698_+	p002@LINC00674	94.014	-0.656200322037974	0.000867965089585856	0.999722402608336	5.818	8.891	ASO_G0237854_AD_02	LINC00674	-2.759
chr17_68101624_68101698_+	p002@LINC00674	92.086	-1.30294736088576	1.32874604474614e-09	1.20486262184098e-05	3.632	8.891	ASO_G0237854_AD_04	LINC00674	-5.55
chr10_6779450_6779614_+	p002@LINC00707	2.226	-2.55008248506054	0.104732230609385	0.999696739947216	0.056	0.345	ASO_G0238266_03	LINC00707	-2.601
chr10_6779450_6779614_+	p002@LINC00707	3.469	-0.644121426255464	0.282433102736081	0.536405406647285	0.262	0.365	ASO_G0238266_AD_06	LINC00707	-1.191
chr3_156817024_156817183_-	p004@LINC00886	1.382	-0.69520506480074	0.696757203637404	0.960288983022927	0.118	0.17	ASO_G0240875_01	LINC00886	-0.52
chr3_156817024_156817183_-	p004@LINC00886	1.555	0.398442290217509	0.789475689404545	0.959633956027499	0.225	0.17	ASO_G0240875_02	LINC00886	1.065
chr3_156817024_156817183_-	p004@LINC00886	1.323	-0.905983097962535	0.610085580238583	0.866778389964759	0.085	0.17	ASO_G0240875_03	LINC00886	-0.825
chr3_156817024_156817183_-	p004@LINC00886	1.362	-0.908552234902752	0.585431062594929	0.999879677555801	0.097	0.17	ASO_G0240875_04	LINC00886	-0.829
chr3_156817024_156817183_-	p004@LINC00886	1.56	0.429028656336997	0.768319042318646	0.979577993096838	0.237	0.17	ASO_G0240875_10	LINC00886	1.109
chr22_46053555_46053767_+	p006@RP6-109B7.3	3.138	-1.07076665129435	0.294588152778826	0.993055047983416	0.227	0.484	ASO_G0241990_01	RP6-109B7.3	-1.746
chr22_46053555_46053767_+	p006@RP6-109B7.3	3.968	0.974022523789786	0.130263406231784	0.999866244427407	0.955	0.484	ASO_G0241990_07	RP6-109B7.3	0.07
chr10_5596110_5596166_-	p005@RP13-463N16.6	2.526	-2.96743343712686	0.0598656101406604	0.999210922794768	0.054	0.39	ASO_G0242147_05	RP13-463N16.6	-3.564
chr10_5596110_5596166_-	p005@RP13-463N16.6	2.599	-1.27738213442826	0.231469142327757	0.480230364918989	0.163	0.39	ASO_G0242147_07	RP13-463N16.6	-2.074
chr3_107240542_107240705_+	p001@LINC00883	24.277	-0.915637967650518	0.00293534879749901	0.746138153094512	1.929	3.289	ASO_G0243701_01	LINC00883	-3.147
chr3_107240542_107240705_+	p001@LINC00883	20.127	-1.71435410560287	0.00196569895010764	0.999912904064383	0.922	2.895	ASO_G0243701_AD_08	LINC00883	-5.878
chr3_107240542_107240705_+	p001@LINC00883	19.929	-0.935826005173491	0.0729227367868579	0.999956806667716	1.531	2.895	ASO_G0243701_AD_09	LINC00883	-3.216
chr22_26672824_26672884_+	p008@CTA-211A9.5	2.587	-1.16710366318714	0.275934422772449	0.999724788444034	0.175	0.383	ASO_G0244625_04	CTA-211A9.5	-1.455
chr22_26672824_26672884_+	p008@CTA-211A9.5	2.626	-0.628826234598408	0.52679787562517	0.99993874092867	0.237	0.383	ASO_G0244625_09	CTA-211A9.5	0.189
chr22_26672824_26672884_+	p008@CTA-211A9.5	3.453	-0.434099237786615	0.570348506223612	0.999907942536431	0.233	0.312	ASO_G0244625_AD_08	CTA-211A9.5	0.784
chr22_26672824_26672884_+	p008@CTA-211A9.5	3.197	-0.532836938176967	0.566879457827633	0.924975284554222	0.217	0.312	ASO_G0244625_AD_09	CTA-211A9.5	0.482
chr4_173168805_173169019_-	p005@RP11-10K16.1	0.372	-0.0372871226822707	0.988126335925113	0.999746045724178	0.04	0.042	ASO_G0245213_04	RP11-10K16.1	1.155
chr4_173168805_173169019_-	p005@RP11-10K16.1	0.75	-2.56282483278828	0.123438340957191	0.99979927609749	0	0.101	ASO_G0245213_AD_03	RP11-10K16.1	-0.559
chr4_173168805_173169019_-	p005@RP11-10K16.1	0.753	-2.61588843259293	0.11646039376905	0.998790638974976	0	0.101	ASO_G0245213_AD_04	RP11-10K16.1	-0.595
chr11_59142865_59143164_-	p001@AP001258.4	1.62	-1.3577965256317	0.310613881347132	0.913783089846333	0.082	0.201	ASO_G0245571_06	AP001258.4	-1.486
chr15_40694946_40695245_-	p001@RAD51-AS1	42.36	-2.47318353052561	5.00419483282805e-13	4.55140068355586e-09	0.83	4.516	ASO_G0245849_AD_07	RAD51-AS1	-6.873
chr5_128083074_128083223_-	p003@CTC-228N24.3	62.596	-1.86848459930826	1.20036940142862e-12	4.52453523667059e-09	2.539	9.648	ASO_G0245937_01	CTC-228N24.3	-5.462
chr5_128083074_128083223_-	p003@CTC-228N24.3	88.239	-2.53148534904143	6.16145963510465e-22	1.79785230692718e-17	2.326	12.091	ASO_G0245937_AD_02	CTC-228N24.3	-7.503
chr5_128083074_128083223_-	p003@CTC-228N24.3	91.705	-1.69097881617446	4.18062913608735e-19	1.20218171437328e-14	3.934	12.091	ASO_G0245937_AD_05	CTC-228N24.3	-4.915
chr4_119454819_119454969_+	p002@RP11-33B1.1	126.599	-0.892445664675257	1.09788797467064e-06	0.0324019677964546	8.914	17.453	ASO_G0245958_AD_04	RP11-33B1.1	-3.193
chr4_119454819_119454969_+	p002@RP11-33B1.1	136.676	0.124457720219663	0.373695121104948	0.857618589296792	18.901	17.453	ASO_G0245958_AD_07	RP11-33B1.1	0.849
chr11_83071916_83072086_+	p001@RAB30-AS1	99.991	-0.814529305763182	0.000540781696674764	0.204177860548084	7.445	13.594	ASO_G0246067_01	RAB30-AS1	-3.443
chr11_83071916_83072086_+	p001@RAB30-AS1	115.789	0.32344600288147	0.0584981563355037	0.520938012974722	15.937	13.391	ASO_G0246067_05	RAB30-AS1	1.478
chr11_83071916_83072086_+	p001@RAB30-AS1	78.451	-1.68924476972486	1.52275000577006e-15	2.04984992026736e-11	3.486	11.704	ASO_G0246067_AD_04	RAB30-AS1	-7.226
chr11_83071916_83072086_+	p001@RAB30-AS1	81.589	-1.22516676471805	4.46435805121682e-12	2.71661133433436e-11	4.257	11.704	ASO_G0246067_AD_06	RAB30-AS1	-5.219
chr11_83071916_83072086_+	p001@RAB30-AS1	80.266	-1.06363924181284	3.07489696747774e-09	9.42582889599012e-06	5.113	11.704	ASO_G0246067_AD_09	RAB30-AS1	-4.52
chr8_6406392_6406545_-	p006@RP11-115C21.2	8.521	-0.926728627898669	0.0948617461945619	0.824286779460722	0.445	0.9	ASO_G0246089_02	RP11-115C21.2	-1.924
chr11_9775699_9775880_+	p003@SBF2-AS1	6.83	-1.79025170955314	0.0167756330895857	0.137596915128536	0.297	1.043	ASO_G0246273_02	SBF2-AS1	-3.837
chr8_56559629_56559820_-	p001@LINC00968	0.788	0.348535361564686	0.827028083775192	0.933105349729228	0.099	0.078	ASO_G0246430_03	LINC00968	0.707
chr8_56559629_56559820_-	p001@LINC00968	0.851	-0.959671021075041	0.580605113689637	0.996129741920826	0.041	0.117	ASO_G0246430_AD_03	LINC00968	-0.707
chr12_93571618_93571917_-	p005@SOCS2-AS1	24.257	-1.46121198954129	0.000473291944770471	0.0235545091854359	1.362	3.766	ASO_G0246985_10	SOCS2-AS1	-3.704
chr12_93571618_93571917_-	p005@SOCS2-AS1	43.88	-0.802518471050462	0.00517428605880433	0.344165012563514	3.033	4.976	ASO_G0246985_AD_01	SOCS2-AS1	-1.811
chr12_93571618_93571917_-	p005@SOCS2-AS1	40.1	-2.62799817879355	5.05818279671658e-13	3.52112749936433e-09	0.854	4.657	ASO_G0246985_AD_04	SOCS2-AS1	-7.058
chr15_74461115_74461282_+	p001@UBL7-AS1	6.868	-1.47097186814416	0.0150222806257882	0.999986947208887	0.223	0.643	ASO_G0247240_AD_05	UBL7-AS1	-1.507
chr15_74461115_74461282_+	p001@UBL7-AS1	6.313	-1.36802549232122	0.0867710683319104	0.999552345264674	0.232	0.643	ASO_G0247240_AD_06	UBL7-AS1	-1.408
chr5_81301521_81301534_-	p002@CKMT2-AS1	24.084	-0.532845494228121	0.250720223450945	0.999869854020944	2.469	3.55	ASO_G0247572_08	CKMT2-AS1	-1.389
chr5_81301521_81301534_-	p002@CKMT2-AS1	25.77	-0.399871548275206	0.368863871189733	0.889862555031942	2.681	3.55	ASO_G0247572_09	CKMT2-AS1	-0.967
chr5_43602913_43603083_-	p004@NNT-AS1	15.769	-0.718639330402837	0.0667852411977905	0.976144005168737	1.218	2.049	ASO_G0248092_AD_10	NNT-AS1	-2.052
chr15_40039335_40039498_+	p003@SRP14-AS1	0.704	0.219412612852884	0.883902745077592	0.971415006393781	0.123	0.093	ASO_G0248508_04	SRP14-AS1	0.707
chr15_40039335_40039498_+	p003@SRP14-AS1	0.582	-2.27031818449728	0.24206008100606	0.66998392464893	0	0.093	ASO_G0248508_10	SRP14-AS1	-0.707
chr12_54126081_54126164_+	p002@RP11-834C11.4	14.577	-0.427357043728699	0.32928539452297	0.999202350846891	1.419	1.837	ASO_G0250742_01	RP11-834C11.4	-1.285
chr12_54126081_54126164_+	p002@RP11-834C11.4	11.315	-0.998534980765037	0.0315692044000964	0.805472233348504	0.75	1.475	ASO_G0250742_AD_04	RP11-834C11.4	-2.559
chr12_54126081_54126164_+	p002@RP11-834C11.4	10.583	-1.34547538648867	0.0152290844764645	0.99987041824964	0.59	1.475	ASO_G0250742_AD_05	RP11-834C11.4	-3.334
chr5_9546050_9546242_+	p002@SNHG18	32.012	-0.297122911093271	0.229637812662268	0.999957264139976	3.324	3.919	ASO_G0250786_04	SNHG18	-1.002
chr5_9546050_9546242_+	p002@SNHG18	33.918	-0.977566842070342	0.000572008079513056	0.209461731943288	2.367	4.618	ASO_G0250786_AD_10	SNHG18	-3.501
chr4_6673680_6673863_-	p002@RP11-539L10.3	3.032	-0.435627552451404	0.617127005764564	0.999259711743365	0.316	0.389	ASO_G0251580_AD_01	RP11-539L10.3	-0.633
chr4_6673680_6673863_-	p002@RP11-539L10.3	2.993	-0.909750613259616	0.327030061219843	0.768904355548177	0.238	0.389	ASO_G0251580_AD_05	RP11-539L10.3	-1.071
chr22_30970667_30970826_+	p006@TUG1	0.691	-0.0877882618120973	0.954002516492039	0.992234347356482	0.079	0.083	ASO_G0253352_01	TUG1	0.885
chr22_30970667_30970826_+	p006@TUG1	0.651	-1.31750158785471	0.464472768587812	0.927215186177282	0.035	0.083	ASO_G0253352_02	TUG1	-0.06
chr22_30970667_30970826_+	p006@TUG1	0.654	0.0536440567741927	0.972773035388748	0.999793593175042	0.072	0.083	ASO_G0253352_06	TUG1	0.994
chr22_30970667_30970826_+	p006@TUG1	1.657	-1.72654980738521	0.310405767522996	0.889574280094651	0.068	0.243	ASO_G0253352_AD_07	TUG1	-0.375
chr22_30970667_30970826_+	p006@TUG1	1.57	-3.11786807643694	0.0727383676885818	0.964683457117382	0	0.243	ASO_G0253352_AD_08	TUG1	-1.444
chr8_1763147_1763315_-	p004@CTD-2336O2.1	32.241	-1.5153360150393	9.05911311969992e-06	0.0536227023781278	1.562	4.34	ASO_G0253982_AD_01	CTD-2336O2.1	-5.445
chr11_71448673_71448823_+	p003@RP11-660L16.2	7.255	-1.94177142118021	0.0143679288149048	0.165753355889814	0.29	1.163	ASO_G0254682_02	RP11-660L16.2	-4.03
chr11_71448673_71448823_+	p003@RP11-660L16.2	7.588	-2.54201956176087	0.0013078223584417	0.0781300600040747	0.204	1.163	ASO_G0254682_06	RP11-660L16.2	-5.306
chr11_118998004_118998153_-	p001@RP11-110I1.12	5.407	-2.61173398868863	0.0158616958128402	0.998845950729531	0.14	0.863	ASO_G0255121_02	RP11-110I1.12	-6.186
chr11_118998004_118998153_-	p001@RP11-110I1.12	5.769	-0.809657582250703	0.211679296353833	0.998774103761287	0.48	0.863	ASO_G0255121_03	RP11-110I1.12	-2.394
chr11_118998004_118998153_-	p001@RP11-110I1.12	5.415	-1.83680795042598	0.0433016085452608	0.999891133177006	0.241	0.863	ASO_G0255121_08	RP11-110I1.12	-4.556
chr12_65602852_65603027_+	p004@RP11-221N13.3	17.244	-0.906602076310893	0.035530194660904	0.99620637911124	1.29	2.4	ASO_G0256268_AD_03	RP11-221N13.3	-2.272
chr12_65602852_65603027_+	p004@RP11-221N13.3	16.394	-1.9612032892413	0.000481719733640907	0.0596264639839275	0.635	2.4	ASO_G0256268_AD_06	RP11-221N13.3	-5.035
chr12_65602852_65603027_+	p004@RP11-221N13.3	16.033	-1.59077433614796	0.00502330092359966	0.0818163017606611	0.931	2.4	ASO_G0256268_AD_07	RP11-221N13.3	-4.064
chr12_76259689_76259988_+	p002@RP11-54A9.1	45.3	-1.67342211117313	9.5967559863857e-06	0.0234378954158411	2.215	7.011	ASO_G0257219_09	RP11-54A9.1	-4.1
chr12_76259689_76259988_+	p002@RP11-54A9.1	80.727	-2.34338503341621	2.9767573183719e-12	2.0238776907382e-09	1.731	8.733	ASO_G0257219_AD_05	RP11-54A9.1	-5.617
chr12_76259689_76259988_+	p002@RP11-54A9.1	81.117	-2.58217650395569	6.08231316791856e-14	8.37990696709979e-10	1.484	8.733	ASO_G0257219_AD_10	RP11-54A9.1	-6.157
chr12_105327004_105327166_-	p001@RP11-474B16.1	6.642	-0.469602725337382	0.419574655720482	0.999966325615755	0.735	0.957	ASO_G0257642_01	RP11-474B16.1	-0.903
chr12_70243208_70243367_-	p004@RP11-611E13.2	13.615	-3.34876025437005	1.70559993520725e-05	0.00515521909565599	0.154	1.655	ASO_G0257815_01	RP11-611E13.2	-7.862
chr12_70243208_70243367_-	p004@RP11-611E13.2	24.612	-0.413624066240698	0.139726796240435	0.621320500623876	1.834	2.437	ASO_G0257815_AD_03	RP11-611E13.2	-0.926
chr14_34982365_34982516_-	p005@RP11-85K15.2	10.142	-0.737734507947738	0.168370164061914	0.811431495723284	0.898	1.486	ASO_G0258704_09	RP11-85K15.2	-1.771
chr14_89417337_89417503_+	p002@FOXN3-AS1	3.345	-1.17673478643452	0.236566796612723	0.680391569331979	0.176	0.409	ASO_G0258920_AD_07	FOXN3-AS1	-1.138
chr14_37901974_37902124_-	p002@LINC00517	22.426	-0.857858174111577	0.0172793144091757	0.142095659454297	1.574	2.907	ASO_G0259091_01	LINC00517	-1.731
chr14_37901974_37902124_-	p002@LINC00517	24.679	-1.44189712596209	0.000156233288154065	0.0862287571158014	1.026	2.697	ASO_G0259091_AD_04	LINC00517	-3.191
chr14_37901974_37902124_-	p002@LINC00517	26.627	-0.372161551531209	0.353941765587982	0.999861916433126	2.093	2.697	ASO_G0259091_AD_10	LINC00517	-0.517
chr15_45279077_45279239_-	p002@CTD-2651B20.3	0.981	1.18326467777783	0.270640867327962	0.999967525087339	0.202	0.083	ASO_G0259520_AD_04	CTD-2651B20.3	0.707
chr15_45279077_45279239_-	p002@CTD-2651B20.3	0.879	-0.0447529298425899	0.973003272175236	0.999964757451666	0.1	0.083	ASO_G0259520_AD_08	CTD-2651B20.3	-0.707
chr20_36050954_36051109_-	p002@LINC00657	105.022	-4.4920341506571	1.11620510427447e-17	7.72637173178786e-14	0.751	16.926	ASO_G0260032_AD_01	LINC00657	-12.926
chr20_36050954_36051109_-	p002@LINC00657	109.458	-3.20716774055456	2.35499936945397e-22	1.77802452393775e-18	1.881	16.926	ASO_G0260032_AD_06	LINC00657	-9.242
chr16_2673429_2673590_-	p002@ERVK13-1	14.523	-2.38038556932369	0.000112937616857448	0.116586370632842	0.415	2.038	ASO_G0260565_AD_06	ERVK13-1	-5.751
chr16_2673429_2673590_-	p002@ERVK13-1	13.632	-3.38999817291046	0.000171015101272173	0.219664825795981	0.204	2.038	ASO_G0260565_AD_08	ERVK13-1	-8.317
chr17_38452250_38452415_-	p003@AC124789.1	37.405	-3.24786950994268	3.73076135494481e-10	2.52833465696666e-09	0.586	5.54	ASO_G0260833_06	AC124789.1	-11.047
chr16_30923268_30923418_-	p001@FBXL19-AS1	9.68	-1.32688827143755	0.0178778649689212	0.494401931567677	0.505	1.245	ASO_G0260852_02	FBXL19-AS1	-2.647
chr13_75635969_75636074_-	p002@RP11-173B14.5	26.01	-2.85203872053614	8.53351018066112e-07	0.00519263170589639	0.445	2.959	ASO_G0261105_AD_05	RP11-173B14.5	-6.518
chr13_75635969_75636074_-	p002@RP11-173B14.5	28.319	-1.15525748476112	0.000393586683194351	0.999962729029248	1.277	2.959	ASO_G0261105_AD_06	RP11-173B14.5	-2.428
chr13_75635969_75636074_-	p002@RP11-173B14.5	26.783	-3.47116758393427	2.05642234899592e-08	4.78666575434617e-05	0.314	2.959	ASO_G0261105_AD_10	RP11-173B14.5	-8.01
chr1_198666911_198667101_-	p003@RP11-553K8.5	0.292	-0.918933853243722	0.771666603253416	0.86381763610475	0	0.031	ASO_G0261573_AD_04	RP11-553K8.5	-0.707
chr1_198666911_198667101_-	p003@RP11-553K8.5	0.273	-0.84077971084992	0.72148308900813	0.99972303616198	0	0.031	ASO_G0261573_AD_06	RP11-553K8.5	0.707
chr17_5192035_5192067_+	p002@RP11-333E1.1	9.104	-0.998214821408068	0.0711950238722097	0.999942327732935	0.411	0.885	ASO_G0261879_AD_07	RP11-333E1.1	-2.682
chr16_3134872_3135031_-	p007@RP11-473M20.14	22.054	-0.654865451557215	0.0553279125507568	0.37610624425012	1.488	2.344	ASO_G0263072_01	RP11-473M20.14	-1.934
chr16_3134872_3135031_-	p007@RP11-473M20.14	21.994	-0.645529887958334	0.0578220852922208	0.177259867378406	1.509	2.344	ASO_G0263072_02	RP11-473M20.14	-1.905
chr16_3134872_3135031_-	p007@RP11-473M20.14	19.042	-1.82992326562293	0.000213325195065294	0.0236640130591364	0.645	2.344	ASO_G0263072_05	RP11-473M20.14	-5.57
chr16_3134872_3135031_-	p007@RP11-473M20.14	19.455	-2.43123695722014	3.8315064906267e-06	7.04263819986092e-05	0.464	2.344	ASO_G0263072_06	RP11-473M20.14	-7.43
chr18_5238400_5238604_+	p003@LINC00667	4.288	-2.2544294054195	0.0730017348065587	0.99942221705328	0.095	0.437	ASO_G0263753_AD_01	LINC00667	-2.388
chr18_5238400_5238604_+	p003@LINC00667	4.608	-0.708871064153108	0.411576033841676	0.884063316341632	0.288	0.437	ASO_G0263753_AD_06	LINC00667	-1.132
chr17_47895795_47895961_-	p004@RP11-6N17.4	7.392	-1.31105517151628	0.0775898644125137	0.504199199751431	0.264	0.764	ASO_G0264920_AD_02	RP11-6N17.4	-2.995
chr17_82458521_82458670_-	p002@RP13-20L14.6	2.784	-0.373999161035477	0.657977145944423	0.772679976457714	0.208	0.268	ASO_G0265458_AD_03	RP13-20L14.6	-0.707
chr17_60134948_60135147_-	p006@CTD-2319I12.4	0.465	-1.26837808343212	0.478999991128669	0.90294096228436	0	0.05	ASO_G0267248_AD_03	CTD-2319I12.4	-0.707
chr17_60134948_60135147_-	p006@CTD-2319I12.4	0.466	-1.24327907542698	0.495102376465152	0.956630189519082	0	0.05	ASO_G0267248_AD_07	CTD-2319I12.4	0.707
chr19_19776612_19776739_+	p003@CTC-559E9.6	6.852	-2.20002132609988	0.0169423738448982	0.730542725082405	0.195	0.698	ASO_G0267419_AD_04	CTC-559E9.6	-2.86
chr19_19776612_19776739_+	p003@CTC-559E9.6	6.859	-1.59182084253396	0.0458469287914063	0.61543463078264	0.192	0.698	ASO_G0267419_AD_06	CTC-559E9.6	-2.178
chr19_55172688_55172987_+	p009@CTD-2587H24.5	33.096	-2.76742123252098	2.29566993097991e-09	1.4096331644189e-08	0.681	4.781	ASO_G0267577_01	CTD-2587H24.5	-6.997
chr19_55172688_55172987_+	p009@CTD-2587H24.5	33.51	-3.04748143587968	2.26358969335326e-10	5.2925059101747e-09	0.594	4.781	ASO_G0267577_03	CTD-2587H24.5	-7.687
chr19_571617_571744_-	p004@AC009005.2	3.136	-1.4403828126269	0.198744497284472	0.999818992258201	0.121	0.319	ASO_G0267751_AD_02	AC009005.2	-2.217
chr19_58347601_58347753_+	p002@A1BG-AS1	33.627	-2.23920055142317	7.06437870472885e-08	0.000129621930060168	0.843	4.045	ASO_G0268895_01	A1BG-AS1	-7.376
chr19_58347601_58347753_+	p002@A1BG-AS1	33.483	-1.75697441894357	1.00340510721942e-05	0.000217107190189402	1.191	4.045	ASO_G0268895_03	A1BG-AS1	-5.8
chr6_28136856_28137015_-	p002@ZSCAN16-AS1	1.646	-1.51998133659675	0.342401993340748	0.836124037630391	0.103	0.266	ASO_G0269293_01	ZSCAN16-AS1	-1.142
chr6_28136856_28137015_-	p002@ZSCAN16-AS1	2.631	0.892630498920961	0.223059479541309	0.809424454821502	0.588	0.328	ASO_G0269293_AD_10	ZSCAN16-AS1	0.422
chr19_17511739_17511897_-	p005@CTD-3131K8.2	0.759	-0.723038917093591	0.712486587990996	0.947693891374817	0.061	0.083	ASO_G0269439_09	CTD-3131K8.2	0
chr19_52397745_52397906_-	p001@CTD-3018O17.3	11.642	-2.08520982500119	0.00109257961838673	0.114570159293588	0.446	1.851	ASO_G0269834_02	CTD-3018O17.3	-5.14
chr19_52397745_52397906_-	p001@CTD-3018O17.3	17.704	-1.9786800113623	5.73604544386314e-05	0.0191606069222651	0.44	1.774	ASO_G0269834_AD_02	CTD-3018O17.3	-4.883
chr19_52397745_52397906_-	p001@CTD-3018O17.3	19.234	-0.607859281854576	0.0447678568219383	0.32128315967833	1.226	1.774	ASO_G0269834_AD_06	CTD-3018O17.3	-1.567
chrX_45770269_45770418_-	p013@RP6-99M1.2	16.892	-0.823627544119469	0.0342867207847765	0.723533690444496	1.223	2.12	ASO_G0270069_05	RP6-99M1.2	-1.79
chrX_45770269_45770418_-	p013@RP6-99M1.2	9.01	-1.13951684682049	0.0764187634306121	0.999868989174709	0.594	1.263	ASO_G0270069_AD_07	RP6-99M1.2	-2.592
chr3_169765045_169765053_-	p002@TERC	1.069	-1.7528443746009	0.309789547831785	0.720581040698751	0.039	0.144	ASO_G0270141_05	TERC	-0.707
chr3_169765045_169765053_-	p002@TERC	0.49	-0.0301316979024141	0.977447794721714	0.995947918876233	0.049	0.055	ASO_G0270141_AD_10	TERC	0.707
chr7_35695064_35695225_+	p003@RP11-379H18.1	16.732	-1.34518705690878	0.00102985951008001	0.999918538839822	0.997	2.508	ASO_G0271122_05	RP11-379H18.1	-4.039
chr7_35695064_35695225_+	p003@RP11-379H18.1	16.646	-0.728366401037983	0.0610850337187887	0.999694170846516	1.535	2.508	ASO_G0271122_06	RP11-379H18.1	-2.142
chr3_129893869_129894020_+	p002@TMCC1-AS1	2.669	-4.06086606899819	0.0104395690696701	0.11573786524874	0	0.409	ASO_G0271270_09	TMCC1-AS1	-0.922
chr3_129893869_129894020_+	p002@TMCC1-AS1	2.963	-3.64615492223073	0.0155989026504829	0.617497142393585	0	0.429	ASO_G0271270_AD_10	TMCC1-AS1	-0.791
chr6_17706211_17706406_+	p002@RP11-500C11.3	1.735	-1.41986369311625	0.294354377556425	0.996878593069023	0.081	0.223	ASO_G0272269_06	RP11-500C11.3	0
chr15_92882846_92883011_+	p003@AC013394.2	6.462	0.911575073401115	0.0566110629871782	0.999978954083701	1.516	0.786	ASO_G0272888_04	AC013394.2	1.443
chr15_92882846_92883011_+	p003@AC013394.2	7.704	-2.20512779974025	0.0063353504083869	0.196509032636047	0.155	0.779	ASO_G0272888_AD_07	AC013394.2	-4.063
chr15_92882846_92883011_+	p003@AC013394.2	7.929	-2.09005927642914	0.0040505287888747	0.348507369968603	0.212	0.779	ASO_G0272888_AD_10	AC013394.2	-3.86
chr12_45727636_45727781_-	p003@LINC00938	13.327	-1.59995847145973	6.62403643392649e-05	0.0151478910484405	0.645	1.902	ASO_G0273015_05	LINC00938	-4.16
chr12_45727636_45727781_-	p003@LINC00938	13.349	-1.76095951223551	0.00791841991628436	0.999638457028863	0.577	1.917	ASO_G0273015_AD_07	LINC00938	-4.597
chr12_45727636_45727781_-	p003@LINC00938	13.606	-1.04781291060973	0.0618046544569166	0.999965014080576	0.948	1.917	ASO_G0273015_AD_10	LINC00938	-2.663
chr1_50977446_50977745_+	p012@CDKN2C	42.221	-1.20009832555205	7.49786879743642e-05	0.106578375895538	2.207	5.049	ASO_C0000830_02	CDKN2C	-2.709
chr1_50977446_50977745_+	p012@CDKN2C	43.606	-0.6786850208762	0.00667321442134334	0.999302736540245	3.172	5.049	ASO_C0000830_08	CDKN2C	-1.348
chr4_183350680_183350979_-	p003@CLDN22	63.932	-0.395222538648829	0.113250873634856	0.512579797018016	6.117	8.83	ASO_C0008202_01	CLDN22	-1.179
chr4_183350680_183350979_-	p003@CLDN22	65.342	-0.259455862907379	0.247183054491518	0.926326085662039	7.223	8.83	ASO_C0008202_02	CLDN22	-0.742
chr4_183350680_183350979_-	p003@CLDN22	63.31	-0.389488984217122	0.108902460699712	0.751496208983569	6.522	8.83	ASO_C0008202_04	CLDN22	-1.161
chr5_42950913_42951084_+	p002@ZNF131	87.694	-0.645500374361535	0.00166219092690036	0.0328023283745811	7.223	11.21	ASO_C0008543_05	ZNF131	-2.144
chr5_42950913_42951084_+	p002@ZNF131	68.278	0.0210028516742877	0.909737558109055	0.986901187691036	9.171	8.896	ASO_C0008543_AD_10	ZNF131	0.086
chr7_16990128_16990176_+	p007@AHR	0.904	0.371662356571568	0.751205095949722	0.98247328522012	0.119	0.096	ASO_C0011632_03	AHR	-0.001
chr7_16990128_16990176_+	p007@AHR	0.87	0.577758668511613	0.662289178911117	0.977820505885541	0.13	0.096	ASO_C0011632_10	AHR	0.085
chr7_16990128_16990176_+	p007@AHR	0.842	-2.20949643367569	0.198970888274489	0.819273680153565	0	0.118	ASO_C0011632_AD_01	AHR	-1.077
chr7_16990128_16990176_+	p007@AHR	0.854	-2.43145928251028	0.156306221769343	0.824026502318705	0	0.118	ASO_C0011632_AD_03	AHR	-1.169
chr13_100088793_100088945_-	p002@CATG00000017883.1	39.503	-3.32808498726507	8.75494673114652e-12	6.59758194081316e-10	0.595	5.714	ASO_C0020672_01	CATG00000017883.1	-10.4
chr13_100088793_100088945_-	p002@CATG00000017883.1	42.638	-2.04169966966949	4.99094147895965e-11	1.45990347771781e-08	1.425	5.714	ASO_C0020672_02	CATG00000017883.1	-6.381
chr13_100088793_100088945_-	p002@CATG00000017883.1	37.974	-2.69006612489505	1.21690482880753e-09	9.175716592985e-08	0.828	5.714	ASO_C0020672_07	CATG00000017883.1	-8.407
chr19_23075067_23075366_+	p001@ZNF730;p001@CTD-2291D10.4	71.398	-1.7249559495376	1.10937442296254e-13	2.93740159712022e-09	3.154	10.854	ASO_G0267886_03	ZNF730	-4.231
chr19_23075067_23075366_+	p001@ZNF730;p001@CTD-2291D10.4	116.724	-1.29654712797644	5.0847070161402e-14	1.42397219987006e-09	4.956	11.616	ASO_G0267886_AD_02	ZNF730	-3.076
chr19_23075067_23075366_+	p001@ZNF730;p001@CTD-2291D10.4	115.071	-3.35043216321831	1.47938331537114e-31	4.09833559857266e-27	1.178	11.616	ASO_G0267886_AD_04	ZNF730	-8.613
