# Supplementary material for: Direct Interactions with Nascent Transcripts Is Potentially a Common Targeting Mechanism of Long Non-Coding RNAs
Source: Genes (Basel). 2020 Dec 10;11(12):1483. doi: 10.3390/genes11121483 (PMC7764144; doi:10.3390/genes11121483)
Supplement: Supplementary file 1 [file genes-11-01483-s001.zip › Supplementary Data S1/Supplementary Data/data/ASO_names.info]

ASO_C0000830_02	C0000830	CUFT00000000830.T0	chr1_50977446_50977745_+	p012@CDKN2C	CUFT00000000830.T0	__na	ENSG00000123080	CDKN2C	protein_coding
ASO_C0000830_08	C0000830	CUFT00000000830.T0	chr1_50977446_50977745_+	p012@CDKN2C	CUFT00000000830.T0	__na	ENSG00000123080	CDKN2C	protein_coding
ASO_C0008202_01	C0008202	CUFT00000008202.T0	chr4_183350680_183350979_-	p003@CLDN22	CUFT00000008202.T0	__na	ENSG00000177300	CLDN22	protein_coding
ASO_C0008202_02	C0008202	CUFT00000008202.T0	chr4_183350680_183350979_-	p003@CLDN22	CUFT00000008202.T0	__na	ENSG00000177300	CLDN22	protein_coding
ASO_C0008202_04	C0008202	CUFT00000008202.T0	chr4_183350680_183350979_-	p003@CLDN22	CUFT00000008202.T0	__na	ENSG00000177300	CLDN22	protein_coding
ASO_C0008543_05	C0008543	CUFT00000008543.T0	chr5_42950913_42951084_+	p002@ZNF131	CUFT00000008543.T0	__na	ENSG00000172262	ZNF131	protein_coding
ASO_C0008543_AD_10	C0008543	CUFT00000008543.T0	chr5_42950913_42951084_+	p002@ZNF131	CUFT00000008543.T0	__na	ENSG00000172262	ZNF131	protein_coding
ASO_C0008586_03	C0008586	CUFT00000008586.T0	chr5_54703174_54703473_-	p005@CATG00000079799.1	CUFT00000008586.T0	__na	CATG00000079799	CATG00000079799.1	__na
ASO_C0011632_03	C0011632	CUFT00000011632.T0	chr7_16990128_16990176_+	p007@AHR	CUFT00000011632.T0	__na	ENSG00000106546	AHR	protein_coding
ASO_C0011632_10	C0011632	CUFT00000011632.T0	chr7_16990128_16990176_+	p007@AHR	CUFT00000011632.T0	__na	ENSG00000106546	AHR	protein_coding
ASO_C0011632_AD_01	C0011632	CUFT00000011632.T0	chr7_16990128_16990176_+	p007@AHR	CUFT00000011632.T0	__na	ENSG00000106546	AHR	protein_coding
ASO_C0011632_AD_03	C0011632	CUFT00000011632.T0	chr7_16990128_16990176_+	p007@AHR	CUFT00000011632.T0	__na	ENSG00000106546	AHR	protein_coding
ASO_C0013510_06	C0013510	CUFT00000013510.T0	chr8_51395081_51395380_+	p001@CATG00000098831.1	CUFT00000013510.T0	__na	CATG00000098831	CATG00000098831.1	__na
ASO_C0019316_01	C0019316	CUFT00000019316.T0	chr12_46524141_46524440_-	p001@RP11-474P2.4	CUFT00000019316.T0	__na	ENSG00000257496	RP11-474P2.4	lincRNA
ASO_C0019316_08	C0019316	CUFT00000019316.T0	chr12_46524141_46524440_-	p001@RP11-474P2.4	CUFT00000019316.T0	__na	ENSG00000257496	RP11-474P2.4	lincRNA
ASO_C0020443_03	C0020443	CUFT00000020443.T0	chr13_44715604_44715903_-	p003@CATG00000016989.1	CUFT00000020443.T0	__na	CATG00000016989	CATG00000016989.1	__na
ASO_C0020443_06	C0020443	CUFT00000020443.T0	chr13_44715604_44715903_-	p003@CATG00000016989.1	CUFT00000020443.T0	__na	CATG00000016989	CATG00000016989.1	__na
ASO_C0020672_01	C0020672	CUFT00000020672.T0	chr13_100088793_100088945_-	p002@CATG00000017883.1	CUFT00000020672.T0	__na	CATG00000017883	CATG00000017883.1	__na
ASO_C0020672_02	C0020672	CUFT00000020672.T0	chr13_100088793_100088945_-	p002@CATG00000017883.1	CUFT00000020672.T0	__na	CATG00000017883	CATG00000017883.1	__na
ASO_C0020672_07	C0020672	CUFT00000020672.T0	chr13_100088793_100088945_-	p002@CATG00000017883.1	CUFT00000020672.T0	__na	CATG00000017883	CATG00000017883.1	__na
ASO_C0020984_02	C0020984	CUFT00000020984.T0	chr14_34650809_34651011_-	p001@CATG00000020700.1	CUFT00000020984.T0	__na	CATG00000020700	CATG00000020700.1	__na
ASO_C0020984_09	C0020984	CUFT00000020984.T0	chr14_34650809_34651011_-	p001@CATG00000020700.1	CUFT00000020984.T0	__na	CATG00000020700	CATG00000020700.1	__na
ASO_G0142396_AD_01	G0142396	ENST00000413518.T0	chr19_58305169_58305348_+	p001@ERVK3-1	ENST00000413518.T0	__na	ENSG00000142396	ERVK3-1	processed_transcript
ASO_G0142396_AD_07	G0142396	ENST00000413518.T0	chr19_58305169_58305348_+	p001@ERVK3-1	ENST00000413518.T0	__na	ENSG00000142396	ERVK3-1	processed_transcript
ASO_G0143429_05	G0143429	CUFT00000003791.T0	chr2_91659820_91660119_-	p002@AC027612.6	CUFT00000003791.T0	__na	ENSG00000143429	AC027612.6	pseudogene
ASO_G0163364_04	G0163364	FTMT20500071452.T0	chr2_176637620_176637779_-	p003@AC017048.3	FTMT20500071452.T0	__na	ENSG00000163364	AC017048.3	lincRNA
ASO_G0163364_06	G0163364	FTMT20500071452.T0	chr2_176637620_176637779_-	p003@AC017048.3	FTMT20500071452.T0	__na	ENSG00000163364	AC017048.3	lincRNA
ASO_G0163364_AD_01	G0163364	FTMT20500071452.T0	chr2_176637620_176637779_-	p003@AC017048.3	FTMT20500071452.T0	__na	ENSG00000163364	AC017048.3	lincRNA
ASO_G0180769_03	G0180769	ENST00000318186.T0	chr4_84966643_84966796_+	p003@WDFY3-AS2	ENST00000318186.T0	__na	ENSG00000180769	WDFY3-AS2	processed_transcript
ASO_G0180769_08	G0180769	ENST00000318186.T0	chr4_84966643_84966796_+	p003@WDFY3-AS2	ENST00000318186.T0	__na	ENSG00000180769	WDFY3-AS2	processed_transcript
ASO_G0180769_AD_03	G0180769	ENST00000318186.T0	chr4_84966643_84966796_+	p003@WDFY3-AS2	ENST00000318186.T0	__na	ENSG00000180769	WDFY3-AS2	processed_transcript
ASO_G0182165_AD_04	G0182165	ENST00000359941.T0	chr7_87345510_87345664_-	p001@TP53TG1	ENST00000359941.T0	__na	ENSG00000182165	TP53TG1	lincRNA
ASO_G0182165_AD_08	G0182165	ENST00000359941.T0	chr7_87345510_87345664_-	p001@TP53TG1	ENST00000359941.T0	__na	ENSG00000182165	TP53TG1	lincRNA
ASO_G0182165_AD_10	G0182165	ENST00000359941.T0	chr7_87345510_87345664_-	p001@TP53TG1	ENST00000359941.T0	__na	ENSG00000182165	TP53TG1	lincRNA
ASO_G0186615_03	G0186615	ENST00000412224.T0	chr14_55579960_55580259_-	p003@KTN1-AS1	ENST00000412224.T0	__na	ENSG00000186615	KTN1-AS1	antisense
ASO_G0186615_04	G0186615	ENST00000412224.T0	chr14_55579960_55580259_-	p003@KTN1-AS1	ENST00000412224.T0	__na	ENSG00000186615	KTN1-AS1	antisense
ASO_G0186615_09	G0186615	ENST00000412224.T0	chr14_55579960_55580259_-	p003@KTN1-AS1	ENST00000412224.T0	__na	ENSG00000186615	KTN1-AS1	antisense
ASO_G0188070_AD_05	G0188070	ENST00000433688.T0	chr11_63768625_63768924_-	p008@C11orf95;p001@RP11-466C23.4	ENST00000433688.T0	__na	ENSG00000188070	C11orf95	lincRNA
ASO_G0198468_01	G0198468	ENST00000426161.T0	chr1_212857938_212858093_-	p002@FLVCR1-AS1	ENST00000426161.T0	__na	ENSG00000198468	FLVCR1-AS1	lincRNA
ASO_G0198468_03	G0198468	ENST00000426161.T0	chr1_212857938_212858093_-	p002@FLVCR1-AS1	ENST00000426161.T0	__na	ENSG00000198468	FLVCR1-AS1	lincRNA
ASO_G0198468_07	G0198468	ENST00000426161.T0	chr1_212857938_212858093_-	p002@FLVCR1-AS1	ENST00000426161.T0	__na	ENSG00000198468	FLVCR1-AS1	lincRNA
ASO_G0203706_01	G0203706	ENST00000437764.T0	chr1_210233964_210234068_-	p004@SERTAD4-AS1	ENST00000437764.T0	__na	ENSG00000203706	SERTAD4-AS1	antisense
ASO_G0203721_02	G0203721	CUFT00000002310.T0	chr1_200374527_200374826_-	p006@LINC00862	CUFT00000002310.T0	__na	ENSG00000203721	LINC00862	lincRNA
ASO_G0203721_05	G0203721	CUFT00000002310.T0	chr1_200374527_200374826_-	p006@LINC00862	CUFT00000002310.T0	__na	ENSG00000203721	LINC00862	lincRNA
ASO_G0203739_10	G0203739	CUFT00000002376.T0	chr1_173477151_173477309_-	p001@RP11-296O14.3	CUFT00000002376.T0	__na	ENSG00000203739	RP11-296O14.3	antisense
ASO_G0203739_AD_03	G0203739	CUFT00000002376.T0	chr1_173477151_173477309_-	p001@RP11-296O14.3	CUFT00000002376.T0	__na	ENSG00000203739	RP11-296O14.3	antisense
ASO_G0204054_01	G0204054	CUFT00000015314.T0	chr9_129488795_129488874_+	p010@LINC00963	CUFT00000015314.T0	__na	ENSG00000204054	LINC00963	processed_transcript
ASO_G0204054_06	G0204054	CUFT00000015314.T0	chr9_129488795_129488874_+	p010@LINC00963	CUFT00000015314.T0	__na	ENSG00000204054	LINC00963	processed_transcript
ASO_G0204054_10	G0204054	CUFT00000015314.T0	chr9_129488795_129488874_+	p010@LINC00963	CUFT00000015314.T0	__na	ENSG00000204054	LINC00963	processed_transcript
ASO_G0204272_03	G0204272	ENST00000451583.T0	chrX_56729320_56729522_+	p002@RP11-622K12.1	ENST00000451583.T0	__na	ENSG00000204272	RP11-622K12.1	processed_transcript
ASO_G0204272_04	G0204272	ENST00000451583.T0	chrX_56729320_56729522_+	p002@RP11-622K12.1	ENST00000451583.T0	__na	ENSG00000204272	RP11-622K12.1	processed_transcript
ASO_G0205181_01	G0205181	ENST00000379053.T0	chr20_5504605_5504762_-	p002@LINC00654	ENST00000379053.T0	__na	ENSG00000205181	LINC00654	lincRNA
ASO_G0205485_01	G0205485	ENST00000423084.T0	chr7_76549373_76549560_+	p002@AC004980.7	ENST00000423084.T0	__na	ENSG00000205485	AC004980.7	pseudogene
ASO_G0205485_03	G0205485	ENST00000423084.T0	chr7_76549373_76549560_+	p002@AC004980.7	ENST00000423084.T0	__na	ENSG00000205485	AC004980.7	pseudogene
ASO_G0212978_01	G0212978	ENST00000420918.T0	chr2_61144800_61144959_-	p002@AC016747.3	ENST00000420918.T0	__na	ENSG00000212978	AC016747.3	processed_transcript
ASO_G0212978_02	G0212978	ENST00000420918.T0	chr2_61144800_61144959_-	p002@AC016747.3	ENST00000420918.T0	__na	ENSG00000212978	AC016747.3	processed_transcript
ASO_G0212978_03	G0212978	ENST00000420918.T0	chr2_61144800_61144959_-	p002@AC016747.3	ENST00000420918.T0	__na	ENSG00000212978	AC016747.3	processed_transcript
ASO_G0212978_04	G0212978	ENST00000420918.T0	chr2_61144800_61144959_-	p002@AC016747.3	ENST00000420918.T0	__na	ENSG00000212978	AC016747.3	processed_transcript
ASO_G0214174_02	G0214174	ENST00000397713.T0	chr17_64975572_64975725_-	p002@AMZ2P1	ENST00000397713.T0	__na	ENSG00000214174	AMZ2P1	pseudogene
ASO_G0214174_06	G0214174	ENST00000397713.T0	chr17_64975572_64975725_-	p002@AMZ2P1	ENST00000397713.T0	__na	ENSG00000214174	AMZ2P1	pseudogene
ASO_G0214548_01	G0214548	FTMT25500024052.T0	chr14_100825968_100826267_+	p002@MEG3	FTMT25500024052.T0	__na	ENSG00000214548	MEG3	lincRNA
ASO_G0214548_AD_06	G0214548	FTMT25500024052.T0	chr14_100825968_100826267_+	p002@MEG3	FTMT25500024052.T0	__na	ENSG00000214548	MEG3	lincRNA
ASO_G0214548_AD_09	G0214548	FTMT25500024052.T0	chr14_100825968_100826267_+	p002@MEG3	FTMT25500024052.T0	__na	ENSG00000214548	MEG3	lincRNA
ASO_G0215039_01	G0215039	ENST00000504270.T0	chr12_6451509_6451654_-	p003@CD27-AS1	ENST00000504270.T0	__na	ENSG00000215039	CD27-AS1	antisense
ASO_G0215447_01	G0215447	CUFT00000029261.T0	chr21_45287932_45288231_+	p001@BX322557.10	CUFT00000029261.T0	__na	ENSG00000215447	BX322557.10	processed_transcript
ASO_G0215447_03	G0215447	CUFT00000029261.T0	chr21_45287932_45288231_+	p001@BX322557.10	CUFT00000029261.T0	__na	ENSG00000215447	BX322557.10	processed_transcript
ASO_G0216775_01	G0216775	ENST00000602367.T0	chr6_52664998_52665297_+	p002@RP1-152L7.5	ENST00000602367.T0	__na	ENSG00000216775	RP1-152L7.5	pseudogene
ASO_G0216775_03	G0216775	ENST00000602367.T0	chr6_52664998_52665297_+	p002@RP1-152L7.5	ENST00000602367.T0	__na	ENSG00000216775	RP1-152L7.5	pseudogene
ASO_G0218510_04	G0218510	ENST00000404210.T0	chr1_22030506_22030805_+	p004@LINC00339	ENST00000404210.T0	__na	ENSG00000218510	LINC00339	lincRNA
ASO_G0218510_AD_03	G0218510	ENST00000404210.T0	chr1_22030506_22030805_+	p004@LINC00339	ENST00000404210.T0	__na	ENSG00000218510	LINC00339	lincRNA
ASO_G0218510_AD_06	G0218510	ENST00000404210.T0	chr1_22030506_22030805_+	p004@LINC00339	ENST00000404210.T0	__na	ENSG00000218510	LINC00339	lincRNA
ASO_G0219665_08	G0219665	ENST00000489336.T0	chr19_11987664_11987820_+	p002@CTD-2006C1.2	ENST00000489336.T0	__na	ENSG00000219665	CTD-2006C1.2	processed_transcript
ASO_G0219665_AD_04	G0219665	ENST00000489336.T0	chr19_11987664_11987820_+	p002@CTD-2006C1.2	ENST00000489336.T0	__na	ENSG00000219665	CTD-2006C1.2	processed_transcript
ASO_G0219665_AD_08	G0219665	ENST00000489336.T0	chr19_11987664_11987820_+	p002@CTD-2006C1.2	ENST00000489336.T0	__na	ENSG00000219665	CTD-2006C1.2	processed_transcript
ASO_G0221817_04	G0221817	ENST00000442133.T0	chr10_73496207_73496432_+	p004@RP11-137L10.6	ENST00000442133.T0	__na	ENSG00000221817	RP11-137L10.6	processed_transcript
ASO_G0221817_AD_08	G0221817	ENST00000442133.T0	chr10_73496207_73496432_+	p004@RP11-137L10.6	ENST00000442133.T0	__na	ENSG00000221817	RP11-137L10.6	processed_transcript
ASO_G0223478_03	G0223478	ENST00000443631.T0	chr9_128724295_128724594_+	p001@RP11-545E17.3	ENST00000443631.T0	__na	ENSG00000223478	RP11-545E17.3	antisense
ASO_G0223485_01	G0223485	FTMT22100050948.T0	chr6_169162945_169162966_-	p004@RP11-417E7.1	FTMT22100050948.T0	__na	ENSG00000223485	RP11-417E7.1	lincRNA
ASO_G0223485_AD_04	G0223485	FTMT22100050948.T0	chr6_169162945_169162966_-	p004@RP11-417E7.1	FTMT22100050948.T0	__na	ENSG00000223485	RP11-417E7.1	lincRNA
ASO_G0223485_AD_06	G0223485	FTMT22100050948.T0	chr6_169162945_169162966_-	p004@RP11-417E7.1	FTMT22100050948.T0	__na	ENSG00000223485	RP11-417E7.1	lincRNA
ASO_G0223546_01	G0223546	ENST00000440496.T0	chrX_102769171_102769328_+	p006@LINC00630	ENST00000440496.T0	__na	ENSG00000223546	LINC00630	lincRNA
ASO_G0223546_02	G0223546	ENST00000440496.T0	chrX_102769171_102769328_+	p006@LINC00630	ENST00000440496.T0	__na	ENSG00000223546	LINC00630	lincRNA
ASO_G0223773_05	G0223773	ENST00000527459.T0	chrX_2609399_2609564_+	p002@CD99P1	ENST00000527459.T0	__na	ENSG00000223773	CD99P1	pseudogene
ASO_G0223773_06	G0223773	ENST00000527459.T0	chrX_2609399_2609564_+	p002@CD99P1	ENST00000527459.T0	__na	ENSG00000223773	CD99P1	pseudogene
ASO_G0223773_07	G0223773	ENST00000527459.T0	chrX_2609399_2609564_+	p002@CD99P1	ENST00000527459.T0	__na	ENSG00000223773	CD99P1	pseudogene
ASO_G0223811_04	G0223811	CUFT00000010930.T0	chr6_113376280_113376367_-	p004@CATG00000089639.1	CUFT00000010930.T0	__na	CATG00000089639	CATG00000089639.1	__na
ASO_G0223811_06	G0223811	CUFT00000010930.T0	chr6_113376280_113376367_-	p004@CATG00000089639.1	CUFT00000010930.T0	__na	CATG00000089639	CATG00000089639.1	__na
ASO_G0223960_08	G0223960	ENST00000436616.T0	chr2_178413988_178414148_+	p003@AC009948.5	ENST00000436616.T0	__na	ENSG00000223960	AC009948.5	antisense
ASO_G0223960_AD_10	G0223960	ENST00000436616.T0	chr2_178413988_178414148_+	p003@AC009948.5	ENST00000436616.T0	__na	ENSG00000223960	AC009948.5	antisense
ASO_G0224086_03	G0224086	ENST00000458178.T0	chr22_21938261_21938294_+	p002@LL22NC03-86G7.1	ENST00000458178.T0	__na	ENSG00000224086	LL22NC03-86G7.1	antisense
ASO_G0224086_04	G0224086	ENST00000458178.T0	chr22_21938261_21938294_+	p002@LL22NC03-86G7.1	ENST00000458178.T0	__na	ENSG00000224086	LL22NC03-86G7.1	antisense
ASO_G0224086_06	G0224086	ENST00000458178.T0	chr22_21938261_21938294_+	p002@LL22NC03-86G7.1	ENST00000458178.T0	__na	ENSG00000224086	LL22NC03-86G7.1	antisense
ASO_G0224165_10	G0224165	ENST00000421842.T0	chr2_24972155_24972332_+	p004@DNAJC27-AS1	ENST00000421842.T0	__na	ENSG00000224165	DNAJC27-AS1	antisense
ASO_G0224165_AD_07	G0224165	ENST00000421842.T0	chr2_24972155_24972332_+	p004@DNAJC27-AS1	ENST00000421842.T0	__na	ENSG00000224165	DNAJC27-AS1	antisense
ASO_G0224577_01	G0224577	FTMT20700054342.T0	chr2_176639059_176639119_+	p012@AC017048.4	FTMT20700054342.T0	__na	ENSG00000224577	AC017048.4	lincRNA
ASO_G0224577_02	G0224577	FTMT20700054342.T0	chr2_176639059_176639119_+	p012@AC017048.4	FTMT20700054342.T0	__na	ENSG00000224577	AC017048.4	lincRNA
ASO_G0224577_05	G0224577	FTMT20700054342.T0	chr2_176639059_176639119_+	p012@AC017048.4	FTMT20700054342.T0	__na	ENSG00000224577	AC017048.4	lincRNA
ASO_G0224577_AD_05	G0224577	FTMT20700054342.T0	chr2_176639059_176639119_+	p012@AC017048.4	FTMT20700054342.T0	__na	ENSG00000224577	AC017048.4	lincRNA
ASO_G0224597_05	G0224597	FTMT23900005948.T0	chr10_29409259_29409483_+	p001@PTCHD3P1	FTMT23900005948.T0	__na	ENSG00000224597	PTCHD3P1	antisense
ASO_G0224597_06	G0224597	FTMT23900005948.T0	chr10_29409259_29409483_+	p001@PTCHD3P1	FTMT23900005948.T0	__na	ENSG00000224597	PTCHD3P1	antisense
ASO_G0224597_AD_04	G0224597	FTMT23900005948.T0	chr10_29409259_29409483_+	p001@PTCHD3P1	FTMT23900005948.T0	__na	ENSG00000224597	PTCHD3P1	antisense
ASO_G0225377_05	G0225377	ENST00000414676.T0	chr20_325233_325251_-	p011@RP5-1103G7.4	ENST00000414676.T0	__na	ENSG00000225377	RP5-1103G7.4	antisense
ASO_G0225377_AD_05	G0225377	ENST00000414676.T0	chr20_325233_325251_-	p011@RP5-1103G7.4	ENST00000414676.T0	__na	ENSG00000225377	RP5-1103G7.4	antisense
ASO_G0225439_06	G0225439	ENST00000423477.T0	chr2_74147889_74148042_+	p002@BOLA3-AS1	ENST00000423477.T0	__na	ENSG00000225439	BOLA3-AS1	antisense
ASO_G0225470_05	G0225470	ENST00000602920.T0	chrX_73944174_73944325_+	p001@JPX	ENST00000602920.T0	__na	ENSG00000225470	JPX	lincRNA
ASO_G0225470_AD_04	G0225470	ENST00000602920.T0	chrX_73944174_73944325_+	p001@JPX	ENST00000602920.T0	__na	ENSG00000225470	JPX	lincRNA
ASO_G0225554_02	G0225554	ENST00000413994.T0	chr1_241424356_241424547_+	p007@RP11-527D7.1	ENST00000413994.T0	__na	ENSG00000225554	RP11-527D7.1	lincRNA
ASO_G0225554_AD_04	G0225554	ENST00000413994.T0	chr1_241424356_241424547_+	p007@RP11-527D7.1	ENST00000413994.T0	__na	ENSG00000225554	RP11-527D7.1	lincRNA
ASO_G0225554_AD_06	G0225554	ENST00000413994.T0	chr1_241424356_241424547_+	p007@RP11-527D7.1	ENST00000413994.T0	__na	ENSG00000225554	RP11-527D7.1	lincRNA
ASO_G0225733_03	G0225733	ENST00000424349.T0	chr3_14947500_14947656_-	p004@FGD5-AS1	ENST00000424349.T0	__na	ENSG00000225733	FGD5-AS1	antisense
ASO_G0225733_04	G0225733	ENST00000424349.T0	chr3_14947500_14947656_-	p004@FGD5-AS1	ENST00000424349.T0	__na	ENSG00000225733	FGD5-AS1	antisense
ASO_G0225733_AD_03	G0225733	ENST00000424349.T0	chr3_14947500_14947656_-	p004@FGD5-AS1	ENST00000424349.T0	__na	ENSG00000225733	FGD5-AS1	antisense
ASO_G0225733_AD_06	G0225733	ENST00000424349.T0	chr3_14947500_14947656_-	p004@FGD5-AS1	ENST00000424349.T0	__na	ENSG00000225733	FGD5-AS1	antisense
ASO_G0225791_05	G0225791	ENST00000606714.T0	chr6_52577301_52577351_+	p004@TRAM2-AS1	ENST00000606714.T0	__na	ENSG00000225791	TRAM2-AS1	lincRNA
ASO_G0225791_AD_05	G0225791	ENST00000606714.T0	chr6_52577301_52577351_+	p004@TRAM2-AS1	ENST00000606714.T0	__na	ENSG00000225791	TRAM2-AS1	lincRNA
ASO_G0225973_10	G0225973	ENST00000567948.T0	chr15_55319143_55319310_-	p001@RP11-139H15.1	ENST00000567948.T0	__na	ENSG00000225973	RP11-139H15.1	antisense
ASO_G0225973_AD_01	G0225973	ENST00000567948.T0	chr15_55319143_55319310_-	p001@RP11-139H15.1	ENST00000567948.T0	__na	ENSG00000225973	RP11-139H15.1	antisense
ASO_G0226823_03	G0226823	ENST00000379514.T0	chr9_33510561_33510833_-	p003@SUGT1P	ENST00000379514.T0	__na	ENSG00000226823	SUGT1P	pseudogene
ASO_G0226823_08	G0226823	ENST00000379514.T0	chr9_33510561_33510833_-	p003@SUGT1P	ENST00000379514.T0	__na	ENSG00000226823	SUGT1P	pseudogene
ASO_G0226950_02	G0226950	ENST00000411630.T0	chr4_52712254_52712439_+	p001@DANCR	ENST00000411630.T0	__na	ENSG00000226950	DANCR	processed_transcript
ASO_G0226950_04	G0226950	ENST00000411630.T0	chr4_52712254_52712439_+	p001@DANCR	ENST00000411630.T0	__na	ENSG00000226950	DANCR	processed_transcript
ASO_G0226950_05	G0226950	ENST00000411630.T0	chr4_52712254_52712439_+	p001@DANCR	ENST00000411630.T0	__na	ENSG00000226950	DANCR	processed_transcript
ASO_G0226950_AD_07	G0226950	ENST00000411630.T0	chr4_52712254_52712439_+	p001@DANCR	ENST00000411630.T0	__na	ENSG00000226950	DANCR	processed_transcript
ASO_G0227036_04	G0227036	ENST00000457958.T0	chr17_72592190_72592489_-	p005@LINC00511	ENST00000457958.T0	__na	ENSG00000227036	LINC00511	lincRNA
ASO_G0227036_AD_07	G0227036	ENST00000457958.T0	chr17_72592190_72592489_-	p005@LINC00511	ENST00000457958.T0	__na	ENSG00000227036	LINC00511	lincRNA
ASO_G0227053_03	G0227053	CUFT00000012442.T0	chr7_101017471_101017770_-	p002@RP11-395B7.4	CUFT00000012442.T0	__na	ENSG00000227053	RP11-395B7.4	antisense
ASO_G0227053_04	G0227053	CUFT00000012442.T0	chr7_101017471_101017770_-	p002@RP11-395B7.4	CUFT00000012442.T0	__na	ENSG00000227053	RP11-395B7.4	antisense
ASO_G0227811_06	G0227811	ENST00000430373.T0	chr1_111739836_111739895_+	p004@RP4-773A18.4	ENST00000430373.T0	__na	ENSG00000227811	RP4-773A18.4	antisense
ASO_G0228109_06	G0228109	ENST00000414354.T0	chr3_197003701_197003772_+	p008@MFI2-AS1	ENST00000414354.T0	__na	ENSG00000228109	MFI2-AS1	antisense
ASO_G0228109_07	G0228109	ENST00000414354.T0	chr3_197003701_197003772_+	p008@MFI2-AS1	ENST00000414354.T0	__na	ENSG00000228109	MFI2-AS1	antisense
ASO_G0228288_01	G0228288	ENST00000417262.T0	chr1_202810959_202811111_+	p004@PCAT6	ENST00000417262.T0	__na	ENSG00000228288	PCAT6	antisense
ASO_G0228526_10	G0228526	FTMT20100056453.T0	chr1_9182754_9182911_-	p006@RP3-510D11.1	FTMT20100056453.T0	__na	ENSG00000228526	RP3-510D11.1	lincRNA
ASO_G0229043_07	G0229043	ENST00000423008.T0	chr7_1160224_1160376_+	p001@AC091729.9	ENST00000423008.T0	__na	ENSG00000229043	AC091729.9	antisense
ASO_G0229043_AD_04	G0229043	ENST00000423008.T0	chr7_1160224_1160376_+	p001@AC091729.9	ENST00000423008.T0	__na	ENSG00000229043	AC091729.9	antisense
ASO_G0229647_06	G0229647	ENST00000440326.T0	chr2_207239648_207239733_+	p004@AC007879.7	ENST00000440326.T0	__na	ENSG00000229647	AC007879.7	lincRNA
ASO_G0229647_AD_09	G0229647	ENST00000440326.T0	chr2_207239648_207239733_+	p004@AC007879.7	ENST00000440326.T0	__na	ENSG00000229647	AC007879.7	lincRNA
ASO_G0229847_01	G0229847	ENST00000440007.T0	chr10_117542396_117542509_-	p006@EMX2OS	ENST00000440007.T0	__na	ENSG00000229847	EMX2OS	antisense
ASO_G0229847_03	G0229847	ENST00000440007.T0	chr10_117542396_117542509_-	p006@EMX2OS	ENST00000440007.T0	__na	ENSG00000229847	EMX2OS	antisense
ASO_G0229847_AD_02	G0229847	ENST00000440007.T0	chr10_117542396_117542509_-	p006@EMX2OS	ENST00000440007.T0	__na	ENSG00000229847	EMX2OS	antisense
ASO_G0229847_AD_04	G0229847	ENST00000440007.T0	chr10_117542396_117542509_-	p006@EMX2OS	ENST00000440007.T0	__na	ENSG00000229847	EMX2OS	antisense
ASO_G0229852_03	G0229852	ENST00000442007.T0	chr6_73263065_73263230_+	p001@RP11-398K22.12	ENST00000442007.T0	__na	ENSG00000229852	RP11-398K22.12	antisense
ASO_G0229852_05	G0229852	ENST00000442007.T0	chr6_73263065_73263230_+	p001@RP11-398K22.12	ENST00000442007.T0	__na	ENSG00000229852	RP11-398K22.12	antisense
ASO_G0229852_AD_01	G0229852	ENST00000442007.T0	chr6_73263065_73263230_+	p001@RP11-398K22.12	ENST00000442007.T0	__na	ENSG00000229852	RP11-398K22.12	antisense
ASO_G0230074_05	G0230074	ENST00000434627.T0	chr9_34665637_34665814_+	p003@RP11-195F19.9	ENST00000434627.T0	__na	ENSG00000230074	RP11-195F19.9	antisense
ASO_G0230074_07	G0230074	ENST00000434627.T0	chr9_34665637_34665814_+	p003@RP11-195F19.9	ENST00000434627.T0	__na	ENSG00000230074	RP11-195F19.9	antisense
ASO_G0230082_01	G0230082	ENST00000431558.T0	chr3_9947382_9947553_+	p002@PRRT3-AS1	ENST00000431558.T0	__na	ENSG00000230082	PRRT3-AS1	antisense
ASO_G0230417_01	G0230417	ENST00000423770.T0	chr10_78248729_78248820_+	p002@LINC00856	ENST00000423770.T0	__na	ENSG00000230417	LINC00856	lincRNA
ASO_G0230417_02	G0230417	ENST00000423770.T0	chr10_78248729_78248820_+	p002@LINC00856	ENST00000423770.T0	__na	ENSG00000230417	LINC00856	lincRNA
ASO_G0230590_02	G0230590	ENST00000418855.T0	chrX_74292208_74292440_-	p004@FTX	ENST00000418855.T0	__na	ENSG00000230590	FTX	lincRNA
ASO_G0230590_05	G0230590	ENST00000418855.T0	chrX_74292208_74292440_-	p004@FTX	ENST00000418855.T0	__na	ENSG00000230590	FTX	lincRNA
ASO_G0230590_06	G0230590	ENST00000418855.T0	chrX_74292208_74292440_-	p004@FTX	ENST00000418855.T0	__na	ENSG00000230590	FTX	lincRNA
ASO_G0230590_AD_02	G0230590	ENST00000418855.T0	chrX_74292208_74292440_-	p004@FTX	ENST00000418855.T0	__na	ENSG00000230590	FTX	lincRNA
ASO_G0230590_AD_03	G0230590	ENST00000418855.T0	chrX_74292208_74292440_-	p004@FTX	ENST00000418855.T0	__na	ENSG00000230590	FTX	lincRNA
ASO_G0230630_AD_04	G0230630	ENST00000417354.T0	chr1_172144713_172144943_-	p001@DNM3OS	ENST00000417354.T0	__na	ENSG00000230630	DNM3OS	antisense
ASO_G0230630_AD_10	G0230630	ENST00000417354.T0	chr1_172144713_172144943_-	p001@DNM3OS	ENST00000417354.T0	__na	ENSG00000230630	DNM3OS	antisense
ASO_G0230844_01	G0230844	ENST00000421685.T0	chrX_46545343_46545506_+	p001@ZNF674-AS1	ENST00000421685.T0	__na	ENSG00000230844	ZNF674-AS1	lincRNA
ASO_G0230844_AD_06	G0230844	ENST00000421685.T0	chrX_46545343_46545506_+	p001@ZNF674-AS1	ENST00000421685.T0	__na	ENSG00000230844	ZNF674-AS1	lincRNA
ASO_G0231185_02	G0231185	ENST00000510311.T0	chr5_142325256_142325293_+	p003@AC005592.2	ENST00000510311.T0	__na	ENSG00000231185	AC005592.2	antisense
ASO_G0231185_03	G0231185	ENST00000510311.T0	chr5_142325256_142325293_+	p003@AC005592.2	ENST00000510311.T0	__na	ENSG00000231185	AC005592.2	antisense
ASO_G0231187_02	G0231187	CUFT00000016006.T0	chr10_46598002_46598301_-	p001@RP11-38L15.3	CUFT00000016006.T0	__na	ENSG00000231187	RP11-38L15.3	antisense
ASO_G0231187_07	G0231187	CUFT00000016006.T0	chr10_46598002_46598301_-	p001@RP11-38L15.3	CUFT00000016006.T0	__na	ENSG00000231187	RP11-38L15.3	antisense
ASO_G0231312_02	G0231312	CUFT00000003368.T0	chr2_39436427_39436726_+	p003@AC007246.3	CUFT00000003368.T0	__na	ENSG00000231312	AC007246.3	antisense
ASO_G0231312_04	G0231312	CUFT00000003368.T0	chr2_39436427_39436726_+	p003@AC007246.3	CUFT00000003368.T0	__na	ENSG00000231312	AC007246.3	antisense
ASO_G0232110_AD_02	G0232110	ENST00000354541.T0	chr10_89283748_89283805_+	p005@RP11-149I23.3	ENST00000354541.T0	__na	ENSG00000232110	RP11-149I23.3	antisense
ASO_G0232110_AD_06	G0232110	ENST00000354541.T0	chr10_89283748_89283805_+	p005@RP11-149I23.3	ENST00000354541.T0	__na	ENSG00000232110	RP11-149I23.3	antisense
ASO_G0232725_05	G0232725	ENST00000416854.T0	chrX_153766473_153766627_-	p002@U52111.14	ENST00000416854.T0	__na	ENSG00000232725	U52111.14	antisense
ASO_G0232725_AD_10	G0232725	ENST00000416854.T0	chrX_153766473_153766627_-	p002@U52111.14	ENST00000416854.T0	__na	ENSG00000232725	U52111.14	antisense
ASO_G0233117_02	G0233117	FTMT23700016630.T0	chr10_4243607_4243834_-	p002@LINC00702	FTMT23700016630.T0	__na	ENSG00000233117	LINC00702	lincRNA
ASO_G0233117_04	G0233117	FTMT23700016630.T0	chr10_4243607_4243834_-	p002@LINC00702	FTMT23700016630.T0	__na	ENSG00000233117	LINC00702	lincRNA
ASO_G0233137_02	G0233137	ENST00000429493.T0	chr9_37079767_37079949_+	p001@RP11-220I1.1	ENST00000429493.T0	__na	ENSG00000233137	RP11-220I1.1	lincRNA
ASO_G0233137_04	G0233137	ENST00000429493.T0	chr9_37079767_37079949_+	p001@RP11-220I1.1	ENST00000429493.T0	__na	ENSG00000233137	RP11-220I1.1	lincRNA
ASO_G0233137_05	G0233137	ENST00000429493.T0	chr9_37079767_37079949_+	p001@RP11-220I1.1	ENST00000429493.T0	__na	ENSG00000233137	RP11-220I1.1	lincRNA
ASO_G0233396_02	G0233396	ENST00000433081.T0	chr1_146052388_146052581_+	p001@RP11-458D21.1	ENST00000433081.T0	__na	ENSG00000233396	RP11-458D21.1	lincRNA
ASO_G0233396_07	G0233396	ENST00000433081.T0	chr1_146052388_146052581_+	p001@RP11-458D21.1	ENST00000433081.T0	__na	ENSG00000233396	RP11-458D21.1	lincRNA
ASO_G0233461_AD_03	G0233461	ENST00000454631.T0	chr1_231528406_231528705_-	p002@RP11-295G20.2	ENST00000454631.T0	__na	ENSG00000233461	RP11-295G20.2	antisense
ASO_G0233527_02	G0233527	ENST00000448373.T0	chr19_36573374_36573412_+	p002@AC092295.7	ENST00000448373.T0	__na	ENSG00000233527	AC092295.7	antisense
ASO_G0233527_03	G0233527	ENST00000448373.T0	chr19_36573374_36573412_+	p002@AC092295.7	ENST00000448373.T0	__na	ENSG00000233527	AC092295.7	antisense
ASO_G0233527_07	G0233527	ENST00000448373.T0	chr19_36573374_36573412_+	p002@AC092295.7	ENST00000448373.T0	__na	ENSG00000233527	AC092295.7	antisense
ASO_G0233621_01	G0233621	ENST00000424989.T0	chr1_37474390_37474560_-	p001@RP11-422J8.1	ENST00000424989.T0	__na	ENSG00000233621	RP11-422J8.1	antisense
ASO_G0233621_05	G0233621	ENST00000424989.T0	chr1_37474390_37474560_-	p001@RP11-422J8.1	ENST00000424989.T0	__na	ENSG00000233621	RP11-422J8.1	antisense
ASO_G0233901_02	G0233901	ENST00000444125.T0	chr9_129336729_129336901_+	p005@RP11-65J3.1	ENST00000444125.T0	__na	ENSG00000233901	RP11-65J3.1	lincRNA
ASO_G0233901_04	G0233901	ENST00000444125.T0	chr9_129336729_129336901_+	p005@RP11-65J3.1	ENST00000444125.T0	__na	ENSG00000233901	RP11-65J3.1	lincRNA
ASO_G0233901_05	G0233901	ENST00000444125.T0	chr9_129336729_129336901_+	p005@RP11-65J3.1	ENST00000444125.T0	__na	ENSG00000233901	RP11-65J3.1	lincRNA
ASO_G0233937_05	G0233937	ENST00000506340.T0	chr5_181246518_181246674_+	p003@CTC-338M12.4	ENST00000506340.T0	__na	ENSG00000233937	CTC-338M12.4	antisense
ASO_G0234171_01	G0234171	ENST00000438436.T0	chr2_3558482_3558524_+	p002@AC108488.3	ENST00000438436.T0	__na	ENSG00000234171	AC108488.3	antisense
ASO_G0234171_02	G0234171	ENST00000438436.T0	chr2_3558482_3558524_+	p002@AC108488.3	ENST00000438436.T0	__na	ENSG00000234171	AC108488.3	antisense
ASO_G0234171_03	G0234171	ENST00000438436.T0	chr2_3558482_3558524_+	p002@AC108488.3	ENST00000438436.T0	__na	ENSG00000234171	AC108488.3	antisense
ASO_G0234171_06	G0234171	ENST00000438436.T0	chr2_3558482_3558524_+	p002@AC108488.3	ENST00000438436.T0	__na	ENSG00000234171	AC108488.3	antisense
ASO_G0234171_09	G0234171	ENST00000438436.T0	chr2_3558482_3558524_+	p002@AC108488.3	ENST00000438436.T0	__na	ENSG00000234171	AC108488.3	antisense
ASO_G0234327_01	G0234327	ENST00000413077.T0	chr17_5111782_5111942_+	p002@AC012146.7	ENST00000413077.T0	__na	ENSG00000234327	AC012146.7	processed_transcript
ASO_G0234327_07	G0234327	ENST00000413077.T0	chr17_5111782_5111942_+	p002@AC012146.7	ENST00000413077.T0	__na	ENSG00000234327	AC012146.7	processed_transcript
ASO_G0234420_01	G0234420	ENST00000452075.T0	chr10_42552644_42552801_-	p002@ZNF37BP	ENST00000452075.T0	__na	ENSG00000234420	ZNF37BP	pseudogene
ASO_G0234456_01	G0234456	ENST00000422093.T0	chr7_79453973_79454028_+	p011@MAGI2-AS3	ENST00000422093.T0	__na	ENSG00000234456	MAGI2-AS3	processed_transcript
ASO_G0234456_04	G0234456	ENST00000422093.T0	chr7_79453973_79454028_+	p011@MAGI2-AS3	ENST00000422093.T0	__na	ENSG00000234456	MAGI2-AS3	processed_transcript
ASO_G0234546_01	G0234546	ENST00000412639.T0	chr1_9182197_9182353_+	p004@RP3-510D11.2	ENST00000412639.T0	__na	ENSG00000234546	RP3-510D11.2	lincRNA
ASO_G0234546_02	G0234546	ENST00000412639.T0	chr1_9182197_9182353_+	p004@RP3-510D11.2	ENST00000412639.T0	__na	ENSG00000234546	RP3-510D11.2	lincRNA
ASO_G0234546_07	G0234546	ENST00000412639.T0	chr1_9182197_9182353_+	p004@RP3-510D11.2	ENST00000412639.T0	__na	ENSG00000234546	RP3-510D11.2	lincRNA
ASO_G0234608_06	G0234608	ENST00000442119.T0	chr12_111841756_111841918_-	p002@MAPKAPK5-AS1	ENST00000442119.T0	__na	ENSG00000234608	MAPKAPK5-AS1	lincRNA
ASO_G0234608_AD_01	G0234608	ENST00000442119.T0	chr12_111841756_111841918_-	p002@MAPKAPK5-AS1	ENST00000442119.T0	__na	ENSG00000234608	MAPKAPK5-AS1	lincRNA
ASO_G0234608_AD_04	G0234608	ENST00000442119.T0	chr12_111841756_111841918_-	p002@MAPKAPK5-AS1	ENST00000442119.T0	__na	ENSG00000234608	MAPKAPK5-AS1	lincRNA
ASO_G0236618_AD_07	G0236618	ENST00000425081.T0	chr17_1516929_1517080_+	p002@PITPNA-AS1	ENST00000425081.T0	__na	ENSG00000236618	PITPNA-AS1	antisense
ASO_G0236618_AD_09	G0236618	ENST00000425081.T0	chr17_1516929_1517080_+	p002@PITPNA-AS1	ENST00000425081.T0	__na	ENSG00000236618	PITPNA-AS1	antisense
ASO_G0236753_AD_01	G0236753	ENST00000454515.T0	chr7_131327567_131327748_-	p003@MKLN1-AS2	ENST00000454515.T0	__na	ENSG00000236753	MKLN1-AS2	processed_transcript
ASO_G0236810_AD_02	G0236810	ENST00000427796.T0	chr1_23778137_23778288_-	p003@RP5-886K2.3	ENST00000427796.T0	__na	ENSG00000236810	RP5-886K2.3	antisense
ASO_G0236810_AD_06	G0236810	ENST00000427796.T0	chr1_23778137_23778288_-	p003@RP5-886K2.3	ENST00000427796.T0	__na	ENSG00000236810	RP5-886K2.3	antisense
ASO_G0237187_01	G0237187	ENST00000606696.T0	chr5_93581254_93581294_-	p007@NR2F1-AS1	ENST00000606696.T0	__na	ENSG00000237187	NR2F1-AS1	processed_transcript
ASO_G0237187_03	G0237187	ENST00000606696.T0	chr5_93581254_93581294_-	p007@NR2F1-AS1	ENST00000606696.T0	__na	ENSG00000237187	NR2F1-AS1	processed_transcript
ASO_G0237187_AD_01	G0237187	ENST00000606696.T0	chr5_93581254_93581294_-	p007@NR2F1-AS1	ENST00000606696.T0	__na	ENSG00000237187	NR2F1-AS1	processed_transcript
ASO_G0237187_AD_08	G0237187	ENST00000606696.T0	chr5_93581254_93581294_-	p007@NR2F1-AS1	ENST00000606696.T0	__na	ENSG00000237187	NR2F1-AS1	processed_transcript
ASO_G0237298_01	G0237298	CUFT00000004524.T0	chr2_178523063_178523362_+	p002@TTN-AS1	CUFT00000004524.T0	__na	ENSG00000237298	TTN-AS1	antisense
ASO_G0237298_09	G0237298	CUFT00000004524.T0	chr2_178523063_178523362_+	p002@TTN-AS1	CUFT00000004524.T0	__na	ENSG00000237298	TTN-AS1	antisense
ASO_G0237489_09	G0237489	CUFT00000016805.T0	chr10_130110826_130110979_-	p001@LINC00959	CUFT00000016805.T0	__na	ENSG00000237489	LINC00959	lincRNA
ASO_G0237489_AD_01	G0237489	CUFT00000016805.T0	chr10_130110826_130110979_-	p001@LINC00959	CUFT00000016805.T0	__na	ENSG00000237489	LINC00959	lincRNA
ASO_G0237854_05	G0237854	CUFT00000025537.T0	chr17_68101624_68101698_+	p002@LINC00674	CUFT00000025537.T0	__na	ENSG00000237854	LINC00674	pseudogene
ASO_G0237854_AD_02	G0237854	CUFT00000025537.T0	chr17_68101624_68101698_+	p002@LINC00674	CUFT00000025537.T0	__na	ENSG00000237854	LINC00674	pseudogene
ASO_G0237854_AD_04	G0237854	CUFT00000025537.T0	chr17_68101624_68101698_+	p002@LINC00674	CUFT00000025537.T0	__na	ENSG00000237854	LINC00674	pseudogene
ASO_G0238266_03	G0238266	ENST00000436383.T0	chr10_6779450_6779614_+	p002@LINC00707	ENST00000436383.T0	__na	ENSG00000238266	LINC00707	lincRNA
ASO_G0238266_AD_06	G0238266	ENST00000436383.T0	chr10_6779450_6779614_+	p002@LINC00707	ENST00000436383.T0	__na	ENSG00000238266	LINC00707	lincRNA
ASO_G0240875_01	G0240875	ENST00000472943.T0	chr3_156817024_156817183_-	p004@LINC00886	ENST00000472943.T0	__na	ENSG00000240875	LINC00886	lincRNA
ASO_G0240875_02	G0240875	ENST00000472943.T0	chr3_156817024_156817183_-	p004@LINC00886	ENST00000472943.T0	__na	ENSG00000240875	LINC00886	lincRNA
ASO_G0240875_03	G0240875	ENST00000472943.T0	chr3_156817024_156817183_-	p004@LINC00886	ENST00000472943.T0	__na	ENSG00000240875	LINC00886	lincRNA
ASO_G0240875_04	G0240875	ENST00000472943.T0	chr3_156817024_156817183_-	p004@LINC00886	ENST00000472943.T0	__na	ENSG00000240875	LINC00886	lincRNA
ASO_G0240875_10	G0240875	ENST00000472943.T0	chr3_156817024_156817183_-	p004@LINC00886	ENST00000472943.T0	__na	ENSG00000240875	LINC00886	lincRNA
ASO_G0241990_01	G0241990	ENST00000416202.T0	chr22_46053555_46053767_+	p006@RP6-109B7.3	ENST00000416202.T0	__na	ENSG00000241990	RP6-109B7.3	antisense
ASO_G0241990_07	G0241990	ENST00000416202.T0	chr22_46053555_46053767_+	p006@RP6-109B7.3	ENST00000416202.T0	__na	ENSG00000241990	RP6-109B7.3	antisense
ASO_G0242147_05	G0242147	ENST00000478294.T0	chr10_5596110_5596166_-	p005@RP13-463N16.6	ENST00000478294.T0	__na	ENSG00000242147	RP13-463N16.6	lincRNA
ASO_G0242147_07	G0242147	ENST00000478294.T0	chr10_5596110_5596166_-	p005@RP13-463N16.6	ENST00000478294.T0	__na	ENSG00000242147	RP13-463N16.6	lincRNA
ASO_G0243701_01	G0243701	ENST00000466734.T0	chr3_107240542_107240705_+	p001@LINC00883	ENST00000466734.T0	__na	ENSG00000243701	LINC00883	lincRNA
ASO_G0243701_AD_08	G0243701	ENST00000466734.T0	chr3_107240542_107240705_+	p001@LINC00883	ENST00000466734.T0	__na	ENSG00000243701	LINC00883	lincRNA
ASO_G0243701_AD_09	G0243701	ENST00000466734.T0	chr3_107240542_107240705_+	p001@LINC00883	ENST00000466734.T0	__na	ENSG00000243701	LINC00883	lincRNA
ASO_G0244625_04	G0244625	ENST00000421253.T0	chr22_26672824_26672884_+	p008@CTA-211A9.5	ENST00000421253.T0	__na	ENSG00000244625	CTA-211A9.5	lincRNA
ASO_G0244625_09	G0244625	ENST00000421253.T0	chr22_26672824_26672884_+	p008@CTA-211A9.5	ENST00000421253.T0	__na	ENSG00000244625	CTA-211A9.5	lincRNA
ASO_G0244625_AD_08	G0244625	ENST00000421253.T0	chr22_26672824_26672884_+	p008@CTA-211A9.5	ENST00000421253.T0	__na	ENSG00000244625	CTA-211A9.5	lincRNA
ASO_G0244625_AD_09	G0244625	ENST00000421253.T0	chr22_26672824_26672884_+	p008@CTA-211A9.5	ENST00000421253.T0	__na	ENSG00000244625	CTA-211A9.5	lincRNA
ASO_G0245213_04	G0245213	ENST00000510523.T0	chr4_173168805_173169019_-	p005@RP11-10K16.1	ENST00000510523.T0	__na	ENSG00000245213	RP11-10K16.1	antisense
ASO_G0245213_AD_03	G0245213	ENST00000510523.T0	chr4_173168805_173169019_-	p005@RP11-10K16.1	ENST00000510523.T0	__na	ENSG00000245213	RP11-10K16.1	antisense
ASO_G0245213_AD_04	G0245213	ENST00000510523.T0	chr4_173168805_173169019_-	p005@RP11-10K16.1	ENST00000510523.T0	__na	ENSG00000245213	RP11-10K16.1	antisense
ASO_G0245571_06	G0245571	ENST00000531708.T0	chr11_59142865_59143164_-	p001@AP001258.4	ENST00000531708.T0	__na	ENSG00000245571	AP001258.4	lincRNA
ASO_G0245849_AD_07	G0245849	ENST00000533146.T0	chr15_40694946_40695245_-	p001@RAD51-AS1	ENST00000533146.T0	__na	ENSG00000245849	RAD51-AS1	processed_transcript
ASO_G0245937_01	G0245937	ENST00000501702.T0	chr5_128083074_128083223_-	p003@CTC-228N24.3	ENST00000501702.T0	__na	ENSG00000245937	CTC-228N24.3	lincRNA
ASO_G0245937_AD_02	G0245937	ENST00000501702.T0	chr5_128083074_128083223_-	p003@CTC-228N24.3	ENST00000501702.T0	__na	ENSG00000245937	CTC-228N24.3	lincRNA
ASO_G0245937_AD_05	G0245937	ENST00000501702.T0	chr5_128083074_128083223_-	p003@CTC-228N24.3	ENST00000501702.T0	__na	ENSG00000245937	CTC-228N24.3	lincRNA
ASO_G0245958_AD_04	G0245958	ENST00000510011.T0	chr4_119454819_119454969_+	p002@RP11-33B1.1	ENST00000510011.T0	__na	ENSG00000245958	RP11-33B1.1	pseudogene
ASO_G0245958_AD_07	G0245958	ENST00000510011.T0	chr4_119454819_119454969_+	p002@RP11-33B1.1	ENST00000510011.T0	__na	ENSG00000245958	RP11-33B1.1	pseudogene
ASO_G0246067_01	G0246067	FTMT24300008972.T0	chr11_83071916_83072086_+	p001@RAB30-AS1	FTMT24300008972.T0	__na	ENSG00000246067	RAB30-AS1	lincRNA
ASO_G0246067_05	G0246067	FTMT24300008972.T0	chr11_83071916_83072086_+	p001@RAB30-AS1	FTMT24300008972.T0	__na	ENSG00000246067	RAB30-AS1	lincRNA
ASO_G0246067_AD_04	G0246067	FTMT24300008972.T0	chr11_83071916_83072086_+	p001@RAB30-AS1	FTMT24300008972.T0	__na	ENSG00000246067	RAB30-AS1	lincRNA
ASO_G0246067_AD_06	G0246067	FTMT24300008972.T0	chr11_83071916_83072086_+	p001@RAB30-AS1	FTMT24300008972.T0	__na	ENSG00000246067	RAB30-AS1	lincRNA
ASO_G0246067_AD_09	G0246067	FTMT24300008972.T0	chr11_83071916_83072086_+	p001@RAB30-AS1	FTMT24300008972.T0	__na	ENSG00000246067	RAB30-AS1	lincRNA
ASO_G0246089_02	G0246089	ENST00000606853.T0	chr8_6406392_6406545_-	p006@RP11-115C21.2	ENST00000606853.T0	__na	ENSG00000246089	RP11-115C21.2	antisense
ASO_G0246273_02	G0246273	ENST00000534671.T0	chr11_9775699_9775880_+	p003@SBF2-AS1	ENST00000534671.T0	__na	ENSG00000246273	SBF2-AS1	antisense
ASO_G0246430_03	G0246430	ENST00000499425.T0	chr8_56559629_56559820_-	p001@LINC00968	ENST00000499425.T0	__na	ENSG00000246430	LINC00968	lincRNA
ASO_G0246430_AD_03	G0246430	ENST00000499425.T0	chr8_56559629_56559820_-	p001@LINC00968	ENST00000499425.T0	__na	ENSG00000246430	LINC00968	lincRNA
ASO_G0246985_10	G0246985	ENST00000500986.T0	chr12_93571618_93571917_-	p005@SOCS2-AS1	ENST00000500986.T0	__na	ENSG00000246985	SOCS2-AS1	processed_transcript
ASO_G0246985_AD_01	G0246985	ENST00000500986.T0	chr12_93571618_93571917_-	p005@SOCS2-AS1	ENST00000500986.T0	__na	ENSG00000246985	SOCS2-AS1	processed_transcript
ASO_G0246985_AD_04	G0246985	ENST00000500986.T0	chr12_93571618_93571917_-	p005@SOCS2-AS1	ENST00000500986.T0	__na	ENSG00000246985	SOCS2-AS1	processed_transcript
ASO_G0247240_AD_05	G0247240	ENST00000499217.T0	chr15_74461115_74461282_+	p001@UBL7-AS1	ENST00000499217.T0	__na	ENSG00000247240	UBL7-AS1	antisense
ASO_G0247240_AD_06	G0247240	ENST00000499217.T0	chr15_74461115_74461282_+	p001@UBL7-AS1	ENST00000499217.T0	__na	ENSG00000247240	UBL7-AS1	antisense
ASO_G0247572_08	G0247572	ENST00000512287.T0	chr5_81301521_81301534_-	p002@CKMT2-AS1	ENST00000512287.T0	__na	ENSG00000247572	CKMT2-AS1	antisense
ASO_G0247572_09	G0247572	ENST00000512287.T0	chr5_81301521_81301534_-	p002@CKMT2-AS1	ENST00000512287.T0	__na	ENSG00000247572	CKMT2-AS1	antisense
ASO_G0248092_AD_10	G0248092	ENST00000606697.T0	chr5_43602913_43603083_-	p004@NNT-AS1	ENST00000606697.T0	__na	ENSG00000248092	NNT-AS1	antisense
ASO_G0248508_04	G0248508	ENST00000560341.T0	chr15_40039335_40039498_+	p003@SRP14-AS1	ENST00000560341.T0	__na	ENSG00000248508	SRP14-AS1	lincRNA
ASO_G0248508_10	G0248508	ENST00000560341.T0	chr15_40039335_40039498_+	p003@SRP14-AS1	ENST00000560341.T0	__na	ENSG00000248508	SRP14-AS1	lincRNA
ASO_G0250742_01	G0250742	ENST00000508564.T0	chr12_54126081_54126164_+	p002@RP11-834C11.4	ENST00000508564.T0	__na	ENSG00000250742	RP11-834C11.4	lincRNA
ASO_G0250742_AD_04	G0250742	ENST00000508564.T0	chr12_54126081_54126164_+	p002@RP11-834C11.4	ENST00000508564.T0	__na	ENSG00000250742	RP11-834C11.4	lincRNA
ASO_G0250742_AD_05	G0250742	ENST00000508564.T0	chr12_54126081_54126164_+	p002@RP11-834C11.4	ENST00000508564.T0	__na	ENSG00000250742	RP11-834C11.4	lincRNA
ASO_G0250786_04	G0250786	ENST00000508179.T0	chr5_9546050_9546242_+	p002@SNHG18	ENST00000508179.T0	__na	ENSG00000250786	SNHG18	lincRNA
ASO_G0250786_AD_10	G0250786	ENST00000508179.T0	chr5_9546050_9546242_+	p002@SNHG18	ENST00000508179.T0	__na	ENSG00000250786	SNHG18	lincRNA
ASO_G0251580_AD_01	G0251580	ENST00000515205.T0	chr4_6673680_6673863_-	p002@RP11-539L10.3	ENST00000515205.T0	__na	ENSG00000251580	RP11-539L10.3	lincRNA
ASO_G0251580_AD_05	G0251580	ENST00000515205.T0	chr4_6673680_6673863_-	p002@RP11-539L10.3	ENST00000515205.T0	__na	ENSG00000251580	RP11-539L10.3	lincRNA
ASO_G0253352_01	G0253352	ENST00000540687.T0	chr22_30970667_30970826_+	p006@TUG1	ENST00000540687.T0	__na	ENSG00000253352	TUG1	antisense
ASO_G0253352_02	G0253352	ENST00000540687.T0	chr22_30970667_30970826_+	p006@TUG1	ENST00000540687.T0	__na	ENSG00000253352	TUG1	antisense
ASO_G0253352_06	G0253352	ENST00000540687.T0	chr22_30970667_30970826_+	p006@TUG1	ENST00000540687.T0	__na	ENSG00000253352	TUG1	antisense
ASO_G0253352_AD_07	G0253352	ENST00000540687.T0	chr22_30970667_30970826_+	p006@TUG1	ENST00000540687.T0	__na	ENSG00000253352	TUG1	antisense
ASO_G0253352_AD_08	G0253352	ENST00000540687.T0	chr22_30970667_30970826_+	p006@TUG1	ENST00000540687.T0	__na	ENSG00000253352	TUG1	antisense
ASO_G0253982_AD_01	G0253982	ENST00000518481.T0	chr8_1763147_1763315_-	p004@CTD-2336O2.1	ENST00000518481.T0	__na	ENSG00000253982	CTD-2336O2.1	antisense
ASO_G0254682_02	G0254682	ENST00000529369.T0	chr11_71448673_71448823_+	p003@RP11-660L16.2	ENST00000529369.T0	__na	ENSG00000254682	RP11-660L16.2	antisense
ASO_G0254682_06	G0254682	ENST00000529369.T0	chr11_71448673_71448823_+	p003@RP11-660L16.2	ENST00000529369.T0	__na	ENSG00000254682	RP11-660L16.2	antisense
ASO_G0255121_02	G0255121	ENST00000526453.T0	chr11_118998004_118998153_-	p001@RP11-110I1.12	ENST00000526453.T0	__na	ENSG00000255121	RP11-110I1.12	lincRNA
ASO_G0255121_03	G0255121	ENST00000526453.T0	chr11_118998004_118998153_-	p001@RP11-110I1.12	ENST00000526453.T0	__na	ENSG00000255121	RP11-110I1.12	lincRNA
ASO_G0255121_08	G0255121	ENST00000526453.T0	chr11_118998004_118998153_-	p001@RP11-110I1.12	ENST00000526453.T0	__na	ENSG00000255121	RP11-110I1.12	lincRNA
ASO_G0256268_AD_03	G0256268	ENST00000541391.T0	chr12_65602852_65603027_+	p004@RP11-221N13.3	ENST00000541391.T0	__na	ENSG00000256268	RP11-221N13.3	lincRNA
ASO_G0256268_AD_06	G0256268	ENST00000541391.T0	chr12_65602852_65603027_+	p004@RP11-221N13.3	ENST00000541391.T0	__na	ENSG00000256268	RP11-221N13.3	lincRNA
ASO_G0256268_AD_07	G0256268	ENST00000541391.T0	chr12_65602852_65603027_+	p004@RP11-221N13.3	ENST00000541391.T0	__na	ENSG00000256268	RP11-221N13.3	lincRNA
ASO_G0257219_09	G0257219	CUFT00000019500.T0	chr12_76259689_76259988_+	p002@RP11-54A9.1	CUFT00000019500.T0	__na	ENSG00000257219	RP11-54A9.1	lincRNA
ASO_G0257219_AD_05	G0257219	CUFT00000019500.T0	chr12_76259689_76259988_+	p002@RP11-54A9.1	CUFT00000019500.T0	__na	ENSG00000257219	RP11-54A9.1	lincRNA
ASO_G0257219_AD_10	G0257219	CUFT00000019500.T0	chr12_76259689_76259988_+	p002@RP11-54A9.1	CUFT00000019500.T0	__na	ENSG00000257219	RP11-54A9.1	lincRNA
ASO_G0257642_01	G0257642	ENST00000549251.T0	chr12_105327004_105327166_-	p001@RP11-474B16.1	ENST00000549251.T0	__na	ENSG00000257642	RP11-474B16.1	antisense
ASO_G0257815_01	G0257815	ENST00000553135.T0	chr12_70243208_70243367_-	p004@RP11-611E13.2	ENST00000553135.T0	__na	ENSG00000257815	RP11-611E13.2	antisense
ASO_G0257815_AD_03	G0257815	ENST00000553135.T0	chr12_70243208_70243367_-	p004@RP11-611E13.2	ENST00000553135.T0	__na	ENSG00000257815	RP11-611E13.2	antisense
ASO_G0258704_09	G0258704	ENST00000555015.T0	chr14_34982365_34982516_-	p005@RP11-85K15.2	ENST00000555015.T0	__na	ENSG00000258704	RP11-85K15.2	processed_transcript
ASO_G0258920_AD_07	G0258920	ENST00000555562.T0	chr14_89417337_89417503_+	p002@FOXN3-AS1	ENST00000555562.T0	__na	ENSG00000258920	FOXN3-AS1	antisense
ASO_G0259091_01	G0259091	ENST00000554257.T0	chr14_37901974_37902124_-	p002@LINC00517	ENST00000554257.T0	__na	ENSG00000259091	LINC00517	antisense
ASO_G0259091_AD_04	G0259091	ENST00000554257.T0	chr14_37901974_37902124_-	p002@LINC00517	ENST00000554257.T0	__na	ENSG00000259091	LINC00517	antisense
ASO_G0259091_AD_10	G0259091	ENST00000554257.T0	chr14_37901974_37902124_-	p002@LINC00517	ENST00000554257.T0	__na	ENSG00000259091	LINC00517	antisense
ASO_G0259520_AD_04	G0259520	CUFT00000022035.T0	chr15_45279077_45279239_-	p002@CTD-2651B20.3	CUFT00000022035.T0	__na	ENSG00000259520	CTD-2651B20.3	antisense
ASO_G0259520_AD_08	G0259520	CUFT00000022035.T0	chr15_45279077_45279239_-	p002@CTD-2651B20.3	CUFT00000022035.T0	__na	ENSG00000259520	CTD-2651B20.3	antisense
ASO_G0260032_AD_01	G0260032	ENST00000565493.T0	chr20_36050954_36051109_-	p002@LINC00657	ENST00000565493.T0	__na	ENSG00000260032	LINC00657	lincRNA
ASO_G0260032_AD_06	G0260032	ENST00000565493.T0	chr20_36050954_36051109_-	p002@LINC00657	ENST00000565493.T0	__na	ENSG00000260032	LINC00657	lincRNA
ASO_G0260565_AD_06	G0260565	ENST00000568395.T0	chr16_2673429_2673590_-	p002@ERVK13-1	ENST00000568395.T0	__na	ENSG00000260565	ERVK13-1	processed_transcript
ASO_G0260565_AD_08	G0260565	ENST00000568395.T0	chr16_2673429_2673590_-	p002@ERVK13-1	ENST00000568395.T0	__na	ENSG00000260565	ERVK13-1	processed_transcript
ASO_G0260833_06	G0260833	ENST00000561550.T0	chr17_38452250_38452415_-	p003@AC124789.1	ENST00000561550.T0	__na	ENSG00000260833	AC124789.1	processed_transcript
ASO_G0260852_02	G0260852	ENST00000563777.T0	chr16_30923268_30923418_-	p001@FBXL19-AS1	ENST00000563777.T0	__na	ENSG00000260852	FBXL19-AS1	antisense
ASO_G0261105_AD_05	G0261105	ENST00000568302.T0	chr13_75635969_75636074_-	p002@RP11-173B14.5	ENST00000568302.T0	__na	ENSG00000261105	RP11-173B14.5	antisense
ASO_G0261105_AD_06	G0261105	ENST00000568302.T0	chr13_75635969_75636074_-	p002@RP11-173B14.5	ENST00000568302.T0	__na	ENSG00000261105	RP11-173B14.5	antisense
ASO_G0261105_AD_10	G0261105	ENST00000568302.T0	chr13_75635969_75636074_-	p002@RP11-173B14.5	ENST00000568302.T0	__na	ENSG00000261105	RP11-173B14.5	antisense
ASO_G0261573_AD_04	G0261573	ENST00000566394.T0	chr1_198666911_198667101_-	p003@RP11-553K8.5	ENST00000566394.T0	__na	ENSG00000261573	RP11-553K8.5	antisense
ASO_G0261573_AD_06	G0261573	ENST00000566394.T0	chr1_198666911_198667101_-	p003@RP11-553K8.5	ENST00000566394.T0	__na	ENSG00000261573	RP11-553K8.5	antisense
ASO_G0261879_AD_07	G0261879	CUFT00000024269.T0	chr17_5192035_5192067_+	p002@RP11-333E1.1	CUFT00000024269.T0	__na	ENSG00000261879	RP11-333E1.1	antisense
ASO_G0263072_01	G0263072	ENST00000571963.T0	chr16_3134872_3135031_-	p007@RP11-473M20.14	ENST00000571963.T0	__na	ENSG00000263072	RP11-473M20.14	antisense
ASO_G0263072_02	G0263072	ENST00000571963.T0	chr16_3134872_3135031_-	p007@RP11-473M20.14	ENST00000571963.T0	__na	ENSG00000263072	RP11-473M20.14	antisense
ASO_G0263072_05	G0263072	ENST00000571963.T0	chr16_3134872_3135031_-	p007@RP11-473M20.14	ENST00000571963.T0	__na	ENSG00000263072	RP11-473M20.14	antisense
ASO_G0263072_06	G0263072	ENST00000571963.T0	chr16_3134872_3135031_-	p007@RP11-473M20.14	ENST00000571963.T0	__na	ENSG00000263072	RP11-473M20.14	antisense
ASO_G0263753_AD_01	G0263753	ENST00000580684.T0	chr18_5238400_5238604_+	p003@LINC00667	ENST00000580684.T0	__na	ENSG00000263753	LINC00667	lincRNA
ASO_G0263753_AD_06	G0263753	ENST00000580684.T0	chr18_5238400_5238604_+	p003@LINC00667	ENST00000580684.T0	__na	ENSG00000263753	LINC00667	lincRNA
ASO_G0264920_AD_02	G0264920	ENST00000582787.T0	chr17_47895795_47895961_-	p004@RP11-6N17.4	ENST00000582787.T0	__na	ENSG00000264920	RP11-6N17.4	processed_transcript
ASO_G0265458_AD_03	G0265458	ENST00000579095.T0	chr17_82458521_82458670_-	p002@RP13-20L14.6	ENST00000579095.T0	__na	ENSG00000265458	RP13-20L14.6	antisense
ASO_G0267248_AD_03	G0267248	ENST00000590744.T0	chr17_60134948_60135147_-	p006@CTD-2319I12.4	ENST00000590744.T0	__na	ENSG00000267248	CTD-2319I12.4	processed_transcript
ASO_G0267248_AD_07	G0267248	ENST00000590744.T0	chr17_60134948_60135147_-	p006@CTD-2319I12.4	ENST00000590744.T0	__na	ENSG00000267248	CTD-2319I12.4	processed_transcript
ASO_G0267419_AD_04	G0267419	ENST00000589657.T0	chr19_19776612_19776739_+	p003@CTC-559E9.6	ENST00000589657.T0	__na	ENSG00000267419	CTC-559E9.6	processed_transcript
ASO_G0267419_AD_06	G0267419	ENST00000589657.T0	chr19_19776612_19776739_+	p003@CTC-559E9.6	ENST00000589657.T0	__na	ENSG00000267419	CTC-559E9.6	processed_transcript
ASO_G0267577_01	G0267577	CUFT00000027915.T0	chr19_55172688_55172987_+	p009@CTD-2587H24.5	CUFT00000027915.T0	__na	ENSG00000267577	CTD-2587H24.5	antisense
ASO_G0267577_03	G0267577	CUFT00000027915.T0	chr19_55172688_55172987_+	p009@CTD-2587H24.5	CUFT00000027915.T0	__na	ENSG00000267577	CTD-2587H24.5	antisense
ASO_G0267751_AD_02	G0267751	ENST00000590292.T0	chr19_571617_571744_-	p004@AC009005.2	ENST00000590292.T0	__na	ENSG00000267751	AC009005.2	antisense
ASO_G0267886_03	G0267886	CUFT00000027060.T0	chr19_23075067_23075366_+	p001@ZNF730;p001@CTD-2291D10.4	CUFT00000027060.T0	__na	ENSG00000183850	ZNF730	protein_coding
ASO_G0267886_AD_02	G0267886	CUFT00000027060.T0	chr19_23075067_23075366_+	p001@ZNF730;p001@CTD-2291D10.4	CUFT00000027060.T0	__na	ENSG00000183850	ZNF730	protein_coding
ASO_G0267886_AD_04	G0267886	CUFT00000027060.T0	chr19_23075067_23075366_+	p001@ZNF730;p001@CTD-2291D10.4	CUFT00000027060.T0	__na	ENSG00000183850	ZNF730	protein_coding
ASO_G0268895_01	G0268895	ENST00000594950.T0	chr19_58347601_58347753_+	p002@A1BG-AS1	ENST00000594950.T0	__na	ENSG00000268895	A1BG-AS1	antisense
ASO_G0268895_03	G0268895	ENST00000594950.T0	chr19_58347601_58347753_+	p002@A1BG-AS1	ENST00000594950.T0	__na	ENSG00000268895	A1BG-AS1	antisense
ASO_G0269293_01	G0269293	ENST00000602810.T0	chr6_28136856_28137015_-	p002@ZSCAN16-AS1	ENST00000602810.T0	__na	ENSG00000269293	ZSCAN16-AS1	antisense
ASO_G0269293_AD_10	G0269293	ENST00000602810.T0	chr6_28136856_28137015_-	p002@ZSCAN16-AS1	ENST00000602810.T0	__na	ENSG00000269293	ZSCAN16-AS1	antisense
ASO_G0269439_09	G0269439	ENST00000596643.T0	chr19_17511739_17511897_-	p005@CTD-3131K8.2	ENST00000596643.T0	__na	ENSG00000269439	CTD-3131K8.2	lincRNA
ASO_G0269834_02	G0269834	ENST00000601562.T0	chr19_52397745_52397906_-	p001@CTD-3018O17.3	ENST00000601562.T0	__na	ENSG00000269834	CTD-3018O17.3	processed_transcript
ASO_G0269834_AD_02	G0269834	ENST00000601562.T0	chr19_52397745_52397906_-	p001@CTD-3018O17.3	ENST00000601562.T0	__na	ENSG00000269834	CTD-3018O17.3	processed_transcript
ASO_G0269834_AD_06	G0269834	ENST00000601562.T0	chr19_52397745_52397906_-	p001@CTD-3018O17.3	ENST00000601562.T0	__na	ENSG00000269834	CTD-3018O17.3	processed_transcript
ASO_G0270069_05	G0270069	ENST00000602507.T0	chrX_45770269_45770418_-	p013@RP6-99M1.2	ENST00000602507.T0	__na	ENSG00000270069	RP6-99M1.2	lincRNA
ASO_G0270069_AD_07	G0270069	ENST00000602507.T0	chrX_45770269_45770418_-	p013@RP6-99M1.2	ENST00000602507.T0	__na	ENSG00000270069	RP6-99M1.2	lincRNA
ASO_G0270141_05	G0270141	ENST00000363312.T0	chr3_169765045_169765053_-	p002@TERC	ENST00000363312.T0	__na	ENSG00000270141	TERC	lincRNA
ASO_G0270141_AD_10	G0270141	ENST00000363312.T0	chr3_169765045_169765053_-	p002@TERC	ENST00000363312.T0	__na	ENSG00000270141	TERC	lincRNA
ASO_G0271122_05	G0271122	ENST00000605778.T0	chr7_35695064_35695225_+	p003@RP11-379H18.1	ENST00000605778.T0	__na	ENSG00000271122	RP11-379H18.1	antisense
ASO_G0271122_06	G0271122	ENST00000605778.T0	chr7_35695064_35695225_+	p003@RP11-379H18.1	ENST00000605778.T0	__na	ENSG00000271122	RP11-379H18.1	antisense
ASO_G0271270_09	G0271270	ENST00000605830.T0	chr3_129893869_129894020_+	p002@TMCC1-AS1	ENST00000605830.T0	__na	ENSG00000271270	TMCC1-AS1	antisense
ASO_G0271270_AD_10	G0271270	ENST00000605830.T0	chr3_129893869_129894020_+	p002@TMCC1-AS1	ENST00000605830.T0	__na	ENSG00000271270	TMCC1-AS1	antisense
ASO_G0272269_06	G0272269	ENST00000606771.T0	chr6_17706211_17706406_+	p002@RP11-500C11.3	ENST00000606771.T0	__na	ENSG00000272269	RP11-500C11.3	antisense
ASO_G0272888_04	G0272888	ENST00000556895.T0	chr15_92882846_92883011_+	p003@AC013394.2	ENST00000556895.T0	__na	ENSG00000272888	AC013394.2	processed_transcript
ASO_G0272888_AD_07	G0272888	ENST00000556895.T0	chr15_92882846_92883011_+	p003@AC013394.2	ENST00000556895.T0	__na	ENSG00000272888	AC013394.2	processed_transcript
ASO_G0272888_AD_10	G0272888	ENST00000556895.T0	chr15_92882846_92883011_+	p003@AC013394.2	ENST00000556895.T0	__na	ENSG00000272888	AC013394.2	processed_transcript
ASO_G0273015_05	G0273015	ENST00000609803.T0	chr12_45727636_45727781_-	p003@LINC00938	ENST00000609803.T0	__na	ENSG00000273015	LINC00938	lincRNA
ASO_G0273015_AD_07	G0273015	ENST00000609803.T0	chr12_45727636_45727781_-	p003@LINC00938	ENST00000609803.T0	__na	ENSG00000273015	LINC00938	lincRNA
ASO_G0273015_AD_10	G0273015	ENST00000609803.T0	chr12_45727636_45727781_-	p003@LINC00938	ENST00000609803.T0	__na	ENSG00000273015	LINC00938	lincRNA
