# Supplementary material for: Direct Interactions with Nascent Transcripts Is Potentially a Common Targeting Mechanism of Long Non-Coding RNAs
Source: Genes (Basel). 2020 Dec 10;11(12):1483. doi: 10.3390/genes11121483 (PMC7764144; doi:10.3390/genes11121483)
Supplement: Supplementary file 1 [file genes-11-01483-s001.zip › Supplementary Data S1/Supplementary Data/data/chaserr_orthologs.txt]

mouse_gene_name	mouse_gene_id	human_gene_name	human_gene_id	ID	log2fc	pvalue	adj_pvalue
Pias3	ENSMUSG00000028101	PIAS3	ENSG00000131788	229615	-0.476178327	0.003567821	0.022927318
Rnf115	ENSMUSG00000028098	RNF115	ENSG00000265491	67845	0.469229288	0.00627986	0.03337009
Vps45	ENSMUSG00000015747	VPS45	ENSG00000136631	22365	0.61693912	0.004335339	0.026118738
Mcl1	ENSMUSG00000038612	MCL1	ENSG00000143384	17210	0.451395226	0.005101203	0.029231323
Ctsk	ENSMUSG00000028111	CTSK	ENSG00000143387	13038	-0.832584111	2.27e-06	0.000290658
Zfp687	ENSMUSG00000019338	ZNF687	ENSG00000143373	78266	-0.513180684	0.004592445	0.027174825
Plekho1	ENSMUSG00000015745	PLEKHO1	ENSG00000023902	67220	-0.498699364	0.006732742	0.035085273
Bcl9	ENSMUSG00000038256	BCL9	ENSG00000116128	77578	-0.475549557	0.002988842	0.020602485
Nudt4	ENSMUSG00000020029	NUDT4B	ENSG00000177144	71207	0.632451264	0.000220589	0.004403956
Anp32e	ENSMUSG00000015749	ANP32E	ENSG00000143401	66471	0.734506189	8.52e-06	0.000670602
Ecm1	ENSMUSG00000028108	ECM1	ENSG00000143369	13601	-0.652229899	5.42e-05	0.001895217
Pmf1	ENSMUSG00000028066	PMF1	ENSG00000160783	67037	-0.408733245	0.010170536	0.04617535
Mef2d	ENSMUSG00000001419	MEF2D	ENSG00000116604	17261	-0.553450194	0.000730208	0.008599905
Adam15	ENSMUSG00000028041	ADAM15	ENSG00000143537	11490	-0.502764836	0.001267484	0.01211534
Chtop	ENSMUSG00000001017	CHTOP	ENSG00000160679	66511	0.364988352	0.003752451	0.023694269
Crtc2	ENSMUSG00000027936	CRTC2	ENSG00000160741	74343	-0.71183986	0.000100802	0.002823455
Fam189b	ENSMUSG00000032657	FAM189B	ENSG00000160767	68521	-0.810534358	1.93e-06	0.000255197
Glmp	ENSMUSG00000001418	GLMP	ENSG00000198715	56700	-0.487176335	0.001946804	0.015713986
Arhgef2	ENSMUSG00000028059	ARHGEF2	ENSG00000116584	16800	-0.344459201	0.007985533	0.038874664
Cct3	ENSMUSG00000001416	CCT3	ENSG00000163468	12462	0.340452411	0.00546194	0.030508029
Ubap2l	ENSMUSG00000042520	UBAP2L	ENSG00000143569	74383	-0.383325561	0.000677105	0.008172197
Pear1	ENSMUSG00000028073	PEAR1	ENSG00000187800	73182	-0.721179793	4.34e-05	0.00170855
Tiprl	ENSMUSG00000040843	TIPRL	ENSG00000143155	226591	0.51318323	0.00283159	0.019939774
Cacybp	ENSMUSG00000014226	CACYBP	ENSG00000116161	12301	0.963380116	5.57e-06	0.000510151
Uchl5	ENSMUSG00000018189	UCHL5	ENSG00000116750	56207	1.046686615	3.29e-05	0.001458371
Fcer1g	ENSMUSG00000058715	FCER1G	ENSG00000158869	14127	-0.466222169	0.000808832	0.009154352
Aspm	ENSMUSG00000033952	ASPM	ENSG00000066279	12316	0.492859169	0.010986949	0.048572062
Ptgs2	ENSMUSG00000032487	PTGS2	ENSG00000073756	19225	0.792585492	0.00033119	0.005519544
Usp21	ENSMUSG00000053483	USP21	ENSG00000143258	30941	-0.476331318	0.005121809	0.029304659
Dhx9	ENSMUSG00000042699	DHX9	ENSG00000135829	13211	0.632582853	7.8e-05	0.002425989
Cenpl	ENSMUSG00000026708	CENPL	ENSG00000120334	70454	0.78752329	5.4e-05	0.001895217
Prrx1	ENSMUSG00000026586	PRRX1	ENSG00000116132	18933	0.520142103	0.003584358	0.022983984
Arpc5	ENSMUSG00000008475	ARPC5	ENSG00000162704	67771	0.678165404	0.000201469	0.004179344
Olfml2b	ENSMUSG00000038463	OLFML2B	ENSG00000162745	320078	-0.424005107	0.004992082	0.028811301
Nek7	ENSMUSG00000026393	NEK7	ENSG00000151414	59125	0.666375449	0.000481452	0.006751122
Tmco1	ENSMUSG00000052428	TMCO1	ENSG00000143183	68944	0.542101247	0.001465296	0.013199385
Tor1aip2	ENSMUSG00000050565	TOR1AIP2	ENSG00000169905	240832	0.481218459	0.003556184	0.022897721
Nuf2	ENSMUSG00000026683	NUF2	ENSG00000143228	66977	0.60440609	0.006051832	0.032542323
Rgs4	ENSMUSG00000038530	RGS4	ENSG00000117152	19736	0.614355266	0.000926829	0.009958101
Ifi204	ENSMUSG00000073489	MNDA	ENSG00000163563	15951	0.604870177	0.007279836	0.036749981
Igsf8	ENSMUSG00000038034	IGSF8	ENSG00000162729	140559	-0.581498753	0.00639061	0.033783226
Lamc2	ENSMUSG00000026479	LAMC2	ENSG00000058085	16782	1.133306021	8.4e-09	6.76e-06
Pla2g4a	ENSMUSG00000056220	PLA2G4A	ENSG00000116711	18783	0.739418709	8.2e-05	0.002481366
Suco	ENSMUSG00000040297	SUCO	ENSG00000094975	226551	0.757548357	8.74e-05	0.002575706
Upf2	ENSMUSG00000043241	UPF2	ENSG00000151461	326622	0.540314177	0.005757921	0.031357957
Acbd3	ENSMUSG00000026499	ACBD3	ENSG00000182827	170760	0.782586798	6.55e-05	0.002137559
Timm17a	ENSMUSG00000062580	TIMM17A	ENSG00000134375	21854	0.424341387	0.007333092	0.036927826
Nucks1	ENSMUSG00000026434	NUCKS1	ENSG00000069275	98415	0.650080346	0.000362812	0.005729649
Brox	ENSMUSG00000046836	BROX	ENSG00000162819	71678	0.539299044	0.001896277	0.015464995
Zfp738	ENSMUSG00000048280	ZNF678	ENSG00000181450	408068	0.74532656	0.002862314	0.02007972
Zfp738	ENSMUSG00000048280	ZNF695	ENSG00000197472	408068	0.74532656	0.002862314	0.02007972
Tbce	ENSMUSG00000039233	TBCE	ENSG00000285053	70430	0.503833388	0.010320865	0.046559672
Tbce	ENSMUSG00000039233	TBCE	ENSG00000284770	70430	0.503833388	0.010320865	0.046559672
Cox20	ENSMUSG00000026500	COX20	ENSG00000203667	66359	0.918699929	0.000184113	0.003973895
Gtpbp4	ENSMUSG00000021149	GTPBP4	ENSG00000107937	69237	0.487442944	0.003081467	0.021003221
Klf6	ENSMUSG00000000078	KLF6	ENSG00000067082	23849	0.399237197	0.008039284	0.039035077
C1ql3	ENSMUSG00000049630	C1QL3	ENSG00000165985	227580	0.866232931	0.002316268	0.017465668
Ero1lb	ENSMUSG00000057069	ERO1B	ENSG00000086619	67475	0.703865598	0.005224805	0.029660351
Tfb2m	ENSMUSG00000026492	TFB2M	ENSG00000162851	15278	0.657579779	0.001421651	0.012982794
Pter	ENSMUSG00000026730	PTER	ENSG00000165983	19212	0.585097353	0.00357869	0.022960711
Arid4b	ENSMUSG00000039219	ARID4B	ENSG00000054267	94246	0.544226699	0.00429739	0.025973492
Hnrnpu	ENSMUSG00000039630	HNRNPU	ENSG00000153187	51810	0.74026748	1.09e-05	0.000761141
Enah	ENSMUSG00000022995	ENAH	ENSG00000154380	13800	0.558408079	0.001174775	0.011562167
Eprs	ENSMUSG00000026615	EPRS1	ENSG00000136628	107508	0.417541516	0.007848536	0.038503273
Acta1	ENSMUSG00000031972	ACTA1	ENSG00000143632	11459	-1.054593414	1.36e-11	2.22e-08
Lrrn2	ENSMUSG00000026443	LRRN2	ENSG00000170382	16980	-0.639023886	0.002327726	0.017498931
Srp9	ENSMUSG00000026511	SRP9	ENSG00000143742	27058	0.753658328	3.83e-06	0.000399014
Idi1	ENSMUSG00000058258	IDI1	ENSG00000067064	319554	1.070992143	7.66e-07	0.000169762
Cubn	ENSMUSG00000026726	CUBN	ENSG00000107611	65969	0.62311359	0.009972051	0.045588834
Suv39h2	ENSMUSG00000026646	SUV39H2	ENSG00000152455	64707	0.503023462	0.009701972	0.044651786
Disp1	ENSMUSG00000030768	DISP1	ENSG00000154309	68897	-0.554648653	0.000887407	0.009679867
Fbxo28	ENSMUSG00000047539	FBXO28	ENSG00000143756	67948	0.371493328	0.010748203	0.047873722
2310022B05Rik	ENSMUSG00000031983	C1orf198	ENSG00000119280	69551	-0.607155613	0.002104185	0.01648606
Kif26b	ENSMUSG00000026494	KIF26B	ENSG00000162849	269152	-0.418981149	0.006673494	0.034909406
Myog	ENSMUSG00000026459	MYOG	ENSG00000122180	17928	-0.565899105	0.002039969	0.016164706
Mybph	ENSMUSG00000042451	MYBPH	ENSG00000133055	53311	-1.00633788	8.21e-09	6.76e-06
Actn2	ENSMUSG00000052374	ACTN2	ENSG00000077522	11472	-0.715704791	1.88e-05	0.001019838
Wdr26	ENSMUSG00000038733	WDR26	ENSG00000162923	226757	0.469844513	0.005437229	0.030482229
Zfp281	ENSMUSG00000041483	ZNF281	ENSG00000162702	226442	0.783566803	0.000903329	0.009817255
Arl5b	ENSMUSG00000017418	ARL5B	ENSG00000165997	75869	0.657607105	0.004050279	0.024867036
Rrp15	ENSMUSG00000001305	RRP15	ENSG00000067533	67223	0.609941095	0.006146662	0.03287953
Trdmt1	ENSMUSG00000026723	TRDMT1	ENSG00000107614	13434	0.627666658	0.001541855	0.013638091
Cacna1s	ENSMUSG00000026407	CACNA1S	ENSG00000081248	12292	-0.716361156	0.001178807	0.011562167
Mrpl55	ENSMUSG00000036860	MRPL55	ENSG00000162910	67212	-0.450951166	0.008860527	0.041849638
Gdi2	ENSMUSG00000021218	GDI2	ENSG00000057608	14569	0.467281823	0.007160558	0.036450219
Adss	ENSMUSG00000015961	ADSS2	ENSG00000035687	11566	0.587967376	0.000458742	0.006546819
Tomm20	ENSMUSG00000093904	TOMM20	ENSG00000173726	67952	0.585021859	5.07e-05	0.001843317
Ggps1	ENSMUSG00000021302	GGPS1	ENSG00000152904	14593	0.65732145	0.001401345	0.012891457
Prpf18	ENSMUSG00000039449	PRPF18	ENSG00000165630	67229	0.44705012	0.007556409	0.03765509
Prpf18	ENSMUSG00000039449	AL157392.5	ENSG00000282246	67229	0.44705012	0.007556409	0.03765509
Hspa14	ENSMUSG00000109865	HSPA14	ENSG00000187522	50497	0.569930885	0.000551434	0.007269846
Tnni1	ENSMUSG00000026418	TNNI1	ENSG00000159173	21952	-0.792075466	8.08e-08	3.56e-05
Lgr6	ENSMUSG00000042793	LGR6	ENSG00000133067	329252	-0.75042208	0.006861801	0.035536208
Fmod	ENSMUSG00000041559	FMOD	ENSG00000122176	14264	-0.734663571	2.54e-05	0.001212991
Ahctf1	ENSMUSG00000026491	AHCTF1	ENSG00000153207	NA	NA	NA	NA
Snrpe	ENSMUSG00000090553	SNRPE	ENSG00000182004	20643	1.25709041	1.36e-07	4.93e-05
Cnih4	ENSMUSG00000062169	CNIH4	ENSG00000143771	98417	0.459079688	0.007198872	0.03650215
Rbm34	ENSMUSG00000033931	RBM34	ENSG00000188739	52202	0.878954529	0.00033589	0.005533889
A130010J15Rik	ENSMUSG00000079144	C1orf74	ENSG00000162757	NA	NA	NA	NA
Prelp	ENSMUSG00000041577	PRELP	ENSG00000188783	116847	-0.832392973	1.15e-05	0.000775181
Bms1	ENSMUSG00000030138	BMS1	ENSG00000165733	213895	0.434668486	0.003925054	0.024377336
Cxcl12	ENSMUSG00000061353	CXCL12	ENSG00000107562	20315	-0.397664288	0.000331312	0.005519544
Parg	ENSMUSG00000021911	PARG	ENSG00000227345	26430	0.509828588	0.005744047	0.031321049
Mrpl43	ENSMUSG00000025208	MRPL43	ENSG00000055950	94067	-0.418317329	0.011193928	0.049083103
Acbd5	ENSMUSG00000026781	ACBD5	ENSG00000107897	74159	0.927353651	5.19e-05	0.001854921
Herc4	ENSMUSG00000020064	HERC4	ENSG00000148634	67345	0.657666716	0.000868488	0.00953587
Wee1	ENSMUSG00000031016	WEE1	ENSG00000166483	22390	0.605945987	0.000507592	0.006900464
Arid5b	ENSMUSG00000019947	ARID5B	ENSG00000150347	71371	-0.619615899	4.02e-07	0.000103327
Kif11	ENSMUSG00000012443	KIF11	ENSG00000138160	16551	0.608735719	0.000256712	0.004793667
Pnpla2	ENSMUSG00000025509	PNPLA2	ENSG00000177666	66853	-0.627230158	0.000400214	0.006061049
Kif20b	ENSMUSG00000024795	KIF20B	ENSG00000138182	240641	0.942762035	9.81e-05	0.002797826
Yme1l1	ENSMUSG00000026775	YME1L1	ENSG00000136758	27377	0.716506316	0.000249322	0.004715238
Usp47	ENSMUSG00000059263	USP47	ENSG00000170242	74996	0.479982416	0.002797238	0.019772063
2310057M21Rik	ENSMUSG00000040177	C10orf88	ENSG00000119965	68277	0.472618193	0.00334304	0.022142727
Rplp2	ENSMUSG00000025508	RPLP2	ENSG00000177600	67186	-0.575248874	0.000153528	0.003601519
Smndc1	ENSMUSG00000025024	SMNDC1	ENSG00000119953	76479	0.412462846	0.010293547	0.046529644
Smc3	ENSMUSG00000024974	SMC3	ENSG00000108055	13006	0.582403831	0.002724033	0.019462318
Tssc4	ENSMUSG00000045752	TSSC4	ENSG00000184281	56844	-0.686961408	0.001671168	0.014309775
Atad1	ENSMUSG00000013662	ATAD1	ENSG00000138138	67979	0.952538643	9.4e-06	0.000705609
Slc35c1	ENSMUSG00000049922	SLC35C1	ENSG00000181830	228368	-0.593296399	0.002358954	0.017672534
Bag3	ENSMUSG00000030847	BAG3	ENSG00000151929	29810	-0.701626384	9.3e-06	0.000702851
Kif5b	ENSMUSG00000006740	KIF5B	ENSG00000170759	16573	0.553258563	0.001560801	0.013737556
Ate1	ENSMUSG00000030850	ATE1	ENSG00000107669	11907	0.468150645	0.00804775	0.039042507
Ldb3	ENSMUSG00000021798	LDB3	ENSG00000122367	24131	-1.057349842	2.05e-05	0.001063626
Tnks2	ENSMUSG00000024811	TNKS2	ENSG00000107854	74493	0.449079911	0.002234649	0.017117108
Kif18a	ENSMUSG00000027115	KIF18A	ENSG00000121621	228421	0.786218508	0.001449162	0.013095962
Lzts2	ENSMUSG00000035342	LZTS2	ENSG00000107816	226154	-0.509723628	0.011147725	0.04897518
Trp53i11	ENSMUSG00000068735	TP53I11	ENSG00000175274	277414	-0.51041168	0.006991559	0.035903576
Psmd13	ENSMUSG00000025487	PSMD13	ENSG00000185627	23997	0.384268587	0.008009917	0.038924539
Zmiz1	ENSMUSG00000007817	ZMIZ1	ENSG00000108175	328365	-0.483437326	0.000224179	0.004451956
Bloc1s2	ENSMUSG00000057506	BLOC1S2	ENSG00000196072	73689	0.732770107	7.79e-05	0.002425989
Eif4g2	ENSMUSG00000005610	EIF4G2	ENSG00000110321	13690	0.58025893	0.00038926	0.00597113
Far1	ENSMUSG00000030759	FAR1	ENSG00000197601	67420	0.54072644	0.00597151	0.032218114
Vps26a	ENSMUSG00000020078	VPS26A	ENSG00000122958	30930	0.637764771	0.000214296	0.004335455
Tfam	ENSMUSG00000003923	TFAM	ENSG00000108064	21780	0.823219867	0.000214463	0.004335455
Psma1	ENSMUSG00000030751	PSMA1	ENSG00000129084	26440	0.509129349	0.001823096	0.01506746
Hsd17b12	ENSMUSG00000027195	HSD17B12	ENSG00000149084	56348	0.462313551	0.00378906	0.023795214
Gtf2h1	ENSMUSG00000006599	GTF2H1	ENSG00000110768	14884	0.457592885	0.003554707	0.022897721
Sema4g	ENSMUSG00000025207	SEMA4G	ENSG00000095539	26456	-0.602501391	0.010940948	0.048444781
Bicc1	ENSMUSG00000014329	BICC1	ENSG00000122870	83675	-0.443145073	0.001028109	0.01058182
Marveld1	ENSMUSG00000044345	MARVELD1	ENSG00000155254	277010	-0.407112221	0.006709938	0.035027305
Myod1	ENSMUSG00000009471	MYOD1	ENSG00000129152	17927	-0.856341432	1.74e-05	0.000972667
Zfp248	ENSMUSG00000030145	ZNF248	ENSG00000198105	72720	0.614804979	0.004576889	0.027138372
P4ha1	ENSMUSG00000019916	P4HA1	ENSG00000122884	18451	0.417730686	0.000715038	0.008475083
Dnajb12	ENSMUSG00000020109	DNAJB12	ENSG00000148719	56709	-0.433478344	0.005235453	0.02969834
Gpam	ENSMUSG00000024978	GPAM	ENSG00000119927	14732	-0.451176973	0.005957623	0.032174022
Arhgap1	ENSMUSG00000027247	ARHGAP1	ENSG00000175220	228359	-0.345786771	0.002762617	0.019663264
Ap3m1	ENSMUSG00000021824	AP3M1	ENSG00000185009	55946	0.645600951	0.000285015	0.005134832
Tm9sf3	ENSMUSG00000025016	TM9SF3	ENSG00000077147	107358	0.609451416	0.000144975	0.003503033
Rpe	ENSMUSG00000026005	RPEL1	ENSG00000235376	66646	0.7298161	0.000247804	0.004715238
Rrp12	ENSMUSG00000035049	RRP12	ENSG00000052749	107094	-0.456575314	0.007076252	0.036168223
Sirt1	ENSMUSG00000020063	SIRT1	ENSG00000096717	93759	0.722096838	0.001149028	0.011369117
Hnrnpf	ENSMUSG00000042079	HNRNPF	ENSG00000169813	98758	0.410663204	0.004043613	0.02484539
Chuk	ENSMUSG00000025199	CHUK	ENSG00000213341	12675	0.52862139	0.00476412	0.027881492
Zfp503	ENSMUSG00000039081	ZNF503	ENSG00000165655	218820	-0.418327413	0.007942211	0.038747527
Ckap5	ENSMUSG00000040549	CKAP5	ENSG00000175216	75786	0.50037655	0.001272849	0.012145998
Nanos1	ENSMUSG00000072437	NANOS1	ENSG00000188613	332397	1.232754632	3.04e-07	8.77e-05
Chst1	ENSMUSG00000027221	CHST1	ENSG00000175264	76969	-0.721215286	0.001958869	0.015769426
Copb1	ENSMUSG00000030754	COPB1	ENSG00000129083	70349	0.569787952	0.000319002	0.005450631
Zwint	ENSMUSG00000019923	ZWINT	ENSG00000122952	52696	0.630955766	8.5e-05	0.002538507
Fam204a	ENSMUSG00000057858	FAM204A	ENSG00000165669	76539	0.747188442	0.006736547	0.035085273
Pprc1	ENSMUSG00000055491	PPRC1	ENSG00000148840	226169	-0.435275943	0.002603134	0.018898316
Tmem86a	ENSMUSG00000010307	TMEM86A	ENSG00000151117	67893	-0.546397104	0.003311303	0.022023196
Creb3l1	ENSMUSG00000027230	CREB3L1	ENSG00000157613	26427	-0.451100851	0.001881663	0.015386732
Irf7	ENSMUSG00000025498	IRF7	ENSG00000185507	54123	-0.558996063	0.007310718	0.036864617
Wapl	ENSMUSG00000041408	WAPL	ENSG00000062650	218914	0.727507905	0.000358453	0.005695834
Api5	ENSMUSG00000027193	API5	ENSG00000166181	11800	0.731767632	9.98e-05	0.002821623
Pgap2	ENSMUSG00000030990	PGAP2	ENSG00000148985	233575	-0.436721535	0.006183362	0.033028777
Timm23	ENSMUSG00000013701	TIMM23	ENSG00000265354	53600	0.341405595	0.007262566	0.036703992
Timm23	ENSMUSG00000013701	TIMM23B	ENSG00000204152	53600	0.341405595	0.007262566	0.036703992
Timm23	ENSMUSG00000013701	TIMM23B-AGAP6	ENSG00000178440	53600	0.341405595	0.007262566	0.036703992
Anxa8	ENSMUSG00000021950	ANXA8L1	ENSG00000264230	11752	0.561476408	0.000756439	0.008799075
Anxa8	ENSMUSG00000021950	ANXA8	ENSG00000265190	11752	0.561476408	0.000756439	0.008799075
Zswim8	ENSMUSG00000021819	ZSWIM8	ENSG00000214655	268721	-0.450761023	0.010811958	0.048038316
Ghitm	ENSMUSG00000041028	GHITM	ENSG00000165678	66092	0.681855599	1.01e-05	0.000735631
Pten	ENSMUSG00000013663	PTEN	ENSG00000171862	19211	0.730567548	0.000124869	0.003180198
Adk	ENSMUSG00000039197	ADK	ENSG00000156110	11534	0.813698868	5.88e-05	0.001988452
Btaf1	ENSMUSG00000040565	BTAF1	ENSG00000095564	107182	0.586438875	0.001553695	0.013710508
Cd59a	ENSMUSG00000032679	AL049629.2	ENSG00000284969	12509	0.711988522	0.004613111	0.027209861
Cd59a	ENSMUSG00000032679	CD59	ENSG00000085063	12509	0.711988522	0.004613111	0.027209861
Slk	ENSMUSG00000025060	SLK	ENSG00000065613	20874	0.473772383	0.005063905	0.029136213
Pik3ap1	ENSMUSG00000025017	PIK3AP1	ENSG00000155629	83490	-0.588533873	0.006591341	0.034584578
Chchd1	ENSMUSG00000063787	CHCHD1	ENSG00000172586	66121	0.431599779	0.01075888	0.047902328
Prdx3	ENSMUSG00000024997	PRDX3	ENSG00000165672	11757	0.457343503	0.00416685	0.025416429
Gbf1	ENSMUSG00000025224	GBF1	ENSG00000107862	107338	-0.31419342	0.009776211	0.044912336
Rab18	ENSMUSG00000073639	RAB18	ENSG00000099246	19330	1.200335737	4.08e-08	2.19e-05
Bmpr1a	ENSMUSG00000021796	BMPR1A	ENSG00000107779	12166	0.645417397	0.000325687	0.005506362
Nucb2	ENSMUSG00000030659	NUCB2	ENSG00000070081	53322	0.727687326	0.001445138	0.013095962
Cstf3	ENSMUSG00000027176	CSTF3	ENSG00000176102	228410	0.672076652	2.94e-05	0.001354801
Sar1a	ENSMUSG00000020088	SAR1A	ENSG00000079332	20224	0.677139263	2e-05	0.001053952
Unc5b	ENSMUSG00000020099	UNC5B	ENSG00000107731	107449	-0.47739135	0.00928686	0.043228623
Cul2	ENSMUSG00000024231	CUL2	ENSG00000108094	71745	0.591985567	0.001458033	0.013155007
Apbb1	ENSMUSG00000037032	APBB1	ENSG00000166313	11785	-0.535949286	0.008507409	0.040590437
Ipo7	ENSMUSG00000066232	IPO7	ENSG00000205339	233726	0.750174247	0.000104776	0.002869427
Eif3a	ENSMUSG00000024991	EIF3A	ENSG00000107581	13669	0.486173444	0.003757931	0.023694269
Itgb1	ENSMUSG00000025809	ITGB1	ENSG00000150093	16412	0.601862698	0.000194933	0.004119749
Mdk	ENSMUSG00000027239	MDK	ENSG00000110492	17242	-0.581750222	0.003215278	0.021595121
Ctr9	ENSMUSG00000005609	CTR9	ENSG00000198730	22083	0.395684256	0.007569197	0.037685699
Ddx50	ENSMUSG00000020076	DDX50	ENSG00000107625	94213	0.653458175	0.000347194	0.005594505
Smpd1	ENSMUSG00000037049	SMPD1	ENSG00000166311	20597	-0.375746869	0.007747496	0.038145531
Ppa1	ENSMUSG00000020089	PPA1	ENSG00000180817	67895	0.517556589	0.003418173	0.022390127
Psap	ENSMUSG00000004207	PSAP	ENSG00000197746	19156	-0.421348145	0.001389163	0.012842341
B230118H07Rik	ENSMUSG00000027165	IFTAP	ENSG00000166352	68170	0.608314786	0.009850299	0.045197379
Cacul1	ENSMUSG00000033417	CACUL1	ENSG00000151893	78832	0.521567478	0.006050999	0.032542323
Nsmce4a	ENSMUSG00000040331	NSMCE4A	ENSG00000107672	67872	0.435404417	0.008560105	0.04077275
Dchs1	ENSMUSG00000036862	DCHS1	ENSG00000166341	233651	-0.613926314	0.000221255	0.004409426
Noc3l	ENSMUSG00000024999	NOC3L	ENSG00000173145	57753	0.48730404	0.010707637	0.047749701
Vdac2	ENSMUSG00000021771	VDAC2	ENSG00000165637	22334	0.420769848	0.002571283	0.018703259
Immp1l	ENSMUSG00000042670	IMMP1L	ENSG00000148950	66541	0.872832297	0.000200764	0.004179344
Rpp30	ENSMUSG00000024800	RPP30	ENSG00000148688	54364	0.530377332	0.001794375	0.014978245
Tspan18	ENSMUSG00000027217	TSPAN18	ENSG00000157570	241556	-0.527729089	0.002847622	0.020011058
Mapk8	ENSMUSG00000021936	MAPK8	ENSG00000107643	26419	0.575310051	0.003377556	0.022227515
Pik3c2a	ENSMUSG00000030660	PIK3C2A	ENSG00000011405	18704	0.673796095	0.000914935	0.009880513
Ldlrad3	ENSMUSG00000048058	LDLRAD3	ENSG00000179241	241576	-0.428945889	0.003557283	0.022897721
Shoc2	ENSMUSG00000024976	SHOC2	ENSG00000108061	56392	0.435021649	0.011217414	0.049105241
Ifitm3	ENSMUSG00000025492	IFITM2	ENSG00000185201	66141	-0.486123585	0.007887337	0.03857456
Ifitm3	ENSMUSG00000025492	IFITM1	ENSG00000185885	66141	-0.486123585	0.007887337	0.03857456
Ifitm3	ENSMUSG00000025492	IFITM3	ENSG00000142089	66141	-0.486123585	0.007887337	0.03857456
Slc25a22	ENSMUSG00000019082	SLC25A22	ENSG00000177542	68267	-0.634079089	0.000469256	0.006628025
Adam8	ENSMUSG00000025473	ADAM8	ENSG00000151651	11501	-0.627904701	0.000490501	0.006768437
Eif4ebp2	ENSMUSG00000020091	EIF4EBP2	ENSG00000148730	13688	-0.414093574	0.001767912	0.014863824
Ano3	ENSMUSG00000074968	ANO3	ENSG00000134343	228432	0.603527737	0.00156499	0.013738631
Polr2l	ENSMUSG00000038489	POLR2L	ENSG00000177700	66491	-0.518859794	0.000992959	0.01032475
Gdf10	ENSMUSG00000021943	GDF10	ENSG00000266524	14560	-0.743150669	1.27e-05	0.00080618
Prkg1	ENSMUSG00000052920	PRKG1	ENSG00000185532	19091	0.610325133	0.001708351	0.014539703
Mrgpra6	ENSMUSG00000052303	MRGPRX3	ENSG00000179826	381886	0.581541153	0.001220762	0.011839601
Mrgpra6	ENSMUSG00000052303	MRGPRX4	ENSG00000179817	381886	0.581541153	0.001220762	0.011839601
Mrgpra6	ENSMUSG00000052303	MRGPRX1	ENSG00000170255	381886	0.581541153	0.001220762	0.011839601
Mrgpra6	ENSMUSG00000052303	MRGPRX2	ENSG00000183695	381886	0.581541153	0.001220762	0.011839601
Synpo2l	ENSMUSG00000039376	SYNPO2L	ENSG00000166317	68760	-0.846162479	9.58e-05	0.002753144
Hells	ENSMUSG00000025001	HELLS	ENSG00000119969	15201	0.831403892	0.000180303	0.003949823
Cdk1	ENSMUSG00000019942	CDK1	ENSG00000170312	12534	0.46810365	0.000420646	0.006232204
Arl14ep	ENSMUSG00000027122	ARL14EP	ENSG00000152219	212772	0.477860995	0.010569072	0.047373158
Zranb1	ENSMUSG00000030967	ZRANB1	ENSG00000019995	360216	0.63534698	0.011194086	0.049083103
Ccdc186	ENSMUSG00000035173	CCDC186	ENSG00000165813	213993	0.775607439	0.000429815	0.00631676
Cyp2e1	ENSMUSG00000025479	CYP2E1	ENSG00000130649	13106	-0.603316438	0.005617138	0.030913478
Rufy2	ENSMUSG00000020070	RUFY2	ENSG00000204130	70432	0.430758476	0.011500073	0.049842973
Tpp1	ENSMUSG00000030894	TPP1	ENSG00000166340	12751	-0.502818758	5.8e-05	0.001978871
Inpp5f	ENSMUSG00000042105	INPP5F	ENSG00000198825	101490	0.49042214	0.011308677	0.049335801
Ldb1	ENSMUSG00000025223	LDB1	ENSG00000198728	16825	-0.46891656	0.00669513	0.034966384
Eif3m	ENSMUSG00000027170	EIF3M	ENSG00000149100	98221	0.777360172	5.2e-06	0.000496647
Fam45a	ENSMUSG00000024993	DENND10	ENSG00000119979	67894	0.584569956	0.00076986	0.0088727
Deaf1	ENSMUSG00000058886	DEAF1	ENSG00000177030	54006	-0.540121816	0.011042804	0.048666136
Rhog	ENSMUSG00000073982	RHOG	ENSG00000177105	56212	-0.598739361	0.001728501	0.014655816
Lin7c	ENSMUSG00000027162	LIN7C	ENSG00000148943	22343	0.783085562	2.77e-05	0.001312083
Nckap5l	ENSMUSG00000023009	NCKAP5L	ENSG00000167566	380969	-0.609743526	0.001319698	0.012506709
Atxn2	ENSMUSG00000042605	ATXN2	ENSG00000204842	20239	-0.469452565	9.19e-05	0.00267785
Atf7ip	ENSMUSG00000030213	ATF7IP	ENSG00000171681	54343	-0.414704314	0.000856072	0.00946893
Serping1	ENSMUSG00000023224	SERPING1	ENSG00000149131	12258	-0.450853681	0.010393104	0.046810541
Fam76b	ENSMUSG00000037808	FAM76B	ENSG00000077458	72826	0.686374819	0.001899475	0.015464995
Aldh2	ENSMUSG00000029455	AC002996.1	ENSG00000257767	11669	-0.661619644	0.000451235	0.00648902
Aldh2	ENSMUSG00000029455	ALDH2	ENSG00000111275	11669	-0.661619644	0.000451235	0.00648902
Mtmr2	ENSMUSG00000031918	MTMR2	ENSG00000087053	77116	0.400348628	0.007841752	0.038490904
Kmt2d	ENSMUSG00000048154	KMT2D	ENSG00000167548	381022	-0.552879034	0.000577948	0.007428878
1810055G02Rik	ENSMUSG00000035372	C11orf24	ENSG00000171067	72056	-0.540022992	0.000245383	0.004691031
Cox6a1	ENSMUSG00000041697	COX6A1	ENSG00000111775	12861	-0.342684127	0.00693369	0.035714878
Syvn1	ENSMUSG00000024807	SYVN1	ENSG00000162298	74126	-0.680828054	7e-05	0.002257073
Cep290	ENSMUSG00000019971	CEP290	ENSG00000198707	216274	0.790534429	0.003762194	0.023694269
Sik3	ENSMUSG00000034135	SIK3	ENSG00000160584	70661	-0.46709787	0.003478483	0.022602595
Atg2a	ENSMUSG00000024773	ATG2A	ENSG00000110046	329015	-0.750210882	0.000106165	0.00288204
Mbd6	ENSMUSG00000025409	MBD6	ENSG00000166987	110962	-0.597091329	0.00312471	0.021222683
Naa16	ENSMUSG00000022020	NAA16	ENSG00000172766	66897	0.557471829	0.011225301	0.049105241
Fkbp11	ENSMUSG00000003355	FKBP11	ENSG00000134285	66120	-0.493860995	0.007394311	0.037088317
Mfsd5	ENSMUSG00000045665	MFSD5	ENSG00000182544	106073	-0.402571506	0.005678806	0.031161478
Etnk1	ENSMUSG00000030275	ETNK1	ENSG00000139163	75320	0.425505422	0.004182249	0.025494439
Ep400	ENSMUSG00000029505	EP400	ENSG00000183495	75560	-0.396023213	0.001950404	0.015722363
Proser1	ENSMUSG00000049504	PROSER1	ENSG00000120685	212127	-0.453726267	0.004137865	0.025267009
Exosc8	ENSMUSG00000027752	EXOSC8	ENSG00000120699	69639	0.491461675	0.003531639	0.022827929
Tmem126a	ENSMUSG00000030615	TMEM126A	ENSG00000171202	66271	0.764621149	2.8e-06	0.000329365
Eea1	ENSMUSG00000036499	EEA1	ENSG00000102189	216238	0.586607968	0.003369587	0.022191182
Ncor2	ENSMUSG00000029478	NCOR2	ENSG00000196498	20602	-0.843152182	3.84e-07	0.000103032
Nr4a1	ENSMUSG00000023034	NR4A1	ENSG00000123358	15370	-0.791577855	1.76e-06	0.000254136
Utp20	ENSMUSG00000004356	UTP20	ENSG00000120800	70683	0.425593078	0.006488414	0.034187899
Med21	ENSMUSG00000030291	MED21	ENSG00000152944	108098	0.804672877	0.000600857	0.007627561
Bcl9l	ENSMUSG00000063382	BCL9L	ENSG00000186174	80288	-0.760496387	3.73e-05	0.001584123
Cenpj	ENSMUSG00000064128	CENPJ	ENSG00000151849	219103	0.574785541	0.007001208	0.035921841
Ulk1	ENSMUSG00000029512	ULK1	ENSG00000177169	22241	-0.537596914	0.004667914	0.027475541
Lrp1	ENSMUSG00000040249	LRP1	ENSG00000123384	16971	-0.584504395	5.13e-05	0.001845607
Orai1	ENSMUSG00000049686	ORAI1	ENSG00000276045	109305	-0.598806381	0.002811326	0.019834292
Rab1b	ENSMUSG00000024870	RAB1B	ENSG00000174903	76308	-0.445648671	0.008128663	0.039246324
Ergic2	ENSMUSG00000030304	ERGIC2	ENSG00000087502	67456	0.671401814	0.001090227	0.011011116
Tpcn1	ENSMUSG00000032741	TPCN1	ENSG00000186815	252972	-0.504758341	0.002938283	0.020435497
Arhgap32	ENSMUSG00000041444	ARHGAP32	ENSG00000134909	330914	-0.342076183	0.009392588	0.043630588
Rexo2	ENSMUSG00000032026	REXO2	ENSG00000076043	104444	0.719475934	0.000678897	0.008172197
Cep83	ENSMUSG00000020024	CEP83	ENSG00000173588	77048	0.756783857	0.000968441	0.010191257
Atn1	ENSMUSG00000004263	ATN1	ENSG00000111676	NA	NA	NA	NA
Msantd4	ENSMUSG00000041124	MSANTD4	ENSG00000170903	78100	0.738860066	6.38e-05	0.002107751
Zmym2	ENSMUSG00000021945	ZMYM2	ENSG00000121741	76007	0.635870261	0.000862796	0.009496662
Sipa1	ENSMUSG00000056917	SIPA1	ENSG00000213445	20469	-0.614601102	0.003320049	0.022029315
Denr	ENSMUSG00000023106	DENR	ENSG00000139726	NA	NA	NA	NA
Mdm2	ENSMUSG00000020184	MDM2	ENSG00000135679	17246	0.51067058	0.000714004	0.008471738
Ltbr	ENSMUSG00000030339	LTBR	ENSG00000111321	17000	-0.629817941	0.00109327	0.011018565
Cacnb3	ENSMUSG00000003352	CACNB3	ENSG00000167535	12297	-0.506985256	0.003147445	0.021295831
Rap1b	ENSMUSG00000052681	RAP1B	ENSG00000127314	215449	0.69241765	0.000359914	0.005699898
Arhgef17	ENSMUSG00000032875	ARHGEF17	ENSG00000110237	207212	-0.517305383	0.003935943	0.024396556
Mmp17	ENSMUSG00000029436	MMP17	ENSG00000198598	23948	-0.611147534	0.009219924	0.043041601
Zfc3h1	ENSMUSG00000034163	ZFC3H1	ENSG00000133858	216345	0.636847162	0.000868899	0.00953587
Apaf1	ENSMUSG00000019979	APAF1	ENSG00000120868	11783	0.433147067	0.003978514	0.024600804
Gxylt1	ENSMUSG00000036197	GXYLT1	ENSG00000151233	223827	0.596401829	0.000387215	0.005956338
Tbx5	ENSMUSG00000018263	TBX5	ENSG00000089225	21388	-0.760718438	0.000324005	0.005496722
Alox5ap	ENSMUSG00000060063	ALOX5AP	ENSG00000132965	11690	-0.648702889	0.00154638	0.013667379
Cdk17	ENSMUSG00000020015	CDK17	ENSG00000059758	237459	0.559795914	0.002485598	0.018316644
Ppp1cc	ENSMUSG00000004455	PPP1CC	ENSG00000186298	19047	0.391641225	0.01017416	0.04617535
Ahnak	ENSMUSG00000069833	AHNAK	ENSG00000124942	66395	0.403784308	0.010588046	0.04742299
AI837181	ENSMUSG00000047423	C11orf68	ENSG00000175573	107242	-0.573049718	0.0050225	0.028957166
2700081O15Rik	ENSMUSG00000053080	C11orf95	ENSG00000188070	108899	0.445697709	0.004691422	0.027570677
Mpzl2	ENSMUSG00000032092	MPZL2	ENSG00000149573	14012	0.66554715	0.009502188	0.044012604
D6Wsu163e	ENSMUSG00000030347	C12orf4	ENSG00000047621	28040	0.507515356	0.010079782	0.045950747
Pafah1b2	ENSMUSG00000003131	PAFAH1B2	ENSG00000168092	18475	0.527137512	0.000571605	0.007401191
Tmem123	ENSMUSG00000050912	TMEM123	ENSG00000152558	71929	0.510416629	0.006992588	0.035903576
Fermt3	ENSMUSG00000024965	FERMT3	ENSG00000149781	108101	-0.845445913	0.000186242	0.003991487
Adcy6	ENSMUSG00000022994	ADCY6	ENSG00000174233	11512	-0.435433493	0.005570041	0.030791567
Oas2	ENSMUSG00000032690	OAS2	ENSG00000111335	246728	-0.566401397	0.009835558	0.045148137
Mrpl51	ENSMUSG00000030335	MRPL51	ENSG00000111639	66493	0.446833412	0.000561919	0.007348671
Npas4	ENSMUSG00000045903	NPAS4	ENSG00000174576	225872	-0.677854471	0.011061634	0.048691948
Gstp1	ENSMUSG00000060803	GSTP1	ENSG00000084207	14870	-0.483773847	0.002371245	0.017705716
Dixdc1	ENSMUSG00000032064	DIXDC1	ENSG00000150764	330938	0.598824733	0.002478904	0.018291261
Letmd1	ENSMUSG00000037353	LETMD1	ENSG00000050426	68614	-0.471137294	0.000987877	0.01032475
Ikbip	ENSMUSG00000019975	IKBIP	ENSG00000166130	67454	0.665105209	0.001040136	0.010642309
Ufm1	ENSMUSG00000027746	UFM1	ENSG00000120686	67890	0.665586237	0.000722683	0.008529779
Ipo8	ENSMUSG00000040029	IPO8	ENSG00000133704	320727	0.450527259	0.002262708	0.017249891
Tcirg1	ENSMUSG00000001750	TCIRG1	ENSG00000110719	27060	-0.552051998	0.00166498	0.014281295
Tnfrsf1a	ENSMUSG00000030341	TNFRSF1A	ENSG00000067182	21937	-0.400671228	0.009476723	0.04391662
Arcn1	ENSMUSG00000032096	ARCN1	ENSG00000095139	213827	0.412215822	0.001410763	0.012925298
Lamtor1	ENSMUSG00000030842	LAMTOR1	ENSG00000149357	66508	-0.738258382	6e-05	0.00200603
Msrb3	ENSMUSG00000051236	MSRB3	ENSG00000174099	320183	0.460278965	0.002946566	0.020455196
Efemp2	ENSMUSG00000024909	EFEMP2	ENSG00000172638	58859	-0.541990204	0.000364843	0.005743324
Ltbp3	ENSMUSG00000024940	LTBP3	ENSG00000168056	16998	-0.580152843	0.004084087	0.025047289
Tspan9	ENSMUSG00000030352	TSPAN9	ENSG00000011105	109246	-0.45691681	0.003218172	0.021595121
Rad9a	ENSMUSG00000024824	RAD9A	ENSG00000172613	19367	-0.392453563	0.010856068	0.048142671
Nabp2	ENSMUSG00000025374	NABP2	ENSG00000139579	69917	-0.531958655	0.00156164	0.013737556
Pianp	ENSMUSG00000030329	PIANP	ENSG00000139200	319352	-0.515723282	0.008336758	0.040047734
Pcnx3	ENSMUSG00000054874	PCNX3	ENSG00000197136	104401	-0.550906355	0.000667249	0.00811363
Vegfb	ENSMUSG00000024962	VEGFB	ENSG00000173511	22340	-0.563008924	0.001386506	0.012829053
Tagln	ENSMUSG00000032085	TAGLN	ENSG00000149591	21345	-0.40046808	0.000911491	0.009878142
Phc1	ENSMUSG00000040669	PHC1	ENSG00000111752	13619	-0.414913381	0.003384278	0.022254008
Eed	ENSMUSG00000030619	EED	ENSG00000074266	13626	0.650980069	0.000180042	0.003949823
Cbx5	ENSMUSG00000009575	CBX5	ENSG00000094916	12419	0.507185618	0.000814333	0.009178568
Wbp4	ENSMUSG00000022023	WBP4	ENSG00000120688	22380	0.547903379	0.006382164	0.033754421
Llph	ENSMUSG00000020224	LLPH	ENSG00000139233	66225	0.647363399	0.000283181	0.005109973
Folr2	ENSMUSG00000032725	FOLR3	ENSG00000110203	14276	-0.598948372	0.008607813	0.040906956
Folr2	ENSMUSG00000032725	FOLR2	ENSG00000165457	14276	-0.598948372	0.008607813	0.040906956
Chordc1	ENSMUSG00000001774	CHORDC1	ENSG00000110172	66917	0.780780993	0.000412018	0.006144798
Tuba1c	ENSMUSG00000043091	TUBA1C	ENSG00000167553	22146	-0.379356896	0.006823767	0.035408117
Stip1	ENSMUSG00000024966	STIP1	ENSG00000168439	20867	0.358248566	0.002951773	0.020469343
Spcs2	ENSMUSG00000035227	SPCS2	ENSG00000118363	66624	0.500059828	0.000526086	0.007052063
Rsrc2	ENSMUSG00000029422	RSRC2	ENSG00000111011	208606	0.64798668	0.00455278	0.027080986
Prdx5	ENSMUSG00000024953	PRDX5	ENSG00000126432	54683	0.586587923	0.000235654	0.004568359
Ssh1	ENSMUSG00000042121	SSH1	ENSG00000084112	231637	-0.561154265	0.001026923	0.010579281
Pds5b	ENSMUSG00000034021	PDS5B	ENSG00000083642	100710	0.48551785	0.00332265	0.022033591
Sarnp	ENSMUSG00000078427	SARNP	ENSG00000205323	66118	0.653952622	0.000720833	0.008516876
Setd1b	ENSMUSG00000038384	SETD1B	ENSG00000139718	208043	-0.415693576	0.005345813	0.030202634
Mmp12	ENSMUSG00000049723	MMP12	ENSG00000262406	17381	1.030481315	0.000558565	0.007321817
Ssh3	ENSMUSG00000034616	SSH3	ENSG00000172830	245857	-0.644395733	0.008972629	0.042202091
Pus3	ENSMUSG00000032103	PUS3	ENSG00000110060	67049	0.975456427	0.000104626	0.002869427
Scarb1	ENSMUSG00000037936	SCARB1	ENSG00000073060	20778	-0.513834384	0.00692003	0.035693786
Mphosph8	ENSMUSG00000079184	MPHOSPH8	ENSG00000196199	75339	0.730459021	0.001040602	0.010642309
Lrrc32	ENSMUSG00000090958	LRRC32	ENSG00000137507	434215	-0.368365819	0.011255197	0.049197795
Stt3a	ENSMUSG00000032116	STT3A	ENSG00000134910	16430	0.509374663	0.000621446	0.007810783
Tns2	ENSMUSG00000037003	TNS2	ENSG00000111077	209039	-0.64377119	0.000166996	0.003791087
Nudt4	ENSMUSG00000020029	NUDT4	ENSG00000173598	71207	0.632451264	0.000220589	0.004403956
Vps37c	ENSMUSG00000048832	VPS37C	ENSG00000167987	107305	-0.593865482	0.002511748	0.018448978
Birc2	ENSMUSG00000057367	BIRC2	ENSG00000110330	11797	0.680675101	0.000282679	0.005109973
Dtx3	ENSMUSG00000040415	DTX3	ENSG00000178498	80904	-0.590517566	0.004424715	0.026473056
Pxn	ENSMUSG00000029528	PXN	ENSG00000089159	19303	-0.42296598	0.011547799	0.049981866
Bscl2	ENSMUSG00000071657	BSCL2	ENSG00000168000	14705	-0.750219611	1.04e-05	0.00074596
Unc93b1	ENSMUSG00000036908	UNC93B1	ENSG00000110057	54445	-0.667372282	0.000333686	0.005525449
Hsph1	ENSMUSG00000029657	HSPH1	ENSG00000120694	15505	0.534465113	0.002081041	0.016391097
Cd248	ENSMUSG00000056481	CD248	ENSG00000174807	70445	-0.78696068	1.47e-05	0.000886406
Ppfibp1	ENSMUSG00000016487	PPFIBP1	ENSG00000110841	67533	0.48598983	0.002272454	0.017285815
Ttc9c	ENSMUSG00000071660	TTC9C	ENSG00000162222	70387	0.521926197	0.003628781	0.023150183
Dpagt1	ENSMUSG00000032123	DPAGT1	ENSG00000172269	13478	-0.346126249	0.005525748	0.030620041
Atp2b1	ENSMUSG00000019943	ATP2B1	ENSG00000070961	67972	0.467456795	0.003511569	0.022746409
Tmem132c	ENSMUSG00000034324	TMEM132C	ENSG00000181234	208213	-0.626451409	0.010355247	0.046660047
Pcf11	ENSMUSG00000041328	PCF11	ENSG00000165494	74737	0.764924474	0.000270174	0.004967106
Larp4	ENSMUSG00000023025	LARP4	ENSG00000161813	207214	0.391962004	0.009158109	0.042809518
Taf1d	ENSMUSG00000031939	TAF1D	ENSG00000166012	75316	0.723151251	0.002022086	0.016057767
Mgp	ENSMUSG00000030218	MGP	ENSG00000111341	17313	-0.654194513	0.002222426	0.017058293
Lemd3	ENSMUSG00000048661	LEMD3	ENSG00000174106	380664	0.55700659	0.007067351	0.036159176
Hmgb1	ENSMUSG00000066551	HMGB1	ENSG00000189403	15289	0.57717864	0.00034786	0.005594505
Cep57	ENSMUSG00000031922	CEP57	ENSG00000166037	74360	0.664877433	0.000678497	0.008172197
Iffo1	ENSMUSG00000038271	IFFO1	ENSG00000010295	320678	-0.634032347	0.003948903	0.024444555
Clec7a	ENSMUSG00000079293	CLEC7A	ENSG00000172243	56644	0.873981701	0.001448072	0.013095962
Osbpl8	ENSMUSG00000020189	OSBPL8	ENSG00000091039	237542	0.590382201	0.003144628	0.021295831
Cd63	ENSMUSG00000025351	CD63	ENSG00000135404	12512	0.437619537	0.001010422	0.010428373
Ddias	ENSMUSG00000030641	DDIAS	ENSG00000165490	74041	0.921510759	4.27e-05	0.001706767
Ube3b	ENSMUSG00000029577	UBE3B	ENSG00000151148	117146	-0.569708837	0.000402676	0.006066126
Rela	ENSMUSG00000024927	RELA	ENSG00000173039	19697	-0.48458646	0.003228136	0.021623325
Sc5d	ENSMUSG00000032018	SC5D	ENSG00000109929	235293	0.427182983	0.007341702	0.036946941
Yars2	ENSMUSG00000022792	YARS2	ENSG00000139131	70120	0.675515355	0.004276407	0.025902279
R3hdm2	ENSMUSG00000025404	R3HDM2	ENSG00000179912	71750	-0.326897318	0.005175498	0.029521838
Gtf2f2	ENSMUSG00000067995	GTF2F2	ENSG00000188342	68705	0.670385768	0.003536623	0.022847031
Pawr	ENSMUSG00000035873	PAWR	ENSG00000177425	114774	0.669137699	0.001702909	0.014505243
Kras	ENSMUSG00000030265	KRAS	ENSG00000133703	16653	0.71719785	0.000163295	0.003722066
Tmem109	ENSMUSG00000034659	TMEM109	ENSG00000110108	68539	-0.458217413	0.006653302	0.034877181
Zmym5	ENSMUSG00000040123	ZMYM5	ENSG00000132950	219105	0.69776181	0.001302597	0.012377418
Tuba1b	ENSMUSG00000023004	TUBA1B	ENSG00000123416	22143	-0.519975796	0.002119074	0.016501228
Rps25	ENSMUSG00000009927	RPS25	ENSG00000118181	75617	0.50221694	0.001092025	0.011018106
Ccdc92	ENSMUSG00000037979	CCDC92	ENSG00000119242	215707	-0.643242295	0.011215196	0.049105241
Gm45234	ENSMUSG00000107478	ATN1	ENSG00000111676	NA	NA	NA	NA
Dhx37	ENSMUSG00000029480	DHX37	ENSG00000150990	208144	-0.547866769	0.00099488	0.01032475
Rnf26	ENSMUSG00000053128	RNF26	ENSG00000173456	213211	-0.396969637	0.010270919	0.046479501
Slc25a3	ENSMUSG00000061904	SLC25A3	ENSG00000075415	18674	0.423364151	0.00777844	0.038261585
Map4k2	ENSMUSG00000024948	MAP4K2	ENSG00000168067	26412	-0.538035441	0.011313904	0.049339488
Pan2	ENSMUSG00000005682	PAN2	ENSG00000135473	103135	-0.46200115	0.007626898	0.037815441
Tmpo	ENSMUSG00000019961	TMPO	ENSG00000120802	21917	0.485486398	0.002003862	0.015957206
Tmem132a	ENSMUSG00000024736	TMEM132A	ENSG00000006118	98170	-0.716333879	0.000529021	0.007074556
Tmem134	ENSMUSG00000024845	TMEM134	ENSG00000172663	66990	-0.462535513	0.008987006	0.042252062
Emg1	ENSMUSG00000004268	EMG1	ENSG00000126749	14791	0.336628322	0.008129729	0.039246324
Casp12	ENSMUSG00000025887	CASP12	ENSG00000204403	12364	0.689324716	0.006794556	0.035289069
Krr1	ENSMUSG00000063334	KRR1	ENSG00000111615	52705	0.850036334	8.29e-06	0.000662246
Ppp1r12a	ENSMUSG00000019907	PPP1R12A	ENSG00000058272	17931	0.489602881	0.005041115	0.029034759
Pphln1	ENSMUSG00000036167	PPHLN1	ENSG00000134283	223828	0.565437126	0.001429762	0.013031354
Ucp2	ENSMUSG00000033685	UCP2	ENSG00000175567	22228	-0.536045148	0.00034829	0.005594505
Nfyb	ENSMUSG00000020248	NFYB	ENSG00000120837	18045	0.759251578	0.000572837	0.007401191
Mterf2	ENSMUSG00000049038	MTERF2	ENSG00000120832	74238	0.804894355	0.002623627	0.018998096
Tmem126b	ENSMUSG00000030614	TMEM126B	ENSG00000171204	68472	0.81467764	0.003792144	0.023801304
Tmem19	ENSMUSG00000069520	TMEM19	ENSG00000139291	67226	0.487142516	0.004166074	0.025416429
Tmtc3	ENSMUSG00000036676	TMTC3	ENSG00000139324	237500	0.633067665	0.000336084	0.005533889
Mrpl21	ENSMUSG00000024829	MRPL21	ENSG00000197345	353242	0.47180549	0.005720239	0.03126694
Spi1	ENSMUSG00000002111	SPI1	ENSG00000066336	20375	-0.682007694	0.003452481	0.022548942
Sidt2	ENSMUSG00000034908	SIDT2	ENSG00000149577	214597	-0.377159084	0.007991869	0.038888696
P2ry6	ENSMUSG00000048779	P2RY6	ENSG00000171631	233571	-0.756659025	0.001506637	0.013428455
Zdhhc20	ENSMUSG00000021969	ZDHHC20	ENSG00000180776	75965	0.880734012	2.3e-05	0.001144305
Sbno1	ENSMUSG00000038095	SBNO1	ENSG00000139697	243272	0.428373175	0.005215482	0.029644787
N4bp2l2	ENSMUSG00000029655	N4BP2L2	ENSG00000244754	381695	0.716503779	0.000585669	0.007493897
Plcb3	ENSMUSG00000024960	PLCB3	ENSG00000149782	18797	-0.434642839	0.003370064	0.022191182
Prkab1	ENSMUSG00000029513	PRKAB1	ENSG00000111725	19079	-0.468648311	0.001330035	0.012553393
Cul5	ENSMUSG00000032030	CUL5	ENSG00000166266	75717	0.681526758	0.000608476	0.007680984
Foxj2	ENSMUSG00000003154	FOXJ2	ENSG00000065970	60611	-0.463132516	0.010412791	0.046842999
Shisa2	ENSMUSG00000044461	SHISA2	ENSG00000180730	219134	-0.479721672	0.006722888	0.035078647
Fbrsl1	ENSMUSG00000043323	FBRSL1	ENSG00000112787	381668	-0.592053526	0.003043146	0.020830291
Mvk	ENSMUSG00000041939	MVK	ENSG00000110921	17855	-0.619373999	0.001398914	0.012890157
Hdac7	ENSMUSG00000022475	HDAC7	ENSG00000061273	56233	-0.562759319	0.001857259	0.015258677
Dcun1d5	ENSMUSG00000032002	DCUN1D5	ENSG00000137692	76863	0.576575996	0.002456858	0.018176232
D10Wsu102e	ENSMUSG00000020255	C12orf45	ENSG00000151131	28109	0.434913773	0.007318654	0.036876107
Fam89b	ENSMUSG00000024939	FAM89B	ENSG00000176973	NA	NA	NA	NA
Hspb2	ENSMUSG00000038086	HSPB2	ENSG00000170276	69253	-0.646561674	0.008835748	0.04176764
Hspb2	ENSMUSG00000038086	HSPB2-C11orf52	ENSG00000254445	69253	-0.646561674	0.008835748	0.04176764
Cwf19l2	ENSMUSG00000025898	CWF19L2	ENSG00000152404	244672	0.78468555	0.000959357	0.010133543
Zfp385a	ENSMUSG00000000552	ZNF385A	ENSG00000161642	29813	-0.581133545	0.004289329	0.025940565
Noc4l	ENSMUSG00000033294	NOC4L	ENSG00000184967	100608	-0.489470136	0.003986094	0.024634146
Pacs1	ENSMUSG00000024855	PACS1	ENSG00000175115	107975	-0.591619456	6.87e-06	0.000580845
Lmbr1l	ENSMUSG00000022999	LMBR1L	ENSG00000139636	74775	-0.506355498	0.007572801	0.037685699
Zfp384	ENSMUSG00000038346	ZNF384	ENSG00000126746	269800	-0.429249932	0.006270613	0.033352435
Plet1	ENSMUSG00000032068	PLET1	ENSG00000188771	76509	0.882891043	0.000682864	0.008206024
Mcrs1	ENSMUSG00000037570	MCRS1	ENSG00000187778	51812	-0.545152982	0.000770795	0.008874386
Rab21	ENSMUSG00000020132	RAB21	ENSG00000080371	216344	0.88870954	0.000170903	0.003833391
Selplg	ENSMUSG00000048163	SELPLG	ENSG00000110876	20345	-1.303544727	1.76e-06	0.000254136
Med17	ENSMUSG00000031935	AP001273.2	ENSG00000284057	234959	0.555743072	0.001005198	0.010393786
Med17	ENSMUSG00000031935	MED17	ENSG00000042429	234959	0.555743072	0.001005198	0.010393786
Thyn1	ENSMUSG00000035443	THYN1	ENSG00000151500	77862	0.493724277	0.000174448	0.003859104
Lrp5	ENSMUSG00000024913	LRP5	ENSG00000162337	16973	-0.606185122	0.000658683	0.008076865
Strap	ENSMUSG00000030224	STRAP	ENSG00000023734	20901	0.742120939	5.99e-05	0.00200603
Micu2	ENSMUSG00000021973	MICU2	ENSG00000165487	68514	0.478296592	0.005423811	0.030459906
Ccdc90b	ENSMUSG00000030613	CCDC90B	ENSG00000137500	66365	0.761181074	0.000103902	0.002869427
B3gat3	ENSMUSG00000071649	B3GAT3	ENSG00000149541	72727	-0.565966713	0.003472976	0.022591397
Dnm1l	ENSMUSG00000022789	DNM1L	ENSG00000087470	74006	0.604716715	0.000953567	0.010100817
Troap	ENSMUSG00000032783	TROAP	ENSG00000135451	78733	-0.604951416	0.000937002	0.010029127
Ei24	ENSMUSG00000062762	EI24	ENSG00000149547	13663	0.408401926	0.005739716	0.031312598
Pomp	ENSMUSG00000029649	POMP	ENSG00000132963	66537	0.585245659	0.000147756	0.003534015
Plbd2	ENSMUSG00000029598	PLBD2	ENSG00000151176	71772	-0.600948185	0.000297333	0.005305809
Metap2	ENSMUSG00000036112	METAP2	ENSG00000111142	56307	0.720579198	4.27e-05	0.001706767
Ptprq	ENSMUSG00000035916	PTPRQ	ENSG00000139304	237523	0.64072314	0.006258222	0.033302259
Mlxip	ENSMUSG00000038342	MLXIP	ENSG00000175727	208104	-0.538249189	0.000172128	0.003837721
Ints5	ENSMUSG00000071652	INTS5	ENSG00000185085	109077	-0.444838996	0.003625352	0.023141418
Ccdc43	ENSMUSG00000020925	CCDC43	ENSG00000180329	52715	0.470969705	0.007541216	0.037605887
Cotl1	ENSMUSG00000031827	COTL1	ENSG00000103187	72042	-0.646713678	4.34e-05	0.00170855
Gprc5c	ENSMUSG00000051043	GPRC5C	ENSG00000170412	70355	-0.803621503	5.59e-05	0.001923566
Edc4	ENSMUSG00000036270	EDC4	ENSG00000038358	234699	-0.433140586	0.005510791	0.030582309
Zfp319	ENSMUSG00000046556	ZNF319	ENSG00000166188	79233	-0.473971853	0.011033115	0.048661525
Btbd1	ENSMUSG00000025103	BTBD1	ENSG00000064726	83962	0.51653374	0.002945306	0.020455196
4921524J17Rik	ENSMUSG00000036934	C16orf87	ENSG00000155330	66714	0.655880745	0.001807726	0.015015603
Dnajc7	ENSMUSG00000014195	DNAJC7	ENSG00000168259	56354	0.404910501	0.001825788	0.01506746
Maz	ENSMUSG00000030678	MAZ	ENSG00000103495	17188	-0.450211542	0.007983187	0.038874664
Baiap2	ENSMUSG00000025372	BAIAP2	ENSG00000175866	108100	-0.512528219	0.004566515	0.027134017
Arhgef7	ENSMUSG00000031511	ARHGEF7	ENSG00000102606	54126	-0.414914845	0.001568205	0.013738631
Psma6	ENSMUSG00000021024	PSMA6	ENSG00000100902	26443	0.679346774	3.5e-05	0.001517018
Tsr1	ENSMUSG00000038335	TSR1	ENSG00000167721	104662	0.545633366	0.00024995	0.004715238
Rai1	ENSMUSG00000062115	RAI1	ENSG00000108557	19377	-0.54990523	0.001790154	0.0149648
Lama3	ENSMUSG00000024421	LAMA3	ENSG00000053747	16774	1.292840482	5.97e-10	6.11e-07
Ndufaf1	ENSMUSG00000027305	NDUFAF1	ENSG00000137806	69702	0.579305372	0.003020606	0.020752923
Psma3	ENSMUSG00000060073	PSMA3	ENSG00000100567	19167	0.793806588	6.64e-05	0.002161814
Top2a	ENSMUSG00000020914	TOP2A	ENSG00000131747	21973	0.651583422	0.000111145	0.002979757
Srp54b	ENSMUSG00000112449	SRP54	ENSG00000100883	NM_001100109	0.739473909	0.002014949	0.016022831
Srp54b	ENSMUSG00000112449	SRP54	ENSG00000100883	NM_001100110	0.669967998	0.000426874	0.006283137
Nae1	ENSMUSG00000031878	NAE1	ENSG00000159593	234664	0.826575383	0.000564503	0.007365355
Gm20521	ENSMUSG00000092232	BCL2L2-PABPN1	ENSG00000258643	NA	NA	NA	NA
Fzd2	ENSMUSG00000050288	FZD2	ENSG00000180340	57265	-0.87643404	3.65e-10	4.11e-07
Snx6	ENSMUSG00000005656	SNX6	ENSG00000129515	72183	0.478178926	0.004575206	0.027138372
Csk	ENSMUSG00000032312	CSK	ENSG00000103653	12988	-0.456978136	0.005383812	0.030341201
Rab11fip3	ENSMUSG00000037098	RAB11FIP3	ENSG00000090565	215445	-0.52748358	0.005675573	0.031158925
Cpne2	ENSMUSG00000034361	CPNE2	ENSG00000140848	234577	-0.57337096	0.001119709	0.01117724
Smg1	ENSMUSG00000030655	SMG1	ENSG00000157106	233789	0.391995975	0.008770441	0.041493766
Pafah1b1	ENSMUSG00000020745	PAFAH1B1	ENSG00000007168	18472	0.635431921	0.000469241	0.006628025
Mis18bp1	ENSMUSG00000047534	MIS18BP1	ENSG00000129534	217653	1.122151721	2.52e-06	0.000315115
Map4k5	ENSMUSG00000034761	MAP4K5	ENSG00000012983	399510	0.524382537	0.011403756	0.049654404
Tpp2	ENSMUSG00000041763	TPP2	ENSG00000134900	22019	0.570466273	0.001125859	0.011208816
Vps18	ENSMUSG00000034216	VPS18	ENSG00000104142	228545	-0.574378901	0.004437549	0.026535743
Cops2	ENSMUSG00000027206	COPS2	ENSG00000166200	12848	0.727119399	0.000276827	0.005041483
Rara	ENSMUSG00000037992	RARA	ENSG00000131759	19401	-0.687107827	4.63e-05	0.001762237
Cacnb1	ENSMUSG00000020882	CACNB1	ENSG00000067191	12295	-0.872227536	4.66e-05	0.00176507
Rfng	ENSMUSG00000025158	RFNG	ENSG00000169733	19719	-0.668048399	0.000211648	0.004293981
Ltbp2	ENSMUSG00000002020	LTBP2	ENSG00000119681	16997	-0.532870982	0.000833489	0.009325517
Arhgap5	ENSMUSG00000035133	ARHGAP5	ENSG00000100852	11855	0.925918826	3.85e-05	0.001612245
Ube3a	ENSMUSG00000025326	UBE3A	ENSG00000114062	22215	0.748293494	0.000826343	0.00929242
Cygb	ENSMUSG00000020810	CYGB	ENSG00000161544	114886	-1.06645919	0.00010025	0.002821623
Cops3	ENSMUSG00000019373	COPS3	ENSG00000141030	26572	0.432267504	0.008128819	0.039246324
Hif1a	ENSMUSG00000021109	HIF1A	ENSG00000100644	15251	0.654090618	0.00076545	0.008839964
Plscr3	ENSMUSG00000019461	PLSCR3	ENSG00000187838	70310	-0.589369854	0.000120878	0.003136146
Bckdk	ENSMUSG00000030802	BCKDK	ENSG00000103507	12041	-0.515939965	0.003385534	0.022254008
Tmem104	ENSMUSG00000045980	TMEM104	ENSG00000109066	320534	-0.931733338	6.45e-08	3.16e-05
Rnf157	ENSMUSG00000052949	RNF157	ENSG00000141576	217340	-0.510743902	0.007301512	0.036834691
Evl	ENSMUSG00000021262	EVL	ENSG00000196405	14026	-0.410012328	0.003526903	0.022810413
Hsp90aa1	ENSMUSG00000021270	HSP90AA1	ENSG00000080824	15519	0.718476779	4.16e-05	0.001701591
Ngfr	ENSMUSG00000000120	NGFR	ENSG00000064300	18053	-1.113449831	5.76e-08	2.95e-05
Mapkbp1	ENSMUSG00000033902	MAPKBP1	ENSG00000137802	26390	-0.455350418	0.008300261	0.039906464
Brms1l	ENSMUSG00000012076	BRMS1L	ENSG00000100916	52592	0.508833812	0.005339223	0.030180545
Usp7	ENSMUSG00000022710	USP7	ENSG00000187555	252870	0.412549156	0.00374404	0.023684207
Sh2b1	ENSMUSG00000030733	SH2B1	ENSG00000178188	20399	-0.47086166	0.007716213	0.038072598
Plk1	ENSMUSG00000030867	PLK1	ENSG00000166851	18817	-0.597879826	0.000231808	0.004547306
Zfand6	ENSMUSG00000030629	ZFAND6	ENSG00000086666	65098	0.566444647	0.006887333	0.035606688
Tmed3	ENSMUSG00000032353	TMED3	ENSG00000166557	66111	-0.505553663	0.001505701	0.013428455
Mgrn1	ENSMUSG00000022517	MGRN1	ENSG00000102858	17237	-0.575617663	0.000347265	0.005594505
Adgrg1	ENSMUSG00000031785	ADGRG1	ENSG00000205336	14766	-0.564034255	0.002553851	0.018637834
Tpm1	ENSMUSG00000032366	TPM1	ENSG00000140416	22003	0.401029222	0.011222394	0.049105241
Ino80e	ENSMUSG00000030689	INO80E	ENSG00000169592	233875	-0.603965311	0.000341392	0.005579215
Ube2q2	ENSMUSG00000032307	UBE2Q2	ENSG00000140367	109161	0.470628154	0.008581981	0.040842396
Rogdi	ENSMUSG00000022540	ROGDI	ENSG00000067836	66049	-0.574245923	0.007420189	0.037183504
Lrp10	ENSMUSG00000022175	LRP10	ENSG00000197324	65107	-0.550165317	0.001771199	0.014872259
Ypel3	ENSMUSG00000042675	YPEL3	ENSG00000090238	66090	-0.772177086	0.000125491	0.003182499
Rgma	ENSMUSG00000070509	RGMA	ENSG00000182175	244058	-0.67219493	0.000140192	0.003414401
Eif2s1	ENSMUSG00000021116	EIF2S1	ENSG00000134001	13665	0.630681806	0.000238564	0.004591856
Mettl22	ENSMUSG00000039345	METTL22	ENSG00000067365	239706	-0.567859873	0.005149768	0.029404861
Pex12	ENSMUSG00000018733	PEX12	ENSG00000108733	103737	0.665987025	0.000596881	0.007594212
Helz	ENSMUSG00000020721	HELZ	ENSG00000198265	78455	-0.541299298	0.000206627	0.004234339
Mylpf	ENSMUSG00000030672	MYLPF	ENSG00000180209	17907	-0.450447823	0.007038827	0.03607519
Pmp22	ENSMUSG00000018217	PMP22	ENSG00000109099	18858	-0.345902132	0.008887533	0.041924431
Dcakd	ENSMUSG00000020935	DCAKD	ENSG00000172992	68087	-0.654023964	8.62e-06	0.000673952
Slc25a39	ENSMUSG00000018677	SLC25A39	ENSG00000013306	68066	-0.483113976	0.005456015	0.030503837
Gskip	ENSMUSG00000044715	GSKIP	ENSG00000100744	66787	0.622806719	0.000504909	0.006879609
Ska2	ENSMUSG00000020492	SKA2	ENSG00000182628	66140	0.528666957	0.005573305	0.030791567
Luc7l	ENSMUSG00000024188	LUC7L	ENSG00000007392	66978	0.569581304	0.000105021	0.002869427
Cluh	ENSMUSG00000020741	CLUH	ENSG00000132361	74148	-0.399489984	0.007557771	0.03765509
Rhot1	ENSMUSG00000017686	RHOT1	ENSG00000126858	59040	0.61876266	0.000151341	0.003572535
Thoc1	ENSMUSG00000024287	THOC1	ENSG00000079134	225160	0.991796081	4.3e-06	0.000430337
Ndc80	ENSMUSG00000024056	NDC80	ENSG00000080986	67052	0.724482683	0.000306366	0.005373552
Cdt1	ENSMUSG00000006585	CDT1	ENSG00000167513	67177	-0.721539485	5.92e-05	0.001996744
Rcn2	ENSMUSG00000032320	RCN2	ENSG00000117906	26611	0.607207951	0.000788273	0.009019895
Bcl2a1b	ENSMUSG00000089929	BCL2A1	ENSG00000140379	NA	NA	NA	NA
Pigq	ENSMUSG00000025728	PIGQ	ENSG00000007541	14755	-0.416319189	0.008083693	0.039150711
Rbbp8	ENSMUSG00000041238	RBBP8	ENSG00000101773	225182	0.600471657	0.002050908	0.016239961
1810013L24Rik	ENSMUSG00000022507	C16orf72	ENSG00000182831	69053	0.518203536	0.006457171	0.034103069
Neo1	ENSMUSG00000032340	NEO1	ENSG00000067141	18007	-0.331421485	0.005506627	0.030582309
Fbxo22	ENSMUSG00000032309	FBXO22	ENSG00000167196	71999	0.785261428	0.000144199	0.003491775
Rab8b	ENSMUSG00000036943	RAB8B	ENSG00000166128	235442	0.512036736	0.005897844	0.031897081
Riok3	ENSMUSG00000024404	RIOK3	ENSG00000101782	66878	0.579013935	0.000844578	0.009406481
Dpp8	ENSMUSG00000032393	DPP8	ENSG00000074603	74388	0.647359843	4.82e-05	0.001786152
Hnrnpc	ENSMUSG00000060373	HNRNPC	ENSG00000092199	15381	0.583615412	0.000201775	0.004179344
Begain	ENSMUSG00000040867	BEGAIN	ENSG00000183092	380785	-0.572019037	0.011354569	0.049459358
Arrb2	ENSMUSG00000060216	ARRB2	ENSG00000141480	216869	-0.661520364	0.000225627	0.004472809
Trpm7	ENSMUSG00000027365	TRPM7	ENSG00000092439	58800	0.736212607	0.000100486	0.002821623
Dvl2	ENSMUSG00000020888	DVL2	ENSG00000004975	13543	-0.631372395	0.000154703	0.003606023
Jmjd8	ENSMUSG00000025736	JMJD8	ENSG00000161999	72106	-1.252334607	1.4e-10	1.97e-07
Rhbdf1	ENSMUSG00000020282	RHBDF1	ENSG00000007384	13650	-0.477432027	0.008064988	0.039092451
Zfp397	ENSMUSG00000024276	ZNF397	ENSG00000186812	69256	0.671620888	0.00196173	0.01577202
Wsb1	ENSMUSG00000017677	WSB1	ENSG00000109046	78889	0.463808689	0.002555624	0.018637834
Osbpl7	ENSMUSG00000038534	OSBPL7	ENSG00000006025	71240	-0.618538697	0.007735872	0.038120752
Gse1	ENSMUSG00000031822	GSE1	ENSG00000131149	382034	-0.572769687	0.000131255	0.003255358
Sp2	ENSMUSG00000018678	SP2	ENSG00000167182	78912	-0.480579125	0.00048938	0.006768437
Nlgn2	ENSMUSG00000051790	NLGN2	ENSG00000169992	216856	-0.536787514	0.002117179	0.016497879
Ipo4	ENSMUSG00000002319	IPO4	ENSG00000196497	75751	-0.487459098	0.003520336	0.022781025
Ctcf	ENSMUSG00000005698	CTCF	ENSG00000102974	13018	0.403196889	0.010570176	0.047373158
Fam234a	ENSMUSG00000024187	FAM234A	ENSG00000167930	106581	-0.393824549	0.008043428	0.03903836
Stat5a	ENSMUSG00000004043	STAT5A	ENSG00000126561	20850	-0.677021273	0.001161487	0.011482301
Tlk2	ENSMUSG00000020694	TLK2	ENSG00000146872	24086	0.526021151	0.001618149	0.014015662
Alg11	ENSMUSG00000063362	ALG11	ENSG00000253710	207958	0.590655301	0.001630239	0.014098686
Cox11	ENSMUSG00000020544	COX11	ENSG00000166260	69802	0.817999317	0.001383546	0.012825965
Dsg3	ENSMUSG00000056632	DSG3	ENSG00000134757	13512	0.75555311	0.004884256	0.028370219
Islr	ENSMUSG00000037206	ISLR	ENSG00000129009	26968	-0.761004902	0.000129331	0.003243364
Oxa1l	ENSMUSG00000000959	OXA1L	ENSG00000155463	69089	-0.514661142	0.000573822	0.007401191
Hgs	ENSMUSG00000025793	HGS	ENSG00000185359	15239	-0.69003206	0.0001708	0.003833391
Abhd13	ENSMUSG00000040396	ABHD13	ENSG00000139826	68904	0.43184652	0.006473741	0.034147636
Mns1	ENSMUSG00000032221	MNS1	ENSG00000138587	17427	0.646559418	0.010538927	0.047315918
Zfp770	ENSMUSG00000040321	ZNF770	ENSG00000198146	228491	0.756950326	0.000778059	0.00892153
Dus2	ENSMUSG00000031901	DUS2	ENSG00000167264	66369	-0.590292039	0.006502714	0.034223788
Daam1	ENSMUSG00000034574	DAAM1	ENSG00000100592	208846	0.487992017	0.009248966	0.043141409
Ttc19	ENSMUSG00000042298	TTC19	ENSG00000011295	72795	0.678631228	0.001768874	0.014863824
Myo9a	ENSMUSG00000039585	MYO9A	ENSG00000066933	270163	0.547457006	0.001348378	0.012631657
1700017B05Rik	ENSMUSG00000032300	C15orf39	ENSG00000167173	74211	-0.534255454	0.002329565	0.017498931
Git1	ENSMUSG00000011877	GIT1	ENSG00000108262	216963	-0.604941335	0.000634573	0.007921616
Irs2	ENSMUSG00000038894	IRS2	ENSG00000185950	384783	-0.719535118	0.000146469	0.003516496
Cab39l	ENSMUSG00000021981	CAB39L	ENSG00000102547	69008	0.42867185	0.009291895	0.04323419
Nagpa	ENSMUSG00000023143	NAGPA	ENSG00000103174	27426	-0.589426383	0.008724676	0.041351068
Ckb	ENSMUSG00000001270	CKB	ENSG00000166165	12709	-0.794440016	1.04e-05	0.00074596
Rb1	ENSMUSG00000022105	RB1	ENSG00000139687	19645	0.682095724	0.00168382	0.014384736
Zwilch	ENSMUSG00000032400	ZWILCH	ENSG00000174442	68014	0.610714685	0.000777849	0.00892153
Tubg1	ENSMUSG00000035198	TUBG1	ENSG00000131462	103733	-0.737597649	1.13e-05	0.000773029
Dnaja2	ENSMUSG00000031701	DNAJA2	ENSG00000069345	56445	0.611929216	0.001383791	0.012825965
Wdr61	ENSMUSG00000061559	WDR61	ENSG00000140395	66317	0.476064813	0.004582693	0.027158486
Rps2	ENSMUSG00000044533	RPS2	ENSG00000140988	16898	-0.430779732	0.000121954	0.003156783
Dad1	ENSMUSG00000022174	DAD1	ENSG00000129562	13135	-0.378492132	0.007998901	0.038899899
Rnmt	ENSMUSG00000009535	RNMT	ENSG00000101654	67897	0.527499204	0.002002918	0.015957206
Abca3	ENSMUSG00000024130	ABCA3	ENSG00000167972	27410	-0.616401807	0.000258242	0.004806296
Styx	ENSMUSG00000053205	STYX	ENSG00000198252	56291	0.508028285	0.010817828	0.048038316
Cfl2	ENSMUSG00000062929	CFL2	ENSG00000165410	12632	0.931803154	4.39e-05	0.001716611
Fam222b	ENSMUSG00000037750	FAM222B	ENSG00000173065	216971	-0.507469186	0.000711377	0.008449473
Cnep1r1	ENSMUSG00000036810	CNEP1R1	ENSG00000205423	382030	0.7151294	0.002361524	0.017674735
Slc9a3r1	ENSMUSG00000020733	SLC9A3R1	ENSG00000109062	26941	-0.57646304	0.003066926	0.020942141
Tmem88	ENSMUSG00000045377	TMEM88	ENSG00000167874	67020	-1.492402639	1.23e-11	2.22e-08
Zfp598	ENSMUSG00000041130	ZNF598	ENSG00000167962	213753	-0.46576748	0.00556894	0.030791567
Btbd6	ENSMUSG00000002803	BTBD6	ENSG00000184887	399566	-0.620284531	0.003456436	0.022548942
Ubb	ENSMUSG00000019505	UBB	ENSG00000170315	22187	-0.645580815	0.000102011	0.002836169
Actg1	ENSMUSG00000062825	ACTG1	ENSG00000184009	NA	NA	NA	NA
Mrc2	ENSMUSG00000020695	MRC2	ENSG00000011028	17534	-0.517544154	0.000678228	0.008172197
Piezo1	ENSMUSG00000014444	PIEZO1	ENSG00000103335	234839	-0.464301864	0.005419446	0.030450581
Zfp263	ENSMUSG00000022529	ZNF263	ENSG00000006194	74120	0.605320873	0.002954057	0.020469343
Arih1	ENSMUSG00000025234	ARIH1	ENSG00000166233	23806	0.580972961	0.000628744	0.007857561
Polr2a	ENSMUSG00000005198	POLR2A	ENSG00000181222	20020	-0.590467624	1.61e-05	0.000926787
Pelp1	ENSMUSG00000018921	PELP1	ENSG00000141456	75273	-0.509009366	0.001508462	0.013428455
Mmp14	ENSMUSG00000000957	MMP14	ENSG00000157227	17387	-0.435517769	0.006127582	0.032803027
Pik3r5	ENSMUSG00000020901	PIK3R5	ENSG00000141506	320207	-0.692020301	0.005795103	0.031501165
Plekhm1	ENSMUSG00000034247	PLEKHM1	ENSG00000225190	353047	-0.44809992	0.004274211	0.025902279
Cldn6	ENSMUSG00000023906	CLDN6	ENSG00000184697	54419	0.845313446	0.000656698	0.008076865
Cacna1h	ENSMUSG00000024112	CACNA1H	ENSG00000196557	58226	-0.527677991	0.007634427	0.037819466
Mt1	ENSMUSG00000031765	MT1G	ENSG00000125144	17748	-0.488335339	0.007573955	0.037685699
Abhd2	ENSMUSG00000039202	ABHD2	ENSG00000140526	54608	-0.480446707	0.002591611	0.018826803
Fam117a	ENSMUSG00000038893	FAM117A	ENSG00000121104	215512	-0.595072895	0.011318677	0.049341193
Ddx52	ENSMUSG00000020677	DDX52	ENSG00000278053	78394	0.791466994	0.00020863	0.004263468
Caskin2	ENSMUSG00000034471	CASKIN2	ENSG00000177303	140721	-0.586402805	0.002974536	0.020535427
Bnip2	ENSMUSG00000011958	BNIP2	ENSG00000140299	12175	0.419591492	0.002160552	0.016746422
Mpo	ENSMUSG00000009350	MPO	ENSG00000005381	17523	-2.040015854	4.29e-13	1.21e-09
Pdia3	ENSMUSG00000027248	PDIA3	ENSG00000167004	14827	0.44156765	0.002566462	0.018692264
Cdh1	ENSMUSG00000000303	CDH1	ENSG00000039068	12550	0.563738289	0.011549984	0.049981866
Ubl7	ENSMUSG00000055720	UBL7	ENSG00000138629	69459	-0.455733154	0.004758994	0.027865976
Psmc6	ENSMUSG00000021832	PSMC6	ENSG00000100519	67089	0.815840484	7.31e-05	0.00231058
Snrpd1	ENSMUSG00000002477	SNRPD1	ENSG00000167088	20641	0.866771948	2.28e-05	0.001140978
Trappc8	ENSMUSG00000033382	TRAPPC8	ENSG00000153339	75964	0.444376395	0.004657451	0.027428292
Napg	ENSMUSG00000024581	NAPG	ENSG00000134265	108123	0.46694239	0.003835841	0.024008657
Lpar6	ENSMUSG00000033446	LPAR6	ENSG00000139679	67168	0.60293847	0.000673903	0.008172197
Prr14	ENSMUSG00000030822	PRR14	ENSG00000156858	233895	-0.537331916	0.000776703	0.00892153
Eif5	ENSMUSG00000021282	EIF5	ENSG00000100664	217869	0.640695367	0.000312948	0.005404599
Ttyh2	ENSMUSG00000034714	TTYH2	ENSG00000141540	117160	-0.431925158	0.008160834	0.039370603
Serpina3f	ENSMUSG00000066363	SERPINA3	ENSG00000196136	NA	NA	NA	NA
Srrm2	ENSMUSG00000039218	SRRM2	ENSG00000167978	75956	-0.350835937	0.000886045	0.009676882
Ankrd11	ENSMUSG00000035569	ANKRD11	ENSG00000167522	77087	-0.372986271	0.00360396	0.023044061
Tubb6	ENSMUSG00000001473	TUBB6	ENSG00000176014	67951	-0.444408982	0.002140175	0.016654024
Mfap4	ENSMUSG00000042436	MFAP4	ENSG00000166482	76293	-0.650784002	0.000327391	0.005519544
Cln6	ENSMUSG00000032245	CLN6	ENSG00000128973	76524	-0.693236663	1.39e-05	0.000851024
Jup	ENSMUSG00000001552	JUP	ENSG00000173801	16480	-0.584231092	0.000287652	0.005168953
Taok1	ENSMUSG00000017291	TAOK1	ENSG00000160551	216965	0.676252494	0.000172459	0.003837721
Ubr1	ENSMUSG00000027272	UBR1	ENSG00000159459	22222	0.603087983	0.000621893	0.007810783
Cdc42bpb	ENSMUSG00000021279	CDC42BPB	ENSG00000198752	217866	-0.413132147	0.005312184	0.030072998
Lingo1	ENSMUSG00000049556	LINGO1	ENSG00000169783	235402	-0.794199698	0.000299142	0.005312833
Mnt	ENSMUSG00000000282	MNT	ENSG00000070444	17428	-0.753019971	0.000109375	0.002948172
Smoc1	ENSMUSG00000021136	SMOC1	ENSG00000198732	64075	-0.587063909	0.007176893	0.036461649
Fam192a	ENSMUSG00000031774	PSME3IP1	ENSG00000172775	102122	-0.752161033	0.000379923	0.005868225
Zfp65	ENSMUSG00000071281	ZNF200	ENSG00000010539	235907	0.717197091	0.002378589	0.017748785
Brd7	ENSMUSG00000031660	BRD7	ENSG00000166164	26992	0.453471682	0.006932318	0.035714878
Esco1	ENSMUSG00000024293	ESCO1	ENSG00000141446	77805	1.13103592	9.78e-06	0.000724737
Abca5	ENSMUSG00000018800	ABCA5	ENSG00000154265	217265	0.772967369	0.001235237	0.011949116
Rnft1	ENSMUSG00000020521	RNFT1	ENSG00000189050	76892	0.525023454	0.004328672	0.026106507
Gabarapl2	ENSMUSG00000031950	GABARAPL2	ENSG00000034713	93739	0.36149137	0.009647274	0.044483337
Nipa2	ENSMUSG00000030452	NIPA2	ENSG00000140157	93790	0.87295654	1.5e-05	0.000888214
Ipo5	ENSMUSG00000030662	IPO5	ENSG00000065150	70572	0.391052868	0.003069908	0.020949796
Per1	ENSMUSG00000020893	PER1	ENSG00000179094	18626	-0.715989583	0.000499776	0.006846074
Rabep1	ENSMUSG00000020817	RABEP1	ENSG00000029725	54189	0.742325239	0.000241888	0.004632078
Rin3	ENSMUSG00000044456	RIN3	ENSG00000100599	217835	-0.499689827	0.004779969	0.027901736
Gaa	ENSMUSG00000025579	GAA	ENSG00000171298	14387	-0.701641316	0.000591121	0.007529438
Naa30	ENSMUSG00000036282	NAA30	ENSG00000139977	70646	1.034582008	8.06e-05	0.002454313
Esd	ENSMUSG00000021996	ESD	ENSG00000139684	13885	0.388875977	0.003900604	0.024252236
Eif1	ENSMUSG00000035530	EIF1	ENSG00000173812	20918	-0.401352987	0.00236808	0.017693818
Cdc27	ENSMUSG00000020687	CDC27	ENSG00000004897	217232	0.492598257	0.005600631	0.03088301
Uchl3	ENSMUSG00000022111	UCHL3	ENSG00000118939	50933	0.64377442	0.007716577	0.038072598
Natd1	ENSMUSG00000018931	NATD1	ENSG00000274180	24083	-0.532733124	0.002523904	0.018490022
Tarsl2	ENSMUSG00000030515	TARS3	ENSG00000185418	NA	NA	NA	NA
Gm42715	ENSMUSG00000107023	SRCAP	ENSG00000080603	NA	NA	NA	NA
Gm42715	ENSMUSG00000107023	AC106886.6	ENSG00000282034	NA	NA	NA	NA
Chmp1b	ENSMUSG00000109901	CHMP1B	ENSG00000255112	67064	0.481458841	0.005406355	0.03040737
Acan	ENSMUSG00000030607	ACAN	ENSG00000157766	11595	-0.897368824	0.000335131	0.005533889
Zc3h7a	ENSMUSG00000037965	ZC3H7A	ENSG00000122299	106205	0.509424165	0.001904742	0.015496669
Cyb5b	ENSMUSG00000031924	CYB5B	ENSG00000103018	66427	0.483613581	0.001969709	0.015808216
Mapk7	ENSMUSG00000001034	MAPK7	ENSG00000166484	23939	-0.633747877	0.000246272	0.004700043
Gspt1	ENSMUSG00000062203	GSPT1	ENSG00000103342	14852	0.488273178	0.002165625	0.016759408
Bahd1	ENSMUSG00000040007	BAHD1	ENSG00000140320	228536	-0.552274648	0.003391716	0.022268645
Vapa	ENSMUSG00000024091	VAPA	ENSG00000101558	30960	0.583208257	0.000997298	0.010334343
Rpl23	ENSMUSG00000071415	RPL23	ENSG00000125691	65019	0.606785906	0.002660632	0.019167446
Limd2	ENSMUSG00000040699	LIMD2	ENSG00000136490	67803	-0.633361385	0.000527053	0.007056622
Med9	ENSMUSG00000061650	MED9	ENSG00000141026	192191	-0.487179287	0.002935791	0.020435497
Nufip2	ENSMUSG00000037857	NUFIP2	ENSG00000108256	68564	0.445283135	0.00714174	0.036403801
Tubgcp5	ENSMUSG00000033790	TUBGCP5	ENSG00000275835	233276	0.692956506	0.000576273	0.007415812
Serpinf1	ENSMUSG00000000753	SERPINF1	ENSG00000132386	20317	-0.541774915	7.27e-05	0.00230731
Yes1	ENSMUSG00000014932	YES1	ENSG00000176105	22612	0.545661592	0.008487751	0.04055969
Ubald1	ENSMUSG00000039568	UBALD1	ENSG00000153443	207740	-0.54256728	0.005395203	0.030359811
Atp1b2	ENSMUSG00000041329	ATP1B2	ENSG00000129244	11932	-0.592930519	0.001459873	0.013161069
Utp6	ENSMUSG00000035575	UTP6	ENSG00000108651	216987	0.57354513	0.001005225	0.010393786
Coro2b	ENSMUSG00000041729	CORO2B	ENSG00000103647	235431	-0.677755713	0.000153338	0.003601519
Samd14	ENSMUSG00000047181	SAMD14	ENSG00000167100	217125	-0.623549162	0.002645746	0.019121481
L2hgdh	ENSMUSG00000020988	L2HGDH	ENSG00000087299	217666	0.773773739	0.000408928	0.006106797
Cdh3	ENSMUSG00000061048	CDH3	ENSG00000062038	12560	-0.525745498	0.001292156	0.012288582
Luc7l3	ENSMUSG00000020863	LUC7L3	ENSG00000108848	67684	0.99982913	3.57e-06	0.000383336
Tmem87a	ENSMUSG00000033808	TMEM87A	ENSG00000103978	211499	0.963050751	1.39e-06	0.000225244
Fbf1	ENSMUSG00000020776	FBF1	ENSG00000188878	217335	-0.470726201	0.009815939	0.045076458
Suz12	ENSMUSG00000017548	SUZ12	ENSG00000178691	52615	0.897100151	7.24e-06	0.000599441
Myh8	ENSMUSG00000055775	MYH8	ENSG00000133020	17885	-0.644322215	0.010078039	0.045950747
Aprt	ENSMUSG00000006589	APRT	ENSG00000198931	11821	-0.448002645	0.007122142	0.03634038
Prpf39	ENSMUSG00000035597	PRPF39	ENSG00000185246	328110	0.72689578	0.000871916	0.009555418
Mtmr10	ENSMUSG00000030522	MTMR10	ENSG00000166912	233315	0.571501613	0.001722018	0.014633027
Mga	ENSMUSG00000033943	MGA	ENSG00000174197	29808	0.431944141	0.006667148	0.034909406
Cisd3	ENSMUSG00000078695	CISD3	ENSG00000277972	217149	-0.643446242	0.002108197	0.01648606
Dnajc3	ENSMUSG00000022136	DNAJC3	ENSG00000102580	100037258	0.552288937	0.002143076	0.016665077
Plcg2	ENSMUSG00000034330	PLCG2	ENSG00000197943	234779	-0.564983447	0.006348634	0.033687853
Naglu	ENSMUSG00000001751	NAGLU	ENSG00000108784	27419	-0.640675852	0.001886772	0.015417307
Ktn1	ENSMUSG00000021843	KTN1	ENSG00000126777	16709	0.901479419	2.15e-06	0.000278229
Tbc1d2b	ENSMUSG00000037410	TBC1D2B	ENSG00000167202	67016	-0.392140457	0.008906071	0.041976709
Tle3	ENSMUSG00000032280	TLE3	ENSG00000140332	21887	-0.511636898	0.002256139	0.017223138
Rpl13	ENSMUSG00000000740	RPL13	ENSG00000167526	270106	-0.368915964	0.007722719	0.038072598
Mapk3	ENSMUSG00000063065	MAPK3	ENSG00000102882	26417	-0.462842884	0.005491855	0.030545036
Camta2	ENSMUSG00000040712	CAMTA2	ENSG00000108509	216874	-0.738072876	0.0001644	0.003739692
Sucla2	ENSMUSG00000022110	SUCLA2	ENSG00000136143	20916	0.909898091	2.49e-05	0.001204706
Tmem251	ENSMUSG00000046675	TMEM251	ENSG00000153485	320351	0.70967939	0.002167967	0.016766005
G2e3	ENSMUSG00000035293	G2E3	ENSG00000092140	217558	0.74625882	0.000100412	0.002821623
E2f4	ENSMUSG00000014859	E2F4	ENSG00000205250	104394	-0.468716291	0.005390273	0.030355969
Rnps1	ENSMUSG00000034681	RNPS1	ENSG00000205937	19826	-0.46540404	0.003569134	0.022927318
Zfyve19	ENSMUSG00000068580	ZFYVE19	ENSG00000166140	72008	-0.545009782	0.005184325	0.029533075
Bmf	ENSMUSG00000040093	BMF	ENSG00000104081	171543	-0.76351157	0.001242547	0.011967951
Fhod1	ENSMUSG00000014778	FHOD1	ENSG00000135723	234686	-0.554244105	0.004341537	0.026128117
Cbfb	ENSMUSG00000031885	CBFB	ENSG00000067955	12400	0.688827532	0.000562783	0.00735144
Ptgr2	ENSMUSG00000072946	PTGR2	ENSG00000140043	77219	0.638127328	0.011117557	0.048861706
Ptgr2	ENSMUSG00000072946	AC005520.1	ENSG00000258653	77219	0.638127328	0.011117557	0.048861706
Hoxb5	ENSMUSG00000038700	HOXB5	ENSG00000120075	15413	-0.670573012	0.002555668	0.018637834
Atxn2l	ENSMUSG00000032637	ATXN2L	ENSG00000168488	233871	-0.494145545	0.000399807	0.006061049
Atp6v0a1	ENSMUSG00000019302	ATP6V0A1	ENSG00000033627	11975	-0.359765217	0.00790315	0.038594615
Coro1a	ENSMUSG00000030707	CORO1A	ENSG00000102879	12721	-0.694921332	0.004528995	0.026982266
Socs1	ENSMUSG00000038037	SOCS1	ENSG00000185338	12703	-0.796991957	0.000573383	0.007401191
Zc3h14	ENSMUSG00000021012	ZC3H14	ENSG00000100722	75553	0.53118298	0.001362035	0.012706305
Nkd1	ENSMUSG00000031661	NKD1	ENSG00000140807	93960	-0.444163282	0.005221712	0.029660351
Clpx	ENSMUSG00000015357	CLPX	ENSG00000166855	270166	0.593075972	0.003148766	0.021295831
Papola	ENSMUSG00000021111	PAPOLA	ENSG00000090060	18789	0.459090089	0.003849315	0.024039536
Zfp597	ENSMUSG00000039789	ZNF597	ENSG00000167981	71063	0.59963404	0.007244726	0.036660886
Klhdc2	ENSMUSG00000020978	KLHDC2	ENSG00000165516	69554	0.455641813	0.000758317	0.008802726
Igbp1	ENSMUSG00000031221	AC011195.2	ENSG00000266826	18518	0.470581262	0.001485809	0.013352122
Gnpnat1	ENSMUSG00000037722	GNPNAT1	ENSG00000100522	54342	0.781239148	0.000277147	0.005041483
Med6	ENSMUSG00000002679	MED6	ENSG00000133997	69792	0.625732809	0.000489375	0.006768437
Dis3	ENSMUSG00000033166	DIS3	ENSG00000083520	72662	0.571640661	0.000329048	0.005519544
Sppl2a	ENSMUSG00000027366	SPPL2A	ENSG00000138600	66552	0.506975879	0.007274627	0.036748454
Atp2a1	ENSMUSG00000030730	ATP2A1	ENSG00000196296	11937	-0.753442576	0.000311749	0.005402534
Blm	ENSMUSG00000030528	BLM	ENSG00000197299	12144	0.437793992	0.009702266	0.044651786
Utp18	ENSMUSG00000054079	UTP18	ENSG00000011260	217109	0.523606034	0.011247498	0.049183234
Acd	ENSMUSG00000038000	ACD	ENSG00000102977	497652	-0.653046624	0.000943456	0.010069493
Tmem94	ENSMUSG00000020747	TMEM94	ENSG00000177728	71947	-0.609630848	0.002657572	0.019157654
Xylt1	ENSMUSG00000030657	XYLT1	ENSG00000103489	233781	-0.719020924	0.004044547	0.02484539
Uqcrc2	ENSMUSG00000030884	UQCRC2	ENSG00000140740	67003	0.380937865	0.003478712	0.022602595
Zcchc14	ENSMUSG00000061410	ZCCHC14	ENSG00000140948	142682	-0.434505706	0.005711989	0.031237005
Grn	ENSMUSG00000034708	GRN	ENSG00000030582	14824	-0.592716106	0.00026745	0.004944969
Ccdc47	ENSMUSG00000078622	CCDC47	ENSG00000108588	NA	NA	NA	NA
Slirp	ENSMUSG00000021040	SLIRP	ENSG00000119705	380773	0.66652219	0.000834824	0.009325517
Pcgf2	ENSMUSG00000018537	PCGF2	ENSG00000277258	22658	-0.691926245	1.22e-05	0.000792726
Flii	ENSMUSG00000002812	FLII	ENSG00000177731	14248	-0.428819382	0.001754559	0.014798751
Neto2	ENSMUSG00000036902	NETO2	ENSG00000171208	74513	0.840312133	0.000827369	0.00929242
Psma4	ENSMUSG00000032301	PSMA4	ENSG00000041357	26441	0.533532134	0.002284695	0.017323679
Hcfc1r1	ENSMUSG00000023904	HCFC1R1	ENSG00000103145	353502	-0.52786937	0.000565157	0.007365355
Pacs2	ENSMUSG00000021143	PACS2	ENSG00000179364	217893	-0.454785684	0.005727083	0.031277923
Rps6kb1	ENSMUSG00000020516	RPS6KB1	ENSG00000108443	72508	0.750996471	2.01e-05	0.001053952
Rps6kb1	ENSMUSG00000020516	AC005702.1	ENSG00000267318	72508	0.750996471	2.01e-05	0.001053952
Capn15	ENSMUSG00000037326	CAPN15	ENSG00000103326	50817	-0.606390372	0.006486203	0.034187899
Nop10	ENSMUSG00000027133	NOP10	ENSG00000182117	66181	-0.7135422	6.07e-05	0.002016687
Rnf111	ENSMUSG00000032217	RNF111	ENSG00000157450	93836	-0.327322297	0.008379788	0.040185865
Pskh1	ENSMUSG00000048310	PSKH1	ENSG00000159792	244631	-0.536824272	0.000755015	0.008791595
Ccl7	ENSMUSG00000035373	CCL7	ENSG00000108688	20306	0.848439964	7.24e-05	0.00230731
Aurkb	ENSMUSG00000020897	AURKB	ENSG00000178999	20877	-0.457297863	0.00083829	0.009345691
Tbx2	ENSMUSG00000000093	TBX2	ENSG00000121068	21385	-0.621925574	0.005273835	0.029885949
Morf4l1	ENSMUSG00000062270	MORF4L1	ENSG00000185787	21761	0.43573631	0.000653313	0.008057284
Nemf	ENSMUSG00000020982	NEMF	ENSG00000165525	66244	0.795076891	0.000607347	0.00767534
Ap4s1	ENSMUSG00000020955	AP4S1	ENSG00000100478	11782	0.670784567	0.001812891	0.015020716
Fos	ENSMUSG00000021250	FOS	ENSG00000170345	14281	-0.577937534	0.000855523	0.00946893
Mllt6	ENSMUSG00000038437	MLLT6	ENSG00000275023	246198	-0.585275626	0.001488688	0.01336733
Cmtm3	ENSMUSG00000031875	CMTM3	ENSG00000140931	68119	-0.523361642	0.000442328	0.006426591
Igdcc4	ENSMUSG00000032816	IGDCC4	ENSG00000103742	56741	-0.575495041	0.000303633	0.005358793
Mta1	ENSMUSG00000021144	MTA1	ENSG00000182979	116870	-0.485351921	0.003076896	0.020984767
Dnaja3	ENSMUSG00000004069	DNAJA3	ENSG00000103423	NA	NA	NA	NA
Crtc3	ENSMUSG00000030527	CRTC3	ENSG00000140577	70461	-0.637243855	1.88e-06	0.000255197
0610010K14Rik	ENSMUSG00000020831	RNASEK-C17orf49	ENSG00000161939	NA	NA	NA	NA
0610010K14Rik	ENSMUSG00000020831	C17orf49	ENSG00000258315	NA	NA	NA	NA
Col1a1	ENSMUSG00000001506	COL1A1	ENSG00000108821	12842	-0.58132796	6.86e-05	0.002219916
Myef2	ENSMUSG00000027201	MYEF2	ENSG00000104177	17876	0.717431551	0.000236652	0.004568359
Ggnbp2	ENSMUSG00000020530	GGNBP2	ENSG00000278311	217039	0.778385729	0.000106221	0.00288204
Cspg4	ENSMUSG00000032911	CSPG4	ENSG00000173546	121021	-0.519298198	0.004870298	0.028340858
BC017158	ENSMUSG00000030780	RUSF1	ENSG00000140688	233913	-0.604157214	0.001790194	0.0149648
Tbx4	ENSMUSG00000000094	TBX4	ENSG00000121075	21387	-0.648710269	0.002170157	0.016771428
Vps36	ENSMUSG00000031479	VPS36	ENSG00000136100	70160	0.692851578	0.000195011	0.004119749
Lgals3bp	ENSMUSG00000033880	LGALS3BP	ENSG00000108679	19039	-0.68534821	0.000308097	0.005378558
Gm21985	ENSMUSG00000096764	SLC12A6	ENSG00000140199	NA	NA	NA	NA
Fkbp3	ENSMUSG00000020949	FKBP3	ENSG00000100442	30795	0.698242694	0.00707127	0.036159176
Zfp423	ENSMUSG00000045333	ZNF423	ENSG00000102935	94187	-0.685656882	0.000129756	0.00324679
BC003965	ENSMUSG00000067722	C16orf91	ENSG00000174109	214489	0.656530098	0.001220102	0.011839601
Tmod3	ENSMUSG00000058587	TMOD3	ENSG00000138594	50875	0.504375585	0.002274543	0.017285815
Ccnb2	ENSMUSG00000032218	CCNB2	ENSG00000157456	12442	-0.390351759	0.002364379	0.017677893
Bcar1	ENSMUSG00000031955	BCAR1	ENSG00000050820	12927	-0.524816885	0.001522241	0.013530831
Cyld	ENSMUSG00000036712	CYLD	ENSG00000083799	74256	0.829444528	4.94e-05	0.001807148
Ctdspl2	ENSMUSG00000033411	CTDSPL2	ENSG00000137770	329506	0.548550828	0.002247996	0.017184274
Arhgdia	ENSMUSG00000025132	ARHGDIA	ENSG00000141522	192662	-0.461909013	0.006821375	0.035408117
Zfp668	ENSMUSG00000049728	ZNF668	ENSG00000167394	244219	-0.563931066	0.002648128	0.019121481
Spryd7	ENSMUSG00000021930	SPRYD7	ENSG00000123178	66674	0.772584395	0.001047128	0.010693572
Loxl1	ENSMUSG00000032334	LOXL1	ENSG00000129038	16949	-0.601730181	2.24e-05	0.001132764
Vrk1	ENSMUSG00000021115	VRK1	ENSG00000100749	22367	0.593476528	0.000314206	0.005409726
Srebf1	ENSMUSG00000020538	SREBF1	ENSG00000072310	20787	-0.575780376	0.001036751	0.010632452
Rpgrip1l	ENSMUSG00000033282	RPGRIP1L	ENSG00000103494	244585	0.67479055	0.002109321	0.01648606
Cdh15	ENSMUSG00000031962	CDH15	ENSG00000129910	12555	-0.765810899	0.000837905	0.009345691
Strn3	ENSMUSG00000020954	STRN3	ENSG00000196792	94186	0.530008228	0.000495698	0.006814122
Idh3a	ENSMUSG00000032279	IDH3A	ENSG00000166411	67834	0.571107796	0.000444121	0.006444336
Psmd12	ENSMUSG00000020720	PSMD12	ENSG00000197170	66997	0.601388985	0.00044817	0.006485369
Pdk2	ENSMUSG00000038967	PDK2	ENSG00000005882	18604	-1.011786639	7.68e-07	0.000169762
Crebbp	ENSMUSG00000022521	CREBBP	ENSG00000005339	12914	-0.565055243	3.34e-05	0.001459863
Adamts7	ENSMUSG00000032363	ADAMTS7	ENSG00000136378	108153	-0.6505421	0.000324629	0.005496722
Anpep	ENSMUSG00000039062	ANPEP	ENSG00000166825	16790	-0.564623265	0.000104864	0.002869427
Traf4	ENSMUSG00000017386	TRAF4	ENSG00000076604	22032	-0.531791863	0.003085044	0.021006365
Cant1	ENSMUSG00000025575	CANT1	ENSG00000171302	76025	-0.429304862	0.006065163	0.032582891
Slc7a8	ENSMUSG00000022180	SLC7A8	ENSG00000092068	50934	-0.804440552	3.46e-05	0.001502445
Tmem106a	ENSMUSG00000034947	TMEM106A	ENSG00000184988	217203	-0.603389466	0.001336837	0.01257628
Lig4	ENSMUSG00000049717	LIG4	ENSG00000174405	319583	0.520870701	0.009910297	0.045417155
Rock1	ENSMUSG00000024290	ROCK1	ENSG00000067900	19877	0.882230933	0.000158673	0.003653706
Map2k1	ENSMUSG00000004936	MAP2K1	ENSG00000169032	26395	0.453412785	0.001501921	0.013428455
Psmd3	ENSMUSG00000017221	PSMD3	ENSG00000108344	22123	-0.455108265	0.003511731	0.022746409
Cfdp1	ENSMUSG00000031954	CFDP1	ENSG00000153774	23837	0.538354065	0.001679293	0.014357506
Pnn	ENSMUSG00000020994	PNN	ENSG00000100941	18949	0.466475182	0.006894588	0.035614455
Cyba	ENSMUSG00000006519	CYBA	ENSG00000051523	13057	-0.623343438	0.00023608	0.004568359
Gmfb	ENSMUSG00000062014	GMFB	ENSG00000197045	63985	0.910817732	3.74e-06	0.000393765
Actc1	ENSMUSG00000068614	ACTC1	ENSG00000159251	11464	-1.019389019	6.37e-06	0.000548136
Atp6v1d	ENSMUSG00000021114	ATP6V1D	ENSG00000100554	73834	0.914300352	3.52e-05	0.001517018
Gtf2a1	ENSMUSG00000020962	GTF2A1	ENSG00000165417	83602	0.463554068	0.003181891	0.021441106
Mmp2	ENSMUSG00000031740	MMP2	ENSG00000087245	17390	-0.439896694	0.004026241	0.024800587
Brip1	ENSMUSG00000034329	BRIP1	ENSG00000136492	237911	0.537786965	0.00899713	0.042267531
Cdc16	ENSMUSG00000038416	CDC16	ENSG00000130177	69957	0.399689528	0.011040355	0.048666136
Baz1a	ENSMUSG00000035021	BAZ1A	ENSG00000198604	NA	NA	NA	NA
Srsf1	ENSMUSG00000018379	AC015813.2	ENSG00000266086	110809	0.459165604	0.004036775	0.024838298
Srsf1	ENSMUSG00000018379	SRSF1	ENSG00000136450	110809	0.459165604	0.004036775	0.024838298
Fasn	ENSMUSG00000025153	FASN	ENSG00000169710	14104	-0.461285734	0.004024406	0.024800587
Mzt1	ENSMUSG00000033186	MZT1	ENSG00000204899	76789	0.769386197	0.000496233	0.006814122
Man2c1	ENSMUSG00000032295	MAN2C1	ENSG00000140400	73744	-0.53323084	0.002278609	0.017289175
Ube2g1	ENSMUSG00000020794	UBE2G1	ENSG00000132388	67128	0.741686092	0.00097476	0.010248175
Mnat1	ENSMUSG00000021103	MNAT1	ENSG00000020426	17420	0.520334659	0.004092665	0.025077201
Thumpd1	ENSMUSG00000030942	THUMPD1	ENSG00000066654	233802	0.634873194	0.000377274	0.005843342
Ccnk	ENSMUSG00000021258	CCNK	ENSG00000090061	12454	-0.42956239	0.003369117	0.022191182
Vps35	ENSMUSG00000031696	VPS35	ENSG00000069329	65114	0.91587848	1.97e-05	0.001050092
Unk	ENSMUSG00000020770	UNK	ENSG00000132478	217331	-0.436187232	0.008497363	0.04055969
Sptlc2	ENSMUSG00000021036	SPTLC2	ENSG00000100596	20773	0.484154621	0.002801786	0.019791788
Mgat2	ENSMUSG00000043998	MGAT2	ENSG00000168282	217664	0.484572754	0.000233769	0.004561937
Faap100	ENSMUSG00000025384	FAAP100	ENSG00000185504	71885	-0.701682245	0.004272897	0.025902279
Gtf2a2	ENSMUSG00000033543	GTF2A2	ENSG00000140307	235459	0.795572217	0.000377962	0.005845945
Stat5b	ENSMUSG00000020919	STAT5B	ENSG00000173757	20851	-0.394831948	0.011006291	0.048632344
Smchd1	ENSMUSG00000024054	SMCHD1	ENSG00000101596	74355	0.683233441	0.000177788	0.003917607
Haus2	ENSMUSG00000027285	HAUS2	ENSG00000137814	66296	0.632708955	0.007363087	0.037024445
Dlk1	ENSMUSG00000040856	DLK1	ENSG00000185559	13386	-0.737481004	0.000133058	0.003278406
Fbxo31	ENSMUSG00000052934	FBXO31	ENSG00000103264	76454	-0.639890875	0.008518015	0.040606626
Llgl1	ENSMUSG00000020536	LLGL1	ENSG00000131899	16897	-0.747508105	1.53e-05	0.000893922
Ndufb10	ENSMUSG00000040048	NDUFB10	ENSG00000140990	68342	-0.407655256	0.005575844	0.030791567
Adcy4	ENSMUSG00000022220	ADCY4	ENSG00000129467	104110	-0.84226107	0.000183502	0.003973527
Yy1	ENSMUSG00000021264	YY1	ENSG00000100811	22632	0.562387143	0.002114048	0.016493436
Atp10a	ENSMUSG00000025324	ATP10A	ENSG00000206190	11982	-0.474759724	0.009275083	0.043209532
Irf9	ENSMUSG00000002325	IRF9	ENSG00000213928	NA	NA	NA	NA
Cdh24	ENSMUSG00000059674	CDH24	ENSG00000139880	239096	-0.707674462	0.006237589	0.03325313
Ankrd13b	ENSMUSG00000037907	ANKRD13B	ENSG00000198720	268445	-0.679439938	0.00296438	0.02050302
Sugt1	ENSMUSG00000022024	SUGT1	ENSG00000165416	67955	0.736427556	0.000179109	0.003939005
Pml	ENSMUSG00000036986	PML	ENSG00000140464	18854	-0.560230801	0.000236938	0.004568359
Pkd1	ENSMUSG00000032855	PKD1	ENSG00000008710	18763	-0.561719048	0.001052662	0.010729544
Derl2	ENSMUSG00000018442	DERL2	ENSG00000072849	116891	0.49938301	0.002992529	0.020609101
Ntn1	ENSMUSG00000020902	NTN1	ENSG00000065320	18208	-0.460925339	0.007696554	0.038040658
Tmx1	ENSMUSG00000021072	TMX1	ENSG00000139921	72736	0.838994055	0.000441621	0.006426591
Tmem229b	ENSMUSG00000046157	TMEM229B	ENSG00000198133	268567	-0.634176971	0.007238584	0.036648588
Tgfb1i1	ENSMUSG00000030782	TGFB1I1	ENSG00000140682	21804	-0.592798609	4.34e-05	0.00170855
Kif18b	ENSMUSG00000051378	KIF18B	ENSG00000186185	70218	-0.416126476	0.007668611	0.037972103
Orc6	ENSMUSG00000031697	ORC6	ENSG00000091651	56452	0.566186776	0.004575345	0.027138372
Crk	ENSMUSG00000017776	CRK	ENSG00000167193	12928	0.746715506	5.13e-05	0.001845607
Emc7	ENSMUSG00000055943	EMC7	ENSG00000134153	73024	0.763587725	2.53e-05	0.001212991
Actr10	ENSMUSG00000021076	ACTR10	ENSG00000131966	56444	0.555570584	0.000679323	0.008172197
Zfpm1	ENSMUSG00000049577	ZFPM1	ENSG00000179588	22761	-0.776954966	9.27e-05	0.00267785
Cenpv	ENSMUSG00000018509	CENPV	ENSG00000166582	73139	-0.504835236	0.008203158	0.039540909
Hic1	ENSMUSG00000043099	HIC1	ENSG00000177374	15248	-0.659297974	1.04e-05	0.00074596
Gm21974	ENSMUSG00000030804	VKORC1	ENSG00000167397	NA	NA	NA	NA
Sox9	ENSMUSG00000000567	SOX9	ENSG00000125398	20682	-0.81395572	9.48e-07	0.000189758
Myo1d	ENSMUSG00000035441	MYO1D	ENSG00000176658	338367	-0.446012417	0.00834899	0.040089393
Ero1l	ENSMUSG00000021831	ERO1A	ENSG00000197930	50527	0.626220398	0.000185147	0.003978533
Atp5h	ENSMUSG00000034566	ATP5PD	ENSG00000167863	71679	0.769271965	2.79e-06	0.000329365
Rpap1	ENSMUSG00000034032	RPAP1	ENSG00000103932	68925	-0.830846777	1.08e-05	0.000760661
Gm42742	ENSMUSG00000107068	PAGR1	ENSG00000280789	NA	NA	NA	NA
Slc7a5	ENSMUSG00000040010	SLC7A5	ENSG00000103257	20539	-0.554938201	0.000181933	0.003964311
Usp32	ENSMUSG00000000804	USP6	ENSG00000129204	237898	0.491020808	0.004847138	0.028220668
Usp32	ENSMUSG00000000804	USP32	ENSG00000170832	237898	0.491020808	0.004847138	0.028220668
Rsl1d1	ENSMUSG00000005846	RSL1D1	ENSG00000171490	66409	0.902622145	4.81e-06	0.000467342
Slfn9	ENSMUSG00000069793	SLFN13	ENSG00000154760	237886	0.565420794	0.000783244	0.008971852
Orai3	ENSMUSG00000043964	ORAI3	ENSG00000175938	269999	-0.568921074	0.002541452	0.018606473
Kdm6b	ENSMUSG00000018476	KDM6B	ENSG00000132510	216850	-0.718210775	1.15e-05	0.000775181
Apcdd1	ENSMUSG00000071847	APCDD1	ENSG00000154856	494504	-0.45703304	0.001472126	0.013239726
Armc5	ENSMUSG00000042178	ARMC5	ENSG00000140691	233912	-0.540301816	0.007065435	0.036159176
Exoc5	ENSMUSG00000061244	EXOC5	ENSG00000070367	105504	0.76339912	0.000103866	0.002869427
Fkbp10	ENSMUSG00000001555	FKBP10	ENSG00000141756	14230	-0.548137543	0.000966919	0.010191257
Rrn3	ENSMUSG00000022682	RRN3	ENSG00000085721	106298	0.350423976	0.010455774	0.046980053
Hba-a2	ENSMUSG00000069917	HBA2	ENSG00000188536	NM_008218*	-2.240345306	4.06e-22	4.57e-18
Hba-a2	ENSMUSG00000069917	HBA1	ENSG00000206172	NM_008218*	-2.240345306	4.06e-22	4.57e-18
Furin	ENSMUSG00000030530	FURIN	ENSG00000140564	18550	-0.419028282	0.007634035	0.037819466
Snw1	ENSMUSG00000021039	SNW1	ENSG00000100603	66354	0.659106491	4.68e-05	0.00176858
Cog1	ENSMUSG00000018661	COG1	ENSG00000166685	16834	-0.525507038	0.002419528	0.017967719
Ppp2r3c	ENSMUSG00000021022	PPP2R3C	ENSG00000092020	59032	0.969391296	1.4e-05	0.000851024
Snapc5	ENSMUSG00000032398	SNAPC5	ENSG00000174446	330959	-1.180677836	4.76e-07	0.000116424
C1qtnf1	ENSMUSG00000017446	C1QTNF1	ENSG00000173918	56745	-0.514143998	0.009199441	0.042963791
Adamts17	ENSMUSG00000058145	ADAMTS17	ENSG00000140470	233332	-0.729600047	0.003310655	0.022023196
Naf1	ENSMUSG00000014907	NAF1	ENSG00000145414	234344	0.700057728	0.003390186	0.022268645
Lamb2	ENSMUSG00000052911	LAMB2	ENSG00000172037	16779	-0.496924432	0.00240151	0.017907952
Rpa3	ENSMUSG00000012483	RPA3	ENSG00000106399	68240	0.943901932	2.86e-05	0.001337743
Btd	ENSMUSG00000021900	BTD	ENSG00000169814	26363	-0.424336272	0.009009347	0.042286471
Idh1	ENSMUSG00000025950	IDH1	ENSG00000138413	15926	0.417093782	0.00143264	0.013031354
Ccdc106	ENSMUSG00000035228	CCDC106	ENSG00000173581	NA	NA	NA	NA
Mrps22	ENSMUSG00000032459	MRPS22	ENSG00000175110	64655	0.514313474	0.006950163	0.035767292
Tusc2	ENSMUSG00000010054	TUSC2	ENSG00000114383	80385	-0.587367588	0.001644885	0.01418505
Wdr12	ENSMUSG00000026019	WDR12	ENSG00000138442	57750	0.727477211	0.000101266	0.002829406
Gamt	ENSMUSG00000020150	GAMT	ENSG00000130005	14431	-0.889699847	6.51e-05	0.002130516
Prkaa1	ENSMUSG00000050697	PRKAA1	ENSG00000132356	105787	0.562656251	0.004611119	0.027209861
Fnip1	ENSMUSG00000035992	FNIP1	ENSG00000217128	216742	0.591619109	0.003930773	0.024385954
Smarca4	ENSMUSG00000032187	SMARCA4	ENSG00000127616	20586	-0.479719412	0.000968417	0.010191257
Copb2	ENSMUSG00000032458	COPB2	ENSG00000184432	50797	0.586050362	0.000116804	0.003065756
Bola3	ENSMUSG00000045160	BOLA3	ENSG00000163170	78653	0.651974753	0.0029369	0.020435497
Slc35a4	ENSMUSG00000033272	SLC35A4	ENSG00000176087	67843	-0.462327788	0.004497027	0.02682019
Prex1	ENSMUSG00000039621	PREX1	ENSG00000124126	277360	-0.538896056	0.010183513	0.046199176
Rpl31	ENSMUSG00000073702	RPL31	ENSG00000071082	114641	-0.550339188	0.001991644	0.015946331
Nars	ENSMUSG00000024587	NARS1	ENSG00000134440	70223	0.376568188	0.00544345	0.030494152
Pik3r2	ENSMUSG00000031834	AC007192.1	ENSG00000268173	18709	-0.656165021	0.000397927	0.006054939
Pik3r2	ENSMUSG00000031834	PIK3R2	ENSG00000105647	18709	-0.656165021	0.000397927	0.006054939
Appl1	ENSMUSG00000040760	APPL1	ENSG00000157500	72993	0.634005694	0.001142989	0.011319307
Pcna	ENSMUSG00000027342	PCNA	ENSG00000132646	18538	0.495476097	0.00768008	0.037995476
Stk17b	ENSMUSG00000026094	STK17B	ENSG00000081320	98267	0.775562535	0.001533742	0.013587677
Ltbp4	ENSMUSG00000040488	LTBP4	ENSG00000090006	108075	-0.678234639	0.002061115	0.016263599
Zfp36	ENSMUSG00000044786	ZFP36	ENSG00000128016	22695	-0.545342611	9.78e-05	0.002795564
Nck1	ENSMUSG00000032475	NCK1	ENSG00000158092	17973	0.694439117	0.001571377	0.013738631
Hibadh	ENSMUSG00000029776	HIBADH	ENSG00000106049	58875	0.420860785	0.008398915	0.040260443
Spata5	ENSMUSG00000027722	SPATA5	ENSG00000145375	57815	0.71739362	0.000112734	0.002993833
Atad2b	ENSMUSG00000052812	ATAD2B	ENSG00000119778	320817	0.511894241	0.004371701	0.02623953
Pdhb	ENSMUSG00000021748	PDHB	ENSG00000168291	68263	0.422844671	0.005111683	0.029261592
Pole4	ENSMUSG00000030042	POLE4	ENSG00000115350	66979	0.556437158	0.000846357	0.00940768
Hmmr	ENSMUSG00000020330	HMMR	ENSG00000072571	15366	0.490507582	0.002336963	0.017531111
Dnajb11	ENSMUSG00000004460	DNAJB11	ENSG00000090520	67838	0.544333075	0.000307544	0.005378558
Dnajb11	ENSMUSG00000004460	AC068631.2	ENSG00000283149	67838	0.544333075	0.000307544	0.005378558
Alms1	ENSMUSG00000063810	ALMS1	ENSG00000116127	236266	0.532412476	0.004593009	0.027174825
Aftph	ENSMUSG00000049659	AFTPH	ENSG00000119844	216549	0.619914496	0.000141181	0.003426073
Mknk2	ENSMUSG00000020190	MKNK2	ENSG00000099875	17347	-0.580806703	0.003368948	0.022191182
U2af1	ENSMUSG00000061613	U2AF1L5	ENSG00000275895	108121	0.450594797	0.001721127	0.014633027
U2af1	ENSMUSG00000061613	U2AF1	ENSG00000160201	108121	0.450594797	0.001721127	0.014633027
Ndufb5	ENSMUSG00000027673	NDUFB5	ENSG00000136521	66046	0.478673556	0.002362387	0.017674735
Atf6b	ENSMUSG00000015461	ATF6B	ENSG00000213676	12915	-0.490334768	0.008354761	0.040100005
Nop58	ENSMUSG00000026020	NOP58	ENSG00000055044	55989	0.692912429	0.00040755	0.006102407
Cad	ENSMUSG00000013629	CAD	ENSG00000084774	69719	-0.549681359	0.001058272	0.010754645
Canx	ENSMUSG00000020368	CANX	ENSG00000127022	12330	0.449338779	0.000567576	0.007379795
Lrrn4	ENSMUSG00000043110	LRRN4	ENSG00000125872	320974	-0.814524033	0.001090355	0.011011116
Atoh8	ENSMUSG00000037621	ATOH8	ENSG00000168874	71093	-0.653197915	0.000920195	0.009924704
Bdp1	ENSMUSG00000049658	BDP1	ENSG00000145734	544971	0.534089798	0.001074429	0.010869786
Ube2k	ENSMUSG00000029203	UBE2K	ENSG00000078140	53323	0.514799819	0.000182656	0.003964311
Ssr1	ENSMUSG00000021427	SSR1	ENSG00000124783	107513	0.448467905	0.000872377	0.009555418
Hnrnph1	ENSMUSG00000007850	HNRNPH1	ENSG00000169045	59013	0.697666277	9.12e-06	0.000700583
Tmsb10	ENSMUSG00000079523	TMSB10	ENSG00000034510	19240	-0.371885518	0.005579094	0.030794409
Serpinb5	ENSMUSG00000067006	SERPINB5	ENSG00000206075	20724	1.08306958	0.000113808	0.003008166
Tmem143	ENSMUSG00000002781	TMEM143	ENSG00000161558	70209	-0.68149723	0.001405433	0.012907975
Hnrnpd	ENSMUSG00000000568	HNRNPD	ENSG00000138668	11991	0.962173211	3.57e-06	0.000383336
Gen1	ENSMUSG00000051235	GEN1	ENSG00000178295	209334	0.516799187	0.006320627	0.033570878
Ssc5d	ENSMUSG00000035279	SSC5D	ENSG00000179954	269855	-0.717998335	0.001188822	0.011634739
Brd4	ENSMUSG00000024002	BRD4	ENSG00000141867	57261	-0.387499164	0.001539924	0.013631715
Boc	ENSMUSG00000022687	BOC	ENSG00000144857	117606	-0.604474894	0.00020276	0.004183139
Twist1	ENSMUSG00000035799	TWIST1	ENSG00000122691	22160	0.86712993	1.47e-06	0.000227177
Scaf1	ENSMUSG00000038406	SCAF1	ENSG00000126461	233208	-0.7189079	0.000262497	0.004869443
Prr3	ENSMUSG00000038500	PRR3	ENSG00000204576	75210	-0.451315605	0.007408217	0.037140038
Thop1	ENSMUSG00000004929	THOP1	ENSG00000172009	50492	-0.519716399	0.011095766	0.048797139
Il1rl1	ENSMUSG00000026069	IL1RL1	ENSG00000115602	17082	0.588007272	0.00046743	0.006628025
Pdzrn3	ENSMUSG00000035357	PDZRN3	ENSG00000121440	55983	-0.429574616	0.001811189	0.015017665
Ncbp2	ENSMUSG00000022774	NCBP2	ENSG00000114503	68092	0.42849315	0.006545085	0.034357883
Wdr62	ENSMUSG00000037020	WDR62	ENSG00000075702	233064	-0.599427508	0.002429665	0.018010549
Med26	ENSMUSG00000045248	AC008764.1	ENSG00000141979	70625	-0.606591427	0.002319538	0.017465668
Med26	ENSMUSG00000045248	MED26	ENSG00000105085	70625	-0.606591427	0.002319538	0.017465668
BC029722	ENSMUSG00000074649	MMP24OS	ENSG00000126005	613262	-0.533391478	0.003728799	0.023614329
Tex264	ENSMUSG00000040813	TEX264	ENSG00000164081	21767	-0.488544628	0.008271347	0.039801437
Elmod2	ENSMUSG00000035151	ELMOD2	ENSG00000179387	244548	0.607553349	0.010316543	0.046558827
Pgrmc2	ENSMUSG00000049940	PGRMC2	ENSG00000164040	70804	0.500935448	0.002191718	0.016903251
Peli1	ENSMUSG00000020134	PELI1	ENSG00000197329	67245	0.423425621	0.011445329	0.049777678
Phldb2	ENSMUSG00000033149	PHLDB2	ENSG00000144824	208177	0.623197763	0.000383203	0.005910772
Fxyd1	ENSMUSG00000036570	FXYD1	ENSG00000266964	56188	-0.797179485	0.002320483	0.017465668
Cggbp1	ENSMUSG00000054604	CGGBP1	ENSG00000163320	106143	0.43031419	0.008612371	0.040906956
Mrpl1	ENSMUSG00000029486	MRPL1	ENSG00000169288	94061	0.74350723	0.002877395	0.020161463
Vgll2	ENSMUSG00000049641	VGLL2	ENSG00000170162	215031	-0.686596436	0.004289639	0.025940565
Il18rap	ENSMUSG00000026068	IL18RAP	ENSG00000115607	16174	0.72959902	0.006665455	0.034909406
Hmox1	ENSMUSG00000005413	HMOX1	ENSG00000100292	15368	-0.470142456	0.00105557	0.010736869
Dmxl1	ENSMUSG00000037416	DMXL1	ENSG00000172869	240283	0.566872554	0.011285321	0.049293857
Hbs1l	ENSMUSG00000019977	HBS1L	ENSG00000112339	56422	0.458905826	0.003597259	0.023014281
Adgrl1	ENSMUSG00000013033	ADGRL1	ENSG00000072071	330814	-0.50209824	0.000405937	0.006091825
Snx4	ENSMUSG00000022808	SNX4	ENSG00000114520	69150	0.441714811	0.001468202	0.013214995
Mad2l1	ENSMUSG00000029910	MAD2L1	ENSG00000164109	56150	0.893928937	2.11e-05	0.001090875
Ddx39	ENSMUSG00000005481	DDX39A	ENSG00000123136	68278	0.386691603	0.007365431	0.037024445
Tmx3	ENSMUSG00000024614	TMX3	ENSG00000166479	67988	0.995726221	7.02e-05	0.002257073
Cdcp1	ENSMUSG00000035498	CDCP1	ENSG00000163814	109332	0.890865105	0.000457759	0.006541075
Cdc42ep5	ENSMUSG00000063838	CDC42EP5	ENSG00000167617	58804	-0.661865299	0.000676786	0.008172197
Scap	ENSMUSG00000032485	SCAP	ENSG00000114650	235623	-0.577294834	0.001641994	0.01418505
Hdac2	ENSMUSG00000019777	HDAC2	ENSG00000196591	15182	0.940265087	3.04e-06	0.0003497
Psmb1	ENSMUSG00000014769	PSMB1	ENSG00000008018	19170	0.327602083	0.006276385	0.033367372
Pfdn4	ENSMUSG00000052033	PFDN4	ENSG00000101132	109054	1.246663687	1.4e-06	0.000225244
Kpna4	ENSMUSG00000027782	KPNA4	ENSG00000186432	16649	0.773078864	0.000182521	0.003964311
Capns1	ENSMUSG00000001794	CAPNS1	ENSG00000126247	12336	-0.494727579	0.001323738	0.012525452
Psmd6	ENSMUSG00000021737	PSMD6	ENSG00000163636	66413	0.511951772	0.005330108	0.030144156
Sf3a1	ENSMUSG00000002129	SF3A1	ENSG00000099995	67465	-0.409786911	0.005226122	0.029660351
Slc25a23	ENSMUSG00000046329	SLC25A23	ENSG00000125648	66972	-0.655601028	0.000536919	0.007138387
Emilin1	ENSMUSG00000029163	EMILIN1	ENSG00000138080	100952	-0.529934382	0.005760301	0.031357957
Eif4e	ENSMUSG00000028156	EIF4E	ENSG00000151247	13684	0.561046696	0.000189133	0.004018178
1700037H04Rik	ENSMUSG00000027327	C20orf27	ENSG00000101220	67326	-0.510833232	0.00624184	0.03325313
Ablim3	ENSMUSG00000032735	ABLIM3	ENSG00000173210	319713	-0.542442817	0.004303912	0.025998955
Mapre1	ENSMUSG00000027479	MAPRE1	ENSG00000101367	13589	0.493587522	0.001832064	0.015090735
Sirt6	ENSMUSG00000034748	SIRT6	ENSG00000077463	50721	-0.792553225	0.000155642	0.003606023
Calm2	ENSMUSG00000036438	CALM2	ENSG00000143933	12314	0.78004332	3.3e-05	0.001458371
Ppid	ENSMUSG00000027804	PPID	ENSG00000171497	67738	0.893800457	4.19e-05	0.001701591
Mmadhc	ENSMUSG00000026766	MMADHC	ENSG00000168288	109129	0.605859474	0.000811848	0.009168919
Itgb1bp1	ENSMUSG00000062352	ITGB1BP1	ENSG00000119185	16413	0.411692795	0.008755266	0.041439383
Rnf123	ENSMUSG00000041528	RNF123	ENSG00000164068	84585	-0.543566074	0.007523204	0.037549324
Ncl	ENSMUSG00000026234	NCL	ENSG00000115053	17975	0.529721746	0.002510317	0.018448978
Foxk1	ENSMUSG00000056493	FOXK1	ENSG00000164916	17425	-0.53189329	0.000295372	0.005287584
Pth1r	ENSMUSG00000032492	PTH1R	ENSG00000160801	19228	-0.532032232	0.005178462	0.029523786
Tdp2	ENSMUSG00000035958	TDP2	ENSG00000111802	56196	0.701983779	0.002304573	0.017404089
Ubxn4	ENSMUSG00000026353	UBXN4	ENSG00000144224	67812	0.466905052	0.002849238	0.020011058
Sema3f	ENSMUSG00000034684	SEMA3F	ENSG00000001617	20350	-0.48347424	0.009703634	0.044651786
S1pr2	ENSMUSG00000043895	S1PR2	ENSG00000267534	14739	-0.579225176	0.000389767	0.00597113
Ncoa6	ENSMUSG00000038369	NCOA6	ENSG00000198646	56406	-0.315182755	0.004880468	0.028370219
Pex13	ENSMUSG00000020283	PEX13	ENSG00000162928	72129	0.610849131	0.001598391	0.013919478
Cnot6	ENSMUSG00000020362	CNOT6	ENSG00000113300	104625	0.744777245	0.000158567	0.003653706
Id1	ENSMUSG00000042745	ID1	ENSG00000125968	15901	-0.590649125	0.001526176	0.013541957
Ereg	ENSMUSG00000029377	EREG	ENSG00000124882	13874	0.766450497	0.001661752	0.014279306
Rhoq	ENSMUSG00000024143	RHOQ	ENSG00000119729	104215	0.458734717	0.009769532	0.044899969
Tmem108	ENSMUSG00000042757	TMEM108	ENSG00000144868	81907	-0.636958053	0.00308566	0.021006365
Dot1l	ENSMUSG00000061589	DOT1L	ENSG00000104885	208266	-0.562866147	0.001795624	0.014978245
Ncapg	ENSMUSG00000015880	NCAPG	ENSG00000109805	54392	0.699883808	0.000318248	0.005445999
Eef1e1	ENSMUSG00000001707	EEF1E1-BLOC1S5	ENSG00000265818	66143	0.720207023	5.23e-05	0.001856207
Eef1e1	ENSMUSG00000001707	EEF1E1	ENSG00000124802	66143	0.720207023	5.23e-05	0.001856207
Homer3	ENSMUSG00000003573	HOMER3	ENSG00000051128	26558	-0.645262643	0.000398593	0.006056886
Dusp1	ENSMUSG00000024190	DUSP1	ENSG00000120129	19252	-0.498226553	0.008083961	0.039150711
Galnt3	ENSMUSG00000026994	GALNT3	ENSG00000115339	14425	0.649720979	0.001950634	0.015722363
Tfrc	ENSMUSG00000022797	TFRC	ENSG00000072274	22042	0.579869927	0.000298835	0.005312833
Kank2	ENSMUSG00000032194	KANK2	ENSG00000197256	235041	-0.400360539	0.003360676	0.022191182
Rock2	ENSMUSG00000020580	ROCK2	ENSG00000134318	19878	0.839614488	5.23e-05	0.001856207
Zfp142	ENSMUSG00000026135	ZNF142	ENSG00000115568	77264	-0.528233714	0.001778652	0.014912602
Zfp748	ENSMUSG00000095432	ZNF845	ENSG00000213799	212276	0.71981519	0.003355855	0.022188449
Trim59	ENSMUSG00000034317	TRIM59	ENSG00000213186	66949	0.719638761	0.000605406	0.007668024
Hnrnpll	ENSMUSG00000024095	HNRNPLL	ENSG00000143889	72692	0.695511106	0.000953212	0.010100817
Hsd17b4	ENSMUSG00000024507	HSD17B4	ENSG00000133835	15488	0.49355021	0.004885422	0.028370219
Trim23	ENSMUSG00000021712	TRIM23	ENSG00000113595	81003	0.678199784	0.00537422	0.030317495
Fam53a	ENSMUSG00000037339	FAM53A	ENSG00000174137	74504	-0.494206702	0.009553161	0.044194163
Nckap1	ENSMUSG00000027002	NCKAP1	ENSG00000061676	50884	0.631509458	0.000336653	0.005533889
Pla2g7	ENSMUSG00000023913	PLA2G7	ENSG00000146070	27226	0.668103599	0.001865877	0.01531325
Adam33	ENSMUSG00000027318	ADAM33	ENSG00000149451	110751	-0.877078498	0.000135959	0.003335286
Zfp729a	ENSMUSG00000021510	ZNF845	ENSG00000213799	212281	0.758357211	0.005698585	0.031216983
Bzw1	ENSMUSG00000051223	BZW1	ENSG00000082153	66882	0.864516908	3.7e-06	0.000392679
Ska1	ENSMUSG00000036223	SKA1	ENSG00000154839	66468	0.539737152	0.006936806	0.035714878
Cd2ap	ENSMUSG00000061665	CD2AP	ENSG00000198087	12488	0.779503102	0.000157939	0.003651729
Hdhd2	ENSMUSG00000025421	HDHD2	ENSG00000167220	NA	NA	NA	NA
Ttc28	ENSMUSG00000033209	TTC28	ENSG00000100154	209683	-0.564196134	0.000132399	0.003276511
Zfp358	ENSMUSG00000047264	ZNF358	ENSG00000198816	140482	-0.670644783	0.00058718	0.007495985
Maml1	ENSMUSG00000050567	MAML1	ENSG00000161021	103806	-0.395716775	0.010326496	0.046566419
Hyal1	ENSMUSG00000010051	HYAL1	ENSG00000114378	NA	NA	NA	NA
4930503L19Rik	ENSMUSG00000044906	C18orf54	ENSG00000166845	269033	0.47599144	0.00781634	0.038399648
Slc25a46	ENSMUSG00000024259	SLC25A46	ENSG00000164209	67453	0.505651898	0.007165609	0.036452103
Pbrm1	ENSMUSG00000042323	PBRM1	ENSG00000163939	66923	0.422624231	0.009063943	0.042489593
Stam2	ENSMUSG00000055371	STAM2	ENSG00000115145	56324	0.406148612	0.008969944	0.042202091
Senp2	ENSMUSG00000022855	SENP2	ENSG00000163904	75826	0.4694253	0.003765972	0.0237031
Clcn3	ENSMUSG00000004319	CLCN3	ENSG00000109572	12725	0.499443144	0.008825465	0.041736552
Fmnl2	ENSMUSG00000036053	FMNL2	ENSG00000157827	71409	0.570651677	0.002733077	0.019502185
Pold1	ENSMUSG00000038644	POLD1	ENSG00000062822	18971	-0.608722001	0.002656364	0.019157654
Zfp64	ENSMUSG00000027551	ZFP64	ENSG00000020256	22722	-0.506453217	0.007118785	0.03634038
Mpst	ENSMUSG00000071711	MPST	ENSG00000128309	246221	-0.554071563	0.003781317	0.023759836
Pigf	ENSMUSG00000024145	PIGF	ENSG00000151665	18701	0.681595117	0.002076039	0.01636989
Prrc1	ENSMUSG00000024594	PRRC1	ENSG00000164244	73137	-0.487906323	0.000204913	0.004210445
Ublcp1	ENSMUSG00000041231	UBLCP1	ENSG00000164332	79560	0.527280087	0.000965075	0.010184395
Col5a2	ENSMUSG00000026042	COL5A2	ENSG00000204262	12832	0.48912959	0.000825368	0.00929242
Crtc1	ENSMUSG00000003575	CRTC1	ENSG00000105662	382056	-0.630680571	0.003136946	0.021278321
Dnajc10	ENSMUSG00000027006	DNAJC10	ENSG00000077232	66861	0.662059949	7.84e-07	0.000169762
Rab11b	ENSMUSG00000077450	RAB11B	ENSG00000185236	19326	-0.411895689	0.001170481	0.011544312
Gopc	ENSMUSG00000019861	AL132671.2	ENSG00000282218	94221	0.549718279	0.001759634	0.014830448
Gopc	ENSMUSG00000019861	GOPC	ENSG00000047932	94221	0.549718279	0.001759634	0.014830448
Atp13a3	ENSMUSG00000022533	ATP13A3	ENSG00000133657	224088	0.720419645	0.000282695	0.005109973
Atat1	ENSMUSG00000024426	ATAT1	ENSG00000137343	73242	-0.525140086	0.001248061	0.011980537
Dcun1d1	ENSMUSG00000027708	DCUN1D1	ENSG00000043093	114893	0.647718782	0.002022195	0.016057767
Tnfaip6	ENSMUSG00000053475	TNFAIP6	ENSG00000123610	21930	0.91108682	9.75e-06	0.000724737
Uqcr11	ENSMUSG00000020163	AC005943.1	ENSG00000267059	66594	-0.669319341	0.001797365	0.014978247
Uqcr11	ENSMUSG00000020163	UQCR11	ENSG00000127540	66594	-0.669319341	0.001797365	0.014978247
Col6a2	ENSMUSG00000020241	COL6A2	ENSG00000142173	12834	-0.460552916	0.003619586	0.023126975
Ppp2ca	ENSMUSG00000020349	PPP2CA	ENSG00000113575	19052	0.562143065	0.001404533	0.012907975
Eef2	ENSMUSG00000034994	EEF2	ENSG00000167658	13629	-0.50693681	0.00141383	0.012936082
Atp6v1a	ENSMUSG00000052459	ATP6V1A	ENSG00000114573	11964	0.612552688	0.000186631	0.003991487
Eif5a2	ENSMUSG00000050192	EIF5A2	ENSG00000163577	208691	0.614295273	0.004776668	0.02790094
Ehd2	ENSMUSG00000074364	EHD2	ENSG00000024422	259300	-0.375137567	0.00580258	0.031518114
Sppl2b	ENSMUSG00000035206	SPPL2B	ENSG00000005206	73218	-0.711734043	0.000455405	0.006523988
Smarcb1	ENSMUSG00000000902	SMARCB1	ENSG00000099956	20587	-0.552915411	0.000300574	0.005321481
Chmp2b	ENSMUSG00000004843	CHMP2B	ENSG00000083937	68942	0.731445412	0.000100038	0.002821623
Psme4	ENSMUSG00000040850	PSME4	ENSG00000068878	103554	0.549971953	0.000988376	0.01032475
Lsm6	ENSMUSG00000031683	LSM6	ENSG00000164167	78651	0.474270923	0.002901819	0.020307322
Wdr36	ENSMUSG00000038299	WDR36	ENSG00000134987	225348	0.571038258	5.57e-05	0.001923119
Vstm2b	ENSMUSG00000039257	VSTM2B	ENSG00000187135	58188	-0.909098417	0.000426832	0.006283137
Tyrobp	ENSMUSG00000030579	TYROBP	ENSG00000011600	22177	-0.549343929	7.9e-05	0.002432396
Plin3	ENSMUSG00000024197	PLIN3	ENSG00000105355	66905	-0.461088254	0.003679952	0.023383893
Plxnd1	ENSMUSG00000030123	PLXND1	ENSG00000004399	67784	-0.691511438	0.000827838	0.00929242
Orc2	ENSMUSG00000026037	ORC2	ENSG00000115942	18393	0.742797021	0.000109257	0.002948172
Rwdd4a	ENSMUSG00000031568	RWDD4	ENSG00000182552	192174	0.416301448	0.007747676	0.038145531
Rbl1	ENSMUSG00000027641	RBL1	ENSG00000080839	19650	0.537978095	0.003186839	0.02144878
Fzr1	ENSMUSG00000020235	FZR1	ENSG00000105325	56371	-0.537897937	0.002472885	0.018258813
Arl5a	ENSMUSG00000036093	ARL5A	ENSG00000162980	75423	0.770242064	0.000139352	0.003403698
Cpxm1	ENSMUSG00000027408	CPXM1	ENSG00000088882	56264	-0.884742992	1.05e-05	0.00075002
Phip	ENSMUSG00000032253	PHIP	ENSG00000146247	83946	0.784345522	0.000182724	0.003964311
Ctsz	ENSMUSG00000016256	CTSZ	ENSG00000101160	64138	-0.482067813	0.005036966	0.029025709
Eif2ak2	ENSMUSG00000024079	EIF2AK2	ENSG00000055332	19106	0.479289567	0.007623141	0.037813465
Lars2	ENSMUSG00000035202	LARS2	ENSG00000011376	102436	0.688616031	1.95e-05	0.001046538
Zfp729b	ENSMUSG00000058093	ZNF845	ENSG00000213799	100416706	0.88868955	0.00099764	0.010334343
Atl2	ENSMUSG00000059811	ATL2	ENSG00000119787	56298	0.516091457	0.003771568	0.023722685
Pum2	ENSMUSG00000020594	PUM2	ENSG00000055917	80913	0.502616873	0.001245687	0.011967951
Ptprs	ENSMUSG00000013236	PTPRS	ENSG00000105426	19280	-0.493931484	0.002783085	0.019709276
Cyp39a1	ENSMUSG00000023963	CYP39A1	ENSG00000146233	56050	0.799033783	0.00034625	0.005594505
Rngtt	ENSMUSG00000028274	RNGTT	ENSG00000111880	24018	0.685697476	0.001244884	0.011967951
Btbd2	ENSMUSG00000003344	BTBD2	ENSG00000133243	208198	-0.775437	0.000222667	0.004429743
Atg12	ENSMUSG00000032905	ATG12	ENSG00000145782	67526	0.454940376	0.005644576	0.031034144
Ndufc1	ENSMUSG00000037152	NDUFC1	ENSG00000109390	66377	0.612453406	0.008001081	0.038899899
Echdc1	ENSMUSG00000019883	ECHDC1	ENSG00000093144	52665	0.974315348	0.000124819	0.003180198
Arid1b	ENSMUSG00000069729	ARID1B	ENSG00000049618	239985	-0.460843489	0.001819882	0.015056481
Cdk7	ENSMUSG00000069089	CDK7	ENSG00000134058	12572	0.517140179	0.00016108	0.003694008
Atp11b	ENSMUSG00000037400	ATP11B	ENSG00000058063	76295	0.47990909	0.009954163	0.045542466
Pak1ip1	ENSMUSG00000038683	PAK1IP1	ENSG00000111845	68083	0.484037002	0.004212668	0.025640347
Rhobtb3	ENSMUSG00000021589	RHOBTB3	ENSG00000164292	73296	0.456385	0.005996095	0.032319782
Npepl1	ENSMUSG00000039263	NPEPL1	ENSG00000215440	228961	-0.670091233	0.00046696	0.006628025
Ppp1r18	ENSMUSG00000034595	PPP1R18	ENSG00000146112	76448	-0.496149198	0.001934842	0.015651091
Usp34	ENSMUSG00000056342	USP34	ENSG00000115464	17847	0.539465303	0.002500725	0.018392004
Rreb1	ENSMUSG00000039087	RREB1	ENSG00000124782	68750	-0.365317783	0.011009222	0.048632344
Plod2	ENSMUSG00000032374	PLOD2	ENSG00000152952	26432	0.442214572	0.006784517	0.035253192
Epc2	ENSMUSG00000069495	EPC2	ENSG00000135999	227867	0.426381494	0.005697413	0.031216983
Gls	ENSMUSG00000026103	GLS	ENSG00000115419	14660	0.910140938	2.79e-06	0.000329365
Hspa4l	ENSMUSG00000025757	HSPA4L	ENSG00000164070	18415	0.485911018	0.011474568	0.04980498
Rnd3	ENSMUSG00000017144	RND3	ENSG00000115963	74194	0.432324353	0.007029986	0.036046287
Rps27a	ENSMUSG00000020460	RPS27A	ENSG00000143947	78294	0.49020945	0.002618453	0.018985046
Samd4b	ENSMUSG00000109336	SAMD4B	ENSG00000179134	233033	-0.526419224	0.001354397	0.012677069
Smtn	ENSMUSG00000020439	SMTN	ENSG00000183963	29856	-0.504419121	0.00099393	0.01032475
Sec62	ENSMUSG00000027706	SEC62	ENSG00000008952	69276	0.607242804	0.001828098	0.015069097
Tcfl5	ENSMUSG00000038932	TCFL5	ENSG00000101190	277353	1.030915974	0.00021147	0.004293981
Smim15	ENSMUSG00000071180	SMIM15	ENSG00000188725	75616	0.690238577	0.000724703	0.008544667
Mrpl3	ENSMUSG00000032563	MRPL3	ENSG00000114686	94062	0.442802652	0.001336928	0.01257628
Tbca	ENSMUSG00000042043	TBCA	ENSG00000171530	21371	1.227193699	1.11e-08	7.37e-06
Yipf4	ENSMUSG00000024072	YIPF4	ENSG00000119820	67864	0.707820094	0.000587829	0.007495985
Zcchc9	ENSMUSG00000021621	ZCCHC9	ENSG00000131732	69085	0.694582786	0.001967801	0.015804164
Kat2b	ENSMUSG00000000708	KAT2B	ENSG00000114166	18519	0.548750282	0.005391824	0.030355969
Col8a1	ENSMUSG00000068196	COL8A1	ENSG00000144810	12837	0.470432793	0.005681944	0.031163514
Golph3	ENSMUSG00000022200	GOLPH3	ENSG00000113384	66629	0.450129213	0.0054187	0.030450581
Tcf7l1	ENSMUSG00000055799	TCF7L1	ENSG00000152284	21415	-0.747646648	1.19e-05	0.000782299
Hs1bp3	ENSMUSG00000020605	HS1BP3	ENSG00000118960	58240	-0.524588888	0.004576807	0.027138372
Leng8	ENSMUSG00000035545	LENG8	ENSG00000167615	232798	-0.460555108	0.004221668	0.025681243
Zfp445	ENSMUSG00000047036	ZNF445	ENSG00000185219	235682	0.39515025	0.009004154	0.042279722
Zmiz2	ENSMUSG00000041164	ZMIZ2	ENSG00000122515	52915	-0.892744158	1.05e-06	0.000193744
Chchd10	ENSMUSG00000049422	CHCHD10	ENSG00000250479	103172	-0.902356933	0.000732377	0.008608107
Oxct1	ENSMUSG00000022186	OXCT1	ENSG00000083720	67041	0.374871106	0.010153994	0.046137298
Sorcs2	ENSMUSG00000029093	SORCS2	ENSG00000184985	81840	-0.440084046	0.003944686	0.024431883
Yif1b	ENSMUSG00000030588	YIF1B	ENSG00000167645	77254	-0.479713228	0.010355547	0.046660047
Gclc	ENSMUSG00000032350	GCLC	ENSG00000001084	14629	0.497614062	0.006958631	0.035794513
Farsb	ENSMUSG00000026245	FARSB	ENSG00000116120	23874	0.530047684	0.001999484	0.015956194
Junb	ENSMUSG00000052837	JUNB	ENSG00000171223	16477	-0.715361967	0.000128392	0.003227006
Csdc2	ENSMUSG00000042109	CSDC2	ENSG00000172346	105859	-0.710132143	0.000337185	0.005534554
Galnt10	ENSMUSG00000020520	GALNT10	ENSG00000164574	171212	-0.541828799	0.001647722	0.014195371
Cyp20a1	ENSMUSG00000049439	CYP20A1	ENSG00000119004	77951	0.571828413	0.000991392	0.01032475
Zfp36l2	ENSMUSG00000045817	ZFP36L2	ENSG00000152518	12193	-0.554689962	9.77e-05	0.002795564
Tnrc18	ENSMUSG00000039477	TNRC18	ENSG00000182095	231861	-0.54265082	0.002545983	0.018627533
Coq10b	ENSMUSG00000025981	COQ10B	ENSG00000115520	67876	0.664031697	0.002463838	0.018215901
Hps4	ENSMUSG00000042328	HPS4	ENSG00000100099	192232	-0.616389639	0.00272358	0.019462318
Fam110a	ENSMUSG00000027459	FAM110A	ENSG00000125898	73847	-0.591926566	0.007249567	0.036660886
Rnpepl1	ENSMUSG00000026269	RNPEPL1	ENSG00000142327	108657	-0.689335638	0.000743992	0.008699225
Cpt1c	ENSMUSG00000007783	CPT1C	ENSG00000169169	78070	-1.479218738	1.38e-11	2.22e-08
Ap2a1	ENSMUSG00000060279	AP2A1	ENSG00000196961	11771	-0.573932148	0.001348424	0.012631657
Cebpa	ENSMUSG00000034957	CEBPA	ENSG00000245848	12606	-0.679587533	0.007788963	0.038281853
Isyna1	ENSMUSG00000019139	ISYNA1	ENSG00000105655	71780	-0.835611134	1.05e-06	0.000193744
Babam1	ENSMUSG00000031820	BABAM1	ENSG00000105393	68251	-0.381771824	0.007319547	0.036876107
Babam1	ENSMUSG00000031820	AC010463.1	ENSG00000269307	68251	-0.381771824	0.007319547	0.036876107
Snrpb2	ENSMUSG00000008333	SNRPB2	ENSG00000125870	20639	0.683037489	0.000753201	0.008789021
Lrpprc	ENSMUSG00000024120	LRPPRC	ENSG00000138095	72416	0.705715905	7.79e-06	0.000627341
Gpx1	ENSMUSG00000063856	GPX1	ENSG00000233276	14775	-0.934917657	3.74e-07	0.000102778
Hsf2	ENSMUSG00000019878	HSF2	ENSG00000025156	15500	0.625676439	0.001766363	0.014863824
Lgals1	ENSMUSG00000068220	LGALS1	ENSG00000100097	16852	-0.463606104	0.005203527	0.029606726
Cenpq	ENSMUSG00000023919	CENPQ	ENSG00000031691	83815	0.835913184	0.000130784	0.003255358
Mbd3	ENSMUSG00000035478	MBD3	ENSG00000071655	17192	-0.588305316	0.000235217	0.004568359
Smpd4	ENSMUSG00000005899	SMPD4	ENSG00000136699	77626	-0.501825933	0.000365206	0.005743324
Zfp738	ENSMUSG00000048280	ZNF682	ENSG00000197124	408068	0.74532656	0.002862314	0.02007972
Zfp738	ENSMUSG00000048280	ZNF85	ENSG00000105750	408068	0.74532656	0.002862314	0.02007972
Zfp738	ENSMUSG00000048280	ZNF724	ENSG00000196081	408068	0.74532656	0.002862314	0.02007972
Zfp738	ENSMUSG00000048280	ZNF681	ENSG00000196172	408068	0.74532656	0.002862314	0.02007972
Arl4c	ENSMUSG00000049866	ARL4C	ENSG00000188042	320982	0.665300136	0.000338032	0.005540373
Mbd2	ENSMUSG00000024513	MBD2	ENSG00000134046	17191	0.482816908	0.005430332	0.030481325
Slc12a2	ENSMUSG00000024597	SLC12A2	ENSG00000064651	20496	0.524830662	0.002932752	0.020435497
C5ar1	ENSMUSG00000049130	C5AR1	ENSG00000197405	12273	-0.814403878	4.8e-05	0.00178244
Slc20a1	ENSMUSG00000027397	SLC20A1	ENSG00000144136	20515	0.537342727	0.000202841	0.004183139
Esf1	ENSMUSG00000045624	ESF1	ENSG00000089048	66580	1.046584518	1.74e-05	0.000972667
Gbe1	ENSMUSG00000022707	GBE1	ENSG00000114480	74185	0.584356982	0.006776199	0.035242497
Gna12	ENSMUSG00000000149	GNA12	ENSG00000146535	14673	-0.66225821	4.59e-05	0.001753669
Tank	ENSMUSG00000064289	TANK	ENSG00000136560	21353	0.670404207	8.05e-05	0.002454313
Csnk1g3	ENSMUSG00000073563	CSNK1G3	ENSG00000151292	70425	0.619080353	0.000946204	0.010088654
Sf3b5	ENSMUSG00000078348	SF3B5	ENSG00000169976	66125	-0.495874898	0.005161315	0.029455856
Htra3	ENSMUSG00000029096	HTRA3	ENSG00000170801	78558	-0.967294318	7.52e-07	0.000169762
Zfp575	ENSMUSG00000066721	ZNF575	ENSG00000176472	101544	-0.759614356	0.003621035	0.023126975
Ecsit	ENSMUSG00000066839	ECSIT	ENSG00000130159	26940	-0.482337	0.00927969	0.043213113
Zfp579	ENSMUSG00000051550	ZNF579	ENSG00000218891	68490	-0.699935307	0.002606932	0.018913691
Hspd1	ENSMUSG00000025980	HSPD1	ENSG00000144381	15510	0.725037874	5.52e-05	0.001923119
Tm4sf1	ENSMUSG00000027800	TM4SF1	ENSG00000169908	17112	0.760642396	2.95e-05	0.001354801
Nfic	ENSMUSG00000055053	NFIC	ENSG00000141905	18029	-0.6738448	7.27e-05	0.00230731
Gna11	ENSMUSG00000034781	GNA11	ENSG00000088256	14672	-0.398323596	0.009272723	0.043209532
Thoc7	ENSMUSG00000053453	THOC7	ENSG00000163634	66231	0.52790536	0.002893406	0.020261041
Pgls	ENSMUSG00000031807	PGLS	ENSG00000130313	66171	-0.75364972	0.000146427	0.003516496
Usp53	ENSMUSG00000039701	USP53	ENSG00000145390	99526	0.667010612	0.001802448	0.015000417
Exosc9	ENSMUSG00000027714	EXOSC9	ENSG00000123737	50911	0.617287589	0.000171988	0.003837721
Rars	ENSMUSG00000018848	RARS1	ENSG00000113643	104458	0.648403359	3.6e-05	0.001536664
Fgfrl1	ENSMUSG00000008090	FGFRL1	ENSG00000127418	116701	-0.627072188	0.000435964	0.006366995
Loxl3	ENSMUSG00000000693	LOXL3	ENSG00000115318	16950	-0.534448955	0.002404293	0.017916838
Alg12	ENSMUSG00000035845	ALG12	ENSG00000182858	223774	-0.523733176	0.009765893	0.044899969
Snrpd3	ENSMUSG00000020180	SNRPD3	ENSG00000100028	67332	0.392845004	0.004950315	0.028648643
Snrpd3	ENSMUSG00000020180	AP000356.5	ENSG00000286070	67332	0.392845004	0.004950315	0.028648643
H13	ENSMUSG00000019188	HM13	ENSG00000101294	14950	-0.489180147	0.007534891	0.037590996
Emc10	ENSMUSG00000008140	EMC10	ENSG00000161671	69683	-0.597744293	0.000879123	0.009610603
Rnf168	ENSMUSG00000014074	RNF168	ENSG00000163961	70238	0.52082614	0.009153368	0.042809518
Cuta	ENSMUSG00000024194	CUTA	ENSG00000112514	67675	-0.500388989	0.004711885	0.027662054
Pdxk	ENSMUSG00000032788	PDXK	ENSG00000160209	216134	-0.429570203	0.009052898	0.042455491
Clk1	ENSMUSG00000026034	CLK1	ENSG00000013441	12747	0.914046796	3.02e-06	0.0003497
Pno1	ENSMUSG00000020116	PNO1	ENSG00000115946	66249	0.639442661	0.000196149	0.004136024
Nus1	ENSMUSG00000023068	NUS1	ENSG00000153989	52014	0.515675209	0.003472808	0.022591397
Hddc2	ENSMUSG00000000295	HDDC2	ENSG00000111906	69692	0.657111164	0.004459753	0.026646769
Parm1	ENSMUSG00000034981	PARM1	ENSG00000169116	231440	-0.501660605	0.002266704	0.017268662
Cul7	ENSMUSG00000038545	CUL7	ENSG00000044090	66515	-0.457977811	0.005570833	0.030791567
Cct8	ENSMUSG00000025613	CCT8	ENSG00000156261	12469	0.926427158	1.46e-06	0.000227177
Fer	ENSMUSG00000000127	FER	ENSG00000151422	14158	0.772625377	9.21e-06	0.000700583
Ube2b	ENSMUSG00000020390	UBE2B	ENSG00000119048	22210	0.828673642	9.58e-05	0.002753144
Atp13a1	ENSMUSG00000031862	ATP13A1	ENSG00000105726	170759	-0.444484989	0.005322951	0.030118809
Map1lc3a	ENSMUSG00000027602	MAP1LC3A	ENSG00000101460	66734	-0.496629466	0.004990771	0.028811301
Cnbp	ENSMUSG00000030057	CNBP	ENSG00000169714	12785	0.680916431	5.24e-05	0.001856207
Cdc42ep1	ENSMUSG00000049521	CDC42EP1	ENSG00000128283	104445	-0.748505831	6.42e-05	0.002114704
Ndufs1	ENSMUSG00000025968	NDUFS1	ENSG00000023228	227197	0.641370051	0.0002625	0.004869443
Cic	ENSMUSG00000005442	CIC	ENSG00000079432	71722	-0.645573288	0.000490141	0.006768437
Casp3	ENSMUSG00000031628	CASP3	ENSG00000164305	12367	0.509183111	0.008490178	0.04055969
Cmtm7	ENSMUSG00000032436	CMTM7	ENSG00000153551	102545	-0.437379436	0.0034037	0.022312982
Fn1	ENSMUSG00000026193	FN1	ENSG00000115414	14268	-0.390437485	0.00861386	0.040906956
Nup54	ENSMUSG00000034826	NUP54	ENSG00000138750	269113	0.468905787	0.008967528	0.042202091
Pura	ENSMUSG00000043991	PURA	ENSG00000185129	19290	-0.567465569	0.006739738	0.035085273
Palm	ENSMUSG00000035863	PALM	ENSG00000099864	18483	-0.583119143	0.002776821	0.019709276
Erap1	ENSMUSG00000021583	ERAP1	ENSG00000164307	80898	0.477668626	0.005605444	0.030891836
Trip12	ENSMUSG00000026219	TRIP12	ENSG00000153827	14897	0.507802094	0.001198115	0.011690446
Cd109	ENSMUSG00000046186	CD109	ENSG00000156535	235505	0.440726996	0.001259352	0.012058078
Mtx2	ENSMUSG00000027099	MTX2	ENSG00000128654	53375	0.592795213	0.007913235	0.038622896
Myl9	ENSMUSG00000067818	MYL9	ENSG00000101335	98932	-0.489921009	0.000656928	0.008076865
Ppp1r15a	ENSMUSG00000040435	PPP1R15A	ENSG00000087074	17872	-0.441398111	0.009558473	0.044196849
Nnt	ENSMUSG00000116207	NNT	ENSG00000112992	18115	0.579453947	0.00080567	0.009141226
Zfp874a	ENSMUSG00000069206	ZNF429	ENSG00000197013	238692	0.588119575	0.008558963	0.04077275
Polk	ENSMUSG00000021668	POLK	ENSG00000122008	27015	0.489257178	0.006928837	0.035714878
Sbno2	ENSMUSG00000035673	SBNO2	ENSG00000064932	216161	-0.542083478	0.00675431	0.035144883
Cep97	ENSMUSG00000022604	CEP97	ENSG00000182504	74201	0.911938933	0.000530314	0.007075044
Cwc22	ENSMUSG00000027014	CWC22	ENSG00000163510	80744	0.430253002	0.005378421	0.030326002
Grik5	ENSMUSG00000003378	GRIK5	ENSG00000105737	14809	-0.671628913	0.001289617	0.012274804
Rps3a1	ENSMUSG00000028081	RPS3A	ENSG00000145425	20091	0.7567553	7.47e-06	0.000613695
Abi3bp	ENSMUSG00000035258	ABI3BP	ENSG00000154175	320712	-0.539442743	0.001437046	0.013049304
Col4a3bp	ENSMUSG00000021669	CERT1	ENSG00000113163	68018	0.712166141	0.000218981	0.004395236
Pigt	ENSMUSG00000017721	PIGT	ENSG00000124155	78928	-0.619258049	0.001274603	0.012152435
Hspa13	ENSMUSG00000032932	HSPA13	ENSG00000155304	110920	0.781292763	0.000229229	0.004520343
Txndc15	ENSMUSG00000021497	TXNDC15	ENSG00000113621	69672	0.664566006	0.000353672	0.005649022
Prpf4b	ENSMUSG00000021413	PRPF4B	ENSG00000112739	19134	0.656031656	0.000362233	0.005728565
Sipa1l3	ENSMUSG00000030583	SIPA1L3	ENSG00000105738	74206	-0.628906162	0.000387215	0.005956338
Lrp3	ENSMUSG00000001802	LRP3	ENSG00000130881	435965	-0.615967788	0.002583247	0.018778154
Tle2	ENSMUSG00000034771	TLE2	ENSG00000065717	21886	-0.666420009	0.002303215	0.017404089
Mertk	ENSMUSG00000014361	MERTK	ENSG00000153208	17289	-0.700237425	0.003020785	0.020752923
Trappc12	ENSMUSG00000020628	TRAPPC12	ENSG00000171853	217449	-0.588717742	0.001121713	0.011187324
Plekhg2	ENSMUSG00000037552	PLEKHG2	ENSG00000090924	101497	-0.57712361	0.000282852	0.005109973
Abca7	ENSMUSG00000035722	ABCA7	ENSG00000064687	27403	-0.707578907	0.005066949	0.02913884
Sf3b6	ENSMUSG00000037361	SF3B6	ENSG00000115128	66055	0.833382941	1.4e-05	0.000851024
Ttyh3	ENSMUSG00000036565	TTYH3	ENSG00000136295	78339	-0.698532579	0.000366257	0.005751817
Fam135a	ENSMUSG00000026153	FAM135A	ENSG00000082269	68187	0.72403384	0.001370045	0.012770453
Fastkd2	ENSMUSG00000025962	FASTKD2	ENSG00000118246	75619	0.686787365	0.001107525	0.011104925
Pank3	ENSMUSG00000018846	PANK3	ENSG00000120137	211347	0.610699564	0.000760566	0.008810677
Sfrp2	ENSMUSG00000027996	SFRP2	ENSG00000145423	20319	-0.587586627	3.32e-06	0.000370114
Mrps12	ENSMUSG00000045948	MRPS12	ENSG00000128626	24030	-0.574500795	0.004237203	0.025734035
Skap2	ENSMUSG00000059182	SKAP2	ENSG00000005020	54353	0.427919459	0.008421794	0.040318623
Scarf2	ENSMUSG00000012017	SCARF2	ENSG00000244486	224024	-0.592919215	0.002762636	0.019663264
Cd302	ENSMUSG00000060703	CD302	ENSG00000241399	66205	-0.625150583	0.000583167	0.007483591
Cenpe	ENSMUSG00000045328	CENPE	ENSG00000138778	229841	0.613907959	0.001426725	0.013018575
Tnxb	ENSMUSG00000033327	TNXB	ENSG00000168477	81877	-0.834092636	0.003029725	0.020798925
Tubb5	ENSMUSG00000001525	TUBB	ENSG00000196230	22154	-0.354809758	0.001826562	0.01506746
Wfs1	ENSMUSG00000039474	WFS1	ENSG00000109501	22393	-0.493564508	0.01147517	0.04980498
Epn1	ENSMUSG00000035203	EPN1	ENSG00000063245	13854	-0.98518532	9.82e-09	7.37e-06
Pmaip1	ENSMUSG00000024521	PMAIP1	ENSG00000141682	58801	0.934076185	0.000199601	0.004177533
Gramd1a	ENSMUSG00000001248	GRAMD1A	ENSG00000089351	52857	-0.623076641	0.000308629	0.005379503
Keap1	ENSMUSG00000003308	KEAP1	ENSG00000079999	50868	-0.446303074	0.010684606	0.047684767
Actr3	ENSMUSG00000026341	ACTR3	ENSG00000115091	74117	0.668858583	0.000269446	0.004965561
Ssb	ENSMUSG00000068882	SSB	ENSG00000138385	20823	0.811554696	1.14e-05	0.000775181
Sod3	ENSMUSG00000072941	SOD3	ENSG00000109610	20657	-0.765386209	0.001328272	0.012547269
Cryzl1	ENSMUSG00000058240	CRYZL1	ENSG00000205758	66609	0.705143372	0.000500681	0.006850145
Sh3pxd2b	ENSMUSG00000040711	SH3PXD2B	ENSG00000174705	268396	-0.434302171	0.001999005	0.015956194
Tmem115	ENSMUSG00000010045	TMEM115	ENSG00000126062	56395	-0.556328519	0.004396819	0.026334136
Sox10	ENSMUSG00000033006	SOX10	ENSG00000100146	20665	-0.738944186	0.000926014	0.009958101
Scamp1	ENSMUSG00000021687	SCAMP1	ENSG00000085365	107767	0.471739314	0.011291344	0.049298386
Slc44a2	ENSMUSG00000057193	SLC44A2	ENSG00000129353	68682	-0.360615217	0.007002526	0.035921841
Snx13	ENSMUSG00000020590	SNX13	ENSG00000071189	217463	0.535275176	0.010441155	0.046933094
Ppp3r1	ENSMUSG00000033953	AC017083.3	ENSG00000273398	NA	NA	NA	NA
Ppp3r1	ENSMUSG00000033953	PPP3R1	ENSG00000221823	NA	NA	NA	NA
Tmed7	ENSMUSG00000033184	TMED7-TICAM2	ENSG00000251201	66676	0.53945647	0.002953477	0.020469343
Tmed7	ENSMUSG00000033184	TMED7	ENSG00000134970	66676	0.53945647	0.002953477	0.020469343
Lsm5	ENSMUSG00000091625	LSM5	ENSG00000106355	66373	1.206490742	1.14e-07	4.29e-05
Fscn1	ENSMUSG00000029581	FSCN1	ENSG00000075618	14086	-0.482196161	0.002292869	0.017362275
Tmem184b	ENSMUSG00000009035	TMEM184B	ENSG00000198792	223693	-0.706392343	4.94e-05	0.001807148
Dstn	ENSMUSG00000015932	DSTN	ENSG00000125868	56431	0.543616258	0.003316681	0.022026959
Pnpt1	ENSMUSG00000020464	PNPT1	ENSG00000138035	71701	0.589572501	0.001207859	0.01173999
Tnk2	ENSMUSG00000022791	TNK2	ENSG00000061938	51789	-0.577396225	0.003248259	0.021686829
Dzip3	ENSMUSG00000064061	DZIP3	ENSG00000198919	224170	0.541680306	0.002551231	0.018637834
Prkg2	ENSMUSG00000029334	PRKG2	ENSG00000138669	19092	0.939933558	2.91e-05	0.001354253
Zfp62	ENSMUSG00000046311	ZFP62	ENSG00000196670	22720	0.676306011	0.000948946	0.01008987
Mif	ENSMUSG00000033307	MIF	ENSG00000240972	17319	-0.721766052	1.86e-05	0.001019478
Golim4	ENSMUSG00000034109	GOLIM4	ENSG00000173905	73124	0.580026464	0.002108265	0.01648606
Zfp580	ENSMUSG00000055633	ZNF580	ENSG00000213015	68992	-0.822795657	0.000175193	0.003867989
Sec63	ENSMUSG00000019802	SEC63	ENSG00000025796	140740	0.738840582	4.55e-05	0.001749502
Capn7	ENSMUSG00000021893	CAPN7	ENSG00000131375	12339	0.606280519	0.002418233	0.017967719
Chrna1	ENSMUSG00000027107	CHRNA1	ENSG00000138435	11435	-0.700550336	0.000113006	0.002994005
Cenpc1	ENSMUSG00000029253	CENPC	ENSG00000145241	12617	0.556040244	0.004224264	0.025683158
Notch3	ENSMUSG00000038146	NOTCH3	ENSG00000074181	18131	-0.544089643	0.00251922	0.01848682
Dars	ENSMUSG00000026356	DARS1	ENSG00000115866	226414	0.461790988	0.005087456	0.029226916
Rapgef6	ENSMUSG00000037533	RAPGEF6	ENSG00000158987	192786	0.530305544	0.003015774	0.020743812
Rapgef6	ENSMUSG00000037533	AC008695.1	ENSG00000273217	192786	0.530305544	0.003015774	0.020743812
Rif1	ENSMUSG00000036202	RIF1	ENSG00000080345	51869	0.71485445	0.000452695	0.006493427
Agpat1	ENSMUSG00000034254	AGPAT1	ENSG00000204310	55979	-0.703071504	0.000124695	0.003180198
Sap130	ENSMUSG00000024260	SAP130	ENSG00000136715	269003	-0.685653166	1.13e-05	0.000773029
Tmem184c	ENSMUSG00000031617	TMEM184C	ENSG00000164168	234463	0.565237146	0.005465772	0.030512936
Il4i1	ENSMUSG00000074141	IL4I1	ENSG00000104951	NA	NA	NA	NA
Cwc27	ENSMUSG00000021715	CWC27	ENSG00000153015	67285	0.927326563	7.65e-06	0.000624096
Heca	ENSMUSG00000039879	HECA	ENSG00000112406	380629	0.566086663	0.010125447	0.04608429
Klhdc3	ENSMUSG00000063576	KLHDC3	ENSG00000124702	71765	-0.542378172	0.006129447	0.032803027
Slc29a4	ENSMUSG00000050822	SLC29A4	ENSG00000164638	243328	-0.718038796	0.00934025	0.043431542
Gmnn	ENSMUSG00000006715	GMNN	ENSG00000112312	57441	0.70216156	0.001522519	0.013530831
Ccdc88a	ENSMUSG00000032740	CCDC88A	ENSG00000115355	108686	0.564330094	0.007866011	0.038526006
Chd1	ENSMUSG00000023852	CHD1	ENSG00000153922	12648	0.693466912	0.000348224	0.005594505
Chd1	ENSMUSG00000023852	CHD1	ENSG00000153922	67045	0.630122095	0.000921171	0.009925724
Cript	ENSMUSG00000024146	CRIPT	ENSG00000119878	56724	0.724208674	0.000858245	0.009474348
Hspb6	ENSMUSG00000036854	HSPB6	ENSG00000004776	243912	-0.838505934	2.54e-05	0.001212991
Cse1l	ENSMUSG00000002718	CSE1L	ENSG00000124207	110750	0.532766785	0.001645264	0.01418505
Prpf40a	ENSMUSG00000061136	PRPF40A	ENSG00000196504	56194	0.624434987	0.001339675	0.012591603
Rab1a	ENSMUSG00000020149	RAB1A	ENSG00000138069	19324	0.655538285	7.04e-05	0.002257073
Man2b2	ENSMUSG00000029119	MAN2B2	ENSG00000013288	17160	-0.697577068	0.000557015	0.007310015
Tmem167	ENSMUSG00000012422	TMEM167A	ENSG00000174695	66074	0.518391472	0.001613945	0.014004267
Gtf3c3	ENSMUSG00000041303	GTF3C3	ENSG00000119041	98488	0.477813171	0.003449951	0.02254582
Ccnb1	ENSMUSG00000041431	CCNB1	ENSG00000134057	268697	0.404946274	0.004281909	0.025921663
Spopl	ENSMUSG00000026771	SPOPL	ENSG00000144228	76857	0.578835922	0.010832694	0.048059941
Ube2e3	ENSMUSG00000027011	UBE2E3	ENSG00000170035	22193	0.49220002	0.007596681	0.037765397
Snx5	ENSMUSG00000027423	SNX5	ENSG00000089006	69178	0.396199782	0.005727804	0.031277923
Cnot6l	ENSMUSG00000034724	CNOT6L	ENSG00000138767	231464	0.543346256	0.010549869	0.047346163
Homer1	ENSMUSG00000007617	HOMER1	ENSG00000152413	26556	1.073734935	2.71e-06	0.000329365
Rnf126	ENSMUSG00000035890	RNF126	ENSG00000070423	70294	-0.675879992	3.84e-05	0.001612245
Rbx1	ENSMUSG00000022400	RBX1	ENSG00000100387	56438	0.444735415	0.002822241	0.019893134
Sh3bgrl2	ENSMUSG00000032261	SH3BGRL2	ENSG00000198478	212531	0.5090192	0.005045278	0.029043883
Ncln	ENSMUSG00000020238	NCLN	ENSG00000125912	103425	-0.562550532	0.004275719	0.025902279
Plk2	ENSMUSG00000021701	PLK2	ENSG00000145632	20620	0.440455103	0.002743753	0.019565962
Paip1	ENSMUSG00000025451	PAIP1	ENSG00000172239	218693	0.587001468	0.003124974	0.021222683
Cc2d1a	ENSMUSG00000036686	CC2D1A	ENSG00000132024	212139	-0.528514606	0.009259746	0.043173804
Ctdsp1	ENSMUSG00000026176	CTDSP1	ENSG00000144579	227292	-0.387515349	0.010023477	0.045786754
Manbal	ENSMUSG00000063019	MANBAL	ENSG00000101363	69161	-0.493031766	0.008123049	0.039246324
Srf	ENSMUSG00000015605	SRF	ENSG00000112658	20807	-0.394495639	0.009345882	0.043431542
Rpl35a	ENSMUSG00000060636	RPL35A	ENSG00000182899	57808	0.691698846	0.000392111	0.005998874
Tbc1d23	ENSMUSG00000022749	TBC1D23	ENSG00000036054	67581	0.686078566	0.001344136	0.012612479
Ppig	ENSMUSG00000042133	PPIG	ENSG00000138398	228005	0.841085111	3.07e-05	0.00138324
Zdhhc8	ENSMUSG00000060166	ZDHHC8	ENSG00000099904	27801	-0.629765422	0.000616807	0.007770473
Ywhaq	ENSMUSG00000076432	YWHAQ	ENSG00000134308	22630	0.665624742	0.000264186	0.00489265
Tbc1d19	ENSMUSG00000039178	TBC1D19	ENSG00000109680	67249	0.636442434	0.001039321	0.010642309
Plppr2	ENSMUSG00000040563	PLPPR2	ENSG00000105520	235044	-0.697963424	0.001741607	0.014722674
Tra2b	ENSMUSG00000022858	TRA2B	ENSG00000136527	20462	0.406400385	0.007678125	0.037995476
Dapk3	ENSMUSG00000034974	DAPK3	ENSG00000167657	13144	-1.404208996	2.65e-15	9.95e-12
Skil	ENSMUSG00000027660	SKIL	ENSG00000136603	20482	0.581452512	0.000992848	0.01032475
Cebpb	ENSMUSG00000056501	CEBPB	ENSG00000172216	12608	-0.609768361	0.002179822	0.016823023
Tma7	ENSMUSG00000091537	TMA7	ENSG00000232112	66167	0.460809419	0.001134255	0.011262534
Mtif2	ENSMUSG00000020459	MTIF2	ENSG00000085760	76784	0.637129462	0.000525611	0.007052063
Ccdc58	ENSMUSG00000075229	CCDC58	ENSG00000160124	381045	0.668367994	0.001448115	0.013095962
Atg9a	ENSMUSG00000033124	AC068946.2	ENSG00000284820	NA	NA	NA	NA
Atg9a	ENSMUSG00000033124	ATG9A	ENSG00000198925	NA	NA	NA	NA
Med25	ENSMUSG00000002968	MED25	ENSG00000104973	75613	-0.714612996	4.52e-05	0.001749502
Pds5a	ENSMUSG00000029202	PDS5A	ENSG00000121892	71521	0.438810202	0.007446154	0.037268291
Fst	ENSMUSG00000021765	FST	ENSG00000134363	14313	0.493379961	0.004105493	0.025124734
Adamts2	ENSMUSG00000036545	ADAMTS2	ENSG00000087116	216725	-0.533614081	0.000845624	0.00940768
Map3k10	ENSMUSG00000040390	MAP3K10	ENSG00000130758	269881	-0.474533739	0.010248049	0.046417146
Gm1673	ENSMUSG00000070858	C4orf48	ENSG00000243449	381633	-0.600514719	0.008617345	0.040906956
Ctif	ENSMUSG00000052928	CTIF	ENSG00000134030	269037	-0.474010264	0.004040847	0.02484539
Tubb2a	ENSMUSG00000058672	TUBB2A	ENSG00000137267	22151	-0.573731496	2.27e-05	0.001140236
Dhx15	ENSMUSG00000029169	DHX15	ENSG00000109606	13204	0.403685275	0.00672732	0.035085273
Pirb	ENSMUSG00000058818	LILRB3	ENSG00000204577	18733	-0.780911242	0.004006448	0.024740339
Pirb	ENSMUSG00000058818	LILRA6	ENSG00000244482	18733	-0.780911242	0.004006448	0.024740339
Pirb	ENSMUSG00000058818	LILRB5	ENSG00000105609	18733	-0.780911242	0.004006448	0.024740339
Pirb	ENSMUSG00000058818	LILRA5	ENSG00000187116	18733	-0.780911242	0.004006448	0.024740339
Pirb	ENSMUSG00000058818	LILRA4	ENSG00000239961	18733	-0.780911242	0.004006448	0.024740339
Tmem175	ENSMUSG00000013495	TMEM175	ENSG00000127419	72392	-0.472853524	0.007057066	0.036152213
Sumo1	ENSMUSG00000026021	SUMO1	ENSG00000116030	22218	0.741731023	5.29e-06	0.000498333
Tpm4	ENSMUSG00000031799	TPM4	ENSG00000167460	326618	0.527799576	0.003114434	0.021176645
C1d	ENSMUSG00000000581	C1D	ENSG00000197223	57316	0.610264282	0.001501439	0.013428455
Trnt1	ENSMUSG00000013736	TRNT1	ENSG00000072756	70047	0.671626083	0.000388196	0.00596329
Rad18	ENSMUSG00000030254	RAD18	ENSG00000070950	58186	0.554346822	0.001996258	0.015953063
Iah1	ENSMUSG00000062054	IAH1	ENSG00000134330	67732	-0.699370841	0.000949513	0.01008987
Ppard	ENSMUSG00000002250	PPARD	ENSG00000112033	19015	-0.5477242	0.004923102	0.028530174
Mrps9	ENSMUSG00000060679	MRPS9	ENSG00000135972	69527	0.584196859	0.00064419	0.007962215
Pofut2	ENSMUSG00000020260	POFUT2	ENSG00000186866	80294	-0.507653281	0.000928235	0.009963709
Dpysl5	ENSMUSG00000029168	DPYSL5	ENSG00000157851	65254	-0.481683849	0.004346926	0.026146573
Rtn2	ENSMUSG00000030401	RTN2	ENSG00000125744	20167	-0.583897686	0.004603814	0.027183505
Pdcd10	ENSMUSG00000027835	PDCD10	ENSG00000114209	56426	0.938982326	3.34e-05	0.001459863
Xpo1	ENSMUSG00000020290	XPO1	ENSG00000082898	103573	0.812385165	2.48e-05	0.001202086
Dek	ENSMUSG00000021377	DEK	ENSG00000124795	110052	0.695517173	0.000480078	0.006748665
Commd8	ENSMUSG00000029213	COMMD8	ENSG00000169019	27784	0.574807273	0.004405359	0.026371261
Csf1r	ENSMUSG00000024621	CSF1R	ENSG00000182578	12978	-0.745124797	2.35e-05	0.00115754
Serpinb2	ENSMUSG00000062345	SERPINB2	ENSG00000197632	18788	1.040036722	0.000486427	0.006766744
Rasa2	ENSMUSG00000032413	RASA2	ENSG00000155903	114713	0.608090515	0.002419824	0.017967719
Stab1	ENSMUSG00000042286	STAB1	ENSG00000010327	192187	-0.79333789	1.91e-05	0.001028752
Lrrfip2	ENSMUSG00000032497	LRRFIP2	ENSG00000093167	71268	0.527339177	0.002750838	0.019604072
Dmwd	ENSMUSG00000030410	DMWD	ENSG00000185800	13401	-0.634497393	0.000509538	0.006911593
Znrf2	ENSMUSG00000058446	ZNRF2	ENSG00000180233	387524	0.872340642	0.000327961	0.005519544
Commd1	ENSMUSG00000051355	COMMD1	ENSG00000173163	NA	NA	NA	NA
Msmo1	ENSMUSG00000031604	MSMO1	ENSG00000052802	66234	0.624696486	0.000169017	0.00382457
Ctsa	ENSMUSG00000017760	CTSA	ENSG00000064601	19025	-0.423499707	0.006980631	0.03589128
Chpf	ENSMUSG00000032997	CHPF	ENSG00000123989	NA	NA	NA	NA
Abhd14a	ENSMUSG00000042210	ABHD14A	ENSG00000248487	68644	-0.663152525	0.000994834	0.01032475
0610012G03Rik	ENSMUSG00000107002	NCBP2AS2	ENSG00000270170	106264	-0.555985147	0.001189306	0.011634739
Ticam1	ENSMUSG00000047123	TICAM1	ENSG00000127666	106759	-0.524167304	0.008748676	0.041425606
Mon1a	ENSMUSG00000032583	MON1A	ENSG00000164077	72825	-0.710286513	0.001494153	0.013395035
Pde5a	ENSMUSG00000053965	PDE5A	ENSG00000138735	242202	0.472663204	0.010819287	0.048038316
5031439G07Rik	ENSMUSG00000036046	KIAA0930	ENSG00000100364	223739	-0.453202671	0.003541614	0.022866157
Srsf3	ENSMUSG00000071172	SRSF3	ENSG00000112081	20383	0.495994272	0.001190562	0.011636914
Nmd3	ENSMUSG00000027787	NMD3	ENSG00000169251	97112	0.58012749	0.001008981	0.010423046
Vps4b	ENSMUSG00000009907	VPS4B	ENSG00000119541	20479	0.683295427	0.00046973	0.006628025
Ranbp2	ENSMUSG00000003226	RANBP2	ENSG00000153201	19386	0.819843644	2.24e-05	0.001132764
Mff	ENSMUSG00000026150	MFF	ENSG00000168958	75734	0.599279787	0.000161433	0.003694583
Gpx3	ENSMUSG00000018339	GPX3	ENSG00000211445	14778	-0.581257201	0.000184225	0.003973895
Pcnp	ENSMUSG00000071533	PCNP	ENSG00000081154	76302	0.626427758	0.000354193	0.005649022
Nr1h2	ENSMUSG00000060601	NR1H2	ENSG00000131408	22260	-0.801592528	3.45e-06	0.000377214
Siglec1	ENSMUSG00000027322	SIGLEC1	ENSG00000088827	20612	-1.002959634	1.49e-06	0.000227177
Aimp1	ENSMUSG00000028029	AIMP1	ENSG00000164022	13722	0.436035405	0.008105123	0.039236321
Tomm34	ENSMUSG00000018322	TOMM34	ENSG00000025772	67145	-0.402650029	0.003424741	0.022420108
Rmnd5a	ENSMUSG00000002222	RMND5A	ENSG00000153561	68477	0.546614018	0.004331893	0.026111945
Gpi1	ENSMUSG00000036427	GPI	ENSG00000105220	14751	-0.431222488	0.001102864	0.011077836
Mafb	ENSMUSG00000074622	MAFB	ENSG00000204103	16658	-0.456989652	0.002221566	0.017058293
Prrc2a	ENSMUSG00000024393	PRRC2A	ENSG00000204469	53761	-0.640718745	0.000147826	0.003534015
Crnkl1	ENSMUSG00000001767	CRNKL1	ENSG00000101343	66877	0.677144615	0.001035915	0.010632452
Polr2i	ENSMUSG00000019738	POLR2I	ENSG00000105258	69920	-0.590296942	0.000254546	0.004769024
Flrt3	ENSMUSG00000051379	FLRT3	ENSG00000125848	71436	0.637469515	0.00013282	0.003278406
Atf5	ENSMUSG00000038539	ATF5	ENSG00000169136	107503	-0.645411633	0.000637557	0.007932473
Lgalsl	ENSMUSG00000042363	LGALSL	ENSG00000119862	216551	0.425982185	0.0106535	0.047640354
Gli2	ENSMUSG00000048402	GLI2	ENSG00000074047	14633	-0.627609922	0.000119164	0.003105994
Gmppa	ENSMUSG00000033021	GMPPA	ENSG00000144591	69080	-0.590263436	0.00056893	0.007380353
B3gnt5	ENSMUSG00000022686	B3GNT5	ENSG00000176597	108105	0.700826432	0.002247555	0.017184274
Sphk2	ENSMUSG00000057342	SPHK2	ENSG00000063176	56632	-0.676992142	0.0004892	0.006768437
Rprd1a	ENSMUSG00000040446	RPRD1A	ENSG00000141425	225283	0.546659148	0.001229464	0.011913736
Rpl28	ENSMUSG00000030432	RPL28	ENSG00000108107	19943	-0.673033661	1.3e-06	0.000215128
Mast3	ENSMUSG00000031833	MAST3	ENSG00000099308	546071	-0.558780363	0.007281457	0.036749981
Thumpd3	ENSMUSG00000030264	THUMPD3	ENSG00000134077	14911	0.805502082	0.000956251	0.010114443
Egr1	ENSMUSG00000038418	EGR1	ENSG00000120738	13653	-0.819990553	1.13e-06	0.000202529
Pias2	ENSMUSG00000025423	PIAS2	ENSG00000078043	17344	0.537160068	0.004133568	0.025254461
Scaf4	ENSMUSG00000022983	SCAF4	ENSG00000156304	224432	-0.409063336	0.001565205	0.013738631
Ipo11	ENSMUSG00000042590	IPO11	ENSG00000086200	76582	0.411732021	0.003458443	0.022548971
Gpbp1	ENSMUSG00000032745	GPBP1	ENSG00000062194	73274	0.974542228	5.31e-06	0.000498333
Crtap	ENSMUSG00000032431	CRTAP	ENSG00000170275	56693	-0.477578339	0.000583534	0.007483591
Plac8	ENSMUSG00000029322	PLAC8	ENSG00000145287	231507	-0.434703045	0.007343451	0.036946941
Tbpl1	ENSMUSG00000071359	TBPL1	ENSG00000028839	237336	0.643020541	0.00111507	0.011147898
Lst1	ENSMUSG00000073412	LST1	ENSG00000204482	16988	-0.705462862	0.010123146	0.04608429
Csnk1a1	ENSMUSG00000024576	CSNK1A1	ENSG00000113712	93687	0.675308207	4.55e-05	0.001749502
Cyb5r4	ENSMUSG00000032872	CYB5R4	ENSG00000065615	266690	0.656375629	0.000442109	0.006426591
Klhl7	ENSMUSG00000028986	KLHL7	ENSG00000122550	52323	0.655132654	0.001054577	0.01073647
Mcoln1	ENSMUSG00000004567	MCOLN1	ENSG00000090674	94178	-0.499553863	0.000530239	0.007075044
Tbxa2r	ENSMUSG00000034881	TBXA2R	ENSG00000006638	21390	-0.865785416	0.001825695	0.01506746
Comt	ENSMUSG00000000326	COMT	ENSG00000093010	12846	-0.447373854	0.004022416	0.024800587
Npr3	ENSMUSG00000022206	NPR3	ENSG00000113389	18162	0.470848158	0.011417676	0.049692987
Man2b1	ENSMUSG00000005142	AC010422.3	ENSG00000269242	17159	-0.496537353	0.000662405	0.008080905
Man2b1	ENSMUSG00000005142	MAN2B1	ENSG00000104774	17159	-0.496537353	0.000662405	0.008080905
Man2b1	ENSMUSG00000005142	AC010422.5	ENSG00000269590	17159	-0.496537353	0.000662405	0.008080905
Mex3d	ENSMUSG00000048696	MEX3D	ENSG00000181588	237400	-0.554639341	0.001992583	0.015946331
Tshz2	ENSMUSG00000047907	TSHZ2	ENSG00000182463	228911	-0.345422733	0.010531831	0.047302917
Zc3h7b	ENSMUSG00000022390	ZC3H7B	ENSG00000100403	20286	-0.363985643	0.008918654	0.042018428
Gga1	ENSMUSG00000033128	GGA1	ENSG00000100083	106039	-0.619824324	0.000481175	0.006751122
Lyar	ENSMUSG00000067367	LYAR	ENSG00000145220	17089	0.594825814	0.001785765	0.014955291
Ppil1	ENSMUSG00000024007	PPIL1	ENSG00000137168	68816	-0.417991738	0.009528023	0.044103028
Ephb3	ENSMUSG00000005958	EPHB3	ENSG00000182580	13845	-0.54289668	0.002434149	0.018031922
Timm21	ENSMUSG00000024645	TIMM21	ENSG00000075336	67105	0.765520176	0.001128736	0.011217628
Pcmt1	ENSMUSG00000019795	PCMT1	ENSG00000120265	18537	0.36146457	0.011214741	0.049105241
Zfp292	ENSMUSG00000039967	ZNF292	ENSG00000188994	30046	0.640984604	0.000641451	0.007961772
Faim	ENSMUSG00000032463	FAIM	ENSG00000158234	23873	0.756642506	0.001880906	0.015386732
Ccdc97	ENSMUSG00000002608	CCDC97	ENSG00000142039	52132	-0.656914749	0.000330675	0.005519544
Senp6	ENSMUSG00000034252	SENP6	ENSG00000112701	215351	0.584142235	0.002786605	0.019709276
Tshz1	ENSMUSG00000046982	TSHZ1	ENSG00000179981	110796	-0.567174584	3.32e-05	0.001459863
Ndst1	ENSMUSG00000054008	NDST1	ENSG00000070614	15531	-0.409930689	0.003936815	0.024396556
Asf1a	ENSMUSG00000019857	ASF1A	ENSG00000111875	66403	0.625066115	0.0017864	0.014955291
Ccnc	ENSMUSG00000028252	CCNC	ENSG00000112237	51813	0.754055305	0.000520832	0.007015029
Kpna1	ENSMUSG00000022905	KPNA1	ENSG00000114030	16646	0.492834909	0.006529001	0.034323495
Cox7c	ENSMUSG00000017778	COX7C	ENSG00000127184	12867	0.44124306	0.003364974	0.022191182
Ell2	ENSMUSG00000001542	ELL2	ENSG00000118985	192657	0.565132759	0.000584757	0.007490746
Yae1d1	ENSMUSG00000075054	YAE1	ENSG00000241127	67008	0.597667475	0.007851112	0.038503273
Hif3a	ENSMUSG00000004328	HIF3A	ENSG00000124440	53417	-0.527915018	0.010774753	0.04795404
Cfap36	ENSMUSG00000020462	CFAP36	ENSG00000163001	216618	0.637102719	0.007155415	0.03644051
Smc4	ENSMUSG00000034349	SMC4	ENSG00000113810	70099	0.815183214	7.59e-05	0.002386024
E130309D02Rik	ENSMUSG00000039244	C7orf26	ENSG00000146576	231868	-0.543252131	0.003395585	0.022281055
Slc30a9	ENSMUSG00000029221	SLC30A9	ENSG00000014824	109108	0.665029135	0.000406114	0.006091825
Skp2	ENSMUSG00000054115	SKP2	ENSG00000145604	27401	0.453073333	0.00435511	0.026167845
Rab5a	ENSMUSG00000017831	RAB5A	ENSG00000144566	271457	1.139458076	1.84e-08	1.15e-05
Arfip1	ENSMUSG00000074513	ARFIP1	ENSG00000164144	NA	NA	NA	NA
Apoe	ENSMUSG00000002985	APOE	ENSG00000130203	11816	-0.700693471	5.81e-07	0.000139223
Rpf2	ENSMUSG00000038510	RPF2	ENSG00000197498	67239	0.950568903	4.85e-05	0.001792126
Itgav	ENSMUSG00000027087	ITGAV	ENSG00000138448	16410	0.550490213	0.005096317	0.029231323
Zfp335	ENSMUSG00000039834	ZNF335	ENSG00000198026	329559	-0.628273297	0.000813939	0.009178568
Rab10	ENSMUSG00000020671	RAB10	ENSG00000084733	19325	0.549459853	0.00193224	0.015651091
Adamts5	ENSMUSG00000022894	ADAMTS5	ENSG00000154736	23794	0.518259396	0.000616945	0.007770473
Cyb5r3	ENSMUSG00000018042	CYB5R3	ENSG00000100243	109754	-0.407061871	0.007966041	0.038830138
Cnn2	ENSMUSG00000004665	CNN2	ENSG00000064666	12798	-0.450791811	0.002299539	0.017389395
R3hdm4	ENSMUSG00000035781	R3HDM4	ENSG00000198858	109284	-0.488707876	0.001808273	0.015015603
Gpx8	ENSMUSG00000021760	GPX8	ENSG00000164294	69590	0.825369814	4.23e-05	0.001701616
Abce1	ENSMUSG00000058355	ABCE1	ENSG00000164163	24015	0.647126733	0.000270412	0.004967106
Ap3s1	ENSMUSG00000024480	AP3S1	ENSG00000177879	11777	0.57231796	0.002053294	0.016247426
Atp6v0e	ENSMUSG00000015575	ATP6V0E1	ENSG00000113732	11974	0.407004098	0.003350925	0.022171522
Polr3f	ENSMUSG00000027427	POLR3F	ENSG00000132664	70408	0.734944401	0.000161814	0.003695794
Bub1	ENSMUSG00000027379	BUB1	ENSG00000169679	12235	0.701592778	0.000332882	0.00552026
Pld3	ENSMUSG00000003363	PLD3	ENSG00000105223	18807	-0.566127232	0.000992945	0.01032475
Obsl1	ENSMUSG00000026211	OBSL1	ENSG00000124006	98733	-0.62339633	0.00087681	0.009594632
Rnf44	ENSMUSG00000034928	RNF44	ENSG00000146083	105239	-0.589788355	0.000211331	0.004293981
Zc3h15	ENSMUSG00000027091	ZC3H15	ENSG00000065548	69082	0.522542079	0.000450348	0.006486982
Sirpa	ENSMUSG00000037902	AL049634.2	ENSG00000260861	19261	-0.85349427	6.85e-08	3.22e-05
Sirpa	ENSMUSG00000037902	SIRPB1	ENSG00000101307	19261	-0.85349427	6.85e-08	3.22e-05
Sirpa	ENSMUSG00000037902	SIRPG	ENSG00000089012	19261	-0.85349427	6.85e-08	3.22e-05
Sirpa	ENSMUSG00000037902	SIRPA	ENSG00000198053	19261	-0.85349427	6.85e-08	3.22e-05
Brpf3	ENSMUSG00000063952	BRPF3	ENSG00000096070	268936	-0.486085283	0.000923084	0.009936834
Sacm1l	ENSMUSG00000025240	SACM1L	ENSG00000211456	83493	0.798085247	0.00014838	0.003539732
Ftl1	ENSMUSG00000050708	FTL	ENSG00000087086	NA	NA	NA	NA
Pik3ca	ENSMUSG00000027665	PIK3CA	ENSG00000121879	18706	0.510183349	0.006674951	0.034909406
Kbtbd2	ENSMUSG00000059486	KBTBD2	ENSG00000170852	210973	0.639090637	0.000368343	0.005776524
Bckdha	ENSMUSG00000060376	AC011462.1	ENSG00000255730	12039	-0.554383683	0.010789769	0.048001897
Bckdha	ENSMUSG00000060376	BCKDHA	ENSG00000248098	12039	-0.554383683	0.010789769	0.048001897
Ccnd3	ENSMUSG00000034165	CCND3	ENSG00000112576	12445	-0.397659171	0.006101416	0.0327464
Socs5	ENSMUSG00000037104	SOCS5	ENSG00000171150	56468	0.398688856	0.005776454	0.031421678
Yipf3	ENSMUSG00000071074	YIPF3	ENSG00000137207	28064	-0.508693698	0.004184167	0.025494439
Nelfa	ENSMUSG00000029111	NELFA	ENSG00000185049	24116	-0.425377425	0.006837418	0.035446281
Arpp21	ENSMUSG00000032503	ARPP21	ENSG00000172995	74100	-0.549122873	0.006462866	0.034117147
Rac2	ENSMUSG00000033220	RAC2	ENSG00000128340	19354	-0.937534475	1.54e-07	5.27e-05
Gm22123	ENSMUSG00000092885	MIR4657	ENSG00000284261	NA	NA	NA	NA
Mpp6	ENSMUSG00000038388	MPP6	ENSG00000105926	56524	0.887949001	4.8e-05	0.00178244
Slc35c2	ENSMUSG00000017664	SLC35C2	ENSG00000080189	228875	-0.627640561	0.000952784	0.010100817
Cabin1	ENSMUSG00000020196	CABIN1	ENSG00000099991	104248	-0.553623387	0.001095007	0.011018565
Nckipsd	ENSMUSG00000032598	NCKIPSD	ENSG00000213672	80987	-0.744170761	0.00063722	0.007932473
Scoc	ENSMUSG00000063253	SCOC	ENSG00000153130	56367	0.835628695	0.000271563	0.004972033
Dhx36	ENSMUSG00000027770	DHX36	ENSG00000174953	72162	0.749824572	0.000145705	0.003513137
Sec61g	ENSMUSG00000078974	SEC61G	ENSG00000132432	20335	0.605974901	0.000111128	0.002979757
Sh3bp2	ENSMUSG00000054520	SH3BP2	ENSG00000087266	24055	-0.634292453	0.003661888	0.023321753
Smarcad1	ENSMUSG00000029920	SMARCAD1	ENSG00000163104	13990	0.542305111	0.002521826	0.01848682
Igfbp3	ENSMUSG00000020427	IGFBP3	ENSG00000146674	16009	-0.639922352	9.18e-06	0.000700583
Fbln1	ENSMUSG00000006369	FBLN1	ENSG00000077942	14114	-0.573911057	0.000413701	0.006153599
Sar1b	ENSMUSG00000020386	SAR1B	ENSG00000152700	66397	1.059188136	1.81e-06	0.000254136
Irx1	ENSMUSG00000060969	IRX1	ENSG00000170549	16371	-0.536053503	0.002690978	0.019324242
Snrpa	ENSMUSG00000061479	SNRPA	ENSG00000077312	53607	-0.593860726	0.000201478	0.004179344
Rabl3	ENSMUSG00000022827	RABL3	ENSG00000144840	67657	0.646944832	0.001739866	0.014722674
Etf1	ENSMUSG00000024360	ETF1	ENSG00000120705	225363	0.884434621	1.88e-05	0.001019838
Commd10	ENSMUSG00000042705	COMMD10	ENSG00000145781	69456	0.527589769	0.001672569	0.014310891
Sbf1	ENSMUSG00000036529	SBF1	ENSG00000100241	77980	-0.473892631	0.007187354	0.036471207
Nudcd2	ENSMUSG00000020328	NUDCD2	ENSG00000170584	52653	0.489120476	0.001931703	0.015651091
Tmem165	ENSMUSG00000029234	TMEM165	ENSG00000134851	21982	0.473634828	0.003061596	0.020931129
Rasa1	ENSMUSG00000021549	RASA1	ENSG00000145715	218397	0.889252172	0.000126709	0.003202626
Fndc1	ENSMUSG00000071984	FNDC1	ENSG00000164694	68655	-0.786723213	2.2e-05	0.001128416
Uba2	ENSMUSG00000052997	UBA2	ENSG00000126261	50995	0.450823377	0.003031176	0.020798925
Ddx46	ENSMUSG00000021500	DDX46	ENSG00000145833	212880	0.599073143	0.000707242	0.00840924
Blvrb	ENSMUSG00000040466	BLVRB	ENSG00000090013	233016	-0.685083835	0.003725822	0.023614329
Dync1i2	ENSMUSG00000027012	DYNC1I2	ENSG00000077380	13427	0.420570282	0.00157745	0.013769061
Itga6	ENSMUSG00000027111	ITGA6	ENSG00000091409	16403	0.467925132	0.003351326	0.022171522
Ap2s1	ENSMUSG00000008036	AP2S1	ENSG00000042753	232910	-0.519709457	0.000847291	0.009408773
Cdc40	ENSMUSG00000038446	CDC40	ENSG00000168438	71713	0.478105589	0.002989739	0.020602485
Ttc33	ENSMUSG00000022151	TTC33	ENSG00000113638	67515	0.715699791	0.001094904	0.011018565
Gabpa	ENSMUSG00000008976	GABPA	ENSG00000154727	14390	0.802992796	3.13e-05	0.001406083
Zfp160	ENSMUSG00000067942	ZNF160	ENSG00000170949	224585	0.741026032	0.001567922	0.013738631
Zfp160	ENSMUSG00000067942	ZNF665	ENSG00000197497	224585	0.741026032	0.001567922	0.013738631
Gins1	ENSMUSG00000027454	GINS1	ENSG00000101003	69270	0.640550453	0.005137046	0.0293471
Nifk	ENSMUSG00000026377	NIFK	ENSG00000155438	67949	0.670630237	0.000181717	0.003964311
Ccnh	ENSMUSG00000021548	CCNH	ENSG00000134480	66671	0.640749593	0.000370467	0.005790249
Polrmt	ENSMUSG00000020329	POLRMT	ENSG00000099821	216151	-0.64809939	0.002115144	0.016493436
Lysmd3	ENSMUSG00000035840	LYSMD3	ENSG00000176018	80289	0.60295837	0.007781441	0.038261585
Slit3	ENSMUSG00000056427	SLIT3	ENSG00000184347	20564	-0.673703498	2.57e-06	0.000317604
Gmps	ENSMUSG00000027823	GMPS	ENSG00000163655	229363	0.508222376	0.003847111	0.024039104
Actr2	ENSMUSG00000020152	ACTR2	ENSG00000138071	66713	0.604264419	0.000211493	0.004293981
Mitd1	ENSMUSG00000026088	MITD1	ENSG00000158411	69028	1.016754941	9.91e-05	0.002818442
Zfp654	ENSMUSG00000047141	ZNF654	ENSG00000175105	72020	0.786624858	0.001608344	0.013975559
Mau2	ENSMUSG00000031858	MAU2	ENSG00000129933	74549	-0.490360174	0.004940846	0.028618274
Acp5	ENSMUSG00000001348	ACP5	ENSG00000102575	11433	-0.741554906	0.002149262	0.016678632
Fyttd1	ENSMUSG00000022800	FYTTD1	ENSG00000122068	69823	0.739015696	0.000305036	0.005373552
Dgcr2	ENSMUSG00000003166	DGCR2	ENSG00000070413	NA	NA	NA	NA
Manf	ENSMUSG00000032575	MANF	ENSG00000145050	74840	0.474301154	0.000531332	0.007080239
Brix1	ENSMUSG00000022247	BRIX1	ENSG00000113460	67832	0.854274946	3.93e-05	0.001633322
Ubr3	ENSMUSG00000044308	UBR3	ENSG00000144357	68795	0.619280226	0.00024016	0.004606813
Ndufb3	ENSMUSG00000026032	NDUFB3	ENSG00000119013	66495	0.531503895	0.005896532	0.031897081
Pdcd5	ENSMUSG00000030417	PDCD5	ENSG00000105185	56330	0.429444104	0.006864232	0.035536208
Skp1a	ENSMUSG00000036309	SKP1	ENSG00000113558	21402	0.724473674	0.000172312	0.003837721
Dmpk	ENSMUSG00000030409	DMPK	ENSG00000104936	13400	-0.539080667	0.002937674	0.020435497
Asnsd1	ENSMUSG00000026095	ASNSD1	ENSG00000138381	NA	NA	NA	NA
Asnsd1	ENSMUSG00000026095	AC012488.2	ENSG00000286165	NA	NA	NA	NA
Fyb	ENSMUSG00000022148	FYB1	ENSG00000082074	23880	-0.517997364	0.003589821	0.023000648
Mxd4	ENSMUSG00000037235	MXD4	ENSG00000123933	17122	-0.780824349	0.000694778	0.008309463
Clip3	ENSMUSG00000013921	CLIP3	ENSG00000105270	76686	-0.480251101	0.001734245	0.014693455
Map1s	ENSMUSG00000019261	MAP1S	ENSG00000130479	270058	-1.048473153	2.92e-07	8.64e-05
Iqcb1	ENSMUSG00000022837	IQCB1	ENSG00000173226	320299	0.717131127	0.003163487	0.021329857
C3	ENSMUSG00000024164	C3	ENSG00000125730	12266	-0.649259539	0.006369102	0.033708265
Pla2g6	ENSMUSG00000042632	PLA2G6	ENSG00000184381	53357	-0.490969587	0.01107303	0.048723063
Pip5k1c	ENSMUSG00000034902	PIP5K1C	ENSG00000186111	18717	-0.555646543	0.00120267	0.011718958
Casp8	ENSMUSG00000026029	CASP8	ENSG00000064012	12370	0.696915517	0.000306232	0.005373552
Gmcl1	ENSMUSG00000001157	GMCL1	ENSG00000087338	23885	0.534819125	0.005433684	0.030482229
Gmcl1	ENSMUSG00000001157	GMCL2	ENSG00000244234	23885	0.534819125	0.005433684	0.030482229
Hyal2	ENSMUSG00000010047	HYAL2	ENSG00000068001	15587	-0.49126147	0.007456723	0.037268291
Larp7	ENSMUSG00000027968	LARP7	ENSG00000174720	28036	0.700289921	0.000934128	0.01000788
0610010F05Rik	ENSMUSG00000042208	KIAA1841	ENSG00000162929	71675	0.732309703	0.000993671	0.01032475
Rbm38	ENSMUSG00000027510	RBM38	ENSG00000132819	56190	-0.692920843	0.001325528	0.012531858
Ap1m1	ENSMUSG00000003033	AP1M1	ENSG00000072958	11767	-0.421110746	0.007390957	0.037088317
Cetn3	ENSMUSG00000021537	CETN3	ENSG00000153140	12626	0.890336562	0.000117784	0.003077133
Mdga1	ENSMUSG00000043557	MDGA1	ENSG00000112139	74762	-0.774892429	0.00048246	0.006756836
Elfn1	ENSMUSG00000048988	ELFN1	ENSG00000225968	243312	-0.718612579	0.003316222	0.022026959
Tpx2	ENSMUSG00000027469	TPX2	ENSG00000088325	72119	0.471140887	0.000793328	0.009033903
Acvr2a	ENSMUSG00000052155	ACVR2A	ENSG00000121989	11480	0.615505242	0.001742924	0.014722674
Kmt2b	ENSMUSG00000006307	KMT2B	ENSG00000272333	75410	-0.555498385	0.001994953	0.015953063
Tomm70a	ENSMUSG00000022752	TOMM70	ENSG00000154174	28185	0.82129468	1.5e-05	0.000888214
Ssbp4	ENSMUSG00000070003	SSBP4	ENSG00000130511	76900	-0.56959551	0.010094074	0.045997276
Alg3	ENSMUSG00000033809	ALG3	ENSG00000214160	208624	-0.679558106	8.93e-05	0.002610394
Cyp1b1	ENSMUSG00000024087	CYP1B1	ENSG00000138061	13078	0.439945569	0.010029427	0.045795357
Ctxn1	ENSMUSG00000048644	CTXN1	ENSG00000178531	330695	-0.600254248	0.000508036	0.006900464
Hnrnpa2b1	ENSMUSG00000004980	HNRNPA2B1	ENSG00000122566	53379	0.393469685	0.003036829	0.020812351
Mfsd10	ENSMUSG00000001082	MFSD10	ENSG00000109736	68294	-0.743504498	1.11e-05	0.000768982
Stard7	ENSMUSG00000027367	STARD7	ENSG00000084090	99138	0.380279329	0.006989305	0.035903576
Ccng1	ENSMUSG00000020326	CCNG1	ENSG00000113328	12450	1.130556928	2.77e-08	1.64e-05
Slc35f5	ENSMUSG00000026342	SLC35F5	ENSG00000115084	74150	0.483769477	0.003461257	0.022554259
Spcs1	ENSMUSG00000021917	SPCS1	ENSG00000114902	69019	0.649365653	0.000278072	0.005050143
Ndufa7	ENSMUSG00000041881	AC010323.1	ENSG00000167774	66416	-0.485220394	0.004770992	0.02790094
Ndufa7	ENSMUSG00000041881	NDUFA7	ENSG00000267855	66416	-0.485220394	0.004770992	0.02790094
Klf7	ENSMUSG00000025959	KLF7	ENSG00000118263	93691	-0.47284065	0.011018992	0.048656412
Wdr33	ENSMUSG00000024400	WDR33	ENSG00000136709	74320	0.538278162	0.002673915	0.019238521
Osr1	ENSMUSG00000048387	OSR1	ENSG00000143867	23967	-0.442523207	0.009876644	0.045299799
Tcp1	ENSMUSG00000068039	TCP1	ENSG00000120438	21454	0.464052075	0.001171301	0.011544312
Zfp383	ENSMUSG00000099689	ZNF383	ENSG00000188283	73729	0.749831556	0.000914628	0.009880513
Pdlim7	ENSMUSG00000021493	PDLIM7	ENSG00000196923	67399	-0.639040369	0.000331605	0.005519544
Pmepa1	ENSMUSG00000038400	PMEPA1	ENSG00000124225	65112	-0.546732378	0.000299108	0.005312833
Ndufaf4	ENSMUSG00000028261	NDUFAF4	ENSG00000123545	68493	0.634229514	0.000600364	0.007627561
Eefsec	ENSMUSG00000033216	EEFSEC	ENSG00000132394	65967	-0.568830407	0.000775766	0.00892153
Dner	ENSMUSG00000036766	DNER	ENSG00000187957	227325	-0.527199965	0.005455482	0.030503837
Bmpr2	ENSMUSG00000067336	BMPR2	ENSG00000204217	12168	0.541310161	0.010728648	0.047805531
Nucb1	ENSMUSG00000030824	NUCB1	ENSG00000104805	18220	-0.444080379	0.002427001	0.018002656
Cdc14b	ENSMUSG00000033102	CDC14C	ENSG00000218305	218294	0.513769282	0.004035594	0.024838298
Ankrd39	ENSMUSG00000079610	ANKRD39	ENSG00000213337	NA	NA	NA	NA
Iqsec1	ENSMUSG00000034312	IQSEC1	ENSG00000144711	232227	-0.681495923	1.76e-06	0.000254136
Cand2	ENSMUSG00000030319	CAND2	ENSG00000144712	67088	-0.441767616	0.001231068	0.011919021
Hat1	ENSMUSG00000027018	HAT1	ENSG00000128708	107435	0.597092306	0.002225096	0.017067151
Ints1	ENSMUSG00000029547	INTS1	ENSG00000164880	68510	-0.599418533	0.002339322	0.017537131
Vapb	ENSMUSG00000054455	VAPB	ENSG00000124164	56491	-0.436298228	0.001414238	0.012936082
Fgfr1op	ENSMUSG00000069135	CEP43	ENSG00000213066	75296	0.563700113	0.003832852	0.02400329
Tram2	ENSMUSG00000041779	TRAM2	ENSG00000065308	170829	-0.514403088	0.006544472	0.034357883
Dimt1	ENSMUSG00000021692	DIMT1	ENSG00000086189	66254	0.47752925	0.007859762	0.038512151
Adat3	ENSMUSG00000113640	ADAT3	ENSG00000213638	NA	NA	NA	NA
Ppil4	ENSMUSG00000015757	PPIL4	ENSG00000131013	67418	0.900084485	2.66e-05	0.001263855
Ptov1	ENSMUSG00000038502	PTOV1	ENSG00000104960	84113	-0.550821379	0.000658227	0.008076865
Pxdn	ENSMUSG00000020674	PXDN	ENSG00000130508	69675	-0.45046769	0.001809865	0.015017665
Rad17	ENSMUSG00000021635	RAD17	ENSG00000152942	19356	0.633862943	0.001113995	0.011147898
Trib3	ENSMUSG00000032715	TRIB3	ENSG00000101255	228775	-0.556974616	0.005738121	0.031312598
Nt5c3	ENSMUSG00000029780	NT5C3A	ENSG00000122643	107569	0.902605434	3.88e-05	0.001620002
Mrpl47	ENSMUSG00000037531	MRPL47	ENSG00000136522	74600	0.686378927	0.000521754	0.00701906
Dlgap4	ENSMUSG00000061689	DLGAP4	ENSG00000080845	228836	-0.393206252	0.004069661	0.024972414
Cacng7	ENSMUSG00000069806	CACNG7	ENSG00000105605	81904	-0.568362883	0.009457907	0.043879537
Idua	ENSMUSG00000033540	IDUA	ENSG00000127415	15932	-0.668334073	0.000730916	0.008599905
Zfp426	ENSMUSG00000059475	ZNF426	ENSG00000130818	235028	0.496689494	0.006250717	0.033278048
Anapc4	ENSMUSG00000029176	ANAPC4	ENSG00000053900	52206	0.6303408	6.31e-05	0.002088549
Nectin3	ENSMUSG00000022656	NECTIN3	ENSG00000177707	58998	0.637776548	0.001047514	0.010693572
Rnf217	ENSMUSG00000063760	RNF217	ENSG00000146373	268291	0.462741323	0.007250781	0.036660886
Orc4	ENSMUSG00000026761	ORC4	ENSG00000115947	26428	1.063549987	1.34e-05	0.00083508
Rgs17	ENSMUSG00000019775	RGS17	ENSG00000091844	56533	0.630273269	0.004717895	0.027682906
Alkbh6	ENSMUSG00000042831	ALKBH6	ENSG00000239382	NA	NA	NA	NA
Pus10	ENSMUSG00000020280	PUS10	ENSG00000162927	74467	0.590092829	0.002775101	0.019709276
Mfn1	ENSMUSG00000027668	MFN1	ENSG00000171109	67414	0.571754023	0.002057799	0.016250508
Eif2a	ENSMUSG00000027810	EIF2A	ENSG00000144895	229317	0.983112272	1.42e-06	0.000225865
Zfp560	ENSMUSG00000045519	ZNF121	ENSG00000197961	434377	0.566227279	0.009014464	0.042292858
Arl15	ENSMUSG00000042348	ARL15	ENSG00000185305	218639	0.503418015	0.002291014	0.017359903
Tmf1	ENSMUSG00000030059	TMF1	ENSG00000144747	232286	0.641937095	0.000855268	0.00946893
Tcf3	ENSMUSG00000020167	TCF3	ENSG00000071564	21423	-0.519951864	0.007709784	0.038072598
Zfp850	ENSMUSG00000096916	ZNF780A	ENSG00000197782	100043772	0.941153363	0.000539226	0.007156311
Cope	ENSMUSG00000055681	COPE	ENSG00000105669	59042	-0.510935972	0.003150875	0.021295831
Nipal1	ENSMUSG00000067219	NIPAL1	ENSG00000163293	70701	0.822137593	0.000123068	0.00316863
Atxn10	ENSMUSG00000016541	ATXN10	ENSG00000130638	54138	0.428403382	0.004690861	0.027570677
Fxr1	ENSMUSG00000027680	FXR1	ENSG00000114416	14359	0.636073274	0.000485583	0.006766744
Phax	ENSMUSG00000008301	PHAX	ENSG00000164902	56698	0.530577661	0.001501136	0.013428455
Map3k2	ENSMUSG00000024383	MAP3K2	ENSG00000169967	26405	0.59781655	0.003272839	0.021831856
Odc1	ENSMUSG00000011179	ODC1	ENSG00000115758	18263	0.464228483	0.002273171	0.017285815
Cbx3	ENSMUSG00000029836	CBX3	ENSG00000122565	12417	0.781257345	0.00028885	0.00517906
Uqcr10	ENSMUSG00000059534	UQCR10	ENSG00000184076	66152	-0.469359897	0.005438614	0.030482229
Fam172a	ENSMUSG00000064138	FAM172A	ENSG00000113391	68675	0.505216096	0.00536767	0.03029572
Tpra1	ENSMUSG00000002871	TPRA1	ENSG00000163870	24100	-0.578563894	0.004377949	0.026263032
Heg1	ENSMUSG00000075254	HEG1	ENSG00000173706	77446	-0.352435769	0.004824553	0.028147394
Hspa4	ENSMUSG00000020361	HSPA4	ENSG00000170606	15525	0.431097625	0.003317737	0.022026959
Ppm1b	ENSMUSG00000061130	PPM1B	ENSG00000138032	19043	0.699369649	0.00024796	0.004715238
Ppm1b	ENSMUSG00000061130	AC013717.1	ENSG00000285542	19043	0.699369649	0.00024796	0.004715238
Rbm43	ENSMUSG00000036249	RBM43	ENSG00000184898	71684	0.634553233	0.002107987	0.01648606
Copg1	ENSMUSG00000030058	COPG1	ENSG00000181789	54161	-0.338524336	0.008957463	0.042183619
Pxmp4	ENSMUSG00000000876	PXMP4	ENSG00000101417	59038	-0.654241866	0.003053535	0.020888704
Ppat	ENSMUSG00000029246	PPAT	ENSG00000128059	231327	0.563336058	0.002199638	0.016941397
Zfp65	ENSMUSG00000071281	AC092042.3	ENSG00000273291	235907	0.717197091	0.002378589	0.017748785
Zfp65	ENSMUSG00000071281	KRBOX1	ENSG00000240747	235907	0.717197091	0.002378589	0.017748785
Laptm4a	ENSMUSG00000020585	LAPTM4A	ENSG00000068697	17775	0.39364129	0.005859381	0.03175063
Uba6	ENSMUSG00000035898	UBA6	ENSG00000033178	231380	0.887013969	4.44e-05	0.001730083
Srp19	ENSMUSG00000014504	SRP19	ENSG00000153037	66384	0.603414898	0.002237694	0.017128777
Ssr3	ENSMUSG00000027828	SSR3	ENSG00000114850	67437	0.507747316	0.000370625	0.005790249
Ptpn23	ENSMUSG00000036057	PTPN23	ENSG00000076201	104831	-0.588777075	0.000239559	0.004603129
Atp5j	ENSMUSG00000022890	ATP5PF	ENSG00000154723	11957	1.069668605	1.12e-06	0.000202529
Ufl1	ENSMUSG00000040359	UFL1	ENSG00000014123	67490	0.546600561	0.007615841	0.037793902
Abhd17a	ENSMUSG00000003346	ABHD17A	ENSG00000129968	216169	-0.681741597	0.000699657	0.008345479
Mrfap1	ENSMUSG00000055302	MRFAP1	ENSG00000179010	67568	0.584986089	6.81e-05	0.002210024
Mrfap1	ENSMUSG00000055302	AC093323.1	ENSG00000170846	67568	0.584986089	6.81e-05	0.002210024
Mrfap1	ENSMUSG00000055302	MRFAP1L1	ENSG00000178988	67568	0.584986089	6.81e-05	0.002210024
Zfp523	ENSMUSG00000024220	ZNF76	ENSG00000065029	224656	-0.622080481	0.004467244	0.026670823
Mrpl4	ENSMUSG00000003299	MRPL4	ENSG00000105364	66163	-0.548554995	0.001742104	0.014722674
C1qtnf6	ENSMUSG00000022440	C1QTNF6	ENSG00000133466	72709	-0.816876351	1.31e-05	0.000821964
Tsn	ENSMUSG00000026374	TSN	ENSG00000211460	22099	0.417979765	0.005090352	0.029228642
Ier2	ENSMUSG00000053560	IER2	ENSG00000160888	15936	-0.739463023	0.000236709	0.004568359
Eif5b	ENSMUSG00000026083	EIF5B	ENSG00000158417	226982	0.590541821	0.001178794	0.011562167
Serinc1	ENSMUSG00000019877	SERINC1	ENSG00000111897	56442	0.586644467	0.001393652	0.012870431
Agps	ENSMUSG00000042410	AGPS	ENSG00000018510	228061	0.745869018	6.08e-06	0.00053504
Wiz	ENSMUSG00000024050	WIZ	ENSG00000011451	22404	-0.619429163	8.59e-05	0.002552782
Zfp628	ENSMUSG00000074406	ZNF628	ENSG00000197483	232816	-0.742644138	0.000684332	0.0082149
Cebpg	ENSMUSG00000056216	CEBPG	ENSG00000153879	12611	0.687895016	0.000797904	0.009075148
Zfp444	ENSMUSG00000044876	ZNF444	ENSG00000167685	72667	-0.613546389	0.008308736	0.039930162
Ndufs4	ENSMUSG00000021764	NDUFS4	ENSG00000164258	17993	0.44465674	0.004597517	0.027174825
Asb3	ENSMUSG00000020305	ASB3	ENSG00000115239	65257	0.697463068	0.001269593	0.012125205
Kif2a	ENSMUSG00000021693	KIF2A	ENSG00000068796	16563	0.613022693	0.003728401	0.023614329
Fbxl18	ENSMUSG00000066640	FBXL18	ENSG00000155034	231863	-0.607822955	0.006010015	0.032379315
Slc25a42	ENSMUSG00000002346	SLC25A42	ENSG00000181035	73095	-0.638877574	0.009930737	0.045492311
Zbtb20	ENSMUSG00000022708	ZBTB20	ENSG00000181722	56490	-0.639297809	0.008486068	0.04055969
Mettl6	ENSMUSG00000021891	METTL6	ENSG00000206562	67011	0.686189129	0.000741096	0.008686983
Serpinb6a	ENSMUSG00000060147	SERPINB6	ENSG00000124570	20719	0.452034119	0.005549168	0.030734694
Kdelr1	ENSMUSG00000002778	KDELR1	ENSG00000105438	68137	-0.499104395	0.000220155	0.004403956
Cdkal1	ENSMUSG00000006191	CDKAL1	ENSG00000145996	68916	0.754714249	0.000431837	0.006323134
Tmem170b	ENSMUSG00000087370	TMEM170B	ENSG00000205269	621976	0.648161796	0.001803803	0.015000605
Med16	ENSMUSG00000013833	MED16	ENSG00000175221	216154	-0.691534383	0.00049934	0.006846074
Zswim1	ENSMUSG00000017764	ZSWIM1	ENSG00000168612	71971	-0.521610943	0.004107304	0.025124734
Zfp574	ENSMUSG00000045252	ZNF574	ENSG00000105732	232976	-0.682211901	0.001508614	0.013428455
Pcbp3	ENSMUSG00000001120	PCBP3	ENSG00000183570	59093	-0.452893872	0.009957864	0.045542466
Pi4k2b	ENSMUSG00000029186	PI4K2B	ENSG00000038210	67073	0.630441809	0.004624485	0.027262671
Morc2a	ENSMUSG00000034543	MORC2	ENSG00000133422	74522	0.380918282	0.004487921	0.02678007
Uckl1	ENSMUSG00000089917	UCKL1	ENSG00000198276	68556	-0.50714538	0.005756035	0.031357957
Prr12	ENSMUSG00000046574	PRR12	ENSG00000126464	233210	-0.664881914	0.000412887	0.006149618
Chrng	ENSMUSG00000026253	CHRNG	ENSG00000196811	11449	-0.847048347	0.000257985	0.004806296
Psma2	ENSMUSG00000015671	AC010132.3	ENSG00000256646	19166	0.607379993	2.79e-05	0.001315397
Psma2	ENSMUSG00000015671	PSMA2	ENSG00000106588	19166	0.607379993	2.79e-05	0.001315397
Tmem30a	ENSMUSG00000032328	TMEM30A	ENSG00000112697	69981	0.855316891	3.56e-05	0.001526128
Fermt1	ENSMUSG00000027356	FERMT1	ENSG00000101311	241639	0.862589562	0.000587387	0.007495985
Mllt1	ENSMUSG00000024212	MLLT1	ENSG00000130382	64144	-0.513706198	0.002780678	0.019709276
Slc25a36	ENSMUSG00000032449	SLC25A36	ENSG00000114120	192287	0.631731071	0.001320646	0.012506709
Etaa1	ENSMUSG00000016984	ETAA1	ENSG00000143971	68145	0.846524224	0.000554405	0.007292759
Rad23a	ENSMUSG00000003813	RAD23A	ENSG00000179262	19358	-0.778963647	2.47e-05	0.001202086
Eif2s2	ENSMUSG00000074656	EIF2S2	ENSG00000125977	67204	0.645220135	0.001386586	0.012829053
Fam162a	ENSMUSG00000003955	FAM162A	ENSG00000114023	70186	0.365080656	0.003760947	0.023694269
Cenpb	ENSMUSG00000068267	CENPB	ENSG00000125817	12616	-0.473669161	0.010659402	0.047647824
Fbxo30	ENSMUSG00000047648	FBXO30	ENSG00000118496	71865	0.924689893	3.99e-05	0.001650115
Synpo	ENSMUSG00000043079	SYNPO	ENSG00000171992	104027	-0.551785268	0.000394494	0.006027133
Rpe	ENSMUSG00000026005	RPE	ENSG00000197713	66646	0.7298161	0.000247804	0.004715238
Cdv3	ENSMUSG00000032803	CDV3	ENSG00000091527	321022	0.47987162	0.001447076	0.013095962
Dhx29	ENSMUSG00000042426	DHX29	ENSG00000067248	218629	0.457717242	0.005598131	0.03088301
Snai1	ENSMUSG00000042821	SNAI1	ENSG00000124216	20613	-0.894842598	3.38e-07	9.52e-05
Vmac	ENSMUSG00000054723	VMAC	ENSG00000187650	106639	-0.480422566	0.011047165	0.048666304
Carm1	ENSMUSG00000032185	CARM1	ENSG00000142453	59035	-0.585960809	4.3e-05	0.00170855
Arhgap33	ENSMUSG00000036882	ARHGAP33	ENSG00000004777	233071	-0.601272128	0.005491415	0.030545036
1700066M21Rik	ENSMUSG00000038323	C2orf69	ENSG00000178074	73467	0.685050956	0.004350221	0.02615242
Mob1a	ENSMUSG00000043131	MOB1A	ENSG00000114978	232157	0.686213546	0.000112728	0.002993833
Ascc3	ENSMUSG00000038774	ASCC3	ENSG00000112249	77987	0.418706505	0.010304438	0.046541506
Map2k2	ENSMUSG00000035027	MAP2K2	ENSG00000126934	26396	-0.467062629	0.007871489	0.038536071
Epm2aip1	ENSMUSG00000046785	EPM2AIP1	ENSG00000178567	77781	0.46802769	0.010826825	0.048052839
Gm20537	ENSMUSG00000092541	AL589666.1	ENSG00000271793	NA	NA	NA	NA
Eif4a2	ENSMUSG00000022884	EIF4A2	ENSG00000156976	13682	0.676648733	0.000188267	0.004014942
Mob3a	ENSMUSG00000003348	MOB3A	ENSG00000172081	208228	-0.532359326	0.000408609	0.006106797
Wdr6	ENSMUSG00000066357	WDR6	ENSG00000178252	83669	-0.451576609	0.009168712	0.042838047
Naa50	ENSMUSG00000022698	NAA50	ENSG00000121579	72117	1.169920504	4.13e-07	0.000103327
Gnas	ENSMUSG00000027523	GNAS	ENSG00000087460	14683	-0.29642753	0.009944128	0.04553513
Mier2	ENSMUSG00000042570	MIER2	ENSG00000105556	70427	-0.531399983	0.010984626	0.048572062
Exoc2	ENSMUSG00000021357	EXOC2	ENSG00000112685	66482	0.498132286	0.001240498	0.011967951
Nabp1	ENSMUSG00000026107	NABP1	ENSG00000173559	109019	1.135171653	1.83e-05	0.001008417
Trmt11	ENSMUSG00000019792	TRMT11	ENSG00000066651	73681	0.75291196	0.0054886	0.030545036
C330018D20Rik	ENSMUSG00000024592	C5orf63	ENSG00000164241	77422	0.905557591	0.000493803	0.006797336
Hltf	ENSMUSG00000002428	HLTF	ENSG00000071794	20585	0.642458854	0.00707084	0.036159176
Rbm39	ENSMUSG00000027620	RBM39	ENSG00000131051	170791	0.681322776	0.000373663	0.005810889
Atp5d	ENSMUSG00000003072	ATP5F1D	ENSG00000099624	66043	-0.778378844	8.41e-06	0.00066656
Nnt	ENSMUSG00000025453	NNT	ENSG00000112992	18115	0.579453947	0.00080567	0.009141226
Cul3	ENSMUSG00000004364	CUL3	ENSG00000036257	26554	0.553032309	0.003244406	0.021686722
Snrpg	ENSMUSG00000057278	SNRPG	ENSG00000143977	68011	0.461870743	0.002676186	0.019242565
Sulf2	ENSMUSG00000006800	SULF2	ENSG00000196562	72043	-0.415285938	0.001240662	0.011967951
Ptbp1	ENSMUSG00000006498	PTBP1	ENSG00000011304	19205	-0.474296905	0.000324341	0.005496722
Ube2d2a	ENSMUSG00000091896	UBE2D2	ENSG00000131508	56550	0.631186871	0.000395528	0.00603475
Sub1	ENSMUSG00000022205	SUB1	ENSG00000113387	20024	1.139889246	9.94e-07	0.000189758
Serpinb9b	ENSMUSG00000021403	SERPINB9	ENSG00000170542	20706	0.776862543	0.00193803	0.01565439
Zbtb45	ENSMUSG00000049600	ZBTB45	ENSG00000119574	232879	-0.711499643	0.0001551	0.003606023
Gsk3a	ENSMUSG00000057177	GSK3A	ENSG00000105723	606496	-0.461442239	0.003222053	0.021608286
Fkbp7	ENSMUSG00000002732	FKBP7	ENSG00000079150	14231	0.574496815	0.007720279	0.038072598
Naa20	ENSMUSG00000002728	NAA20	ENSG00000173418	67877	0.783569763	1.3e-06	0.000215128
Slc12a7	ENSMUSG00000017756	SLC12A7	ENSG00000113504	20499	-0.474362332	0.00828234	0.039837312
C1galt1	ENSMUSG00000042460	C1GALT1	ENSG00000106392	94192	0.610486342	0.005861797	0.03175063
Top2b	ENSMUSG00000017485	TOP2B	ENSG00000077097	21974	0.912902126	3.14e-06	0.000357483
Lmf2	ENSMUSG00000022614	LMF2	ENSG00000100258	105847	-0.694453811	1.24e-05	0.000797222
Rtp4	ENSMUSG00000033355	RTP4	ENSG00000136514	67775	0.693678276	7.71e-07	0.000169762
Casp8ap2	ENSMUSG00000028282	CASP8AP2	ENSG00000118412	26885	0.687455024	0.000719494	0.008516876
Ppp1r13l	ENSMUSG00000040734	PPP1R13L	ENSG00000104881	333654	-0.588686579	0.002218988	0.017055155
Nr3c1	ENSMUSG00000024431	NR3C1	ENSG00000113580	14815	0.437875738	0.007699348	0.038040658
Prkd2	ENSMUSG00000041187	PRKD2	ENSG00000105287	101540	-0.63354573	0.001899454	0.015464995
Rbm45	ENSMUSG00000042369	RBM45	ENSG00000155636	241490	0.449530501	0.006166901	0.032972131
Gtf2h2	ENSMUSG00000021639	GTF2H2C	ENSG00000183474	23894	0.623253316	0.001112326	0.01114305
Gtf2h2	ENSMUSG00000021639	GTF2H2	ENSG00000145736	23894	0.623253316	0.001112326	0.01114305
Slc39a10	ENSMUSG00000025986	SLC39A10	ENSG00000196950	227059	0.399533875	0.010593484	0.047428483
Pwwp2a	ENSMUSG00000044950	PWWP2A	ENSG00000170234	70802	0.514476578	0.010282304	0.046497486
Mob4	ENSMUSG00000025979	HSPE1-MOB4	ENSG00000270757	19070	0.759649211	0.000217908	0.004381513
Hnrnpm	ENSMUSG00000059208	HNRNPM	ENSG00000099783	76936	0.544629494	0.001135663	0.011266581
Itch	ENSMUSG00000027598	ITCH	ENSG00000078747	16396	0.523149204	0.00366547	0.023323717
Med15	ENSMUSG00000012114	MED15	ENSG00000099917	94112	-0.551000911	0.00037402	0.005810889
Shank3	ENSMUSG00000022623	SHANK3	ENSG00000251322	58234	-0.845108892	0.000572619	0.007401191
Zfp354a	ENSMUSG00000020364	ZNF354A	ENSG00000169131	21408	0.699441299	0.001262582	0.012078739
Dyrk1b	ENSMUSG00000002409	DYRK1B	ENSG00000105204	13549	-0.880711092	0.000228523	0.004514339
Ube2d3	ENSMUSG00000078578	UBE2D3	ENSG00000109332	66105	0.500035819	0.003033209	0.020800206
Prr5	ENSMUSG00000036106	PRR5	ENSG00000186654	109270	-0.434440364	0.010297955	0.04653089
Ttc14	ENSMUSG00000027677	TTC14	ENSG00000163728	67120	0.802064568	8.89e-05	0.002607643
Hnrnpa0	ENSMUSG00000007836	HNRNPA0	ENSG00000177733	77134	0.685068739	0.000371523	0.005794116
Dvl3	ENSMUSG00000003233	DVL3	ENSG00000161202	13544	-0.634633916	0.000303547	0.005358793
Dnajc13	ENSMUSG00000032560	DNAJC13	ENSG00000138246	235567	0.464888487	0.00231861	0.017465668
Pcif1	ENSMUSG00000039849	PCIF1	ENSG00000100982	228866	-0.482070835	0.008494333	0.04055969
U2surp	ENSMUSG00000032407	U2SURP	ENSG00000163714	67958	0.671890394	0.000799403	0.009083026
Ugp2	ENSMUSG00000001891	UGP2	ENSG00000169764	216558	1.085307003	1.63e-07	5.38e-05
Tmem214	ENSMUSG00000038828	TMEM214	ENSG00000119777	68796	-0.512394185	0.002149184	0.016678632
Sf3b1	ENSMUSG00000025982	SF3B1	ENSG00000115524	81898	0.450355733	0.000401602	0.006066126
Nrep	ENSMUSG00000042834	NREP	ENSG00000134986	27528	0.550389674	0.000949846	0.01008987
Dph3	ENSMUSG00000021905	DPH3	ENSG00000154813	105638	0.549851934	0.001608555	0.013975559
Cpz	ENSMUSG00000036596	CPZ	ENSG00000109625	242939	-1.19986014	6.38e-06	0.000548136
Bcl3	ENSMUSG00000053175	BCL3	ENSG00000069399	12051	-0.673973654	0.000400481	0.006061049
Epcam	ENSMUSG00000045394	EPCAM	ENSG00000119888	17075	0.791313786	0.001383974	0.012825965
Txnl1	ENSMUSG00000024583	TXNL1	ENSG00000091164	53382	0.810931354	7.25e-05	0.00230731
Usp19	ENSMUSG00000006676	USP19	ENSG00000172046	71472	-0.410605722	0.007097526	0.0362605
Rbpj	ENSMUSG00000039191	RBPJ	ENSG00000168214	19664	0.42426459	0.005863312	0.03175063
Strn4	ENSMUSG00000030374	STRN4	ENSG00000090372	97387	-0.400049261	0.011456984	0.049789904
Otud4	ENSMUSG00000036990	OTUD4	ENSG00000164164	73945	0.364859243	0.011500182	0.049842973
Hspa9	ENSMUSG00000024359	HSPA9	ENSG00000113013	15526	0.344728083	0.005125756	0.029312349
Sox12	ENSMUSG00000051817	SOX12	ENSG00000177732	20667	-0.684821137	0.000606565	0.007674066
Clk4	ENSMUSG00000020385	CLK4	ENSG00000113240	12750	0.634281696	0.005128561	0.029313499
Anxa3	ENSMUSG00000029484	ANXA3	ENSG00000138772	11745	0.833934804	8.8e-08	3.56e-05
Senp5	ENSMUSG00000022772	SENP5	ENSG00000119231	320213	0.453087104	0.004009868	0.024740339
Ccnyl1	ENSMUSG00000070871	CCNYL1	ENSG00000163249	227210	0.534913577	0.003444447	0.022536012
Zfp961	ENSMUSG00000052446	ZNF700	ENSG00000196757	234413	0.795103511	0.000424637	0.006266594
Zfp961	ENSMUSG00000052446	ZNF433	ENSG00000197647	234413	0.795103511	0.000424637	0.006266594
Zfp961	ENSMUSG00000052446	ZNF878	ENSG00000257446	234413	0.795103511	0.000424637	0.006266594
Slc11a1	ENSMUSG00000026177	SLC11A1	ENSG00000018280	18173	-0.850445905	6.01e-05	0.00200603
Srp72	ENSMUSG00000036323	SRP72	ENSG00000174780	66661	0.368840496	0.011492548	0.049842973
Wdr75	ENSMUSG00000025995	WDR75	ENSG00000115368	73674	0.673617179	0.000236086	0.004568359
Thap7	ENSMUSG00000022760	THAP7	ENSG00000184436	69009	-0.569035369	0.007474561	0.037339645
Ociad2	ENSMUSG00000029153	OCIAD2	ENSG00000145247	433904	0.867796056	0.000505279	0.006879609
Ptk7	ENSMUSG00000023972	PTK7	ENSG00000112655	71461	-0.592432205	0.000115174	0.003030041
Mphosph10	ENSMUSG00000030521	MPHOSPH10	ENSG00000124383	67973	0.837974188	0.000510083	0.006911593
Vps54	ENSMUSG00000020128	VPS54	ENSG00000143952	245944	0.809833615	0.000249737	0.004715238
Enpp5	ENSMUSG00000023960	ENPP5	ENSG00000112796	83965	0.505883762	0.003762465	0.023694269
Ola1	ENSMUSG00000027108	OLA1	ENSG00000138430	67059	0.535784361	0.000502061	0.00685237
Midn	ENSMUSG00000035621	MIDN	ENSG00000167470	59090	-0.644524373	3e-05	0.001371548
A4galt	ENSMUSG00000047878	A4GALT	ENSG00000128274	239559	-0.716194611	0.006113701	0.032781082
Chmp2a	ENSMUSG00000033916	CHMP2A	ENSG00000130724	68953	0.455442998	0.002728243	0.019480035
Tgfb1	ENSMUSG00000002603	TGFB1	ENSG00000105329	21803	-0.431743444	0.00241844	0.017967719
Tns1	ENSMUSG00000055322	TNS1	ENSG00000079308	21961	-0.41987905	0.004839956	0.028193433
Ddx1	ENSMUSG00000037149	DDX1	ENSG00000079785	104721	0.612685119	4.79e-05	0.00178244
Gm28778	ENSMUSG00000100679	ORMDL1	ENSG00000128699	NA	NA	NA	NA
Psmd14	ENSMUSG00000026914	PSMD14	ENSG00000115233	59029	0.848899975	8.97e-07	0.000183717
Cish	ENSMUSG00000032578	CISH	ENSG00000114737	12700	-0.779067808	0.000114823	0.003027886
Cebpz	ENSMUSG00000024081	CEBPZ	ENSG00000115816	12607	0.501519968	0.006539268	0.034357883
Serp1	ENSMUSG00000027808	SERP1	ENSG00000120742	28146	0.538649645	0.001934225	0.015651091
E2f1	ENSMUSG00000027490	E2F1	ENSG00000101412	13555	-0.443808385	0.011059845	0.048691948
Utrn	ENSMUSG00000019820	UTRN	ENSG00000152818	22288	0.388815018	0.007456968	0.037268291
Mmp11	ENSMUSG00000000901	MMP11	ENSG00000099953	17385	-0.576508529	0.000150225	0.003553737
Ppp1cb	ENSMUSG00000014956	PPP1CB	ENSG00000213639	19046	1.070729601	8.57e-07	0.000178728
Stag1	ENSMUSG00000037286	STAG1	ENSG00000118007	20842	0.678361123	4.93e-05	0.001807148
Slc30a5	ENSMUSG00000021629	SLC30A5	ENSG00000145740	69048	0.639033098	0.000763081	0.008830718
Nup35	ENSMUSG00000026999	NUP35	ENSG00000163002	69482	0.661951086	4.5e-05	0.001745844
Inha	ENSMUSG00000032968	INHA	ENSG00000123999	16322	-0.631108256	0.009658147	0.044515242
Srsf7	ENSMUSG00000024097	SRSF7	ENSG00000115875	225027	0.620188987	0.000485862	0.006766744
Topbp1	ENSMUSG00000032555	TOPBP1	ENSG00000163781	235559	0.419293195	0.001243159	0.011967951
Slc4a7	ENSMUSG00000021733	SLC4A7	ENSG00000033867	218756	0.736293477	0.00025	0.004715238
Ptcd3	ENSMUSG00000063884	PTCD3	ENSG00000132300	69956	0.656628641	3.74e-05	0.001584123
Tmem259	ENSMUSG00000013858	TMEM259	ENSG00000182087	216157	-0.608350763	0.000230204	0.004531633
Bag6	ENSMUSG00000024392	BAG6	ENSG00000204463	224727	-0.472138834	0.00357647	0.022959551
Sh3bp1	ENSMUSG00000022436	SH3BP1	ENSG00000100092	20401	-0.570207881	0.00432607	0.026104795
Sh3bp1	ENSMUSG00000022436	Z83844.2	ENSG00000285304	20401	-0.570207881	0.00432607	0.026104795
Rpl29	ENSMUSG00000048758	RPL29	ENSG00000162244	19944	-0.470509358	0.001724514	0.014633027
Trappc13	ENSMUSG00000021711	TRAPPC13	ENSG00000113597	66975	0.490328527	0.005099775	0.029231323
Ech1	ENSMUSG00000053898	ECH1	ENSG00000104823	51798	-0.4671286	0.006672291	0.034909406
Tra2a	ENSMUSG00000029817	TRA2A	ENSG00000164548	101214	0.958782613	8.21e-07	0.000174363
Gm20431	ENSMUSG00000089739	TMEM189	ENSG00000240849	NA	NA	NA	NA
Ttll12	ENSMUSG00000016757	TTLL12	ENSG00000100304	223723	-0.418488836	0.007484282	0.037371626
Ghr	ENSMUSG00000055737	GHR	ENSG00000112964	14600	0.454396412	0.004890033	0.028382354
Rnf13	ENSMUSG00000036503	RNF13	ENSG00000082996	24017	0.621411792	0.000789842	0.009019895
Sh3yl1	ENSMUSG00000020669	SH3YL1	ENSG00000035115	24057	0.692841784	0.010819072	0.048038316
Bcl2l12	ENSMUSG00000003190	BCL2L12	ENSG00000126453	75736	-0.621441595	0.003912232	0.024311114
Dag1	ENSMUSG00000039952	DAG1	ENSG00000173402	13138	-0.442972103	0.00106299	0.01078312
Kxd1	ENSMUSG00000055553	KXD1	ENSG00000105700	NA	NA	NA	NA
F2rl1	ENSMUSG00000021678	F2RL1	ENSG00000164251	14063	0.531660852	0.006881302	0.035591849
Fam98a	ENSMUSG00000002017	FAM98A	ENSG00000119812	72722	0.509671926	0.002083146	0.016391491
Chst12	ENSMUSG00000036599	CHST12	ENSG00000136213	59031	-0.777031059	9.91e-07	0.000189758
Wdfy3	ENSMUSG00000043940	WDFY3	ENSG00000163625	72145	-0.298979792	0.008224267	0.039608747
Rfc4	ENSMUSG00000022881	RFC4	ENSG00000163918	106344	0.687499757	0.001310467	0.012431223
Cldn1	ENSMUSG00000022512	CLDN1	ENSG00000163347	12737	0.5996807	0.010435594	0.046926834
Gpd2	ENSMUSG00000026827	GPD2	ENSG00000115159	14571	0.410421917	0.010247289	0.046417146
Nt5dc2	ENSMUSG00000071547	NT5DC2	ENSG00000168268	70021	-0.472307476	0.000322031	0.005485726
Tmx4	ENSMUSG00000034723	TMX4	ENSG00000125827	52837	0.540457957	0.005812307	0.031555728
Cartpt	ENSMUSG00000021647	CARTPT	ENSG00000164326	27220	-0.695810431	0.004743054	0.027801556
Bclaf1	ENSMUSG00000037608	BCLAF1	ENSG00000029363	72567	0.50560647	0.002621771	0.018996871
Morc3	ENSMUSG00000039456	MORC3	ENSG00000159256	338467	0.627575622	0.00039652	0.006041705
Slf1	ENSMUSG00000021597	SLF1	ENSG00000133302	105377	0.780881801	0.001239499	0.011967951
Adamts6	ENSMUSG00000046169	ADAMTS6	ENSG00000049192	108154	0.586169223	0.001857873	0.015258677
Naa15	ENSMUSG00000063273	NAA15	ENSG00000164134	74838	1.09281911	2.1e-07	6.58e-05
Akap8	ENSMUSG00000024045	AKAP8	ENSG00000105127	56399	0.400211992	0.007145396	0.036405954
Nol10	ENSMUSG00000061458	NOL10	ENSG00000115761	217431	0.694175784	0.000741402	0.008686983
Gnl3	ENSMUSG00000042354	GNL3	ENSG00000163938	30877	0.453003502	0.003295381	0.021956204
Uba3	ENSMUSG00000030061	UBA3	ENSG00000144744	22200	0.579993702	0.00091522	0.009880513
Ube2f	ENSMUSG00000034343	UBE2F	ENSG00000184182	67921	0.509110018	0.000904129	0.009817255
Ube2f	ENSMUSG00000034343	UBE2F-SCLY	ENSG00000258984	67921	0.509110018	0.000904129	0.009817255
Txn2	ENSMUSG00000005354	TXN2	ENSG00000100348	56551	-0.477252459	0.002924189	0.020413127
Xrcc5	ENSMUSG00000026187	XRCC5	ENSG00000079246	22596	0.610545066	0.000640812	0.007961772
Hnrnpab	ENSMUSG00000020358	HNRNPAB	ENSG00000197451	15384	0.467739893	0.001408096	0.012914835
Spc25	ENSMUSG00000005233	SPC25	ENSG00000152253	66442	0.697395853	8.35e-05	0.00251493
Crlf1	ENSMUSG00000007888	CRLF1	ENSG00000006016	12931	-0.527605125	0.005711538	0.031237005
Rabac1	ENSMUSG00000003380	RABAC1	ENSG00000105404	14470	-0.55501757	0.001430891	0.013031354
Inpp5d	ENSMUSG00000026288	INPP5D	ENSG00000168918	16331	-0.56841964	0.002850598	0.020011058
Kif4	ENSMUSG00000034311	KIF4A	ENSG00000090889	16571	0.351250867	0.009638758	0.044462274
Fam92a	ENSMUSG00000028218	CIBAR1	ENSG00000188343	68099	0.599704908	0.004227706	0.025690216
Gm20503	ENSMUSG00000092345	DNAJC25-GNG10	ENSG00000244115	NA	NA	NA	NA
Bhlhb9	ENSMUSG00000072964	ARMCX5-GPRASP2	ENSG00000286237	70237	0.553196758	0.006895161	0.035614455
Bhlhb9	ENSMUSG00000072964	BHLHB9	ENSG00000198908	70237	0.553196758	0.006895161	0.035614455
Rps6ka6	ENSMUSG00000025665	RPS6KA6	ENSG00000072133	67071	0.720637425	0.001036806	0.010632452
Cul1	ENSMUSG00000029686	CUL1	ENSG00000055130	26965	0.385219814	0.011306353	0.049335801
Asph	ENSMUSG00000028207	ASPH	ENSG00000198363	65973	0.414240595	0.004988441	0.028811301
Rpl7	ENSMUSG00000043716	RPL7	ENSG00000147604	19989	0.569865796	0.00082856	0.00929242
Eny2	ENSMUSG00000022338	ENY2	ENSG00000120533	223527	0.677342116	0.000793475	0.009033903
Acsl4	ENSMUSG00000031278	ACSL4	ENSG00000068366	50790	0.544437896	0.005610462	0.030891836
Hsdl2	ENSMUSG00000028383	HSDL2	ENSG00000119471	72479	0.577279786	0.003217267	0.021595121
Ube2v2	ENSMUSG00000022674	UBE2V2	ENSG00000169139	70620	0.944674399	5.88e-05	0.001988452
Ostf1	ENSMUSG00000024725	OSTF1	ENSG00000134996	20409	0.4535034	0.006851313	0.035501972
Ssbp1	ENSMUSG00000029911	SSBP1	ENSG00000106028	381760	0.646689887	0.003812607	0.023889793
Ebag9	ENSMUSG00000022339	EBAG9	ENSG00000147654	55960	0.665070843	0.003854939	0.024061315
Sh3glb2	ENSMUSG00000026860	SH3GLB2	ENSG00000148341	227700	-0.494677631	0.010665668	0.047656914
Gfra2	ENSMUSG00000022103	GFRA2	ENSG00000168546	14586	-0.786909753	0.000635881	0.007929149
Peg10	ENSMUSG00000092035	PEG10	ENSG00000242265	170676	-0.354830684	0.001815689	0.015032834
Magt1	ENSMUSG00000031232	MAGT1	ENSG00000102158	67075	0.407389251	0.009454838	0.043879537
Atp6v1h	ENSMUSG00000033793	ATP6V1H	ENSG00000047249	108664	0.451827108	0.001703013	0.014505243
Fam199x	ENSMUSG00000042595	FAM199X	ENSG00000123575	245622	1.019401264	3.02e-05	0.001373371
Atrx	ENSMUSG00000031229	ATRX	ENSG00000085224	22589	0.806771491	0.000233294	0.004560581
Atp13a2	ENSMUSG00000036622	ATP13A2	ENSG00000159363	74772	-0.717314207	2.82e-05	0.001324658
Capza1	ENSMUSG00000070372	CAPZA1	ENSG00000116489	12340	0.476370905	0.000867008	0.009533706
Fzd6	ENSMUSG00000022297	FZD6	ENSG00000164930	14368	0.707034448	8.71e-05	0.002575706
Samd9l	ENSMUSG00000047735	SAMD9L	ENSG00000177409	209086	0.894651315	7.83e-05	0.00243023
Podn	ENSMUSG00000028600	PODN	ENSG00000174348	242608	-0.990617178	1.08e-08	7.37e-06
Cacna2d1	ENSMUSG00000040118	CACNA2D1	ENSG00000153956	12293	0.542052763	0.010572713	0.047373158
Cfp	ENSMUSG00000001128	CFP	ENSG00000126759	18636	-0.595757722	0.004340286	0.026128117
Psip1	ENSMUSG00000028484	PSIP1	ENSG00000164985	101739	0.468012348	0.006784257	0.035253192
Ndufs5	ENSMUSG00000028648	NDUFS5	ENSG00000168653	NM_001030274	0.525987303	0.000169151	0.00382457
C1qb	ENSMUSG00000036905	C1QB	ENSG00000173369	12260	-0.594563615	0.000192309	0.004077966
Mmp23	ENSMUSG00000029061	MMP23B	ENSG00000189409	26561	-0.564919424	0.007122844	0.03634038
Cald1	ENSMUSG00000029761	CALD1	ENSG00000122786	109624	0.557078501	0.002436926	0.018040621
Eps15	ENSMUSG00000028552	EPS15	ENSG00000085832	13858	0.511455624	0.007215251	0.036563335
Rab2a	ENSMUSG00000047187	RAB2A	ENSG00000104388	59021	0.589652668	0.002109806	0.01648606
Stk3	ENSMUSG00000022329	STK3	ENSG00000104375	56274	0.692168916	0.000359252	0.005697432
Lamp2	ENSMUSG00000016534	LAMP2	ENSG00000005893	16784	0.461505583	0.007591643	0.037757021
Clu	ENSMUSG00000022037	CLU	ENSG00000120885	12759	-0.431268525	0.0046034	0.027183505
Eif3e	ENSMUSG00000022336	EIF3E	ENSG00000104408	16341	0.869550358	1.51e-05	0.000888214
Lactb2	ENSMUSG00000025937	LACTB2	ENSG00000147592	212442	0.688792952	0.003042001	0.020830291
Piga	ENSMUSG00000031381	PIGA	ENSG00000165195	18700	0.608084835	0.001933738	0.015651091
Ddx20	ENSMUSG00000027905	DDX20	ENSG00000064703	53975	0.703741972	0.000349091	0.00559938
Fam3c	ENSMUSG00000029672	FAM3C	ENSG00000196937	27999	0.740674344	0.000330273	0.005519544
Bnip3l	ENSMUSG00000022051	BNIP3L	ENSG00000104765	12177	0.382335983	0.010600242	0.047439873
Ccne2	ENSMUSG00000028212	CCNE2	ENSG00000175305	12448	0.777847177	0.000940487	0.01005687
Spen	ENSMUSG00000040761	SPEN	ENSG00000065526	56381	-0.693269617	4.08e-06	0.000414342
Sri	ENSMUSG00000003161	SRI	ENSG00000075142	109552	0.421609555	0.011179515	0.049076547
Akr7a5	ENSMUSG00000028743	AKR7L	ENSG00000211454	110198	-0.548269308	0.011098532	0.048797139
Dapk1	ENSMUSG00000021559	DAPK1	ENSG00000196730	69635	-0.413873733	0.004831611	0.028164947
Syap1	ENSMUSG00000031357	SYAP1	ENSG00000169895	67043	0.506155091	0.003882229	0.024164676
Trappc2	ENSMUSG00000079317	TRAPPC2	ENSG00000196459	66226	0.808273553	0.000627433	0.007854542
Nrbp2	ENSMUSG00000075590	NRBP2	ENSG00000185189	223649	-0.551849895	0.008131587	0.039246324
Nup214	ENSMUSG00000001855	NUP214	ENSG00000126883	227720	-0.543232149	0.000152438	0.003590893
Dpm2	ENSMUSG00000026810	DPM2	ENSG00000136908	13481	-0.47060581	0.005455195	0.030503837
Galt	ENSMUSG00000036073	GALT	ENSG00000213930	14430	-0.482755648	0.010065029	0.045920676
Tsc22d4	ENSMUSG00000029723	TSC22D4	ENSG00000166925	78829	-0.595497939	0.000659596	0.008076865
Tmsb4x	ENSMUSG00000049775	TMSB4Y	ENSG00000154620	19241	0.895263918	6.56e-06	0.000559924
Mtf2	ENSMUSG00000029267	MTF2	ENSG00000143033	17765	0.748958415	0.000627805	0.007854542
Fam49b	ENSMUSG00000022378	CYRIB	ENSG00000153310	223601	0.6958146	0.000424097	0.006266594
Prdx1	ENSMUSG00000028691	PRDX1	ENSG00000117450	18477	0.534739158	0.00249335	0.018349751
Cyhr1	ENSMUSG00000053929	CYHR1	ENSG00000187954	54151	-0.416675728	0.00652939	0.034323495
Gng5	ENSMUSG00000068523	GNG5	ENSG00000174021	14707	0.567478302	0.002003055	0.015957206
B4galt2	ENSMUSG00000028541	B4GALT2	ENSG00000117411	53418	-0.698161376	0.000186813	0.003991487
Vps13a	ENSMUSG00000046230	VPS13A	ENSG00000197969	271564	0.64426265	0.002694535	0.019327533
Bex1	ENSMUSG00000050071	BEX1	ENSG00000133169	19716	0.508986194	0.005280738	0.029910017
Bex1	ENSMUSG00000050071	BEX2	ENSG00000133134	19716	0.508986194	0.005280738	0.029910017
Sorbs3	ENSMUSG00000022091	SORBS3	ENSG00000120896	20410	-0.706019225	4.22e-05	0.001701616
Zfp738	ENSMUSG00000048280	ZNF727	ENSG00000214652	408068	0.74532656	0.002862314	0.02007972
Zfp738	ENSMUSG00000048280	ZNF736	ENSG00000234444	408068	0.74532656	0.002862314	0.02007972
Arid1a	ENSMUSG00000007880	ARID1A	ENSG00000117713	93760	-0.376746889	0.004907682	0.028455456
Zfp655	ENSMUSG00000007812	ZNF655	ENSG00000197343	72611	0.555299975	0.002998905	0.020640385
Prrc2b	ENSMUSG00000039262	PRRC2B	ENSG00000130723	227723	-0.382142581	0.004588943	0.027174825
Ogt	ENSMUSG00000034160	OGT	ENSG00000147162	108155	0.406887253	0.006356251	0.033687895
Dbf4	ENSMUSG00000002297	DBF4	ENSG00000006634	27214	0.531016232	0.001869168	0.015329083
Mtap	ENSMUSG00000062937	MTAP	ENSG00000099810	66902	0.57088843	0.000468899	0.006628025
Strbp	ENSMUSG00000026915	STRBP	ENSG00000165209	20744	0.632810444	0.000423415	0.00626498
Crat	ENSMUSG00000026853	CRAT	ENSG00000095321	12908	-0.50056499	0.003236729	0.02165512
Tjp2	ENSMUSG00000024812	AL358113.1	ENSG00000285130	21873	0.44655627	0.008880328	0.041913151
Tjp2	ENSMUSG00000024812	TJP2	ENSG00000119139	21873	0.44655627	0.008880328	0.041913151
2510039O18Rik	ENSMUSG00000044496	KIAA2013	ENSG00000116685	77034	-0.464270735	0.00744845	0.037268291
Eda2r	ENSMUSG00000034457	EDA2R	ENSG00000131080	245527	0.526658014	0.002149015	0.016678632
[truncated: 438 more rows]
