# Supplementary material for: Direct Interactions with Nascent Transcripts Is Potentially a Common Targeting Mechanism of Long Non-Coding RNAs
Source: Genes (Basel). 2020 Dec 10;11(12):1483. doi: 10.3390/genes11121483 (PMC7764144; doi:10.3390/genes11121483)
Supplement: Supplementary file 1 [file genes-11-01483-s001.zip › Supplementary Data S1/Supplementary Data/data/chaserr_RISE_db.csv]

Interacting region in LINC01578	Genomic context	Ensembl ID of interacting gene	Gene name	Gene typelncRNAprotein_coding	Interacting region	Genomic context	Species	Cell lineHEK293THela(highRNase)Hela(lowRNase)	Method/SourcePARIS	PMID
chr15:92882819-92882841	Exon	ENSG00000105429	MEGF8	protein_coding	chr19:42377056-42377080	3UTR	human	Hela(highRNase)	PARIS	27180905
chr15:92898841-92898859	Exon	ENSG00000170348	TMED10	protein_coding	chr14:75133696-75133720	3UTR	human	Hela(highRNase)	PARIS	27180905
chr15:92883116-92883140	Exon	ENSG00000111432	FZD10	protein_coding	chr12:130162666-130162692	5UTR	human	HEK293T	PARIS	27180905
chr15:92883116-92883137	Exon	ENSG00000124789	NUP153	protein_coding	chr6:17637221-17637241	CDS	human	HEK293T	PARIS	27180905
chr15:92883116-92883137	Exon	ENSG00000124789	NUP153	protein_coding	chr6:17637221-17637239	CDS	human	HEK293T	PARIS	27180905
chr15:92883116-92883137	Exon	ENSG00000172936	MYD88	protein_coding	chr3:38142769-38142787	CDS	human	HEK293T	PARIS	27180905
chr15:92883116-92883137	Exon	ENSG00000226548	AC016722	lncRNA	chr2:46853403-46853422	Exon	human	HEK293T	PARIS	27180905
chr15:92882819-92882841	Exon	ENSG00000105429	MEGF8	protein_coding	chr19:42377056-42377080	3UTR	human	Hela(lowRNase)	PARIS	27180905
chr15:92883117-92883146	Exon	ENSG00000105576	TNPO2	protein_coding	chr19:12701102-12701125	3UTR	human	HEK293T	PARIS	27180905
