# Supplementary material for: Direct Interactions with Nascent Transcripts Is Potentially a Common Targeting Mechanism of Long Non-Coding RNAs
Source: Genes (Basel). 2020 Dec 10;11(12):1483. doi: 10.3390/genes11121483 (PMC7764144; doi:10.3390/genes11121483)
Supplement: Supplementary file 1 [file genes-11-01483-s001.zip › Supplementary Data S1/Supplementary Data/data/chaserr_seqs.txt]

>ENSMUST00000184554.7
CGCGCGCGATGTGGGAGCTCGCGGCCGGAGCGCCCGGGGAGGCCGGGCCCACGACGCCCG
TGGCTCCGCTGCGGCAGCGGCGGTGCTGGTGTCGCGCGCGGCCGGGAGGCGGCTTCGCGC
CGCGGGCGGGAGGCTGCGGCGGGCGACCCGTCCTGGACACGCGAGGAAGAGCGAGCCGAT
GGCGGCAGGGGCCGCGCTTCGACCCGGTAACTTAGAAGATGATAATTAATGTGGTTGCTG
ATAATTCTGAATAAATACAGCTTTTATCCCAGGTGTGCCATTTTGAAGACTGAGACCATA
GAGTTCTAAGAATAAAGGAAAGAGCCCTTGGGAAATTATTATATATAGCAAAAATGTGAA
TCCTCAGATGGAATGAAAGGCCTGCACCATAGACATCGAAGCATTTAAATTTTTTTCTTC
TAATTTTTTATGAAGCACCCCGCTTGAAGAGTTTGAAATGGACTTTACCACTGAGAAATC
AAGATGGCAGCCCATTATGGGGAATTGAGGAAAATGGATTAATGCAAGAATGCTGTAATA
TTATACAACCAACACAGGATTCTTTTAATGTGGATTCCATGAAATGAATGATTCTTACCC
AACACAAATGGACAGTGGAATTTACTTCCTAAAGACTTGTTACATGTCATGTACATTTTT
GACATCTGGAGAAGACTCTACAATTCTACAAATGGTAGTTTGTATTCCTGGAATTTCTTG
CAGTTTGATCTGAAGTGACCTTATGGAATGTTAACTTTAATAAAATCTCTAAAACTTAAA
AA

>ENST00000556895.T0
CACCCCGAGCTGTCAGGCGTTCCGCCGCGGCCGCGAGGCCCGCCGGCCGGCGGGGAGCTACGCCCGGACGGCCAGCAGGCCCGCGGGAGTGGGGCTGCCGCGGCTGAGGCGAGGCGGGCCGCGCGCGTCGGCGTCACAGCCCGCGGCAGAGGCGCCCAGGGCGGCCGGGCCCACGACGCCGAAAGCGCCGCTGCGGTTGCCGCCTCGGAGGCTCCCCCGGGCCCCGGCGGCTGGACCcggcgcgggcgggaggctcgggcgggcggtccggcCCGGGACTCGGGTTTGGGCGACCAGGAGGTGCCGGTGGCCGCGCTCGGACCCGGTGACTTAAGAGATTAAAATTAATTTGGTTGCTGTTGGTTCTGAACAAATAATGAGTTCTTTTATTTGAGGTATGCCATTTTGAAGACTGAGACGTTGGAGTTTTATCCTAGAGGATAAAGGAAATCTTTGGGAAAGTCAGTATTTTATATAGCAAAAATATGAACCTCAAACTGAATCCTCTAAAGGCCCCATACAATGAAGTAGACATTGGTGGAAACATTTACACCCAGTCAGCTTGAAGAGTTTCAAATGGACCCTACCACTGAGAAATCAAGATGGCAGTCTACTATGGGGAATTGAGGAAAAATGGATTAATACAAGAGTCCTGTGATAATATACAACCAAGACAGGGTTCTTTTAACATGGATTCCATGCAGTGAATGAAGACATAGGTTTCTTACCCAACACAAATGGACAGTGGATTTGACTTTCTAAAGACTTTTTTTGTGGACATTTTGACATTTGGAGAAGAAAG
