# Supplementary material for: Direct Interactions with Nascent Transcripts Is Potentially a Common Targeting Mechanism of Long Non-Coding RNAs
Source: Genes (Basel). 2020 Dec 10;11(12):1483. doi: 10.3390/genes11121483 (PMC7764144; doi:10.3390/genes11121483)
Supplement: Supplementary file 1 [file genes-11-01483-s001.zip › Supplementary Data S1/Supplementary Data/data/MARGI_GenometriCorrelation.txt]

ASO_C0008586_03
ASO_C0011140_02
ASO_C0012015_07
ASO_C0011140_06
ASO_C0012015_AD_02
ASO_C0013510_06
ASO_C0012015_AD_04
ASO_C0012015_AD_05
ASO_C0020443_03
ASO_C0020443_06
ASO_C0020672_01
ASO_C0020672_02
ASO_C0020672_07
ASO_C0020984_02
ASO_C0020984_09
ASO_C0008202_01	0.002922031
ASO_C0008202_04	0.001380437
ASO_C0008202_02	0.0603942
ASO_C013368_01
ASO_C0011632_03	0.3575885
ASO_C013368_02
ASO_C0011632_AD_03	0.8763677
ASO_C0011632_AD_01	0.2195154
ASO_G0116132_POS_09
ASO_C014559_06
ASO_G0134153_POS_05
ASO_G0134153_POS_07
ASO_C0000830_02	0.231911
ASO_C0000830_08	0.04788871
ASO_C0011632_10	0.680512
ASO_C0008543_05	2.034264e-06
ASO_C0008543_AD_10	0.04335572
ASO_C0019316_08	0.0006033283
ASO_C0019316_01	0.001770676
ASO_G0180769_03	0.4072282
ASO_G0180769_08	0.002579878
ASO_G0180769_AD_03	0.0001363195
ASO_G0143429_05	0.3149997
ASO_G0163364_04	0.006617504
ASO_G0163364_06	0.005711169
ASO_G0163364_AD_01	0.0003065974
ASO_G0142396_AD_01	0.5248372
ASO_G0198468_01	0.8268107
ASO_G0142396_AD_07	0.0009466106
ASO_G0182165_AD_08	0.0003949332
ASO_G0182165_AD_04	0.1571452
ASO_G0182165_AD_10	0.03640426
ASO_G0198468_03	0.2229508
ASO_G0198468_07	0.08087832
ASO_G0186615_03	0.509126
ASO_G0186615_04	0.00609963
ASO_G0186615_09	0.03185897
ASO_G0203706_01	0.0004510944
ASO_G0188070_AD_05	0.00690649
ASO_G0205181_01	0.001816912
ASO_G0203739_AD_03	0.08242009
ASO_G0203721_02	0
ASO_G0203721_05	6.916689e-14
ASO_G0204054_01	0.2543342
ASO_G0203739_10	0.02602972
ASO_G0204054_10	0.0007009418
ASO_G0204054_06	0.0001272062
ASO_G0204272_04	0.5466274
ASO_G0204272_03	0.01119045
ASO_G0215447_01
ASO_G0215447_03
ASO_G0212978_01	0.4090696
ASO_G0205485_01	9.336365e-06
ASO_G0212978_02	0.2944127
ASO_G0214548_AD_06	0.1336041
ASO_G0212978_03	0.2545017
ASO_G0212978_04	0.3055926
ASO_G0205485_03	0.004385403
ASO_G0215039_01	1.428301e-09
ASO_G0216775_01	0.4868071
ASO_G0216775_03	0.5800351
ASO_G0214174_06	0.08639488
ASO_G0214174_02	0.1043212
ASO_G0223485_01
ASO_G0223485_AD_04
ASO_G0214548_01	0.005805086
ASO_G0214548_AD_09	0.01043421
ASO_G0218510_04	0.2451741
ASO_G0223811_04
ASO_G0218510_AD_03	0.001765642
ASO_G0223478_03	0.0680401
ASO_G0218510_AD_06	0.007228705
ASO_G0223811_06
ASO_G0224086_04
ASO_G0219665_08	0.003637781
ASO_G0219665_AD_04	0.5833029
ASO_G0219665_AD_08	0.4715621
ASO_G0221817_AD_08	0.05418523
ASO_G0224086_03	0.004896674
ASO_G0224086_06	0.05782003
ASO_G0221817_04	0.004658267
ASO_G0223960_AD_10	0.8240479
ASO_G0223485_AD_06	1.393763e-05
ASO_G0224165_10	0.07189949
ASO_G0224165_AD_07	0.001926541
ASO_G0223546_01	0.5582628
ASO_G0223546_02	0.1504116
ASO_G0223773_05	0.7264463
ASO_G0225554_02
ASO_G0223773_06	0.05249603
ASO_G0225554_AD_04
ASO_G0223773_07	0.5299427
ASO_G0225554_AD_06
ASO_G0223960_08	0.1213721
ASO_G0224577_01	0.3127157
ASO_G0224577_05	0.3378679
ASO_G0225470_05	0.6473784
ASO_G0224577_02	0.001967767
ASO_G0225470_AD_04	0.8761645
ASO_G0224577_AD_05	0.06399194
ASO_G0224597_05	0.003562774
ASO_G0225439_06	0.001049737
ASO_G0224597_06	0.001901263
ASO_G0225377_AD_05	0.04411908
ASO_G0224597_AD_04	0
ASO_G0225733_03	4.406627e-05
ASO_G0225973_AD_01	0.6099682
ASO_G0225733_04	3.8706e-05
ASO_G0225733_AD_03	9.042652e-09
ASO_G0225733_AD_06	6.124589e-09
ASO_G0225973_10	0.5868796
ASO_G0225791_05	0.5341113
ASO_G0225791_AD_05	0.2454877
ASO_G0226823_03	0.7113384
ASO_G0228109_06	0.1105753
ASO_G0228109_07	0.0001010756
ASO_G0227811_06	0.4204965
ASO_G0226823_08	0.7540149
ASO_G0229043_07
ASO_G0228288_01	0.2111209
ASO_G0228630_POS_06
ASO_G0228630_POS_07
ASO_G0227053_03	0.4995034
ASO_G0227053_04	0.4465862
ASO_G0229847_01	0.1671478
ASO_G0226950_02	0.0344286
ASO_G0229847_AD_02	1.618685e-05
ASO_G0229847_03	0.06382781
ASO_G0229847_AD_04	0.001124615
ASO_G0226950_04	3.220485e-08
ASO_G0229647_06	0.1977356
ASO_G0229043_AD_04	0.3883863
ASO_G0229647_AD_09	0.7409331
ASO_G0226950_05	0.01741613
ASO_G0226950_AD_07	0.005170249
ASO_G0227036_04	0.6150336
ASO_G0227036_AD_07	0.7241899
ASO_G0228526_10	0.001396125
ASO_G0229852_05	0.430849
ASO_G0229852_AD_01	0.3268445
ASO_G0230417_01	1.60079e-05
ASO_G0230082_01	0.3717179
ASO_G0229852_03	0.4761928
ASO_G0230417_02	0.6057281
ASO_G0230074_07	0.3682628
ASO_G0230074_05	0.01173332
ASO_G0230590_02	9.673059e-08
ASO_G0230590_06	0.0001143894
ASO_G0230590_05	0.4855202
ASO_G0230590_AD_02	0.003158387
ASO_G0231187_07	0.3483367
ASO_G0230590_AD_03	0.389201
ASO_G0232110_AD_02	0.6028023
ASO_G0230844_AD_06	0.9385988
ASO_G0230630_AD_04	2.732281e-06
ASO_G0232725_AD_10	0.05401506
ASO_G0232725_05	0.6671515
ASO_G0230844_01	0.01391037
ASO_G0233137_02
ASO_G0232110_AD_06	0.3374739
ASO_G0233137_05
ASO_G0233137_04
ASO_G0233461_AD_03
ASO_G0230630_AD_10	0.0463653
ASO_G0233396_02	0.7390539
ASO_G0233117_04	0.04606206
ASO_G0233117_02	0.2437217
ASO_G0231185_03	4.298864e-07
ASO_G0231185_02	2.811085e-13
ASO_G0231312_04	0.02100072
ASO_G0231312_02	0.0001573978
ASO_G0234327_01	0.7590467
ASO_G0234327_07	0.4379247
ASO_G0234171_01	0.1012417
ASO_G0233527_03	0.7829709
ASO_G0233621_05	0.3647142
ASO_G0233621_01	0.004021298
ASO_G0233901_04	0.5924453
ASO_G0234171_02	0.002283161
ASO_G0233901_02	0.1856473
ASO_G0234171_03	0.3729322
ASO_G0234171_06	0.1279061
ASO_G0233527_07	0.3905053
ASO_G0233937_05	0.04529246
ASO_G0234171_09	0.0009163027
ASO_G0236618_AD_07	0.3512524
ASO_G0236618_AD_09	0.1675537
ASO_G0234608_AD_01	0.02004935
ASO_G0234420_01	0.03799059
ASO_G0234608_AD_04	0.5108186
ASO_G0234608_06	0.02563242
ASO_G0234456_01	0.002454631
ASO_G0234546_01	0.7740468
ASO_G0234546_02	0.07563277
ASO_G0234546_07	0.2543175
ASO_G0234456_04	0.03167773
ASO_G0236810_AD_02	0.324398
ASO_G0236753_AD_01	0.5160176
ASO_G0238266_03	0.7045358
ASO_G0236810_AD_06	0.1393188
ASO_G0238266_AD_06	0.4680032
ASO_G0240498_POS_01
ASO_G0240498_POS_04
ASO_G0237187_01	0.0003363227
ASO_G0237187_03	0.1282702
ASO_G0237187_AD_01	0.004461714
ASO_G0237489_AD_01	0.5214082
ASO_G0237187_AD_08	7.645091e-07
ASO_G0237298_01	0.01706411
ASO_G0237489_09	0.9477759
ASO_G0242147_05	0.08982219
ASO_G0242147_07	0.189903
ASO_G0237298_09	0.01382537
ASO_G0237854_05	0.0001992154
ASO_G0237854_AD_02	0.01101709
ASO_G0237854_AD_04	0.3303724
ASO_G0240875_02	7.260662e-05
ASO_G0240875_01	0.06036333
ASO_G0241990_01	0.002194797
ASO_G0245213_04	0.6113565
ASO_G0244625_AD_08	0.1197526
ASO_G0240875_03	5.156453e-06
ASO_G0240875_04	0.001565932
ASO_G0240875_10	0.001871021
ASO_G0241990_07	0.8795624
ASO_G0245213_AD_04	0.09026133
ASO_G0245213_AD_03	0.01368861
ASO_G0244625_04	0.2764763
ASO_G0244625_09	0.6890938
ASO_G0243701_01	0.0001620787
ASO_G0244625_AD_09	0.5465895
ASO_G0243701_AD_08	0.1001046
ASO_G0243701_AD_09	0.1129547
ASO_G0245571_06	0.9310346
ASO_G0246067_01	0.07351971
ASO_G0245937_01	0.1683881
ASO_G0245849_AD_07	0.5000547
ASO_G0245937_AD_05	6.425512e-05
ASO_G0245937_AD_02	0.1387918
ASO_G0246089_02	0.8433196
ASO_G0245958_AD_04	0.04141822
ASO_G0246067_AD_04	0.0006603406
ASO_G0245958_AD_07	0.007311651
ASO_G0246067_05	0.005151694
ASO_G0246067_AD_09	6.978967e-10
ASO_G0250742_01	0.2686767
ASO_G0247240_AD_05	0.6594708
ASO_G0246273_02	0.0262194
ASO_G0250742_AD_04	0.05613439
ASO_G0247240_AD_06	0.2999746
ASO_G0246430_03	8.480866e-05
ASO_G0246430_AD_03	0.1614307
ASO_G0250742_AD_05	0.01877424
ASO_G0246985_10	0.008227916
ASO_G0251580_AD_01	0.929983
ASO_G0246985_AD_04	0.1507529
ASO_G0251580_AD_05	0.03214394
ASO_G0246985_AD_01	0.1547538
ASO_G0247572_09	0.1750081
ASO_G0247572_08	0.5019543
ASO_G0248508_04	0.04686414
ASO_G0254682_02	0.02832514
ASO_G0254682_06	0.002531821
ASO_G0248092_AD_10	0.3404243
ASO_G0248508_10	0.01873309
ASO_G0253352_06	0.1124162
ASO_G0250786_04	0.04614657
ASO_G0253982_AD_01	7.313829e-05
ASO_G0253352_02	0.07972985
ASO_G0250786_AD_10	0.00264684
ASO_G0255121_02	0.01495798
ASO_G0253352_01	0.09833704
ASO_G0253352_AD_07	0.03269461
ASO_G0255121_08	0.8260171
ASO_G0255121_03	0.4781994
ASO_G0253352_AD_08	0.05857655
ASO_G0258920_AD_07	0.006139728
ASO_G0256268_AD_06	0.0214826
ASO_G0259091_01	0.08613915
ASO_G0256268_AD_03	0.633204
ASO_G0259091_AD_04	0.02566141
ASO_G0260032_AD_01
ASO_G0259091_AD_10	0.02462353
ASO_G0257219_AD_05	0.9161291
ASO_G0256268_AD_07	0.01080194
ASO_G0257642_01	0.5159735
ASO_G0257219_09	0.01025245
ASO_G0257219_AD_10	0.338118
ASO_G0259520_AD_08	0.8078029
ASO_G0261573_AD_06	0.5218381
ASO_G0259520_AD_04	0.3178591
ASO_G0263072_06
ASO_G0257815_01	0.9395752
ASO_G0258704_09	0.1080621
ASO_G0257815_AD_03	0.1758909
ASO_G0260852_02	0.07438472
ASO_G0261879_AD_07	0.4875932
ASO_G0260565_AD_06	0.0225754
ASO_G0260565_AD_08	0.01102581
ASO_G0261105_AD_05	0.0002974425
ASO_G0260032_AD_06	0
ASO_G0261105_AD_06	0.08026627
ASO_G0261105_AD_10	0.1331568
ASO_G0267751_AD_02	0.6347931
ASO_G0268895_03
ASO_G0263072_01	0.002111233
ASO_G0263072_02	4.3249e-09
ASO_G0263072_05	0.007651734
ASO_G0267248_AD_07	0.01528607
ASO_G0267248_AD_03	1.118591e-09
ASO_G0263753_AD_01	0.07940448
ASO_G0264920_AD_02	1.364195e-07
ASO_G0263753_AD_06	0.2644143
ASO_G0267419_AD_04	0.4089475
ASO_G0267886_AD_02	0.6913209
ASO_G0267886_AD_04	0.3876756
ASO_G0267419_AD_06	0.3016417
ASO_G0267886_03	0.9832503
ASO_G0268895_01	0.07643412
ASO_G0269834_AD_02	0.08062875
ASO_G0269834_02	0.03166804
ASO_G0269834_AD_06	0.001792351
ASO_G0269293_01	0.01172549
ASO_G0272269_06	0.1945736
ASO_G0269293_AD_10	0.007227497
ASO_G0270141_AD_10	0.6663819
ASO_NEAT1_1
ASO_G0269439_09	0.000684207
ASO_G0271122_05	0.2898483
ASO_G0271122_06	0.03749345
ASO_NEAT1_2
ASO_G0270069_05	1.709852e-06
ASO_G0270069_AD_07	0.02303317
ASO_Untreat
ASO_G0270141_05	0.0001238962
ASO_G0271270_09	0.0003118833
ASO_G0271270_AD_10	0.6661657
ASO_G0273015_05	0.0308001
ASO_G0273015_AD_07	0.02305856
ASO_G0273015_AD_10	0.002867572
ASO_G0272888_AD_07	1.439848e-12
ASO_G0272888_04	5.682095e-05
ASO_G0272888_AD_10	9.522469e-10
